# Supplementary material for: Genome-wide expression analysis of salt-stressed diploid and autotetraploid Paulownia tomentosa
Source: PLoS One. 2017 Oct 19;12(10):e0185455. doi: 10.1371/journal.pone.0185455 (PMC5648118; doi:10.1371/journal.pone.0185455)
Supplement: S2 Table — (XLSX) [file pone.0185455.s003.xlsx]

## Sheet: DEGs in PT4Svs.PT2S
geneID	geneLength	PT2S-Expression	PT4S-Expression	PT2S-FPKM	PT4S-FPKM	log2 Ratio(PT4S/PT2S)	Up-Down-Regulation(PT4S/PT2S)	P-value	FDR	KEGG Orthology	GO Component	GO Function	GO Process	Blast nr
PAU005557.1	1413	0	1275.29	0.001	175.92	17.4246	Up	0	0	K13496|1|9e-112|402|ath:AT2G36800|UDP-glucosyl transferase 73C [EC:2.4.1.-]	-	GO:0016758//transferase activity, transferring hexosyl groups	-	gi|300669727|dbj|BAJ11652.1|/0/glucosyltransferase [Sinningia cardinalis]
PAU002015.2	693	0	467.07	0.001	133.92	17.031	Up	2.48826e-171	3.8294e-169	K12881|1|5e-65|245|gmx:100783362|THO complex subunit 4	-	-	-	gi|356550261|ref|XP_003543506.1|/6.27973e-64/PREDICTED: THO complex subunit 4-A-like [Glycine max]
PAU027289.1	510	0	172.08	0.001	67.97	16.0526	Up	1.33217e-63	6.73452e-62	K03644|1|3e-24|108|aly:ARALYDRAFT_325438|lipoic acid synthetase [EC:2.8.1.8]	GO:0009536//plastid	GO:0016731;GO:0051536//iron-sulfur cluster binding;GO:0016783//sulfurtransferase activity	GO:0006091//generation of precursor metabolites and energy	gi|460367570|ref|XP_004229646.1|/3.17399e-32/PREDICTED: uncharacterized protein LOC101251324 [Solanum lycopersicum]
PAU009826.1	582	0	157.27	0.001	54.08	15.7228	Up	4.0021e-58	1.78233e-56	-	-	-	-	gi|460380892|ref|XP_004236187.1|/5.21104e-49/PREDICTED: uncharacterized protein LOC101245045 [Solanum lycopersicum]
PAU005560.1	1935	0	431.4	0.001	43.24	15.4001	Up	3.48694e-158	4.8729e-156	K13126|1|0.0|904|gmx:100813735|polyadenylate-binding protein	-	GO:0003676//nucleic acid binding	-	gi|7673355|gb|AAF66823.1|AF190655_1/0/poly(A)-binding protein [Nicotiana tabacum]
PAU018017.1	1011	0	214.39	0.001	41.64	15.3457	Up	6.12238e-79	3.9074e-77	K11940|1|4e-68|256|ppp:PHYPADRAFT_216944|heat shock protein HspQ	GO:0009536//plastid	GO:0016788//hydrolase activity, acting on ester bonds;GO:0003676//nucleic acid binding	GO:0006281//DNA repair	gi|460386790|ref|XP_004239079.1|/3.88234e-131/PREDICTED: uncharacterized protein LOC101251088 [Solanum lycopersicum]
PAU020696.1	612	0	125.1	0.001	40.82	15.317	Up	1.94138e-46	6.94213e-45	K05280|1|4e-20|95.9|vvi:100263810|flavonoid 3'-monooxygenase [EC:1.14.13.21];K00517|3|4e-18|89.4|osa:4348172|[EC:1.14.-.-];K13261|5|1e-17|87.8|gmx:100776878|cytochrome P450, family 93, subfamily A, polypeptide 1 (3,9-dihydroxypterocarpan 6a-monooxygenase) [EC:1.14.13.28]	-	GO:0016709//oxidoreductase activity, acting on paired donors, with incorporation or reduction of molecular oxygen, NAD(P)H as one donor, and incorporation of one atom of oxygen;GO:0005506//iron ion binding	GO:0008152//metabolic process	gi|460400397|ref|XP_004245721.1|/2.77112e-67/PREDICTED: cytochrome P450 93A1-like [Solanum lycopersicum]
PAU006658.1	504	0	73.35	0.001	29.33	14.8401	Up	1.89482e-27	4.08825e-26	-	GO:0042579//microbody	GO:0016289//CoA hydrolase activity	-	gi|462405426|gb|EMJ10890.1|/4.18788e-61/hypothetical protein PRUPE_ppa012406mg [Prunus persica]
PAU005546.1	852	0	112	0.001	25.94	14.6629	Up	1.08511e-41	3.55122e-40	-	-	-	-	gi|460369798|ref|XP_004230744.1|/6.90047e-104/PREDICTED: kynurenine formamidase-like [Solanum lycopersicum]
PAU004198.1	1113	0	137	0.001	24.11	14.5573	Up	8.05242e-51	3.15302e-49	K15718|1|3e-165|579|vvi:100252850|linoleate 9S-lipoxygenase [EC:1.13.11.58]	-	GO:0046914//transition metal ion binding;GO:0016702//oxidoreductase activity, acting on single donors with incorporation of molecular oxygen, incorporation of two atoms of oxygen	GO:0006633//fatty acid biosynthetic process	gi|16904543|emb|CAD10740.1|/2.58939e-171/lipoxygenase [Corylus avellana]
PAU023696.1	645	0	65	0.001	20.08	14.2935	Up	1.58134e-24	3.03008e-23	K00799|1|3e-84|309|vvi:100243577|glutathione S-transferase [EC:2.5.1.18]	-	GO:0016765//transferase activity, transferring alkyl or aryl (other than methyl) groups	GO:0009755//hormone-mediated signaling pathway	gi|462395890|gb|EMJ01689.1|/5.58285e-93/hypothetical protein PRUPE_ppa011383mg [Prunus persica]
PAU026685.2	933	0	90	0.001	18.98	14.2122	Up	1.17348e-33	3.04205e-32	-	-	-	-	gi|297737008|emb|CBI26209.3|/4.1861e-28/unnamed protein product [Vitis vinifera]
PAU009824.1	972	0	88.6	0.001	17.92	14.1293	Up	6.30726e-33	1.59924e-31	K09338|1|4e-36|150|ath:AT3G01470|homeobox-leucine zipper protein	-	GO:0003677//DNA binding	GO:0006351//transcription, DNA-templated	gi|225456662|ref|XP_002271692.1|/2.73417e-86/PREDICTED: homeobox-leucine zipper protein HAT5-like [Vitis vinifera]
PAU024444.1	495	0	39.91	0.001	16.27	13.9899	Up	4.9403e-15	6.0366e-14	K15277|1|1e-44|176|pop:POPTR_1067052|solute carrier family 35 (adenosine 3'-phospho 5'-phosphosulfate transporter), member B3	GO:0016020//membrane	-	-	gi|224053981|ref|XP_002298069.1|/1.27685e-43/predicted protein [Populus trichocarpa]
PAU029863.1	438	0	34.97	0.001	16.22	13.9855	Up	3.30874e-13	3.59015e-12	K03237|1|3e-50|194|vvi:100250061|translation initiation factor 2 subunit 1	GO:0043234//protein complex;GO:0043231//intracellular membrane-bounded organelle	GO:0008135//translation factor activity, nucleic acid binding	GO:0006412//translation	gi|460378959|ref|XP_004235234.1|/1.00138e-50/PREDICTED: eukaryotic translation initiation factor 2 subunit alpha-like [Solanum lycopersicum]
PAU022325.2	1812	0	138.77	0.001	14.87	13.8601	Up	3.47332e-51	1.37777e-49	K00875|1|9e-43|173|cme:CMF097C|D-ribulokinase [EC:2.7.1.47];K00864|3|1e-07|56.6|smo:SELMODRAFT_121015|glycerol kinase [EC:2.7.1.30]	GO:0009536//plastid	GO:0016301//kinase activity	GO:0044238	gi|460394179|ref|XP_004242682.1|/0/PREDICTED: FGGY carbohydrate kinase domain-containing protein-like [Solanum lycopersicum]
PAU007320.1	519	0	35.31	0.001	13.69	13.7408	Up	1.42719e-13	1.58608e-12	K03644|1|1e-23|107|aly:ARALYDRAFT_325438|lipoic acid synthetase [EC:2.8.1.8]	GO:0009536//plastid	GO:0016731;GO:0051536//iron-sulfur cluster binding;GO:0016783//sulfurtransferase activity	GO:0006091//generation of precursor metabolites and energy	gi|460367570|ref|XP_004229646.1|/9.1238e-30/PREDICTED: uncharacterized protein LOC101251324 [Solanum lycopersicum]
PAU005521.1	1176	0	76.2	0.001	12.68	13.6303	Up	1.52063e-28	3.44922e-27	-	-	-	-	gi|460369750|ref|XP_004230720.1|/2.73316e-126/PREDICTED: uncharacterized protein LOC101246672 [Solanum lycopersicum]
PAU011786.2	1062	0	66	0.001	12.19	13.5734	Up	6.8209e-25	1.32686e-23	K01188|1|5e-46|183|rcu:RCOM_1769070|beta-glucosidase [EC:3.2.1.21]	-	GO:0004553//hydrolase activity, hydrolyzing O-glycosyl compounds	GO:0008152//metabolic process	gi|359487328|ref|XP_002269979.2|/6.34483e-55/PREDICTED: vicianin hydrolase-like [Vitis vinifera]
PAU028065.1	258	0	14.25	0.001	11.71	13.5155	Up	6.65734e-06	3.62066e-05	K00924|1|3e-27|117|ath:AT1G14370|[EC:2.7.1.-];K04733|2|4e-20|94.4|pop:POPTR_878434|interleukin-1 receptor-associated kinase 4 [EC:2.7.11.1];K05658|4|3e-18|88.2|vvi:100262734|ATP-binding cassette, subfamily B (MDR/TAP), member 1	GO:0016020//membrane;GO:0009536//plastid	GO:0004713//protein tyrosine kinase activity;GO:0032559	GO:0006464//cellular protein modification process	gi|460386177|ref|XP_004238776.1|/3.13879e-28/PREDICTED: protein kinase 2B, chloroplastic-like [Solanum lycopersicum]
PAU027288.1	1791	0	100.36	0.001	10.88	13.4094	Up	2.61612e-37	7.52823e-36	K07238|1|1e-07|57.0|vvi:100250064|zinc transporter, ZIP family	GO:0031410//cytoplasmic vesicle	GO:0008324//cation transmembrane transporter activity	GO:0006812//cation transport	gi|147805442|emb|CAN69618.1|/0/hypothetical protein VITISV_036615 [Vitis vinifera]
PAU005182.1	528	0	28.04	0.001	10.68	13.3826	Up	5.13754e-11	4.78454e-10	-	-	-	-	gi|303291416|ref|XP_003064993.1|/9.49327e-70/predicted protein [Micromonas pusilla CCMP1545]
PAU020874.1	528	0	26.7	0.001	10.17	13.312	Up	2.76134e-10	2.42663e-09	K06268|1|1e-73|273|pop:POPTR_835941|protein phosphatase 3, regulatory subunit	-	GO:0046872//metal ion binding	-	gi|224143915|ref|XP_002325121.1|/1.19812e-72/predicted protein [Populus trichocarpa]
PAU015704.1	477	0	23.71	0.001	10.05	13.2949	Up	3.44084e-09	2.7396e-08	K02265|1|5e-50|194|vvi:100251589|cytochrome c oxidase subunit 5b	-	-	-	gi|460392210|ref|XP_004241710.1|/2.92697e-55/PREDICTED: cytochrome c oxidase subunit 5b-2, mitochondrial-like [Solanum lycopersicum]
PAU010788.1	891	0	42	0.001	9.29	13.1815	Up	3.96468e-16	5.16918e-15	-	-	-	-	gi|462410351|gb|EMJ15685.1|/7.02506e-46/hypothetical protein PRUPE_ppa020620mg [Prunus persica]
PAU015677.1	2817	0	132	0.001	9.05	13.1437	Up	5.39308e-49	2.03e-47	K05236|1|2e-74|279|smo:SELMODRAFT_154977|coatomer protein complex, subunit alpha (xenin)	GO:0030120//vesicle coat	GO:0004683//calmodulin-dependent protein kinase activity	GO:0015031//protein transport	gi|297743300|emb|CBI36167.3|/0/unnamed protein product [Vitis vinifera]
PAU003304.1	552	0	23.97	0.001	8.71	13.0885	Up	3.44084e-09	2.7432e-08	K10576|1|2e-87|318|pop:POPTR_814402|ubiquitin-conjugating enzyme E2 H [EC:6.3.2.19]	-	GO:0016879//ligase activity, forming carbon-nitrogen bonds;GO:0032559	GO:0006464//cellular protein modification process	gi|224133484|ref|XP_002321579.1|/2.76585e-86/predicted protein [Populus trichocarpa]
PAU029327.1	1170	0	49.84	0.001	8.33	13.0241	Up	1.10137e-18	1.631e-17	-	-	GO:0046914//transition metal ion binding	-	gi|460388007|ref|XP_004239663.1|/1.62667e-163/PREDICTED: uncharacterized protein LOC101250694 [Solanum lycopersicum]
PAU017308.2	1335	0	55.33	0.001	8.09	12.9819	Up	7.09322e-21	1.16776e-19	K01206|1|1e-18|92.8|ath:AT1G67830|alpha-L-fucosidase [EC:3.2.1.51];K00514|3|1e-16|85.9|rcu:RCOM_1428040|zeta-carotene desaturase [EC:1.3.5.6]	-	GO:0016788//hydrolase activity, acting on ester bonds	GO:0044238	gi|460402046|ref|XP_004246526.1|/1.90886e-126/PREDICTED: GDSL esterase/lipase At5g03610-like [Solanum lycopersicum]
PAU015097.1	594	0	24	0.001	8.08	12.9801	Up	1.48417e-09	1.2246e-08	K00587|1|4e-89|325|rcu:RCOM_0408950|protein-S-isoprenylcysteine O-methyltransferase [EC:2.1.1.100]	GO:0031224//intrinsic component of membrane;GO:0043231//intracellular membrane-bounded organelle	GO:0003880//protein C-terminal carboxyl O-methyltransferase activity	GO:0006479//protein methylation;GO:0048513//organ development;GO:0009791//post-embryonic development;GO:0009738//abscisic acid-activated signaling pathway	gi|255587564|ref|XP_002534313.1|/4.59005e-88/protein-s isoprenylcysteine O-methyltransferase, putative [Ricinus communis]
PAU015678.1	1320	0	52.03	0.001	7.69	12.9088	Up	8.8387e-20	1.38391e-18	K15304|1|1e-106|384|vvi:100265296|Ran-binding protein 3	GO:0043231//intracellular membrane-bounded organelle;GO:0044444	GO:0005488//binding	-	gi|359482951|ref|XP_003632864.1|/1.82818e-105/PREDICTED: uncharacterized protein LOC100265296 [Vitis vinifera]
PAU011021.1	2877	0	111	0.001	7.45	12.863	Up	2.51568e-41	8.14531e-40	K13457|1|2e-111|402|vvi:100252764|disease resistance protein RPM1	-	-	-	gi|359472787|ref|XP_002275296.2|/0/PREDICTED: disease resistance protein RPM1-like [Vitis vinifera]
PAU019038.1	483	0	16.95	0.001	7.09	12.7916	Up	1.23862e-06	7.42743e-06	K00366|1|2e-07|52.8|ota:Ot10g00930|ferredoxin-nitrite reductase [EC:1.7.7.1]	-	GO:0043169//cation binding	-	gi|317106608|dbj|BAJ53115.1|/9.63196e-38/JHL07K02.5 [Jatropha curcas]
PAU011261.1	1932	0	67.47	0.001	6.77	12.7249	Up	2.94212e-25	5.80687e-24	K00924|1|3e-61|234|aly:ARALYDRAFT_313416|[EC:2.7.1.-];K13417|4|3e-60|231|aly:ARALYDRAFT_899604|somatic embryogenesis receptor kinase 4 [EC:2.7.10.1 2.7.11.1];K13416|5|3e-60|231|ath:AT4G33430|brassinosteroid insensitive 1-associated receptor kinase 1 [EC:2.7.10.1 2.7.11.1]	-	GO:0004672//protein kinase activity;GO:0000166//nucleotide binding	-	gi|460369272|ref|XP_004230487.1|/0/PREDICTED: probable receptor-like protein kinase At1g11050-like [Solanum lycopersicum]
PAU019045.1	2961	0	103.48	0.001	6.75	12.7207	Up	2.09948e-38	6.23333e-37	K15979|1|0.0|1518|vvi:100244222|staphylococcal nuclease domain-containing protein 1	GO:0031332	GO:0016787//hydrolase activity;GO:0005488//binding	GO:0016458//gene silencing	gi|460380231|ref|XP_004235861.1|/0/PREDICTED: staphylococcal nuclease domain-containing protein 1-like [Solanum lycopersicum]
PAU009814.1	4704	0	162.91	0.001	6.66	12.7013	Up	5.97556e-60	2.75715e-58	-	-	-	-	gi|460391910|ref|XP_004241561.1|/0/PREDICTED: uncharacterized protein LOC101248307 [Solanum lycopersicum]
PAU026402.1	477	0	15.67	0.001	6.64	12.697	Up	2.87158e-06	1.64025e-05	-	-	-	-	gi|224118088|ref|XP_002317729.1|/7.25972e-30/predicted protein [Populus trichocarpa]
PAU011020.1	2424	0	76	0.001	6.06	12.5651	Up	1.52063e-28	3.45244e-27	K10643|1|1e-93|343|mtr:MTR_2g093100|CCR4-NOT transcription complex subunit 4 [EC:6.3.2.19]	-	GO:0046872//metal ion binding	-	gi|460382185|ref|XP_004236820.1|/0/PREDICTED: uncharacterized protein LOC101257555 [Solanum lycopersicum]
PAU016872.2	1395	0	42	0.001	5.87	12.5191	Up	3.96468e-16	5.17473e-15	-	GO:0031228//intrinsic component of Golgi membrane;GO:0031410//cytoplasmic vesicle	GO:0016757//transferase activity, transferring glycosyl groups	GO:0006464//cellular protein modification process	gi|460379095|ref|XP_004235300.1|/0/PREDICTED: uncharacterized protein LOC101253168 [Solanum lycopersicum]
PAU030765.1	810	0	23	0.001	5.61	12.4538	Up	3.44084e-09	2.7441e-08	-	-	GO:0003677//DNA binding	GO:0006351//transcription, DNA-templated	gi|460373525|ref|XP_004232569.1|/4.2163e-108/PREDICTED: WUSCHEL-related homeobox 8-like [Solanum lycopersicum]
PAU010244.1	561	0	15.64	0.001	5.59	12.4486	Up	2.87158e-06	1.6414e-05	K14496|1|2e-77|285|pop:POPTR_590008|abscisic acid receptor PYR/PYL family	-	GO:0004871//signal transducer activity;GO:0042802//identical protein binding	GO:0009755//hormone-mediated signaling pathway	gi|460400746|ref|XP_004245893.1|/3.20235e-77/PREDICTED: abscisic acid receptor PYR1-like [Solanum lycopersicum]
PAU028255.1	807	0	22.41	0.001	5.49	12.4226	Up	7.97712e-09	6.13834e-08	K00510|1|1e-108|390|vvi:100249078|heme oxygenase [EC:1.14.99.3]	-	GO:0016705//oxidoreductase activity, acting on paired donors, with incorporation or reduction of molecular oxygen	GO:0055114//oxidation-reduction process	gi|337271830|gb|AEI69673.1|/2.80239e-112/heme oxygenase 1 [Nicotiana tabacum]
PAU015916.2	603	0	16.52	0.001	5.48	12.42	Up	1.23862e-06	7.42926e-06	-	GO:0044424	GO:0005515//protein binding;GO:0008047//enzyme activator activity	-	gi|255573797|ref|XP_002527818.1|/1.12056e-73/conserved hypothetical protein [Ricinus communis]
PAU022259.1	375	0	10	0.001	5.47	12.4173	Up	0.000192322	0.000824198	-	-	-	GO:0032502//developmental process	gi|460373384|ref|XP_004232500.1|/5.75457e-46/PREDICTED: thiosulfate sulfurtransferase 18-like [Solanum lycopersicum]
PAU021084.1	903	0	24.14	0.001	5.27	12.3636	Up	1.48417e-09	1.22502e-08	K00924|1|3e-18|90.5|ath:AT1G28440|[EC:2.7.1.-]	GO:0031224//intrinsic component of membrane	GO:0016301//kinase activity;GO:0032559	GO:0006464//cellular protein modification process	gi|255572714|ref|XP_002527290.1|/4.60509e-85/ATP binding protein, putative [Ricinus communis]
PAU015673.2	1122	0	26.95	0.001	4.7	12.1984	Up	2.76134e-10	2.42575e-09	-	-	-	-	gi|225442665|ref|XP_002279835.1|/2.67019e-107/PREDICTED: uncharacterized protein LOC100244623 [Vitis vinifera]
PAU020111.1	606	0	13.6	0.001	4.48	12.1293	Up	1.54342e-05	7.97996e-05	-	-	GO:0015036//disulfide oxidoreductase activity	GO:0018904;GO:0019725//cellular homeostasis	gi|225451301|ref|XP_002278320.1|/1.69488e-69/PREDICTED: PITH domain-containing protein At3g04780 [Vitis vinifera]
PAU030322.1	1551	0	35.27	0.001	4.43	12.1131	Up	1.42719e-13	1.58536e-12	K03093|1|0.0|670|vvi:100250120|RNA polymerase sigma factor	-	GO:0034062//RNA polymerase activity;GO:0001071//nucleic acid binding transcription factor activity;GO:0000996	GO:0006351//transcription, DNA-templated;GO:0009639//response to red or far red light	gi|460376790|ref|XP_004234179.1|/0/PREDICTED: RNA polymerase sigma factor sigE, chloroplastic/mitochondrial-like isoform 1 [Solanum lycopersicum]
PAU019040.2	903	0	19.6	0.001	4.28	12.0634	Up	9.94012e-08	6.78944e-07	K00079|1|1e-99|361|aly:ARALYDRAFT_919433|carbonyl reductase 1 [EC:1.1.1.184 1.1.1.189 1.1.1.197];K15095|5|8e-44|175|vvi:100248214|(+)-neomenthol dehydrogenase [EC:1.1.1.208]	-	GO:0016491//oxidoreductase activity	GO:0008152//metabolic process	gi|460380215|ref|XP_004235853.1|/3.60676e-122/PREDICTED: carbonyl reductase [NADPH] 3-like [Solanum lycopersicum]
PAU017503.1	972	0	21	0.001	4.25	12.0532	Up	1.84939e-08	1.36479e-07	K01710|1|3e-101|366|cme:CME136C|dTDP-glucose 4,6-dehydratase [EC:4.2.1.46];K12449|2|4e-21|100|ppp:PHYPADRAFT_61449|UDP-apiose/xylose synthase;K10046|5|3e-20|97.4|mtr:MTR_7g115080|GDP-D-mannose 3', 5'-epimerase [EC:5.1.3.18 5.1.3.-]	-	GO:0048037//cofactor binding;GO:0016831//carboxy-lyase activity	GO:0008152//metabolic process	gi|48093461|gb|AAT40107.1|/4.00128e-154/UDP-glucuronate decarboxylase 1 [Nicotiana tabacum]
PAU026256.1	1209	0	26	0.001	4.2	12.0362	Up	2.76134e-10	2.4275e-09	-	-	GO:0016787//hydrolase activity	-	gi|224129070|ref|XP_002320493.1|/1.15036e-143/predicted protein [Populus trichocarpa]
PAU013206.1	1143	0	23.39	0.001	4.01	11.9694	Up	3.44084e-09	2.7414e-08	K09338|1|3e-54|210|aly:ARALYDRAFT_908602|homeobox-leucine zipper protein	-	-	-	gi|460366970|ref|XP_004229348.1|/3.37182e-89/PREDICTED: homeobox-leucine zipper protein HAT14-like [Solanum lycopersicum]
PAU017620.1	942	0	18.73	0.001	3.91	11.933	Up	2.30448e-07	1.5108e-06	K06636|1|2e-06|51.6|smo:SELMODRAFT_428807|structural maintenance of chromosome 1	-	-	-	gi|225451283|ref|XP_002277975.1|/1.03074e-82/PREDICTED: uncharacterized protein LOC100246931 [Vitis vinifera]
PAU017248.1	2394	0	43.09	0.001	3.48	11.7649	Up	1.71012e-16	2.27107e-15	K14412|1|0.0|642|vvi:100256631|alpha-1,4-fucosyltransferase [EC:2.4.1.-]	GO:0000139//Golgi membrane;GO:0031224//intrinsic component of membrane	GO:0016758//transferase activity, transferring hexosyl groups	GO:0006464//cellular protein modification process;GO:0033692//cellular polysaccharide biosynthetic process	gi|350535587|ref|NP_001233946.1|/0/alpha-1,4-fucosyltransferase [Solanum lycopersicum]
PAU007450.1	3354	0	59.87	0.001	3.44	11.7482	Up	2.45536e-22	4.32642e-21	K01681|1|0.0|1681|vvi:100253811|aconitate hydratase 1 [EC:4.2.1.3]	GO:0030312//external encapsulating structure;GO:0009536//plastid;GO:0031090//organelle membrane	GO:0051536//iron-sulfur cluster binding;GO:0046914//transition metal ion binding;GO:0032559;GO:0016836//hydro-lyase activity	GO:0010038//response to metal ion;GO:0009725//response to hormone;GO:0006970//response to osmotic stress;GO:0072350//tricarboxylic acid metabolic process	gi|225460961|ref|XP_002278138.1|/0/PREDICTED: aconitate hydratase 2, mitochondrial [Vitis vinifera]
PAU023027.1	1191	0	20.09	0.001	3.3	11.6883	Up	4.28756e-08	3.05021e-07	-	-	-	-	gi|225432200|ref|XP_002269582.1|/5.56226e-42/PREDICTED: uncharacterized protein LOC100242564 [Vitis vinifera]
PAU031088.1	1749	0	29	0.001	3.22	11.6528	Up	2.21602e-11	2.12228e-10	-	-	-	-	gi|225425076|ref|XP_002271486.1|/1.53258e-129/PREDICTED: ankyrin repeat-containing protein At3g12360-like [Vitis vinifera]
PAU005554.1	1452	0	23.48	0.001	3.15	11.6211	Up	3.44084e-09	2.7423e-08	K13496|1|1e-114|411|ath:AT2G36790|UDP-glucosyl transferase 73C [EC:2.4.1.-]	-	GO:0016758//transferase activity, transferring hexosyl groups	GO:0006351//transcription, DNA-templated	gi|460369817|ref|XP_004230753.1|/0/PREDICTED: UDP-glucose flavonoid 3-O-glucosyltransferase 7-like [Solanum lycopersicum]
PAU019041.1	1392	0	22.34	0.001	3.13	11.6119	Up	7.97712e-09	6.1364e-08	-	-	-	-	gi|460413849|ref|XP_004252289.1|/1.63606e-168/PREDICTED: uncharacterized protein LOC101252852 isoform 2 [Solanum lycopersicum]
PAU025998.1	1287	0	20.55	0.001	3.12	11.6073	Up	4.28756e-08	3.04932e-07	-	GO:0031966//mitochondrial membrane	-	-	gi|460411344|ref|XP_004251072.1|/0/PREDICTED: uncharacterized protein RP120-like [Solanum lycopersicum]
PAU017614.1	642	0	10.02	0.001	3.11	11.6027	Up	0.000192322	0.000824053	-	-	-	-	-
PAU015672.1	2571	0	41	0.001	3.08	11.5887	Up	9.19158e-16	1.17201e-14	K09489|1|0.0|1285|rcu:RCOM_0980870|heat shock 70kDa protein 4	GO:0043231//intracellular membrane-bounded organelle;GO:0016020//membrane;GO:0030312//external encapsulating structure	GO:0016628//oxidoreductase activity, acting on the CH-CH group of donors, NAD or NADP as acceptor;GO:0032559	GO:0006950//response to stress;GO:0008152//metabolic process;GO:0010038//response to metal ion	gi|460413943|ref|XP_004252334.1|/0/PREDICTED: heat shock 70 kDa protein 15-like [Solanum lycopersicum]
PAU013935.1	1071	0	16.27	0.001	2.98	11.5411	Up	1.23862e-06	7.43293e-06	K05278|1|6e-49|192|vvi:100249002|flavonol synthase [EC:1.14.11.23]	-	GO:0016705//oxidoreductase activity, acting on paired donors, with incorporation or reduction of molecular oxygen	-	gi|224120306|ref|XP_002331015.1|/2.16877e-119/predicted protein [Populus trichocarpa]
PAU016330.1	672	0	10	0.001	2.96	11.5314	Up	0.000192322	0.00082478	-	-	-	-	gi|218185862|gb|EEC68289.1|/2.21961e-18/hypothetical protein OsI_36345 [Oryza sativa Indica Group]
PAU029261.1	978	0	14.43	0.001	2.9	11.5018	Up	6.65734e-06	3.61904e-05	K03978|1|5e-111|399|pop:POPTR_867910|GTP-binding protein	GO:0009536//plastid	GO:0032561//guanyl ribonucleotide binding	GO:0032506	gi|225430037|ref|XP_002284246.1|/2.24351e-112/PREDICTED: GTP-binding protein At2g22870 [Vitis vinifera]
PAU024820.1	1545	0	23	0.001	2.9	11.5018	Up	3.44084e-09	2.7405e-08	K08150|1|8e-45|179|sbi:SORBI_06g021070|MFS transporter, SP family, solute carrier family 2 (myo-inositol transporter), member 13	GO:0031224//intrinsic component of membrane	GO:0016628//oxidoreductase activity, acting on the CH-CH group of donors, NAD or NADP as acceptor;GO:0022891//substrate-specific transmembrane transporter activity	GO:0008152//metabolic process;GO:0071702	gi|255558765|ref|XP_002520406.1|/0/sugar transporter, putative [Ricinus communis]
PAU001282.1	1452	0	21.5	0.001	2.89	11.4969	Up	1.84939e-08	1.36562e-07	K15078|1|4e-87|320|vvi:100250139|structure-specific endonuclease subunit SLX1 [EC:3.6.1.-];K15271|4|1e-68|259|rcu:RCOM_1095670|ATP-dependent DNA helicase HFM1/MER3 [EC:3.6.4.12]	GO:0009536//plastid	-	-	gi|296084465|emb|CBI25024.3|/0/unnamed protein product [Vitis vinifera]
PAU024390.1	786	0	11.05	0.001	2.78	11.4409	Up	8.29558e-05	0.00037995	-	-	-	-	gi|224053224|ref|XP_002297724.1|/7.4506e-62/predicted protein [Populus trichocarpa]
PAU005541.1	1797	0	25.39	0.001	2.74	11.42	Up	6.40178e-10	5.44476e-09	K00058|1|0.0|910|rcu:RCOM_0811570|D-3-phosphoglycerate dehydrogenase [EC:1.1.1.95]	GO:0009536//plastid	GO:0031406//carboxylic acid binding;GO:0016616//oxidoreductase activity, acting on the CH-OH group of donors, NAD or NADP as acceptor;GO:0032559	GO:0009553//embryo sac development;GO:0006563//L-serine metabolic process	gi|460381071|ref|XP_004236276.1|/0/PREDICTED: d-3-phosphoglycerate dehydrogenase, chloroplastic-like [Solanum lycopersicum]
PAU020890.1	1425	0	19.98	0.001	2.73	11.4147	Up	9.94012e-08	6.78753e-07	-	-	-	-	gi|460394021|ref|XP_004242604.1|/1.74122e-40/PREDICTED: uncharacterized protein LOC101245961 [Solanum lycopersicum]
PAU003225.1	1053	0	14.15	0.001	2.64	11.3663	Up	6.65734e-06	3.61985e-05	-	GO:0044464	-	-	gi|296081175|emb|CBI18201.3|/5.96695e-106/unnamed protein product [Vitis vinifera]
PAU005523.3	2349	0	30.54	0.001	2.52	11.2992	Up	9.55852e-12	9.429e-11	K11657|1|1e-30|133|zma:542440|remodeling and spacing factor 1	-	GO:0005488//binding	-	gi|462395458|gb|EMJ01257.1|/8.91934e-91/hypothetical protein PRUPE_ppa023106mg [Prunus persica]
PAU012299.1	1014	0	13	0.001	2.52	11.2992	Up	1.54342e-05	7.98166e-05	K13422|1|9e-15|79.3|osa:4349484|transcription factor MYC2	-	-	-	gi|462395751|gb|EMJ01550.1|/1.61705e-60/hypothetical protein PRUPE_ppa008130mg [Prunus persica]
PAU026368.1	888	0	10.66	0.001	2.37	11.2107	Up	0.000192322	0.000824344	K10583|1|1e-114|410|pop:POPTR_734661|ubiquitin-conjugating enzyme E2 S [EC:6.3.2.19]	-	GO:0019787//small conjugating protein transferase activity;GO:0032559	GO:0019941//modification-dependent protein catabolic process;GO:0032446//protein modification by small protein conjugation	gi|410994610|gb|AFV96171.1|/2.20041e-116/ubiquitin conjugating enzyme S [Camellia oleifera]
PAU027926.1	1020	0	11.25	0.001	2.16	11.0768	Up	8.29558e-05	0.000380021	K08073|1|8e-125|444|vvi:100243613|bifunctional polynucleotide phosphatase/kinase [EC:3.1.3.32 2.7.1.78]	-	GO:0016787//hydrolase activity;GO:0005488//binding	-	gi|225461681|ref|XP_002285464.1|/1.03853e-123/PREDICTED: uncharacterized protein LOC100243613 [Vitis vinifera]
PAU013205.1	1293	0	13.98	0.001	2.11	11.043	Up	1.54342e-05	7.97657e-05	K10666|1|2e-23|108|aly:ARALYDRAFT_889362|E3 ubiquitin-protein ligase RNF5 [EC:6.3.2.19]	-	-	-	gi|460366968|ref|XP_004229347.1|/3.03548e-97/PREDICTED: uncharacterized protein LOC101250440 [Solanum lycopersicum]
PAU029070.1	1572	0	17	0.001	2.1	11.0362	Up	5.34264e-07	3.35083e-06	K13267|1|4e-107|387|gmx:100814284|cytochrome P450, family 71, subfamily D, polypeptide 9 (flavonoid 6-hydroxylase) [EC:1.14.13.-];K16085|2|3e-101|367|osa:4335091|cytochrome P450, family 99, subfamily A, polypeptide 3 (9beta-pimara-7,15-diene oxidase) [EC:1.14.13.144];K16083|3|4e-98|357|osa:4329725|cytochrome P450, family 71, subfamily Z, polypeptide 6 (ent-isokaurene C2-hydroxylase) [EC:1.14.13.1…	GO:0016020//membrane	GO:0046872//metal ion binding;GO:0019113//limonene monooxygenase activity	GO:0008152//metabolic process	gi|291195879|gb|ADD84654.1|/1.9243e-152/CYP71D175 [Scoparia dulcis]
PAU026000.1	1620	0	17.39	0.001	2.09	11.0293	Up	5.34264e-07	3.35256e-06	K12655|1|2e-151|534|rcu:RCOM_1282040|OTU domain-containing protein 5 [EC:3.1.2.15]	GO:0043231//intracellular membrane-bounded organelle	-	-	gi|255565701|ref|XP_002523840.1|/2.43149e-150/expressed protein, putative [Ricinus communis]
PAU015405.1	3219	0	32.5	0.001	1.95	10.9293	Up	1.77839e-12	1.84485e-11	K13420|1|2e-73|276|ath:AT5G46330|LRR receptor-like serine/threonine-protein kinase FLS2 [EC:2.7.11.1]	-	-	-	gi|359481300|ref|XP_002269481.2|/0/PREDICTED: leucine-rich repeat receptor protein kinase EXS-like [Vitis vinifera]
PAU004491.1	1155	0	11.44	0.001	1.94	10.9218	Up	8.29558e-05	0.000379878	K15227|1|2e-131|466|pop:POPTR_597623|arogenate dehydrogenase (NADP+), plant [EC:1.3.1.78]	GO:0009536//plastid	GO:0016628//oxidoreductase activity, acting on the CH-CH group of donors, NAD or NADP as acceptor	GO:0006570//tyrosine metabolic process	gi|325516252|gb|ADZ24704.1|/3.12876e-143/arogenate dehydrogenase 1 [Solanum pennellii]
PAU017305.1	1527	0	13.23	0.001	1.69	10.7228	Up	1.54342e-05	7.98336e-05	-	GO:0043231//intracellular membrane-bounded organelle	-	-	gi|462399149|gb|EMJ04817.1|/3.15211e-43/hypothetical protein PRUPE_ppa003901mg [Prunus persica]
PAU026047.1	1350	0	11.55	0.001	1.67	10.7056	Up	8.29558e-05	0.000379735	K10838|1|1e-16|85.9|ota:Ot14g02880|xeroderma pigmentosum group C-complementing protein	GO:0009536//plastid	-	-	gi|460413652|ref|XP_004252197.1|/5.05544e-159/PREDICTED: rhodanese-like domain-containing protein 8, chloroplastic-like [Solanum lycopersicum]
PAU025005.1	2601	0	21.85	0.001	1.62	10.6618	Up	1.84939e-08	1.3652e-07	K15711|1|0.0|1082|vvi:100263696|SWI/SNF-related matrix-associated actin-dependent regulator of chromatin subfamily A3 [EC:3.6.4.- 6.3.2.19]	-	GO:0017111//nucleoside-triphosphatase activity;GO:0046914//transition metal ion binding;GO:0003676//nucleic acid binding;GO:0032559	-	gi|225440123|ref|XP_002277489.1|/0/PREDICTED: putative SWI/SNF-related matrix-associated actin-dependent regulator of chromatin subfamily A member 3-like 1-like [Vitis vinifera]
PAU018758.2	1422	0	11.37	0.001	1.56	10.6073	Up	8.29558e-05	0.000379807	-	-	-	-	gi|460386694|ref|XP_004239031.1|/3.23656e-79/PREDICTED: squamosa promoter-binding-like protein 6-like [Solanum lycopersicum]
PAU021758.1	1305	0	10.04	0.001	1.5	10.5507	Up	0.000192322	0.000824489	K00671|1|0.0|686|pop:POPTR_561044|glycylpeptide N-tetradecanoyltransferase [EC:2.3.1.97]	GO:0044444	GO:0016410//N-acyltransferase activity;GO:0016741	GO:0006498;GO:0010016//shoot system morphogenesis;GO:0006730//one-carbon metabolic process	gi|224091240|ref|XP_002309211.1|/0/predicted protein [Populus trichocarpa]
PAU016921.1	2031	0	15.22	0.001	1.45	10.5018	Up	2.87158e-06	1.64063e-05	-	-	-	-	gi|460380611|ref|XP_004236048.1|/3.82144e-119/PREDICTED: uncharacterized protein LOC101254467 [Solanum lycopersicum]
PAU027278.1	1863	0	13	0.001	1.35	10.3987	Up	1.54342e-05	7.97826e-05	-	-	-	-	gi|359492530|ref|XP_002283504.2|/6.18654e-177/PREDICTED: uncharacterized protein LOC100260890 [Vitis vinifera]
PAU003262.1	1728	0	11.76	0.001	1.32	10.3663	Up	8.29558e-05	0.000380093	K14494|1|1e-59|229|pop:POPTR_719856|DELLA protein	-	-	GO:0006351//transcription, DNA-templated	gi|225457813|ref|XP_002266415.1|/0/PREDICTED: scarecrow-like protein 1 [Vitis vinifera]
PAU016661.1	1806	0	12.17	0.001	1.31	10.3554	Up	3.5782e-05	0.00017503	-	GO:0016020//membrane	-	-	gi|462407255|gb|EMJ12589.1|/0/hypothetical protein PRUPE_ppa003203mg [Prunus persica]
PAU029580.1	1893	0	12.53	0.001	1.28	10.3219	Up	3.5782e-05	0.000174925	-	GO:0043234//protein complex;GO:0044431//Golgi apparatus part;GO:0016021//integral component of membrane	GO:0046872//metal ion binding	GO:0006605//protein targeting	gi|225428981|ref|XP_002264769.1|/0/PREDICTED: vacuolar-sorting receptor 3-like [Vitis vinifera]
PAU026564.1	321	0.09	96.92	0.05	62.72	10.2928	Up	7.55762e-36	2.09306e-34	-	-	-	-	-
PAU007669.1	2640	0	16.74	0.001	1.23	10.2644	Up	1.23862e-06	7.4311e-06	K11723|1|0.0|814|vvi:100267501|bromodomain-containing protein 7/9	-	-	-	gi|359494049|ref|XP_002277977.2|/0/PREDICTED: uncharacterized protein LOC100267501 [Vitis vinifera]
PAU027919.1	1623	0	10.08	0.001	1.21	10.2408	Up	0.000192322	0.000824925	K08176|1|0.0|851|aly:ARALYDRAFT_482913|MFS transporter, PHS family, inorganic phosphate transporter	GO:0031224//intrinsic component of membrane	GO:0015291//secondary active transmembrane transporter activity	GO:0015698//inorganic anion transport	gi|2208908|dbj|BAA20522.1|/0/phosphate transporter [Catharanthus roseus]
PAU008404.1	2136	0	12.5	0.001	1.13	10.1421	Up	3.5782e-05	0.00017496	-	-	-	-	gi|460407974|ref|XP_004249423.1|/1.8544e-180/PREDICTED: uncharacterized protein At5g41620-like [Solanum lycopersicum]
PAU015685.1	2412	0	13.96	0.001	1.12	10.1293	Up	1.54342e-05	7.98505e-05	K00670|1|0.0|1095|vvi:100263412|peptide alpha-N-acetyltransferase [EC:2.3.1.88]	GO:0044464	-	GO:0003006//developmental process involved in reproduction	gi|225442715|ref|XP_002284882.1|/0/PREDICTED: N-alpha-acetyltransferase 15, NatA auxiliary subunit [Vitis vinifera]
PAU017233.1	2208	0	12	0.001	1.05	10.0362	Up	3.5782e-05	0.000174995	-	-	-	-	gi|460410007|ref|XP_004250424.1|/3.11907e-138/PREDICTED: uncharacterized protein LOC101254861 [Solanum lycopersicum]
PAU011012.1	2394	0	10	0.001	0.81	9.66178	Up	0.000192322	0.000824634	-	-	-	-	gi|296086076|emb|CBI31517.3|/3.19501e-27/unnamed protein product [Vitis vinifera]
PAU010782.1	4002	0	15.66	0.001	0.75	9.55075	Up	2.87158e-06	1.64102e-05	-	-	GO:0046872//metal ion binding	-	gi|462400592|gb|EMJ06149.1|/1.46053e-91/hypothetical protein PRUPE_ppa000292mg [Prunus persica]
PAU027175.1	1650	1	141	0.09	16.61	7.52791	Up	2.2787e-50	8.78112e-49	K05681|1|9e-34|143|cme:CMS467C|ATP-binding cassette, subfamily G (WHITE), member 2;K12843|2|3e-28|124|vvi:100248403|U4/U6 small nuclear ribonucleoprotein PRP3;K05641|4|4e-13|74.7|ota:Ot18g01460|ATP-binding cassette, subfamily A (ABC1), member 1	GO:0031410//cytoplasmic vesicle	GO:0017111//nucleoside-triphosphatase activity	-	gi|224072546|ref|XP_002303777.1|/0/white-brown-complex ABC transporter family [Populus trichocarpa]
PAU020285.1	1161	0.33	42.97	0.04	7.24	7.49985	Up	3.96468e-16	5.17195e-15	K14945|1|4e-26|117|rcu:RCOM_0126290|protein quaking;K07562|2|1e-22|105|sbi:SORBI_03g046345|nonsense-mediated mRNA decay protein 3	-	-	-	gi|460411210|ref|XP_004251007.1|/1.12143e-140/PREDICTED: uncharacterized protein LOC101244740 [Solanum lycopersicum]
PAU009817.1	2847	10.13	1205.53	0.52	81.78	7.29709	Up	0	0	K01535|1|0.0|1549|pop:POPTR_422528|H+-transporting ATPase [EC:3.6.3.6]	GO:0031224//intrinsic component of membrane	GO:0043169//cation binding;GO:0015662//ATPase activity, coupled to transmembrane movement of ions, phosphorylative mechanism;GO:0032559	GO:0006818//hydrogen transport;GO:0009206;GO:0006811//ion transport;GO:0009207	gi|350535937|ref|NP_001234477.1|/0/plasma membrane H+-ATPase [Solanum lycopersicum]
PAU006769.1	891	0.5	47	0.08	10.39	7.02098	Up	5.91968e-18	8.5123e-17	-	-	-	-	gi|255564629|ref|XP_002523309.1|/4.18361e-107/conserved hypothetical protein [Ricinus communis]
PAU015340.1	1665	0.93	85	0.08	9.92	6.9542	Up	7.85934e-32	1.94018e-30	-	-	-	-	gi|332322086|emb|CCA65978.1|/5.24614e-39/hypothetical protein [Beta vulgaris subsp. vulgaris]
PAU005532.1	1467	1.14	105.63	0.12	14.03	6.86934	Up	2.3936e-37	6.90424e-36	K13068|1|1e-121|435|aly:ARALYDRAFT_479675|sinapate 1-glucosyltransferase [EC:2.4.1.120];K13692|3|2e-86|318|vvi:100252177|UDP-glucose:(indol-3-yl)acetate beta-D-glucosyltransferase [EC:2.4.1.121]	-	GO:0016758//transferase activity, transferring hexosyl groups	-	gi|110932098|gb|ABH03018.1|/1.02104e-176/resveratrol/hydroxycinnamic acid O-glucosyltransferase [Vitis labrusca]
PAU029513.2	2217	1	80	0.07	6.99	6.64179	Up	2.4772e-28	5.56706e-27	K08592|1|7e-06|51.2|gmx:100802161|sentrin-specific protease 1 [EC:3.4.22.-]	-	-	-	gi|460369373|ref|XP_004230537.1|/1.57746e-89/PREDICTED: uncharacterized protein LOC101267564 [Solanum lycopersicum]
PAU019044.1	1614	1.64	118.68	0.15	14.3	6.57491	Up	4.79904e-42	1.57481e-40	K08054|1|0.0|716|vvi:100260960|calnexin	GO:0043231//intracellular membrane-bounded organelle;GO:0031410//cytoplasmic vesicle;GO:0044425//membrane part	GO:0046872//metal ion binding;GO:0005515//protein binding	GO:0044267//cellular protein metabolic process	gi|350539281|ref|NP_001234129.1|/0/calnexin-like protein precursor [Solanum lycopersicum]
PAU011167.1	2409	0.3	22.31	0.02	1.79	6.48382	Up	7.97712e-09	6.14029e-08	K10411|1|5e-11|68.6|vcn:VOLCADRAFT_72671|dynein light chain 1, axonemal	-	-	-	gi|460380016|ref|XP_004235754.1|/0/PREDICTED: uncharacterized protein LOC101264912 [Solanum lycopersicum]
PAU018567.1	627	1.52	94.32	0.37	30.01	6.34177	Up	2.23508e-33	5.74505e-32	K07893|1|2e-103|372|rcu:RCOM_0658840|Ras-related protein Rab-6A	GO:0012505//endomembrane system;GO:0031090//organelle membrane;GO:0044444	GO:0032561//guanyl ribonucleotide binding;GO:0003824//catalytic activity	GO:0035556//intracellular signal transduction;GO:0046903//secretion	gi|255571107|ref|XP_002526504.1|/2.15091e-102/protein with unknown function [Ricinus communis]
PAU015681.1	2166	1.48	84.3	0.1	7.54	6.23649	Up	8.98946e-30	2.08377e-28	-	-	-	-	gi|297743305|emb|CBI36172.3|/5.70612e-161/unnamed protein product [Vitis vinifera]
PAU025239.1	1218	1	51	0.12	8.19	6.09276	Up	6.2643e-18	9.00252e-17	K07195|1|5e-92|336|pop:POPTR_785947|exocyst complex component 7	GO:0044444;GO:0043231//intracellular membrane-bounded organelle	-	GO:0006887//exocytosis	gi|460379616|ref|XP_004235557.1|/4.62617e-100/PREDICTED: exocyst complex component 7-like isoform 2 [Solanum lycopersicum]
PAU030792.1	1044	1.85	94.31	0.27	17.72	6.03628	Up	2.23508e-33	5.73899e-32	-	-	-	-	-
PAU012127.2	3162	4.25	198.68	0.2	12.12	5.92125	Up	3.10972e-66	1.66189e-64	K08282|1|0.0|1258|ath:AT3G45780|non-specific serine/threonine protein kinase [EC:2.7.11.1]	-	GO:0004673//protein histidine kinase activity;GO:0004674//protein serine/threonine kinase activity;GO:0060089;GO:0032559	GO:0007165//signal transduction;GO:0006351//transcription, DNA-templated;GO:0006464//cellular protein modification process	gi|225435157|ref|XP_002281752.1|/0/PREDICTED: phototropin-1-like [Vitis vinifera]
PAU019950.1	558	2	84	0.55	30.19	5.7785	Up	2.24348e-28	5.06053e-27	-	-	-	-	gi|224059526|ref|XP_002299890.1|/2.51275e-58/predicted protein [Populus trichocarpa]
PAU007158.1	237	1	36	0.71	32.51	5.51692	Up	1.35681e-12	1.4178e-11	-	-	-	-	gi|224113015|ref|XP_002332669.1|/4.50904e-06/predicted protein [Populus trichocarpa]
PAU023694.1	642	0.5	17	0.12	5.28	5.45943	Up	5.34264e-07	3.35169e-06	K00799|1|6e-70|261|pop:POPTR_730647|glutathione S-transferase [EC:2.5.1.18]	-	GO:0016740//transferase activity	GO:0050896//response to stimulus	gi|148616162|gb|ABQ96852.1|/1.67099e-73/glutathione S-transferase [Solanum commersonii]
PAU026005.1	1017	49.13	1518.59	7.27	293.15	5.33354	Up	0	0	-	-	-	-	gi|460411356|ref|XP_004251078.1|/2.31893e-99/PREDICTED: F-box protein At2g27310-like [Solanum lycopersicum]
PAU005522.1	1797	1.41	36.89	0.12	3.99	5.05528	Up	1.35681e-12	1.41719e-11	K14487|1|0.0|1063|rcu:RCOM_0174110|auxin responsive GH3 gene family	-	-	-	gi|255573073|ref|XP_002527466.1|/0/Indole-3-acetic acid-amido synthetase GH3.3, putative [Ricinus communis]
PAU027631.1	1023	1	25.86	0.15	4.96	5.04731	Up	1.01053e-08	7.6788e-08	K15639|1|7e-57|219|aly:ARALYDRAFT_901457|cytochrome P450, family 734, subfamily A, polypeptide 1 (PHYB activation tagged suppressor 1) [EC:1.14.-.-];K15638|3|6e-56|216|aly:ARALYDRAFT_494050|cytochrome P450, family 72, subfamily C, polypeptide 1;K10717|5|3e-36|150|vvi:100258332|cytokinin trans-hydroxylase	-	GO:0016491//oxidoreductase activity;GO:0005506//iron ion binding	-	gi|359494402|ref|XP_002269594.2|/3.87599e-86/PREDICTED: secologanin synthase-like [Vitis vinifera]
PAU006746.1	741	1	25	0.21	6.69	4.99354	Up	1.01053e-08	7.6812e-08	-	-	-	-	gi|359481913|ref|XP_002267194.2|/1.06206e-59/PREDICTED: transcription factor ORG2 [Vitis vinifera]
PAU001302.1	1029	4	97	0.59	18.5	4.97067	Up	1.49407e-30	3.53404e-29	-	-	-	-	gi|359481589|ref|XP_002282804.2|/1.98132e-130/PREDICTED: uncharacterized protein LOC100263058 [Vitis vinifera]
PAU005530.1	1128	1.68	38.29	0.22	6.65	4.91778	Up	2.65466e-13	2.89725e-12	-	GO:0044429//mitochondrial part;GO:0044421	GO:0017111//nucleoside-triphosphatase activity;GO:0016298//lipase activity	GO:0006633//fatty acid biosynthetic process;GO:0006544//glycine metabolic process;GO:0007623//circadian rhythm;GO:0009639//response to red or far red light	gi|359475471|ref|XP_002268406.2|/6.37709e-125/PREDICTED: triacylglycerol lipase 1-like [Vitis vinifera]
PAU026835.1	1446	1	21	0.1	2.83	4.82273	Up	2.49862e-07	1.63017e-06	-	-	-	-	gi|460396469|ref|XP_004243795.1|/4.55711e-129/PREDICTED: uncharacterized protein LOC101259172 [Solanum lycopersicum]
PAU012288.1	393	2	44	0.81	22.9	4.82128	Up	2.66498e-14	3.10353e-13	-	-	-	-	gi|255582397|ref|XP_002531987.1|/6.24953e-32/conserved hypothetical protein [Ricinus communis]
PAU020047.1	951	31.72	615.44	5.03	127.28	4.6613	Up	4.70064e-180	7.51979e-178	-	-	-	-	gi|119331596|gb|ABL63124.1|/5.91787e-62/MYB transcription factor [Catharanthus roseus]
PAU007766.1	2517	5	93	0.29	7.14	4.6218	Up	4.17048e-28	9.25268e-27	K00558|1|0.0|914|vvi:100258788|DNA (cytosine-5-)-methyltransferase [EC:2.1.1.37]	-	GO:0016740//transferase activity	GO:0009987//cellular process	gi|469664538|gb|AGH70220.1|/0/chromomethylase 3, partial [Nicotiana benthamiana]
PAU027439.1	1527	3	53	0.29	6.76	4.5429	Up	2.13856e-16	2.82769e-15	-	-	GO:0016798//hydrolase activity, acting on glycosyl bonds;GO:0043167//ion binding	GO:0044238	gi|255545648|ref|XP_002513884.1|/0/conserved hypothetical protein [Ricinus communis]
PAU025030.1	969	6	106	0.93	21.5	4.53096	Up	1.50236e-31	3.66045e-30	K15639|1|1e-51|201|aly:ARALYDRAFT_901457|cytochrome P450, family 734, subfamily A, polypeptide 1 (PHYB activation tagged suppressor 1) [EC:1.14.-.-];K15638|3|1e-41|166|aly:ARALYDRAFT_494050|cytochrome P450, family 72, subfamily C, polypeptide 1	-	-	-	gi|359494406|ref|XP_003634774.1|/6.25908e-83/PREDICTED: LOW QUALITY PROTEIN: secologanin synthase-like [Vitis vinifera]
PAU017586.1	2280	63	1039	4.08	88.2	4.43414	Up	4.888e-292	1.30612e-289	K05666|1|2e-59|228|olu:OSTLU_35503|ATP-binding cassette, subfamily C (CFTR/MRP), member 2;K05658|3|3e-19|95.9|aly:ARALYDRAFT_905098|ATP-binding cassette, subfamily B (MDR/TAP), member 1	GO:0031224//intrinsic component of membrane	GO:0017111//nucleoside-triphosphatase activity;GO:0016491//oxidoreductase activity;GO:0015405;GO:0032559	GO:0006810//transport;GO:0009207	gi|460386996|ref|XP_004239178.1|/0/PREDICTED: ABC transporter C family member 3-like [Solanum lycopersicum]
PAU013720.1	1140	1	15	0.13	2.58	4.31079	Up	2.89988e-05	0.000144023	-	-	-	-	gi|225458703|ref|XP_002282986.1|/5.67599e-121/PREDICTED: uncharacterized protein LOC100267842 [Vitis vinifera]
PAU020199.1	963	6	90	0.94	18.37	4.28855	Up	4.12348e-26	8.41869e-25	-	-	-	-	gi|356563330|ref|XP_003549917.1|/1.20601e-94/PREDICTED: LOW QUALITY PROTEIN: auxin-induced protein 5NG4-like [Glycine max]
PAU027151.1	948	2	30	0.32	6.22	4.28077	Up	1.7112e-09	1.40099e-08	-	GO:0031981//nuclear lumen	-	-	gi|460367918|ref|XP_004229817.1|/9.50862e-52/PREDICTED: uncharacterized protein LOC101253722 [Solanum lycopersicum]
PAU017587.1	2085	63	930	4.47	86.43	4.27319	Up	3.64458e-255	8.44015e-253	K05666|1|3e-96|351|olu:OSTLU_35503|ATP-binding cassette, subfamily C (CFTR/MRP), member 2;K05658|2|5e-29|127|vvi:100265902|ATP-binding cassette, subfamily B (MDR/TAP), member 1	GO:0031224//intrinsic component of membrane	GO:0017111//nucleoside-triphosphatase activity;GO:0016491//oxidoreductase activity;GO:0015405;GO:0032559	GO:0006810//transport;GO:0009207	gi|224110774|ref|XP_002315633.1|/0/multidrug resistance protein ABC transporter family [Populus trichocarpa]
PAU005448.1	738	1	15	0.21	4.03	4.26232	Up	2.89988e-05	0.000144081	-	-	-	-	gi|225424017|ref|XP_002279412.1|/4.95335e-57/PREDICTED: transcription factor bHLH75 [Vitis vinifera]
PAU007904.1	1425	1	14	0.1	1.91	4.2555	Up	6.3444e-05	0.000296674	-	-	GO:0005488//binding	-	gi|255580545|ref|XP_002531097.1|/4.27884e-47/hypothetical protein RCOM_1417730 [Ricinus communis]
PAU017488.2	894	24.41	343	4.13	75.59	4.19398	Up	1.87581e-94	1.51034e-92	K08818|1|1e-06|52.0|vvi:100246062|cell division cycle 2-like [EC:2.7.11.22]	-	-	-	gi|460386774|ref|XP_004239071.1|/1.2501e-34/PREDICTED: uncharacterized protein LOC101248874 [Solanum lycopersicum]
PAU019069.1	450	1	14	0.35	6.31	4.17221	Up	6.3444e-05	0.000296617	-	-	-	-	-
PAU002929.1	453	1	14	0.35	6.27	4.16304	Up	6.3444e-05	0.000296731	K02639|1|1e-48|189|vvi:100251971|ferredoxin	-	GO:0051536//iron-sulfur cluster binding	-	gi|460388135|ref|XP_004239725.1|/1.1164e-47/PREDICTED: ferredoxin-3, chloroplastic-like isoform 1 [Solanum lycopersicum]
PAU024607.1	1053	1	13	0.14	2.42	4.11151	Up	0.00013831	0.000609264	-	-	-	-	gi|359493876|ref|XP_002284654.2|/8.53669e-137/PREDICTED: NAC domain-containing protein 29-like [Vitis vinifera]
PAU012213.1	681	1	13	0.22	3.8	4.11042	Up	0.00013831	0.000609816	K00344|1|4e-07|53.1|ppp:PHYPADRAFT_109769|NADPH2:quinone reductase [EC:1.6.5.5];K13953|2|8e-07|52.0|zma:100274539|alcohol dehydrogenase, propanol-preferring [EC:1.1.1.1];K07119|4|1e-06|51.2|vcn:VOLCADRAFT_117231|	-	GO:0016655//oxidoreductase activity, acting on NAD(P)H, quinone or similar compound as acceptor;GO:0046914//transition metal ion binding	GO:0008152//metabolic process	gi|296089090|emb|CBI38793.3|/3.94773e-87/unnamed protein product [Vitis vinifera]
PAU006056.1	885	1	13	0.17	2.89	4.08746	Up	0.00013831	0.000609153	-	-	-	-	gi|225428185|ref|XP_002281727.1|/6.2659e-55/PREDICTED: uncharacterized protein LOC100262338 [Vitis vinifera]
PAU004066.1	4320	24.5	314.21	0.83	14	4.07617	Up	9.57098e-85	6.61159e-83	K00547|1|3e-118|425|rcu:RCOM_0911480|homocysteine S-methyltransferase [EC:2.1.1.10]	-	GO:0004518//nuclease activity	GO:0009725//response to hormone;GO:0042445//hormone metabolic process;GO:0019932//second-messenger-mediated signaling;GO:0010065;GO:0046838//phosphorylated carbohydrate dephosphorylation;GO:0043647//inositol phosphate metabolic process;GO:0010051//xylem and phloem pattern formation	gi|460404220|ref|XP_004247582.1|/0/PREDICTED: type I inositol 1,4,5-trisphosphate 5-phosphatase CVP2-like [Solanum lycopersicum]
PAU009151.1	909	0.99	12.36	0.16	2.68	4.06609	Up	3.5782e-05	0.000175065	K09338|1|4e-69|259|aly:ARALYDRAFT_908602|homeobox-leucine zipper protein	GO:0043231//intracellular membrane-bounded organelle	GO:0003677//DNA binding;GO:0001071//nucleic acid binding transcription factor activity	GO:0006351//transcription, DNA-templated	gi|225441481|ref|XP_002275747.1|/2.81883e-90/PREDICTED: homeobox-leucine zipper protein HAT14-like [Vitis vinifera]
PAU012819.1	315	1	13	0.52	8.59	4.04607	Up	0.00013831	0.000609485	-	-	-	-	gi|359473308|ref|XP_003631289.1|/2.06625e-11/PREDICTED: CLAVATA3/ESR (CLE)-related protein 25-like [Vitis vinifera]
PAU000339.1	1086	37	463	5.12	83.56	4.0286	Up	9.47508e-123	1.02855e-120	K14709|1|5e-113|405|pop:POPTR_805363|solute carrier family 39 (zinc transporter), member 1/2/3	-	-	GO:0030001//metal ion transport	gi|224109078|ref|XP_002315075.1|/5.84436e-112/ZIP transporter [Populus trichocarpa]
PAU025115.1	780	5	60	0.98	15.22	3.95704	Up	5.98996e-17	8.24756e-16	K02866|1|1e-24|111|osa:4332737|large subunit ribosomal protein L10e	-	GO:0016787//hydrolase activity	-	gi|460392702|ref|XP_004241953.1|/5.95242e-96/PREDICTED: acid phosphatase 1-like [Solanum lycopersicum]
PAU009823.1	621	2.5	28.73	0.62	9.23	3.89599	Up	8.12552e-09	6.24858e-08	-	GO:0031224//intrinsic component of membrane;GO:0009528//plastid inner membrane	-	-	gi|225456660|ref|XP_002267093.1|/3.40472e-52/PREDICTED: uncharacterized protein LOC100260399 isoform 1 [Vitis vinifera]
PAU022755.1	972	9.95	112.93	1.54	22.84	3.89056	Up	8.75006e-31	2.08595e-29	K15104|1|2e-139|493|vvi:100266307|solute carrier family 25 (mitochondrial oxoglutarate transporter), member 11	GO:0031224//intrinsic component of membrane;GO:0043231//intracellular membrane-bounded organelle	-	GO:0046907//intracellular transport	gi|225469774|ref|XP_002274117.1|/2.35668e-138/PREDICTED: probable mitochondrial 2-oxoglutarate/malate carrier protein [Vitis vinifera]
PAU029565.1	1545	3	33	0.29	4.16	3.84246	Up	1.17037e-09	9.73945e-09	K00422|1|4e-124|443|vvi:100256583|polyphenol oxidase [EC:1.10.3.1]	GO:0044424	-	-	gi|405789910|gb|AFS28698.1|/3.41114e-170/putative polyphenol oxidase, partial [Olea europaea]
PAU002176.1	984	3	33	0.46	6.59	3.84057	Up	1.17037e-09	9.73612e-09	K14493|1|7e-33|139|ppp:PHYPADRAFT_118478|gibberellin receptor GID1 [EC:3.-.-.-]	-	-	-	gi|460390244|ref|XP_004240748.1|/8.88947e-117/PREDICTED: probable carboxylesterase 120-like [Solanum lycopersicum]
PAU027628.1	1356	3	32	0.33	4.6	3.8011	Up	2.4982e-09	2.02083e-08	K15638|1|4e-67|253|ath:AT1G17060|cytochrome P450, family 72, subfamily C, polypeptide 1;K15639|3|1e-49|195|ath:AT2G26710|cytochrome P450, family 734, subfamily A, polypeptide 1 (PHYB activation tagged suppressor 1) [EC:1.14.-.-]	-	GO:0046872//metal ion binding	-	gi|296082830|emb|CBI22131.3|/9.75039e-102/unnamed protein product [Vitis vinifera]
PAU022005.2	1563	33.45	345.68	3.18	43.03	3.75824	Up	2.6546e-87	1.89851e-85	K13463|1|0.0|751|vvi:100254771|coronatine-insensitive protein 1	-	-	-	gi|350535701|ref|NP_001234464.1|/0/coronatine-insensitive 1 [Solanum lycopersicum]
PAU014298.1	294	2	21	1.11	14.95	3.75151	Up	1.76292e-06	1.03719e-05	-	-	-	-	gi|449528819|ref|XP_004171400.1|/1.45867e-17/PREDICTED: LOW QUALITY PROTEIN: uncharacterized LOC101208339 [Cucumis sativus]
PAU019643.2	1041	7	72	1.01	13.57	3.74799	Up	2.88836e-19	4.38959e-18	-	-	-	-	gi|356538813|ref|XP_003537895.1|/1.13049e-56/PREDICTED: UPF0496 protein At4g34320-like [Glycine max]
PAU029116.1	2358	2.99	30.79	0.19	2.53	3.73507	Up	1.7112e-09	1.40052e-08	-	GO:0043231//intracellular membrane-bounded organelle;GO:0016020//membrane	GO:0005216//ion channel activity	GO:0009612//response to mechanical stimulus	gi|460399048|ref|XP_004245056.1|/0/PREDICTED: mechanosensitive ion channel protein 10-like [Solanum lycopersicum]
PAU020120.1	1527	4	40	0.39	5.1	3.70895	Up	3.57314e-11	3.36501e-10	K01728|1|0.0|652|pop:POPTR_883326|pectate lyase [EC:4.2.2.2]	GO:0031224//intrinsic component of membrane	GO:0016837	-	gi|460409224|ref|XP_004250039.1|/0/PREDICTED: probable pectate lyase 12-like [Solanum lycopersicum]
PAU009830.1	1779	1.36	13	0.11	1.42	3.69032	Up	0.00013831	0.000609706	K13424|1|6e-20|97.4|zma:100279301|WRKY transcription factor 33	-	-	-	gi|297734011|emb|CBI15258.3|/2.66118e-121/unnamed protein product [Vitis vinifera]
PAU017486.1	687	27.87	273	6.21	78.99	3.669	Up	1.04247e-68	5.8273e-67	K06694|1|1e-89|327|pop:POPTR_659236|26S proteasome non-ATPase regulatory subunit 10	GO:0030312//external encapsulating structure	-	-	gi|460386782|ref|XP_004239075.1|/6.32143e-93/PREDICTED: serine/threonine-protein phosphatase 6 regulatory ankyrin repeat subunit C-like [Solanum lycopersicum]
PAU026238.1	1065	170	1637	24	301.41	3.65062	Up	0	0	K14709|1|7e-108|388|rcu:RCOM_1247260|solute carrier family 39 (zinc transporter), member 1/2/3	-	-	GO:0030001//metal ion transport	gi|238769999|dbj|BAH66920.1|/7.91324e-114/metal transporter [Nicotiana tabacum]
PAU009190.1	2502	2	19	0.12	1.47	3.61471	Up	7.98016e-06	4.2883e-05	K04733|1|1e-57|223|smo:SELMODRAFT_33807|interleukin-1 receptor-associated kinase 4 [EC:2.7.11.1];K13430|3|2e-56|219|zma:100283091|serine/threonine-protein kinase PBS1 [EC:2.7.11.1]	-	GO:0004672//protein kinase activity;GO:0000166//nucleotide binding	GO:0009987//cellular process	gi|296149181|gb|ADG96405.1|/0/S-locus receptor kinase, partial [Olea europaea]
PAU019153.1	2106	22.26	204	1.56	18.77	3.58881	Up	2.55416e-50	9.81153e-49	K12130|1|5e-155|546|rcu:RCOM_0969830|pseudo-response regulator 5	-	-	-	gi|359490833|ref|XP_003634174.1|/0/PREDICTED: two-component response regulator-like APRR5-like [Vitis vinifera]
PAU015131.1	525	1.5	13.5	0.44	5.17	3.55459	Up	0.00013831	0.000609595	-	-	-	-	gi|460385904|ref|XP_004238640.1|/1.36687e-20/PREDICTED: uncharacterized protein LOC101244076 [Solanum lycopersicum]
PAU022054.1	525	1.5	13.5	0.44	5.17	3.55459	Up	0.00013831	0.000609374	-	-	-	-	gi|460385904|ref|XP_004238640.1|/1.36687e-20/PREDICTED: uncharacterized protein LOC101244076 [Solanum lycopersicum]
PAU022611.1	927	3	27	0.49	5.73	3.54768	Up	1.06578e-07	7.26538e-07	K00430|1|3e-107|386|rcu:RCOM_0774200|peroxidase [EC:1.11.1.7]	-	GO:0005506//iron ion binding;GO:0003824//catalytic activity;GO:0016209//antioxidant activity	GO:0008152//metabolic process;GO:0006950//response to stress	gi|470108027|ref|XP_004290337.1|/6.66973e-111/PREDICTED: peroxidase 10-like [Fragaria vesca subsp. vesca]
PAU026042.1	1185	6.33	56.63	0.8	9.35	3.54689	Up	7.61878e-15	9.21225e-14	K00218|1|8e-13|73.2|zma:100381344|protochlorophyllide reductase [EC:1.3.1.33]	-	GO:0016628//oxidoreductase activity, acting on the CH-CH group of donors, NAD or NADP as acceptor	GO:0032501//multicellular organismal process;GO:0008152//metabolic process;GO:0032502//developmental process	gi|462404985|gb|EMJ10449.1|/5.69706e-164/hypothetical protein PRUPE_ppa007218mg [Prunus persica]
PAU016483.1	348	7.06	63.89	3.26	37.89	3.53887	Up	2.36414e-16	3.11411e-15	-	-	-	-	gi|225423559|ref|XP_002272698.1|/1.63291e-08/PREDICTED: uncharacterized protein LOC100242357 [Vitis vinifera]
PAU014602.1	2550	3	25	0.17	1.9	3.48239	Up	4.6843e-07	2.9593e-06	K03695|1|4e-16|85.5|bdi:100825913|ATP-dependent Clp protease ATP-binding subunit ClpB	-	-	-	gi|225440714|ref|XP_002275038.1|/0/PREDICTED: chaperone protein ClpB1-like [Vitis vinifera]
PAU002581.1	954	15	127	2.37	26.18	3.46551	Up	6.36288e-31	1.52134e-29	K09517|1|1e-154|543|gmx:100807885|DnaJ homolog subfamily B member 11	GO:0044432;GO:0016020//membrane	GO:0005515//protein binding	GO:0050896//response to stimulus;GO:0044267//cellular protein metabolic process	gi|356572775|ref|XP_003554541.1|/1.47464e-153/PREDICTED: dnaJ homolog subfamily B member 11-like [Glycine max]
PAU007722.1	1338	2	16.66	0.22	2.43	3.46538	Up	7.44952e-05	0.000344312	K07119|1|3e-07|55.1|cre:CHLREDRAFT_174569|	GO:0009534//chloroplast thylakoid;GO:0016020//membrane	GO:0046914//transition metal ion binding;GO:0003824//catalytic activity	GO:0008152//metabolic process	gi|224060149|ref|XP_002300061.1|/3.7458e-114/predicted protein [Populus trichocarpa]
PAU016430.1	2319	7.64	64	0.49	5.34	3.44599	Up	1.12808e-16	1.51382e-15	K11426|1|1e-12|73.9|sbi:SORBI_01g010740|SET and MYND domain-containing protein	-	-	-	gi|460379390|ref|XP_004235445.1|/0/PREDICTED: uncharacterized protein LOC101251364 [Solanum lycopersicum]
PAU006181.1	936	2	16.5	0.32	3.47	3.43879	Up	7.44952e-05	0.000344443	K06063|1|2e-31|134|osa:4330796|SNW domain-containing protein 1	-	-	-	gi|297738770|emb|CBI28015.3|/3.31146e-49/unnamed protein product [Vitis vinifera]
PAU025130.1	1335	4	33	0.45	4.82	3.42104	Up	6.46824e-09	5.02819e-08	K10863|1|1e-09|62.8|ath:AT5G01310|aprataxin [EC:3.-.-.-]	-	-	-	gi|359482873|ref|XP_003632856.1|/2.79502e-77/PREDICTED: transcription factor bHLH87-like [Vitis vinifera]
PAU022569.1	1935	2	16	0.15	1.6	3.41504	Up	7.44952e-05	0.000344377	K13420|1|2e-79|295|pop:POPTR_1075175|LRR receptor-like serine/threonine-protein kinase FLS2 [EC:2.7.11.1]	-	GO:0003824//catalytic activity	-	gi|460373295|ref|XP_004232456.1|/0/PREDICTED: probable leucine-rich repeat receptor-like protein kinase At1g35710-like [Solanum lycopersicum]
PAU018881.1	984	13	106	1.99	21.17	3.41118	Up	1.05516e-25	2.12044e-24	-	-	GO:0003824//catalytic activity	-	gi|225445039|ref|XP_002280214.1|/4.00885e-101/PREDICTED: nudix hydrolase 8-like [Vitis vinifera]
PAU024501.1	1248	2.05	16.57	0.25	2.59	3.37295	Up	7.44952e-05	0.000344247	K09755|1|6e-93|339|vvi:100267863|ferulate-5-hydroxylase [EC:1.14.-.-]	GO:0043231//intracellular membrane-bounded organelle	GO:0004497//monooxygenase activity;GO:0005506//iron ion binding	GO:0009411//response to UV;GO:0012501//programmed cell death;GO:0006631//fatty acid metabolic process;GO:0009699//phenylpropanoid biosynthetic process	gi|225427746|ref|XP_002274902.1|/5.67374e-93/PREDICTED: cytochrome P450 84A1-like [Vitis vinifera]
PAU019678.1	1617	9	70	0.83	8.42	3.34264	Up	3.75658e-17	5.23467e-16	K00423|1|9e-165|578|ath:AT1G55570|L-ascorbate oxidase [EC:1.10.3.3]	GO:0005618//cell wall	GO:0046914//transition metal ion binding;GO:0016682//oxidoreductase activity, acting on diphenols and related substances as donors, oxygen as acceptor	GO:0008152//metabolic process;GO:0009628//response to abiotic stimulus	gi|460375269|ref|XP_004233429.1|/0/PREDICTED: L-ascorbate oxidase homolog [Solanum lycopersicum]
PAU017898.1	1605	82.96	643.52	7.69	77.98	3.34205	Up	8.3216e-146	1.07632e-143	K08332|1|3e-10|65.1|vcn:VOLCADRAFT_41528|vacuolar protein 8	-	GO:0033612//receptor serine/threonine kinase binding;GO:0019787//small conjugating protein transferase activity	GO:0032446//protein modification by small protein conjugation	gi|224133420|ref|XP_002321563.1|/1.19479e-141/predicted protein [Populus trichocarpa]
PAU008299.1	429	1.99	15.57	0.73	7.38	3.33765	Up	2.89988e-05	0.000144052	-	-	-	-	gi|460381051|ref|XP_004236266.1|/1.67748e-37/PREDICTED: uncharacterized protein LOC101243878 [Solanum lycopersicum]
PAU026711.1	1401	13	99	1.38	13.78	3.31984	Up	1.67642e-23	3.0952e-22	K08286|1|8e-90|329|aly:ARALYDRAFT_494187|protein-serine/threonine kinase [EC:2.7.11.-];K08282|5|2e-72|271|ath:AT3G45780|non-specific serine/threonine protein kinase [EC:2.7.11.1]	-	GO:0005488//binding;GO:0004672//protein kinase activity	GO:0009793//embryo development ending in seed dormancy;GO:0060918//auxin transport;GO:0048513//organ development;GO:0009606//tropism	gi|460395254|ref|XP_004243199.1|/7.89805e-179/PREDICTED: protein kinase PINOID 2-like [Solanum lycopersicum]
PAU002483.1	2970	3	23	0.15	1.49	3.31228	Up	2.02934e-06	1.18334e-05	K11855|1|7e-113|407|ppp:PHYPADRAFT_11930|ubiquitin carboxyl-terminal hydrolase 36/42 [EC:3.1.2.15]	GO:0043231//intracellular membrane-bounded organelle	GO:0019783//small conjugating protein-specific protease activity	GO:0048827//phyllome development;GO:0009791//post-embryonic development;GO:0048608//reproductive structure development;GO:0070646//protein modification by small protein removal	gi|460397528|ref|XP_004244319.1|/0/PREDICTED: ubiquitin carboxyl-terminal hydrolase 15-like [Solanum lycopersicum]
PAU004833.1	1254	2	15	0.24	2.34	3.2854	Up	0.000155288	0.000676821	-	-	-	-	gi|225442168|ref|XP_002276168.1|/8.02607e-151/PREDICTED: protein Brevis radix-like 2 isoform 2 [Vitis vinifera]
PAU025221.1	1662	2	15	0.18	1.75	3.28129	Up	0.000155288	0.000676699	K14494|1|4e-18|91.3|ath:AT3G03450|DELLA protein	-	-	-	gi|116006458|gb|ABJ51763.1|/5.97111e-160/nodulation signaling pathway 1-like protein [Nicotiana benthamiana]
PAU023411.1	1113	60	446.85	8.09	78.65	3.28124	Up	1.5975e-99	1.40234e-97	-	-	-	-	gi|225460670|ref|XP_002266148.1|/3.68087e-109/PREDICTED: auxin-induced protein 5NG4 [Vitis vinifera]
PAU020962.2	1263	5	37	0.59	5.72	3.27723	Up	1.67963e-09	1.37793e-08	K03327|1|1e-67|255|mtr:MTR_6g081810|multidrug resistance protein, MATE family	-	-	-	gi|462419378|gb|EMJ23641.1|/8.35396e-84/hypothetical protein PRUPE_ppa006150mg [Prunus persica]
PAU001472.1	918	3.73	27.3	0.61	5.85	3.26156	Up	1.06578e-07	7.26742e-07	K13422|1|3e-18|90.5|osa:4349484|transcription factor MYC2	GO:0043231//intracellular membrane-bounded organelle	-	-	gi|297736346|emb|CBI25069.3|/7.87781e-56/unnamed protein product [Vitis vinifera]
PAU003825.1	486	36.41	269.19	11.7	111.86	3.25711	Up	8.07568e-61	3.79823e-59	K14496|1|1e-07|53.9|gmx:100779954|abscisic acid receptor PYR/PYL family	-	-	GO:0050896//response to stimulus	gi|359477153|ref|XP_003631944.1|/5.94291e-51/PREDICTED: LOW QUALITY PROTEIN: major allergen Pru ar 1-like [Vitis vinifera]
PAU022754.1	2766	11.85	83.63	0.63	5.84	3.21254	Up	7.34624e-20	1.15246e-18	K15104|1|2e-122|439|vvi:100266307|solute carrier family 25 (mitochondrial oxoglutarate transporter), member 11	GO:0031224//intrinsic component of membrane;GO:0043231//intracellular membrane-bounded organelle	-	GO:0046907//intracellular transport	gi|225469774|ref|XP_002274117.1|/2.01188e-121/PREDICTED: probable mitochondrial 2-oxoglutarate/malate carrier protein [Vitis vinifera]
PAU029049.1	1248	109	769	13.07	120.4	3.2035	Up	1.37632e-166	2.05316e-164	K14963|1|2e-17|88.6|ppp:PHYPADRAFT_56981|COMPASS component SWD3;K03130|4|4e-16|84.3|zma:100501797|transcription initiation factor TFIID subunit 5	GO:0031234//extrinsic component of cytoplasmic side of plasma membrane	GO:0016740//transferase activity	-	gi|359473323|ref|XP_003631291.1|/5.77685e-146/PREDICTED: uncharacterized WD repeat-containing protein alr3466-like [Vitis vinifera]
PAU018232.1	621	3	21	0.74	6.75	3.18929	Up	8.64628e-06	4.61059e-05	-	-	GO:0003677//DNA binding	GO:0006351//transcription, DNA-templated	gi|460374131|ref|XP_004232865.1|/7.08283e-58/PREDICTED: heat stress transcription factor B-2a-like [Solanum lycopersicum]
PAU029642.1	564	3	21.03	0.82	7.47	3.18741	Up	8.64628e-06	4.61261e-05	K10576|1|9e-85|310|pop:POPTR_814402|ubiquitin-conjugating enzyme E2 H [EC:6.3.2.19]	-	GO:0016879//ligase activity, forming carbon-nitrogen bonds;GO:0032559	GO:0006464//cellular protein modification process	gi|460411655|ref|XP_004251221.1|/1.57936e-84/PREDICTED: ubiquitin-conjugating enzyme E2 5-like isoform 1 [Solanum lycopersicum]
PAU026051.2	5640	2.53	18.38	0.07	0.63	3.16993	Up	1.68794e-05	8.68289e-05	K11596|1|0.0|1648|vvi:100256320|argonaute	-	GO:0008135//translation factor activity, nucleic acid binding	GO:0006412//translation	gi|84688906|gb|ABC61502.1|/0/AGO1-1, partial [Nicotiana benthamiana]
PAU020458.1	1203	2.78	19.39	0.35	3.15	3.16993	Up	7.98016e-06	4.28925e-05	K01177|1|5e-111|399|sbi:SORBI_01g028700|beta-amylase [EC:3.2.1.2]	-	GO:0043167//ion binding;GO:0016160//amylase activity	GO:0005976//polysaccharide metabolic process	gi|470105562|ref|XP_004289151.1|/4.61511e-161/PREDICTED: beta-amylase-like [Fragaria vesca subsp. vesca]
PAU016999.1	411	3	21	1.16	10.42	3.16716	Up	8.64628e-06	4.6116e-05	K13448|1|2e-61|232|vvi:100244152|calcium-binding protein CML	-	GO:0046872//metal ion binding;GO:0016628//oxidoreductase activity, acting on the CH-CH group of donors, NAD or NADP as acceptor	GO:0008152//metabolic process	gi|470121047|ref|XP_004296596.1|/4.33983e-62/PREDICTED: calmodulin-like protein 11-like isoform 2 [Fragaria vesca subsp. vesca]
PAU016435.1	651	179.86	1226.96	42.39	375.41	3.14667	Up	4.9064e-261	1.16965e-258	-	-	-	-	gi|462396208|gb|EMJ02007.1|/5.25233e-30/hypothetical protein PRUPE_ppa025557mg [Prunus persica]
PAU017617.1	801	3.31	22.51	0.63	5.56	3.14166	Up	4.19822e-06	2.3473e-05	-	GO:0016020//membrane	-	-	gi|460394106|ref|XP_004242646.1|/1.62417e-104/PREDICTED: tetraspanin-8-like [Solanum lycopersicum]
PAU007991.1	246	80.64	559.74	55	484.98	3.14042	Up	4.342e-121	4.6511e-119	-	GO:0031410//cytoplasmic vesicle	-	-	gi|460364870|ref|XP_004228335.1|/4.61167e-11/PREDICTED: disease resistance response protein 206-like [Solanum lycopersicum]
PAU013973.1	2148	219.1	1448.93	15.09	130.66	3.11415	Up	4.53936e-303	1.28348e-300	K10999|1|9e-88|323|osa:4337958|cellulose synthase A [EC:2.4.1.12]	-	GO:0016740//transferase activity	-	gi|429326514|gb|AFZ78597.1|/0/cellulose synthase-like protein [Populus tomentosa]
PAU013510.1	2196	144	944	9.7	83.24	3.10122	Up	1.75667e-197	3.14082e-195	K01322|1|0.0|1216|vvi:100267810|prolyl oligopeptidase [EC:3.4.21.26]	GO:0009536//plastid	GO:0004175//endopeptidase activity	GO:0019538//protein metabolic process	gi|460398623|ref|XP_004244855.1|/0/PREDICTED: prolyl endopeptidase-like [Solanum lycopersicum]
PAU021846.1	1116	5.23	34	0.7	5.97	3.0923	Up	1.44296e-08	1.07927e-07	K00514|1|1e-60|231|rcu:RCOM_1428040|zeta-carotene desaturase [EC:1.3.5.6];K01206|2|4e-35|147|aly:ARALYDRAFT_475890|alpha-L-fucosidase [EC:3.2.1.51]	GO:0031410//cytoplasmic vesicle	GO:0016787//hydrolase activity	-	gi|122216888|sp|Q3MKY2.1|AAE_RAUSE/1.36347e-95/RecName: Full=Acetylajmalan esterase; Flags: Precursor
PAU005877.1	1053	7.56	49.37	1.08	9.2	3.0906	Up	6.23736e-12	6.22099e-11	-	GO:0031224//intrinsic component of membrane;GO:0043231//intracellular membrane-bounded organelle	-	GO:0051234//establishment of localization	gi|225439560|ref|XP_002264479.1|/1.22131e-167/PREDICTED: patellin-6 [Vitis vinifera]
PAU001865.1	189	9	61	8.36	71.16	3.08949	Up	2.36852e-14	2.76756e-13	-	-	-	-	gi|224127588|ref|XP_002329315.1|/1.11998e-12/predicted protein [Populus trichocarpa]
PAU022302.1	867	19.55	127.24	3.41	28.94	3.08522	Up	3.2894e-28	7.33808e-27	K06892|1|5e-82|302|pop:POPTR_830724|	-	GO:0003824//catalytic activity	GO:0008152//metabolic process	gi|462405119|gb|EMJ10583.1|/4.33645e-85/hypothetical protein PRUPE_ppa009079mg [Prunus persica]
PAU001906.2	1914	42	267	3.25	27.06	3.05765	Up	2.6075e-56	1.13627e-54	-	GO:0031410//cytoplasmic vesicle	GO:0042578//phosphoric ester hydrolase activity;GO:0004620//phospholipase activity	GO:0007165//signal transduction;GO:0044238	gi|460372646|ref|XP_004232139.1|/7.64968e-138/PREDICTED: PI-PLC X domain-containing protein At5g67130-like [Solanum lycopersicum]
PAU012395.1	1497	3	19	0.3	2.47	3.04148	Up	3.61298e-05	0.000176412	K14431|1|0.0|641|pop:POPTR_1085955|transcription factor TGA	-	GO:0003677//DNA binding	GO:0006351//transcription, DNA-templated	gi|296084918|emb|CBI28327.3|/0/unnamed protein product [Vitis vinifera]
PAU016434.1	285	4.5	29	2.6	21.36	3.03833	Up	1.1877e-07	8.06032e-07	-	-	-	-	gi|460371548|ref|XP_004231598.1|/1.57759e-11/PREDICTED: uncharacterized protein LOC101251731 [Solanum lycopersicum]
PAU022664.1	285	4.5	29	2.6	21.36	3.03833	Up	1.1877e-07	8.05807e-07	-	-	-	-	gi|460371548|ref|XP_004231598.1|/1.57759e-11/PREDICTED: uncharacterized protein LOC101251731 [Solanum lycopersicum]
PAU021025.1	1161	55	345	7.1	58.15	3.03389	Up	8.00242e-72	4.60016e-70	K05282|1|4e-165|578|rcu:RCOM_1498120|gibberellin 20-oxidase [EC:1.14.11.12]	-	GO:0046914//transition metal ion binding;GO:0016706//oxidoreductase activity, acting on paired donors, with incorporation or reduction of molecular oxygen, 2-oxoglutarate as one donor, and incorporation of one atom each of oxygen into both donors	GO:0008152//metabolic process	gi|320462772|dbj|BAJ65440.1|/5.89141e-174/gibberellin 20-oxidase [Torenia fournieri]
PAU020835.1	1443	4	24.68	0.41	3.33	3.02183	Up	4.15464e-06	2.32507e-05	K13457|1|3e-20|98.2|pop:POPTR_755797|disease resistance protein RPM1	-	-	-	gi|460413318|ref|XP_004252037.1|/1.25776e-70/PREDICTED: putative late blight resistance protein homolog R1B-16-like [Solanum lycopersicum]
PAU029351.1	1665	4	25	0.36	2.92	3.0199	Up	2.05844e-06	1.19887e-05	K14181|1|2e-147|520|vvi:100256880|valencene synthase [EC:4.2.3.73];K12929|2|6e-140|496|rcu:RCOM_1574380|casbene synthase [EC:4.2.3.8];K14184|5|8e-113|405|ath:AT5G23960|alpha-humulene/beta-caryophyllene synthase [EC:4.2.3.- 4.2.3.57]	-	GO:0046872//metal ion binding;GO:0016829//lyase activity	-	gi|60266122|gb|AAX16076.1|/0/putative sesquiterpene synthase [Perilla frutescens var. frutescens]
PAU015697.1	1254	20.64	126.88	2.46	19.77	3.00658	Up	2.7966e-27	6.00195e-26	K03066|1|0.0|711|vvi:100254376|26S proteasome regulatory subunit T6	GO:0044424	GO:0016462//pyrophosphatase activity;GO:0032559	GO:0009057//macromolecule catabolic process	gi|442539518|gb|AGC54442.1|/0/26S proteasome ATPase regulatory subunit 6 [Nicotiana tabacum]
PAU009750.3	1536	5.5	33.5	0.53	4.24	3	Up	2.93646e-08	2.12256e-07	K13267|1|7e-145|512|gmx:100814284|cytochrome P450, family 71, subfamily D, polypeptide 9 (flavonoid 6-hydroxylase) [EC:1.14.13.-];K16083|2|1e-114|411|osa:4329725|cytochrome P450, family 71, subfamily Z, polypeptide 6 (ent-isokaurene C2-hydroxylase) [EC:1.14.13.143];K16085|3|3e-113|407|osa:4335091|cytochrome P450, family 99, subfamily A, polypeptide 3 (9beta-pimara-7,15-diene oxidase) [EC:1.14.13.…	-	GO:0004497//monooxygenase activity;GO:0005506//iron ion binding	-	gi|462410612|gb|EMJ15946.1|/1.01672e-174/hypothetical protein PRUPE_ppa025066mg [Prunus persica]
PAU011013.3	1536	5.5	33.5	0.53	4.24	3	Up	2.93646e-08	2.12193e-07	K13267|1|7e-145|512|gmx:100814284|cytochrome P450, family 71, subfamily D, polypeptide 9 (flavonoid 6-hydroxylase) [EC:1.14.13.-];K16083|2|1e-114|411|osa:4329725|cytochrome P450, family 71, subfamily Z, polypeptide 6 (ent-isokaurene C2-hydroxylase) [EC:1.14.13.143];K16085|3|3e-113|407|osa:4335091|cytochrome P450, family 99, subfamily A, polypeptide 3 (9beta-pimara-7,15-diene oxidase) [EC:1.14.13.…	-	GO:0004497//monooxygenase activity;GO:0005506//iron ion binding	-	gi|462410612|gb|EMJ15946.1|/1.01672e-174/hypothetical protein PRUPE_ppa025066mg [Prunus persica]
PAU009287.1	3540	21.68	131	0.9	7.13	2.98591	Up	3.5436e-28	7.89068e-27	-	-	-	-	gi|225461373|ref|XP_002282015.1|/0/PREDICTED: uncharacterized protein LOC100252162 [Vitis vinifera]
PAU021117.1	579	3.12	19	0.83	6.57	2.98471	Up	3.61298e-05	0.000176483	-	-	GO:0016787//hydrolase activity	-	gi|460381916|ref|XP_004236687.1|/1.03617e-49/PREDICTED: nudix hydrolase 18, mitochondrial-like [Solanum lycopersicum]
PAU029526.1	372	135	827	57.97	456.53	2.97733	Up	9.31276e-168	1.40652e-165	-	-	-	-	-
PAU002362.1	1038	5	30	0.72	5.67	2.97728	Up	2.4218e-07	1.58345e-06	-	-	-	-	gi|359485318|ref|XP_002278078.2|/4.46429e-138/PREDICTED: uncharacterized protein LOC100267770 [Vitis vinifera]
PAU013883.1	573	15	91	4.05	31.81	2.97349	Up	9.13184e-20	1.42706e-18	-	-	-	-	gi|73698106|gb|AAZ81590.1|/1.32026e-41/Glu [Nicotiana glutinosa]
PAU024801.1	984	5.27	31.7	0.81	6.33	2.96621	Up	1.20324e-07	8.15443e-07	K13422|1|4e-18|90.5|osa:4349484|transcription factor MYC2	GO:0043231//intracellular membrane-bounded organelle	-	-	gi|297736346|emb|CBI25069.3|/2.15047e-62/unnamed protein product [Vitis vinifera]
PAU015358.1	954	3.3	19.5	0.52	4.02	2.95061	Up	3.61298e-05	0.000176518	-	-	-	-	gi|303291416|ref|XP_003064993.1|/8.56999e-69/predicted protein [Micromonas pusilla CCMP1545]
PAU024740.3	1212	6.04	35.11	0.75	5.66	2.91584	Up	2.87676e-08	2.08188e-07	K08869|1|1e-139|494|vvi:100244438|aarF domain-containing kinase	-	-	-	gi|225466255|ref|XP_002268353.1|/1.90745e-138/PREDICTED: uncharacterized aarF domain-containing protein kinase 1-like [Vitis vinifera]
PAU012810.3	1629	127.65	730.12	11.65	87.15	2.90317	Up	1.22917e-143	1.56484e-141	-	-	-	-	gi|359473318|ref|XP_002267713.2|/2.47785e-110/PREDICTED: uncharacterized protein LOC100258808 [Vitis vinifera]
PAU016703.1	1389	28	160	3.01	22.46	2.89952	Up	1.11171e-32	2.80128e-31	K14329|1|9e-56|216|ath:AT5G61160|agmatine coumaroyltransferase [EC:2.3.1.64 2.3.1.-];K15400|3|3e-13|75.1|ppp:PHYPADRAFT_138784|omega-hydroxypalmitate O-feruloyl transferase [EC:2.3.1.188]	-	GO:0016747//transferase activity, transferring acyl groups other than amino-acyl groups	-	gi|462415962|gb|EMJ20699.1|/1.34996e-130/hypothetical protein PRUPE_ppa022332mg [Prunus persica]
PAU026615.1	651	6.37	36.55	1.5	11.18	2.89789	Up	1.43708e-08	1.07586e-07	K07976|1|1e-98|357|aly:ARALYDRAFT_678362|Rab family, other	GO:0043231//intracellular membrane-bounded organelle;GO:0044444;GO:0016020//membrane	GO:0032561//guanyl ribonucleotide binding;GO:0003824//catalytic activity	GO:0035556//intracellular signal transduction;GO:0051169//nuclear transport;GO:0015031//protein transport	gi|356538966|ref|XP_003537971.1|/4.6524e-103/PREDICTED: ras-related protein Rab11C-like [Glycine max]
PAU025662.1	1380	3.33	19	0.36	2.68	2.89616	Up	3.61298e-05	0.000176554	-	GO:0043231//intracellular membrane-bounded organelle	GO:0005488//binding	GO:0006351//transcription, DNA-templated	gi|359485408|ref|XP_002275400.2|/2.25576e-170/PREDICTED: zinc finger protein MAGPIE-like [Vitis vinifera]
PAU025672.1	1380	3.33	19	0.36	2.68	2.89616	Up	3.61298e-05	0.000176448	-	GO:0043231//intracellular membrane-bounded organelle	GO:0005488//binding	GO:0006351//transcription, DNA-templated	gi|359485408|ref|XP_002275400.2|/2.25576e-170/PREDICTED: zinc finger protein MAGPIE-like [Vitis vinifera]
PAU025686.1	1380	3.33	19	0.36	2.68	2.89616	Up	3.61298e-05	0.000176377	-	GO:0043231//intracellular membrane-bounded organelle	GO:0005488//binding	GO:0006351//transcription, DNA-templated	gi|359485408|ref|XP_002275400.2|/2.25576e-170/PREDICTED: zinc finger protein MAGPIE-like [Vitis vinifera]
PAU023131.1	1062	271.57	1535.26	38.44	283.5	2.88267	Up	1.32041e-297	3.60753e-295	K13030|1|6e-51|199|sbi:SORBI_01g001220|cyanohydrin beta-glucosyltransferase [EC:2.4.1.85];K13493|2|1e-47|188|ath:AT5G05860|cytokinin-N-glucosyltransferase [EC:2.4.1.-];K13691|4|5e-43|173|vvi:100242294|pathogen-inducible salicylic acid glucosyltransferase [EC:2.4.1.-]	-	-	-	gi|359478183|ref|XP_002268187.2|/2.1406e-119/PREDICTED: UDP-glycosyltransferase 85A1 [Vitis vinifera]
PAU009390.1	522	3	17	0.89	6.55	2.87962	Up	0.000147547	0.000645862	-	-	-	-	gi|224125352|ref|XP_002329784.1|/1.62739e-50/predicted protein [Populus trichocarpa]
PAU029908.1	405	9.48	53.96	3.71	27.2	2.87412	Up	6.39064e-12	6.36342e-11	-	-	-	-	gi|359488099|ref|XP_002266715.2|/3.48052e-43/PREDICTED: ankyrin repeat domain-containing protein 13B-like [Vitis vinifera]
PAU005857.1	477	3.75	21	1.23	8.9	2.85515	Up	8.64628e-06	4.60958e-05	-	GO:0043231//intracellular membrane-bounded organelle	-	-	gi|359481316|ref|XP_002268100.2|/2.92697e-55/PREDICTED: transcription factor bHLH61-like [Vitis vinifera]
PAU026635.1	1383	21.76	120.52	2.35	16.99	2.85395	Up	6.92274e-25	1.34559e-23	-	-	-	-	gi|460378599|ref|XP_004235057.1|/3.01731e-98/PREDICTED: uncharacterized protein LOC101260800 [Solanum lycopersicum]
PAU023831.1	1764	14	77	1.18	8.48	2.84528	Up	3.52366e-16	4.609e-15	K14638|1|3e-141|500|smo:SELMODRAFT_97812|solute carrier family 15 (peptide/histidine transporter), member 3/4	GO:0044464	-	GO:0051707//response to other organism;GO:0015833//peptide transport	gi|255559629|ref|XP_002520834.1|/0/oligopeptide transporter, putative [Ricinus communis]
PAU017334.2	1335	5.98	32.87	0.67	4.8	2.8408	Up	5.95506e-08	4.17782e-07	K14491|1|1e-10|65.9|ota:Ot16g01320|two-component response regulator ARR-B family	-	-	-	gi|460408336|ref|XP_004249601.1|/1.7185e-143/PREDICTED: uncharacterized protein LOC101256236 [Solanum lycopersicum]
PAU019531.1	1353	5	27	0.55	3.89	2.82227	Up	1.92479e-06	1.12508e-05	K09286|1|5e-46|183|ath:AT4G28140|EREBP-like factor	-	-	-	gi|460395537|ref|XP_004243339.1|/1.96312e-94/PREDICTED: ethylene-responsive transcription factor ERF054-like [Solanum lycopersicum]
PAU011481.1	576	11.02	60	2.96	20.86	2.81707	Up	7.41944e-13	7.86448e-12	-	-	-	-	-
PAU010734.2	1089	15	81	2.07	14.58	2.81629	Up	8.5456e-17	1.15506e-15	-	-	-	-	gi|225464037|ref|XP_002267371.1|/1.0312e-124/PREDICTED: auxin-induced protein 5NG4 isoform 1 [Vitis vinifera]
PAU029654.1	2151	12.59	67.56	0.87	6.08	2.80498	Up	2.32994e-14	2.7251e-13	-	-	-	-	gi|460372967|ref|XP_004232294.1|/0/PREDICTED: uncharacterized protein LOC101250357 [Solanum lycopersicum]
PAU023700.1	885	11.77	63	2.01	14.03	2.80325	Up	9.58378e-14	1.0754e-12	-	-	-	-	gi|470108950|ref|XP_004290765.1|/5.35384e-22/PREDICTED: uncharacterized protein LOC101299921 [Fragaria vesca subsp. vesca]
PAU004024.1	3876	6	32	0.23	1.59	2.78932	Up	2.25574e-07	1.48045e-06	K00276|1|5e-72|271|cme:CMS002C|primary-amine oxidase [EC:1.4.3.21]	-	GO:0046872//metal ion binding;GO:0016491//oxidoreductase activity	GO:0008152//metabolic process	gi|147832635|emb|CAN68223.1|/0/hypothetical protein VITISV_040530 [Vitis vinifera]
PAU014994.2	939	5.39	28.65	0.87	6	2.78588	Up	9.68868e-07	5.88975e-06	-	-	-	-	gi|460382313|ref|XP_004236884.1|/6.29295e-40/PREDICTED: uncharacterized protein LOC101250883 [Solanum lycopersicum]
PAU025625.1	1926	4	21	0.31	2.11	2.7669	Up	3.31106e-05	0.000163177	K01188|1|0.0|672|pop:POPTR_804519|beta-glucosidase [EC:3.2.1.21]	-	GO:0015926//glucosidase activity	GO:0044238	gi|225436114|ref|XP_002278363.1|/0/PREDICTED: lysosomal beta glucosidase-like isoform 1 [Vitis vinifera]
PAU012647.1	975	5	26	0.77	5.24	2.76664	Up	3.8052e-06	2.14084e-05	-	-	-	-	gi|460391182|ref|XP_004241202.1|/2.13844e-30/PREDICTED: uncharacterized protein LOC101266832 [Solanum lycopersicum]
PAU021653.1	918	5	26	0.82	5.58	2.76657	Up	3.8052e-06	2.14035e-05	-	-	-	-	gi|460386227|ref|XP_004238801.1|/2.61642e-59/PREDICTED: transcription factor HB29-like [Solanum lycopersicum]
PAU009282.1	996	6.24	32.33	0.94	6.38	2.76282	Up	2.25574e-07	1.48005e-06	-	-	-	-	gi|359493876|ref|XP_002284654.2|/2.9025e-131/PREDICTED: NAC domain-containing protein 29-like [Vitis vinifera]
PAU023698.1	1413	5.4	28	0.57	3.86	2.75957	Up	9.68868e-07	5.88828e-06	K03798|1|3e-74|277|rcu:RCOM_0340700|cell division protease FtsH [EC:3.4.24.-];K15271|2|6e-68|256|rcu:RCOM_1095670|ATP-dependent DNA helicase HFM1/MER3 [EC:3.6.4.12];K15078|5|8e-68|256|vvi:100250139|structure-specific endonuclease subunit SLX1 [EC:3.6.1.-]	-	-	-	gi|225437286|ref|XP_002266871.1|/1.36944e-162/PREDICTED: pentatricopeptide repeat-containing protein At5g66520-like [Vitis vinifera]
PAU029241.1	1701	7	36	0.61	4.11	2.75226	Up	5.25176e-08	3.70903e-07	K14638|1|1e-85|315|vvi:100262103|solute carrier family 15 (peptide/histidine transporter), member 3/4	-	-	-	gi|460415524|ref|XP_004253108.1|/0/PREDICTED: probable peptide transporter At1g52190-like [Solanum lycopersicum]
PAU004550.1	2202	19	98	1.28	8.62	2.75154	Up	1.48818e-19	2.30635e-18	-	GO:0031410//cytoplasmic vesicle	GO:0016787//hydrolase activity	GO:0008152//metabolic process	gi|224077900|ref|XP_002305456.1|/0/predicted protein [Populus trichocarpa]
PAU027595.1	1242	80	409	9.64	64.35	2.73884	Up	2.68566e-76	1.64082e-74	K14709|1|1e-128|457|vvi:100244130|solute carrier family 39 (zinc transporter), member 1/2/3	GO:0043231//intracellular membrane-bounded organelle;GO:0044425//membrane part;GO:0044444;GO:0031090//organelle membrane	GO:0005488//binding;GO:0022890//inorganic cation transmembrane transporter activity;GO:0046915//transition metal ion transmembrane transporter activity	GO:0051707//response to other organism;GO:0006825//copper ion transport;GO:0006829//zinc ion transport;GO:0009606//tropism;GO:0006605//protein targeting;GO:0006826//iron ion transport	gi|82581289|dbj|BAE48709.1|/5.93673e-143/ZIP family metal transporter [Chengiopanax sciadophylloides]
PAU029413.1	1836	165.97	841.07	13.41	88.91	2.72904	Up	1.05271e-154	1.43004e-152	K01662|1|0.0|1009|rcu:RCOM_0025610|1-deoxy-D-xylulose-5-phosphate synthase [EC:2.2.1.7]	-	GO:0016903//oxidoreductase activity, acting on the aldehyde or oxo group of donors;GO:0016744	GO:0006772//thiamine metabolic process;GO:0006721//terpenoid metabolic process	gi|56785668|gb|AAW28999.1|/0/1-deoxy-D-xylulose-5-phosphate synthase [Antirrhinum majus]
PAU023745.2	1215	5	25.54	0.62	4.11	2.7288	Up	7.48348e-06	4.03388e-05	K13457|1|1e-41|169|osa:4342596|disease resistance protein RPM1;K03013|4|4e-38|157|vvi:100258335|DNA-directed RNA polymerases I, II, and III subunit RPABC1	-	-	-	gi|460370553|ref|XP_004231117.1|/9.67868e-74/PREDICTED: putative late blight resistance protein homolog R1A-10-like [Solanum lycopersicum]
PAU004335.1	1059	11	55.52	1.56	10.28	2.72022	Up	2.1409e-11	2.05601e-10	K05278|1|5e-40|163|mtr:MTR_5g059130|flavonol synthase [EC:1.14.11.23]	-	GO:0016705//oxidoreductase activity, acting on paired donors, with incorporation or reduction of molecular oxygen	GO:0009699//phenylpropanoid biosynthetic process	gi|224120306|ref|XP_002331015.1|/1.34423e-97/predicted protein [Populus trichocarpa]
PAU001444.1	1800	13	65	1.07	7.01	2.7118	Up	3.17412e-13	3.45024e-12	-	GO:0043231//intracellular membrane-bounded organelle	GO:0016741	GO:0006730//one-carbon metabolic process	gi|460407548|ref|XP_004249214.1|/0/PREDICTED: probable methyltransferase PMT6-like [Solanum lycopersicum]
PAU014788.1	1116	6.56	32.69	0.88	5.74	2.70548	Up	2.25574e-07	1.48085e-06	K05282|1|6e-116|415|vvi:100232996|gibberellin 20-oxidase [EC:1.14.11.12]	-	GO:0046914//transition metal ion binding;GO:0016706//oxidoreductase activity, acting on paired donors, with incorporation or reduction of molecular oxygen, 2-oxoglutarate as one donor, and incorporation of one atom each of oxygen into both donors	GO:0008152//metabolic process	gi|147916856|gb|ABQ52488.1|/1.75207e-151/GA 20-oxidase [Paeonia suffruticosa]
PAU010907.1	1569	14.44	71	1.37	8.8	2.68333	Up	1.99544e-14	2.34515e-13	K13457|1|3e-47|187|vvi:100252764|disease resistance protein RPM1	-	-	-	gi|460406031|ref|XP_004248477.1|/2.92192e-84/PREDICTED: putative disease resistance protein At1g50180-like [Solanum lycopersicum]
PAU015835.1	912	14	69	2.32	14.9	2.68312	Up	7.53514e-14	8.53795e-13	K15336|1|4e-07|53.5|vvi:100259391|tRNA (cytosine38-C5)-methyltransferase [EC:2.1.1.204]	-	-	-	gi|460381343|ref|XP_004236410.1|/1.17238e-27/PREDICTED: pentatricopeptide repeat-containing protein At5g24830-like [Solanum lycopersicum]
PAU004967.1	780	27	132	5.27	33.48	2.66742	Up	4.45038e-25	8.74115e-24	K06130|1|4e-114|408|pop:POPTR_809106|lysophospholipase II [EC:3.1.1.5]	-	-	-	gi|297743392|emb|CBI36259.3|/8.24833e-122/unnamed protein product [Vitis vinifera]
PAU011321.1	540	8	39	2.3	14.51	2.65734	Up	2.38286e-08	1.74208e-07	K03065|1|3e-81|298|rcu:RCOM_1433380|26S proteasome regulatory subunit T5	GO:0005838//proteasome regulatory particle;GO:0043231//intracellular membrane-bounded organelle	GO:0005515//protein binding;GO:0042623//ATPase activity, coupled;GO:0032559	GO:0019941//modification-dependent protein catabolic process;GO:0048229//gametophyte development	gi|255542742|ref|XP_002512434.1|/2.78509e-80/26S protease regulatory subunit 6a, putative [Ricinus communis]
PAU015302.1	696	10	48	2.2	13.7	2.6386	Up	6.6637e-10	5.65763e-09	K11982|1|5e-24|109|zma:100383341|E3 ubiquitin-protein ligase RNF115/126 [EC:6.3.2.19]	-	-	-	gi|225425662|ref|XP_002273461.1|/9.19289e-47/PREDICTED: E3 ubiquitin-protein ligase RING1-like [Vitis vinifera]
PAU025981.1	477	10	48	3.28	20.34	2.63255	Up	6.6637e-10	5.65961e-09	-	-	-	-	gi|255566827|ref|XP_002524397.1|/6.35983e-26/conserved hypothetical protein [Ricinus communis]
PAU016899.1	954	33	157	5.22	32.36	2.63209	Up	4.43218e-29	1.01481e-27	K05953|1|5e-127|452|vvi:100254544|nicotianamine synthase [EC:2.5.1.43]	-	GO:0016765//transferase activity, transferring alkyl or aryl (other than methyl) groups	GO:0018130	gi|225450591|ref|XP_002282175.1|/5.83934e-126/PREDICTED: nicotianamine synthase [Vitis vinifera]
PAU010095.1	1617	22.01	103.91	2.02	12.5	2.6295	Up	2.06456e-19	3.17532e-18	K01188|1|1e-124|445|osa:4336146|beta-glucosidase [EC:3.2.1.21];K05350|4|3e-115|414|rcu:RCOM_1071830|beta-glucosidase [EC:3.2.1.21]	-	GO:0016787//hydrolase activity	-	gi|355525386|gb|AES93119.1|/5.41614e-142/putative strictosidine beta-D-glucosidase [Camptotheca acuminata]
PAU023958.1	672	12.28	58.19	2.8	17.23	2.62142	Up	9.79478e-12	9.65423e-11	K01414|1|7e-109|390|pop:POPTR_820137|oligopeptidase A [EC:3.4.24.70]	GO:0009532//plastid stroma;GO:0005576//extracellular region	GO:0004175//endopeptidase activity	GO:0019538//protein metabolic process;GO:0010038//response to metal ion	gi|224097268|ref|XP_002310895.1|/8.78451e-108/predicted protein [Populus trichocarpa]
PAU022903.1	1845	58	271	4.66	28.51	2.61307	Up	1.65052e-48	6.13669e-47	K03294|1|0.0|704|sbi:SORBI_08g021380|basic amino acid/polyamine antiporter, APA family	GO:0031224//intrinsic component of membrane	GO:0015174//basic amino acid transmembrane transporter activity;GO:0015172//acidic amino acid transmembrane transporter activity	GO:0015813//L-glutamate transport;GO:0015809//arginine transport	gi|460374688|ref|XP_004233142.1|/0/PREDICTED: cationic amino acid transporter 1-like [Solanum lycopersicum]
PAU011590.1	1536	60.69	279	5.88	35.35	2.58782	Up	9.56358e-50	3.64495e-48	K08150|1|2e-39|161|vvi:100268023|MFS transporter, SP family, solute carrier family 2 (myo-inositol transporter), member 13	GO:0031224//intrinsic component of membrane	GO:0016491//oxidoreductase activity;GO:0022857//transmembrane transporter activity	GO:0006810//transport	gi|462416008|gb|EMJ20745.1|/0/hypothetical protein PRUPE_ppa004465mg [Prunus persica]
PAU007443.1	1158	13.9	63.33	1.8	10.7	2.57154	Up	1.19385e-12	1.25074e-11	-	-	-	-	gi|460397136|ref|XP_004244124.1|/3.92956e-61/PREDICTED: uncharacterized protein LOC101249564 [Solanum lycopersicum]
PAU020766.1	3369	6.38	29	0.28	1.66	2.56768	Up	1.7018e-06	1.00269e-05	-	-	-	-	gi|470120207|ref|XP_004296199.1|/0/PREDICTED: importin-5-like [Fragaria vesca subsp. vesca]
PAU009804.1	1638	33.14	150	3.01	17.8	2.56404	Up	4.16596e-27	8.87036e-26	-	-	-	-	gi|225449024|ref|XP_002272997.1|/0/PREDICTED: extended synaptotagmin-2 [Vitis vinifera]
PAU001165.1	828	3.99	18	0.73	4.29	2.55501	Up	7.32416e-05	0.000338969	K12133|1|7e-06|49.3|aly:ARALYDRAFT_470177|LATE ELONGATED HYPOCOTYL	-	-	-	gi|225466356|ref|XP_002275014.1|/2.26429e-88/PREDICTED: uncharacterized protein LOC100255200 [Vitis vinifera]
PAU020864.1	2817	35.21	154.93	1.84	10.62	2.52901	Up	3.08684e-27	6.61318e-26	K15336|1|5e-38|158|vvi:100259391|tRNA (cytosine38-C5)-methyltransferase [EC:2.1.1.204];K15271|4|8e-15|81.3|rcu:RCOM_1095670|ATP-dependent DNA helicase HFM1/MER3 [EC:3.6.4.12]	-	GO:0005488//binding	-	gi|460394834|ref|XP_004242995.1|/0/PREDICTED: pentatricopeptide repeat-containing protein At4g30825, chloroplastic-like [Solanum lycopersicum]
PAU013247.1	1614	10.67	46.82	0.98	5.64	2.52484	Up	2.47926e-09	2.00618e-08	-	GO:0031224//intrinsic component of membrane;GO:0009536//plastid	-	GO:0051234//establishment of localization	gi|460410436|ref|XP_004250635.1|/0/PREDICTED: patellin-3-like [Solanum lycopersicum]
PAU025031.1	801	10	44	1.9	10.86	2.51495	Up	9.096e-09	6.95967e-08	K12619|1|2e-24|110|osa:4349826|5'-3' exoribonuclease 2 [EC:3.1.13.-]	-	-	-	gi|147794801|emb|CAN71427.1|/1.62794e-96/hypothetical protein VITISV_027864 [Vitis vinifera]
PAU016940.1	1590	11	48	1.03	5.87	2.51072	Up	2.1034e-09	1.71287e-08	K15336|1|5e-13|74.3|vvi:100259391|tRNA (cytosine38-C5)-methyltransferase [EC:2.1.1.204]	GO:0043231//intracellular membrane-bounded organelle	-	-	gi|297734081|emb|CBI15328.3|/4.29317e-176/unnamed protein product [Vitis vinifera]
PAU018401.3	2118	8.73	37.8	0.61	3.46	2.50389	Up	8.93106e-08	6.12085e-07	K07095|1|1e-93|342|sbi:SORBI_04g009820|	-	GO:0016787//hydrolase activity	-	gi|449440770|ref|XP_004138157.1|/1.10371e-92/PREDICTED: vacuolar protein sorting-associated protein 29-like [Cucumis sativus]
PAU020173.1	1194	204	884	25.6	144.8	2.49985	Up	6.21514e-147	8.25832e-145	-	-	GO:0048037//cofactor binding	GO:0008152//metabolic process	gi|225458782|ref|XP_002285152.1|/5.56689e-167/PREDICTED: uncharacterized protein C757.02c-like [Vitis vinifera]
PAU009833.1	1542	204.95	884.11	19.78	111.58	2.49596	Up	6.21514e-147	8.21344e-145	K13407|1|0.0|705|vvi:100259592|cytochrome P450, family 94, subfamily A, polypeptide 1 (fatty acid omega-hydroxylase) [EC:1.14.-.-];K00517|4|1e-116|418|ath:AT3G56630|[EC:1.14.-.-]	-	GO:0016712//oxidoreductase activity, acting on paired donors, with incorporation or reduction of molecular oxygen, reduced flavin or flavoprotein as one donor, and incorporation of one atom of oxygen;GO:0005506//iron ion binding	GO:0008152//metabolic process	gi|18000070|gb|AAL54886.1|AF092915_1/0/cytochrome P450-dependent fatty acid hydroxylase [Nicotiana tabacum]
PAU006701.1	1245	15	64	1.8	10.04	2.47969	Up	6.16078e-12	6.15723e-11	K12356|1|4e-35|147|vvi:100265092|coniferyl-alcohol glucosyltransferase [EC:2.4.1.111];K08237|2|1e-34|145|aly:ARALYDRAFT_490463|hydroquinone glucosyltransferase [EC:2.4.1.218]	-	GO:0016757//transferase activity, transferring glycosyl groups	-	gi|359487055|ref|XP_002271587.2|/1.63369e-116/PREDICTED: flavanone 7-O-glucoside 2''-O-beta-L-rhamnosyltransferase-like [Vitis vinifera]
PAU003561.1	381	6	26	2.51	13.99	2.47864	Up	1.2267e-05	6.43408e-05	-	-	GO:0046914//transition metal ion binding	-	gi|462424110|gb|EMJ28373.1|/3.13492e-44/hypothetical protein PRUPE_ppa021383mg [Prunus persica]
PAU019619.1	1059	19.77	84.28	2.81	15.61	2.47383	Up	1.443e-15	1.80494e-14	-	-	-	-	gi|460375210|ref|XP_004233400.1|/5.75338e-32/PREDICTED: uncharacterized protein LOC101254448 [Solanum lycopersicum]
PAU028620.1	1059	5.08	21.49	0.72	3.98	2.4667	Up	0.000105453	0.000474938	K01778|1|2e-138|489|vvi:100241380|diaminopimelate epimerase [EC:5.1.1.7]	GO:0009536//plastid	GO:0047661	GO:0009085//lysine biosynthetic process	gi|225439868|ref|XP_002278566.1|/2.9601e-137/PREDICTED: diaminopimelate epimerase, chloroplastic [Vitis vinifera]
PAU013140.1	1533	28	118	2.72	14.98	2.46136	Up	1.17769e-20	1.91936e-19	K01858|1|0.0|978|rcu:RCOM_0197350|myo-inositol-1-phosphate synthase [EC:5.5.1.4]	GO:0044424	GO:0016872//intramolecular lyase activity	GO:0006644//phospholipid metabolic process;GO:0006020//inositol metabolic process	gi|14548095|sp|Q9FYV1.1|INO1_SESIN/0/RecName: Full=Inositol-3-phosphate synthase; Short=MIP synthase; AltName: Full=Myo-inositol 1-phosphate synthase; Short=IPS; Short=MI-1-P synthase
PAU006691.1	1413	5	21	0.53	2.9	2.45199	Up	0.000105453	0.000474762	K13495|1|7e-173|605|vvi:100262460|cis-zeatin O-glucosyltransferase [EC:2.4.1.215]	-	GO:0016758//transferase activity, transferring hexosyl groups	-	gi|460382754|ref|XP_004237101.1|/2.25204e-173/PREDICTED: zeatin O-glucosyltransferase-like [Solanum lycopersicum]
PAU022454.1	2121	13.52	56.31	0.94	5.14	2.45104	Up	1.13362e-10	1.02283e-09	-	-	GO:0005488//binding	-	gi|460367647|ref|XP_004229683.1|/0/PREDICTED: zinc finger CCCH domain-containing protein 53-like isoform 2 [Solanum lycopersicum]
PAU012896.1	1002	294	1230	44.2	241.08	2.44739	Up	7.4754e-199	1.37706e-196	K13082|1|4e-41|166|aly:ARALYDRAFT_494741|bifunctional dihydroflavonol 4-reductase/flavanone 4-reductase [EC:1.1.1.219 1.1.1.234]	-	GO:0016491//oxidoreductase activity	GO:0008152//metabolic process	gi|462416872|gb|EMJ21609.1|/2.2595e-107/hypothetical protein PRUPE_ppa008244mg [Prunus persica]
PAU017430.2	1746	5	21	0.43	2.34	2.4441	Up	0.000105453	0.00047485	K13429|1|6e-79|293|ath:AT3G21630|chitin elicitor receptor kinase 1	-	GO:0004674//protein serine/threonine kinase activity;GO:0000166//nucleotide binding	GO:0043170	gi|460393160|ref|XP_004242179.1|/0/PREDICTED: lysM domain receptor-like kinase 3-like [Solanum lycopersicum]
PAU012830.2	378	26	110	10.97	59.69	2.44393	Up	2.1061e-19	3.23716e-18	K03671|1|1e-44|175|vvi:100246832|thioredoxin 1	-	GO:0015036//disulfide oxidoreductase activity	GO:0018904;GO:0019725//cellular homeostasis	gi|460386125|ref|XP_004238750.1|/6.33954e-45/PREDICTED: thioredoxin H2-like [Solanum lycopersicum]
PAU013077.1	2100	58.51	242.57	4.12	22.38	2.44149	Up	1.82663e-40	5.76836e-39	K13420|1|1e-59|229|vvi:100253808|LRR receptor-like serine/threonine-protein kinase FLS2 [EC:2.7.11.1]	-	GO:0016740//transferase activity	-	gi|359482434|ref|XP_002270860.2|/3.31728e-174/PREDICTED: tyrosine-sulfated glycopeptide receptor 1-like [Vitis vinifera]
PAU021347.1	963	6	25	0.94	5.1	2.43976	Up	2.34228e-05	0.000118066	K13424|1|5e-26|116|osa:4338474|WRKY transcription factor 33	-	-	-	gi|224066567|ref|XP_002302140.1|/8.7032e-69/predicted protein [Populus trichocarpa]
PAU012263.1	1872	11.62	47.87	0.92	4.96	2.43063	Up	3.99796e-09	3.16762e-08	-	GO:0043231//intracellular membrane-bounded organelle	GO:0016741	GO:0006730//one-carbon metabolic process	gi|460367962|ref|XP_004229839.1|/0/PREDICTED: probable methyltransferase PMT15-like [Solanum lycopersicum]
PAU023262.1	1317	117	478	13.27	70.84	2.4164	Up	3.86914e-77	2.40005e-75	-	GO:0016020//membrane	-	-	gi|302141857|emb|CBI19060.3|/6.23425e-122/unnamed protein product [Vitis vinifera]
PAU025541.1	2481	337	1372	20.05	106.94	2.41513	Up	2.2721e-217	4.41987e-215	K13416|1|5e-58|224|ath:AT4G33430|brassinosteroid insensitive 1-associated receptor kinase 1 [EC:2.7.10.1 2.7.11.1];K13418|3|4e-57|221|aly:ARALYDRAFT_895025|somatic embryogenesis receptor kinase 1 [EC:2.7.10.1 2.7.11.1]	-	GO:0004672//protein kinase activity;GO:0032559	GO:0009753//response to jasmonic acid;GO:0006464//cellular protein modification process;GO:0006950//response to stress;GO:0009751//response to salicylic acid;GO:0051707//response to other organism	gi|462422213|gb|EMJ26476.1|/0/hypothetical protein PRUPE_ppa001427mg [Prunus persica]
PAU024831.1	3375	57	231	2.48	13.2	2.41213	Up	6.10334e-38	1.78591e-36	K12619|1|5e-73|275|vvi:100260845|5'-3' exoribonuclease 2 [EC:3.1.13.-];K13148|2|2e-72|273|vvi:100261060|integrator complex subunit 11 [EC:3.1.27.-];K14321|3|3e-60|232|vvi:100243153|nucleoporin-like protein 2;K13217|4|2e-58|226|vvi:100243465|pre-mRNA-processing factor 39;K14327|5|1e-24|114|vvi:100258101|regulator of nonsense transcripts 2	-	-	-	gi|332322090|emb|CCA65981.1|/0/hypothetical protein [Beta vulgaris subsp. vulgaris]
PAU019020.1	558	10	41	2.77	14.73	2.4108	Up	6.21122e-08	4.34875e-07	-	-	-	-	gi|460400123|ref|XP_004245585.1|/2.96823e-59/PREDICTED: uncharacterized protein LOC101252312 [Solanum lycopersicum]
PAU024525.1	684	24	98	5.37	28.48	2.40696	Up	4.70386e-17	6.51733e-16	-	-	-	-	gi|225428418|ref|XP_002283820.1|/6.23353e-40/PREDICTED: uncharacterized protein LOC100264004 [Vitis vinifera]
PAU022428.1	330	29	120	14.21	75.36	2.40689	Up	9.8274e-21	1.6081e-19	K09753|1|3e-16|81.3|aly:ARALYDRAFT_471794|cinnamoyl-CoA reductase [EC:1.2.1.44]	-	GO:0005488//binding	GO:0008152//metabolic process	gi|224106125|ref|XP_002314052.1|/1.65945e-24/cinnamoyl CoA reductase-like protein [Populus trichocarpa]
PAU029972.1	876	15	61	2.59	13.73	2.40631	Up	4.12052e-11	3.86404e-10	K08235|1|1e-149|527|pop:POPTR_915608|xyloglucan:xyloglucosyl transferase [EC:2.4.1.207]	GO:0005576//extracellular region;GO:0030312//external encapsulating structure	GO:0016798//hydrolase activity, acting on glycosyl bonds;GO:0016758//transferase activity, transferring hexosyl groups	GO:0044042//glucan metabolic process	gi|224146658|ref|XP_002326087.1|/1.24837e-148/predicted protein [Populus trichocarpa]
PAU029858.1	732	9.38	38.3	1.96	10.38	2.40488	Up	1.43277e-07	9.62943e-07	K08245|1|3e-81|299|pop:POPTR_834438|phytepsin [EC:3.4.23.40]	-	GO:0004175//endopeptidase activity	GO:0019538//protein metabolic process	gi|171854659|dbj|BAG16519.1|/8.82111e-83/putative aspartic protease [Capsicum chinense]
PAU029345.1	576	15.61	63.21	4.19	21.97	2.39051	Up	1.16407e-11	1.14135e-10	-	GO:0043231//intracellular membrane-bounded organelle	-	-	gi|460400908|ref|XP_004245973.1|/2.21113e-36/PREDICTED: plastid lipid-associated protein 3, chloroplastic-like [Solanum lycopersicum]
PAU003349.1	930	6	24	0.97	5.08	2.38877	Up	4.44364e-05	0.000212407	K09422|1|3e-73|273|vvi:100257755|myb proto-oncogene protein, plant	-	-	-	gi|225452821|ref|XP_002283575.1|/3.59719e-72/PREDICTED: myb-related protein 306 isoform 1 [Vitis vinifera]
PAU009787.1	699	9.69	39	2.12	11.08	2.38582	Up	7.53514e-08	5.22305e-07	-	-	-	-	gi|225449116|ref|XP_002277030.1|/1.67871e-72/PREDICTED: uncharacterized protein LOC100266780 [Vitis vinifera]
PAU014251.1	1188	5	20	0.63	3.29	2.38466	Up	0.000200826	0.000856266	K05283|1|3e-21|101|aly:ARALYDRAFT_354960|phosphatidylinositol glycan, class W [EC:2.3.-.-];K11982|2|7e-09|60.1|rcu:RCOM_1031870|E3 ubiquitin-protein ligase RNF115/126 [EC:6.3.2.19];K15692|3|3e-08|58.2|smo:SELMODRAFT_66937|E3 ubiquitin-protein ligase RNF13 [EC:6.3.2.19]	-	-	-	gi|359480496|ref|XP_003632477.1|/6.92939e-77/PREDICTED: uncharacterized protein LOC100854068 [Vitis vinifera]
PAU026854.1	1950	11	44	0.84	4.38	2.38247	Up	2.68446e-08	1.95143e-07	K09285|1|0.0|766|vvi:100252316|AP2-like factor, ANT lineage	-	-	-	gi|359492526|ref|XP_002285467.2|/0/PREDICTED: AP2-like ethylene-responsive transcription factor ANT-like [Vitis vinifera]
PAU026958.1	1089	9.7	38.81	1.34	6.98	2.38099	Up	1.43277e-07	9.62677e-07	K13418|1|2e-32|137|rcu:RCOM_0186340|somatic embryogenesis receptor kinase 1 [EC:2.7.10.1 2.7.11.1];K13416|3|3e-32|137|ath:AT4G33430|brassinosteroid insensitive 1-associated receptor kinase 1 [EC:2.7.10.1 2.7.11.1];K13417|5|4e-32|137|aly:ARALYDRAFT_899604|somatic embryogenesis receptor kinase 4 [EC:2.7.10.1 2.7.11.1]	-	GO:0004672//protein kinase activity;GO:0000166//nucleotide binding	-	gi|224111930|ref|XP_002332865.1|/1.04323e-84/predicted protein [Populus trichocarpa]
PAU002680.1	843	5	20	0.9	4.68	2.37851	Up	0.000200826	0.000856116	K10760|1|3e-93|339|vvi:100245931|adenylate isopentenyltransferase (cytokinin synthase)	GO:0043231//intracellular membrane-bounded organelle	GO:0016765//transferase activity, transferring alkyl or aryl (other than methyl) groups	GO:0009690//cytokinin metabolic process	gi|350605183|gb|AEQ30076.1|/9.77859e-103/adenylate isopentenyltransferase [Orobanche ramosa]
PAU000031.1	210	10	41	8.2	42.42	2.37105	Up	6.21122e-08	4.35e-07	-	-	-	-	-
PAU003885.1	942	16	63	2.56	13.16	2.36194	Up	3.35602e-11	3.1679e-10	K07213|1|4e-12|70.5|sbi:SORBI_08g022260|copper chaperone	-	GO:0043169//cation binding	GO:0006812//cation transport	gi|460366740|ref|XP_004229237.1|/2.3984e-47/PREDICTED: uncharacterized protein LOC101253123 [Solanum lycopersicum]
PAU026241.1	1428	258.4	1012.43	26.98	138.17	2.35648	Up	1.41266e-156	1.94069e-154	K08237|1|1e-60|232|vvi:100246482|hydroquinone glucosyltransferase [EC:2.4.1.218]	-	GO:0016740//transferase activity	-	gi|164457701|dbj|BAF96581.1|/0/lignan glucosyltransferase [Sesamum alatum]
PAU001190.1	2715	6.38	25.1	0.35	1.79	2.35453	Up	2.34228e-05	0.000118041	K13457|1|3e-71|268|osa:4342596|disease resistance protein RPM1	-	-	-	gi|460413318|ref|XP_004252037.1|/9.72425e-137/PREDICTED: putative late blight resistance protein homolog R1B-16-like [Solanum lycopersicum]
PAU000007.1	2226	8	31	0.53	2.7	2.3489	Up	4.21888e-06	2.35722e-05	K05349|1|0.0|675|gmx:100798630|beta-glucosidase [EC:3.2.1.21];K15920|3|0.0|671|vvi:100247929|beta-D-xylosidase 4 [EC:3.2.1.37]	GO:0005576//extracellular region;GO:0005618//cell wall;GO:0009536//plastid	GO:0004553//hydrolase activity, hydrolyzing O-glycosyl compounds	GO:0008152//metabolic process	gi|255545664|ref|XP_002513892.1|/0/Periplasmic beta-glucosidase precursor, putative [Ricinus communis]
PAU028204.1	1209	19	74	2.35	11.97	2.34869	Up	7.96374e-13	8.42673e-12	K15014|1|1e-134|477|vvi:100243980|solute carrier family 29 (equilibrative nucleoside transporter), member 1/2/3	-	-	-	gi|225445535|ref|XP_002282211.1|/1.84085e-133/PREDICTED: equilibrative nucleoside transporter 4-like [Vitis vinifera]
PAU027676.1	1263	21	82	2.49	12.68	2.34834	Up	4.37706e-14	5.03465e-13	-	GO:0043231//intracellular membrane-bounded organelle;GO:0016020//membrane;GO:0044463	-	GO:0042445//hormone metabolic process;GO:0009926//auxin polar transport	gi|147825346|emb|CAN73256.1|/1.0835e-107/hypothetical protein VITISV_002134 [Vitis vinifera]
PAU030109.1	2778	143	554	7.59	38.52	2.34344	Up	8.94114e-86	6.32014e-84	-	-	-	-	gi|358344028|ref|XP_003636096.1|/6.92145e-21/hypothetical protein MTR_027s0011 [Medicago truncatula]
PAU029483.1	1503	7	27	0.69	3.5	2.34269	Up	1.87073e-05	9.55244e-05	-	-	-	-	gi|225429143|ref|XP_002274729.1|/6.43419e-41/PREDICTED: uncharacterized protein LOC100259947 isoform 1 [Vitis vinifera]
PAU002936.1	1734	8	31.03	0.69	3.48	2.33442	Up	4.21888e-06	2.35668e-05	K13457|1|4e-54|211|vvi:100252764|disease resistance protein RPM1	-	-	-	gi|460405421|ref|XP_004248174.1|/3.61591e-123/PREDICTED: putative late blight resistance protein homolog R1B-12-like [Solanum lycopersicum]
PAU012165.2	978	7	27	1.08	5.43	2.32992	Up	1.87073e-05	9.54843e-05	K09338|1|3e-69|260|ath:AT3G60390|homeobox-leucine zipper protein	-	-	-	gi|462398669|gb|EMJ04337.1|/1.62279e-78/hypothetical protein PRUPE_ppa024161mg [Prunus persica]
PAU002105.1	1572	395.32	1509	37.42	186.76	2.3193	Up	6.04526e-228	1.25638e-225	K01904|1|1e-52|206|bdi:100845934|4-coumarate--CoA ligase [EC:6.2.1.12]	GO:0005576//extracellular region;GO:0009536//plastid	GO:0016405//CoA-ligase activity;GO:0032559	GO:0010038//response to metal ion	gi|225470747|ref|XP_002267459.1|/0/PREDICTED: putative peroxisomal-coenzyme A synthetase-like [Vitis vinifera]
PAU000798.1	1899	27	103	2.11	10.52	2.31782	Up	4.72546e-17	6.54352e-16	K07195|1|0.0|718|vvi:100267121|exocyst complex component 7	-	-	GO:0006887//exocytosis	gi|460402478|ref|XP_004246739.1|/0/PREDICTED: uncharacterized protein LOC778219 [Solanum lycopersicum]
PAU026921.1	1521	10	38	0.98	4.86	2.3101	Up	4.08188e-07	2.59355e-06	K13508|1|6e-150|529|ppp:PHYPADRAFT_83824|glycerol-3-phosphate acyltransferase [EC:2.3.1.15]	-	-	-	gi|255558288|ref|XP_002520171.1|/1.5481e-175/ER glycerol-phosphate acyltransferase [Ricinus communis]
PAU013579.1	1167	89	338	11.43	56.67	2.30976	Up	3.04122e-52	1.23663e-50	-	GO:0000325//plant-type vacuole;GO:0031090//organelle membrane	-	GO:0009850//auxin metabolic process;GO:0000902//cell morphogenesis;GO:0006568//tryptophan metabolic process;GO:0009832//plant-type cell wall biogenesis	gi|460385238|ref|XP_004238311.1|/1.37182e-162/PREDICTED: auxin-induced protein 5NG4-like [Solanum lycopersicum]
PAU006465.1	2991	14	53	0.69	3.42	2.30933	Up	2.14288e-09	1.74385e-08	K13459|1|3e-76|285|vvi:100254298|disease resistance protein RPS2;K13460|2|1e-74|280|ath:AT1G12220|disease resistance protein RPS5	-	-	-	gi|460408565|ref|XP_004249714.1|/4.81467e-169/PREDICTED: putative disease resistance protein At4g10780-like [Solanum lycopersicum]
PAU015256.1	1389	7.16	27.13	0.77	3.81	2.30686	Up	1.87073e-05	9.55043e-05	K15336|1|1e-09|63.2|vvi:100259391|tRNA (cytosine38-C5)-methyltransferase [EC:2.1.1.204]	-	-	-	gi|460406377|ref|XP_004248641.1|/3.41705e-150/PREDICTED: pentatricopeptide repeat-containing protein At2g17033-like [Solanum lycopersicum]
PAU019100.1	1893	224.86	840.64	17.61	86.15	2.29046	Up	5.79812e-126	6.61911e-124	K04733|1|2e-47|189|smo:SELMODRAFT_159261|interleukin-1 receptor-associated kinase 4 [EC:2.7.11.1];K13416|2|7e-47|187|ath:AT4G33430|brassinosteroid insensitive 1-associated receptor kinase 1 [EC:2.7.10.1 2.7.11.1]	-	GO:0004672//protein kinase activity	-	gi|460378695|ref|XP_004235104.1|/0/PREDICTED: probable receptor-like protein kinase At5g39030-like [Solanum lycopersicum]
PAU014818.1	1080	272.75	1016.62	37.95	184.52	2.28161	Up	1.70741e-151	2.29378e-149	K00083|1|1e-139|494|pop:POPTR_667694|cinnamyl-alcohol dehydrogenase [EC:1.1.1.195]	-	GO:0016616//oxidoreductase activity, acting on the CH-OH group of donors, NAD or NADP as acceptor;GO:0046914//transition metal ion binding	GO:0008152//metabolic process	gi|75324836|sp|Q6V4H0.1|10HGO_CATRO/4.68582e-154/RecName: Full=8-hydroxygeraniol dehydrogenase; Short=Cr10HGO
PAU002030.1	1230	8.36	31.13	1.02	4.95	2.27886	Up	4.21888e-06	2.35776e-05	K15271|1|7e-47|186|rcu:RCOM_1095670|ATP-dependent DNA helicase HFM1/MER3 [EC:3.6.4.12];K03798|4|3e-43|174|rcu:RCOM_0340700|cell division protease FtsH [EC:3.4.24.-]	-	-	-	gi|460384664|ref|XP_004238030.1|/2.08692e-132/PREDICTED: pentatricopeptide repeat-containing protein At4g13650-like [Solanum lycopersicum]
PAU014233.1	855	24	89	4.25	20.54	2.2729	Up	1.22328e-14	1.4517e-13	-	-	-	-	gi|224093746|ref|XP_002309973.1|/2.09543e-92/predicted protein [Populus trichocarpa]
PAU030275.1	1077	7	26	0.98	4.73	2.27099	Up	3.49516e-05	0.000171347	K13425|1|2e-25|115|rcu:RCOM_1616660|WRKY transcription factor 22;K13426|3|1e-23|108|vvi:100251862|WRKY transcription factor 29	GO:0043231//intracellular membrane-bounded organelle	GO:0005488//binding	GO:0006952//defense response;GO:0009725//response to hormone;GO:0006355//regulation of transcription, DNA-templated;GO:0007165//signal transduction	gi|356534093|ref|XP_003535592.1|/7.47042e-27/PREDICTED: WRKY transcription factor 22 [Glycine max]
PAU024341.1	774	7	26	1.38	6.65	2.26869	Up	3.49516e-05	0.000171382	K01951|1|9e-06|48.9|sbi:SORBI_06g033930|GMP synthase (glutamine-hydrolysing) [EC:6.3.5.2]	GO:0043231//intracellular membrane-bounded organelle	-	-	gi|225445761|ref|XP_002272592.1|/2.29612e-108/PREDICTED: putative glutamine amidotransferase YLR126C [Vitis vinifera]
PAU028556.1	786	32	118	6.19	29.7	2.26245	Up	7.34978e-19	1.09107e-17	-	-	-	-	gi|359481353|ref|XP_003632609.1|/1.11593e-49/PREDICTED: uncharacterized protein LOC100854914 [Vitis vinifera]
PAU018435.1	555	31.76	117.42	8.86	42.44	2.26005	Up	5.00872e-19	7.50413e-18	-	-	-	GO:0009414//response to water deprivation	gi|460411334|ref|XP_004251067.1|/1.65335e-70/PREDICTED: uncharacterized protein LOC101262988 [Solanum lycopersicum]
PAU017095.1	897	37	135	6.24	29.65	2.24841	Up	3.38634e-21	5.65537e-20	-	-	-	-	gi|224136111|ref|XP_002327383.1|/2.12481e-66/predicted protein [Populus trichocarpa]
PAU014156.1	2493	6	22	0.36	1.71	2.24793	Up	0.000156593	0.000682018	-	GO:0044424	GO:0003677//DNA binding	GO:0048646//anatomical structure formation involved in morphogenesis;GO:0006355//regulation of transcription, DNA-templated;GO:0010074//maintenance of meristem identity;GO:0048608//reproductive structure development;GO:0048367//shoot system development;GO:0007389//pattern specification process	gi|359478712|ref|XP_002282519.2|/0/PREDICTED: uncharacterized protein LOC100255350 [Vitis vinifera]
PAU019616.1	234	6.42	24	4.64	21.99	2.24465	Up	4.44364e-05	0.000212365	-	-	-	-	gi|225451862|ref|XP_002282212.1|/4.49177e-30/PREDICTED: uncharacterized protein LOC100263512 [Vitis vinifera]
PAU013891.1	408	9	33	3.49	16.51	2.24204	Up	3.31746e-06	1.87992e-05	-	-	-	-	gi|224057581|ref|XP_002299278.1|/2.64888e-51/predicted protein [Populus trichocarpa]
PAU028078.1	432	8.03	29.39	2.93	13.83	2.23883	Up	1.46149e-05	7.5773e-05	K00799|1|4e-27|98.6|gmx:100500477|glutathione S-transferase [EC:2.5.1.18]	GO:0044424	GO:0016765//transferase activity, transferring alkyl or aryl (other than methyl) groups	GO:0009404//toxin metabolic process	gi|147865422|emb|CAN79413.1|/1.46054e-41/hypothetical protein VITISV_036693 [Vitis vinifera]
PAU012322.1	3609	81.12	291.51	3.3	15.57	2.23823	Up	2.4015e-43	8.06559e-42	K04733|1|4e-154|544|ath:AT5G38990|interleukin-1 receptor-associated kinase 4 [EC:2.7.11.1];K13430|5|1e-68|260|sbi:SORBI_04g020990|serine/threonine-protein kinase PBS1 [EC:2.7.11.1]	GO:0016020//membrane;GO:0044426	GO:0016301//kinase activity	GO:0006952//defense response;GO:0007275//multicellular organismal development;GO:0006468//protein phosphorylation;GO:0009856//pollination	gi|460371367|ref|XP_004231511.1|/0/PREDICTED: receptor-like protein kinase FERONIA-like [Solanum lycopersicum]
PAU016276.1	279	63	233	37.24	175.69	2.23811	Up	8.10094e-36	2.24098e-34	-	-	-	-	gi|225452771|ref|XP_002283234.1|/1.94112e-09/PREDICTED: uncharacterized protein LOC100242238 [Vitis vinifera]
PAU026629.1	624	21.01	76	5.18	24.3	2.22993	Up	1.72042e-12	1.78701e-11	-	-	-	-	gi|460409506|ref|XP_004250179.1|/7.93836e-49/PREDICTED: 50S ribosomal protein L23-like isoform 1 [Solanum lycopersicum]
PAU000475.1	708	42	151	9.06	42.34	2.22444	Up	2.85724e-23	5.22774e-22	K12169|1|2e-06|50.8|vvi:100250977|Kip1 ubiquitination-promoting complex protein 1 [EC:6.3.2.19];K15688|4|1e-05|48.5|bdi:100838731|E3 ubiquitin-protein ligase MUL1 [EC:6.3.2.19]	-	-	-	gi|462408986|gb|EMJ14320.1|/1.16155e-52/hypothetical protein PRUPE_ppa023929mg [Prunus persica]
PAU002203.2	1467	9.29	32.98	0.94	4.38	2.2202	Up	6.12158e-06	3.34349e-05	-	-	-	-	gi|224120202|ref|XP_002318271.1|/2.62678e-140/predicted protein [Populus trichocarpa]
PAU001013.2	2721	39	137	2.11	9.73	2.2052	Up	6.96662e-21	1.14848e-19	K13457|1|0.0|664|rcu:RCOM_0742270|disease resistance protein RPM1	-	-	-	gi|460397731|ref|XP_004244420.1|/0/PREDICTED: disease resistance protein RPM1-like [Solanum lycopersicum]
PAU001800.1	786	1270	4498	245.7	1132.01	2.20392	Up	0	0	K08233|1|3e-58|223|ath:AT2G23610|polyneuridine-aldehyde esterase [EC:3.1.1.78]	-	-	-	gi|53830670|gb|AAU95203.1|/7.86851e-104/protein S [Catharanthus roseus]
PAU011143.1	615	717.99	2548	179.7	827.21	2.20266	Up	0	0	K11275|1|1e-31|134|pop:POPTR_679169|histone H1/5	GO:0000785//chromatin;GO:0043231//intracellular membrane-bounded organelle	GO:0003676//nucleic acid binding	GO:0050896//response to stimulus;GO:0034728//nucleosome organization	gi|189473427|gb|ACD99685.1|/5.52281e-31/histone H1-like protein [Camellia sinensis]
PAU017775.1	1503	8	28	0.79	3.63	2.20004	Up	2.69492e-05	0.00013453	K00924|1|2e-67|254|osa:4333525|[EC:2.7.1.-];K04733|4|1e-49|195|smo:SELMODRAFT_159261|interleukin-1 receptor-associated kinase 4 [EC:2.7.11.1]	-	GO:0004672//protein kinase activity;GO:0032559	GO:0006464//cellular protein modification process	gi|460367639|ref|XP_004229679.1|/1.57295e-180/PREDICTED: serine/threonine-protein kinase-like protein At3g51990-like [Solanum lycopersicum]
PAU012132.1	309	7	25	3.69	16.86	2.19191	Up	6.48582e-05	0.000302705	-	-	-	-	gi|460367713|ref|XP_004229715.1|/9.61825e-25/PREDICTED: uncharacterized protein LOC101248137 [Solanum lycopersicum]
PAU001047.1	2100	62	216	4.37	19.93	2.18924	Up	8.02706e-32	1.97957e-30	K14486|1|3e-170|597|gmx:100819023|auxin response factor	-	GO:0005488//binding	GO:0009725//response to hormone;GO:0050794//regulation of cellular process	gi|255555629|ref|XP_002518850.1|/0/hypothetical protein RCOM_1311830 [Ricinus communis]
PAU001003.1	903	8	28	1.34	6.11	2.18894	Up	2.69492e-05	0.000134503	-	GO:0016020//membrane	-	-	gi|460407164|ref|XP_004249025.1|/1.24539e-106/PREDICTED: uncharacterized protein LOC101259093 [Solanum lycopersicum]
PAU015869.1	615	175	615	43.8	199.66	2.18854	Up	4.27634e-88	3.08556e-86	K07232|1|5e-50|195|ath:AT1G44790|cation transport protein ChaC	-	-	GO:0010038//response to metal ion	gi|356507846|ref|XP_003522674.1|/2.06008e-94/PREDICTED: cation transport regulator-like protein 2-like [Glycine max]
PAU022303.1	1644	9.38	32.76	0.85	3.87	2.1868	Up	6.12158e-06	3.34274e-05	K15336|1|6e-59|226|vvi:100259391|tRNA (cytosine38-C5)-methyltransferase [EC:2.1.1.204]	-	-	-	gi|22128591|gb|AAM52341.1|/6.53868e-143/fertility restorer-like protein [Petunia x hybrida]
PAU011085.1	408	182	643	70.66	321.6	2.1863	Up	2.0249e-92	1.55815e-90	K03671|1|1e-44|176|vvi:100246832|thioredoxin 1	-	GO:0015036//disulfide oxidoreductase activity	GO:0018904;GO:0019725//cellular homeostasis	gi|460386125|ref|XP_004238750.1|/1.23045e-48/PREDICTED: thioredoxin H2-like [Solanum lycopersicum]
PAU022129.1	1089	6.55	22.68	0.9	4.08	2.18057	Up	0.000156593	0.00068214	K05573|1|2e-82|303|rcu:RCOM_ORF00090|NAD(P)H-quinone oxidoreductase subunit 2 [EC:1.6.5.3]	GO:0031224//intrinsic component of membrane;GO:0009534//chloroplast thylakoid	GO:0048037//cofactor binding;GO:0050136//NADH dehydrogenase (quinone) activity	GO:0051234//establishment of localization;GO:0022904//respiratory electron transport chain	gi|359422307|ref|YP_004935712.1|/1.77948e-84/ndhB gene product (chloroplast) [Sesamum indicum]
PAU022120.1	1089	6.55	22.68	0.9	4.08	2.18057	Up	0.000156593	0.000681896	K05573|1|2e-82|303|rcu:RCOM_ORF00090|NAD(P)H-quinone oxidoreductase subunit 2 [EC:1.6.5.3]	GO:0031224//intrinsic component of membrane;GO:0009534//chloroplast thylakoid	GO:0048037//cofactor binding;GO:0050136//NADH dehydrogenase (quinone) activity	GO:0051234//establishment of localization;GO:0022904//respiratory electron transport chain	gi|359422307|ref|YP_004935712.1|/1.77948e-84/ndhB gene product (chloroplast) [Sesamum indicum]
PAU011135.1	300	60.09	211	32.73	146.96	2.16674	Up	2.36156e-31	5.72519e-30	K05527|1|4e-15|77.8|osa:4325073|BolA protein	-	-	-	gi|449459240|ref|XP_004147354.1|/2.56254e-17/PREDICTED: uncharacterized bolA-like protein C8C9.11-like [Cucumis sativus]
PAU026419.1	885	134.05	462.04	22.92	102.89	2.16642	Up	1.35577e-65	7.18234e-64	K00737|1|7e-157|551|vvi:100254142|beta-1,4-mannosyl-glycoprotein beta-1,4-N-acetylglucosaminyltransferase [EC:2.4.1.144]	GO:0044464	GO:0008375//acetylglucosaminyltransferase activity	GO:0006486//protein glycosylation	gi|460386903|ref|XP_004239133.1|/4.65514e-159/PREDICTED: beta-1,4-mannosyl-glycoprotein 4-beta-N-acetylglucosaminyltransferase-like isoform 2 [Solanum lycopersicum]
PAU014009.1	1740	12.33	42.23	1.05	4.71	2.16534	Up	2.49152e-07	1.62597e-06	K13691|1|1e-163|574|vvi:100243330|pathogen-inducible salicylic acid glucosyltransferase [EC:2.4.1.-]	-	GO:0016758//transferase activity, transferring hexosyl groups	-	gi|462396901|gb|EMJ02700.1|/2.93695e-165/hypothetical protein PRUPE_ppa016883mg [Prunus persica]
PAU013248.1	1833	91.15	311.6	7.38	33	2.16077	Up	2.13388e-44	7.3391e-43	-	GO:0031224//intrinsic component of membrane	-	GO:0051234//establishment of localization	gi|460410883|ref|XP_004250845.1|/8.26706e-142/PREDICTED: patellin-5-like [Solanum lycopersicum]
PAU020593.2	1080	183.5	626.81	25.53	113.77	2.15585	Up	1.15114e-87	8.25697e-86	K00083|1|6e-140|495|pop:POPTR_667694|cinnamyl-alcohol dehydrogenase [EC:1.1.1.195]	-	GO:0016616//oxidoreductase activity, acting on the CH-OH group of donors, NAD or NADP as acceptor;GO:0046914//transition metal ion binding	GO:0008152//metabolic process	gi|75324836|sp|Q6V4H0.1|10HGO_CATRO/1.46001e-147/RecName: Full=8-hydroxygeraniol dehydrogenase; Short=Cr10HGO
PAU021519.1	2853	50.35	170.29	2.6	11.53	2.14881	Up	6.7786e-25	1.31968e-23	K00924|1|4e-142|504|ath:AT1G75820|[EC:2.7.1.-];K08286|5|6e-120|430|aly:ARALYDRAFT_491919|protein-serine/threonine kinase [EC:2.7.11.-]	GO:0031224//intrinsic component of membrane	GO:0004871//signal transducer activity;GO:0004672//protein kinase activity;GO:0016628//oxidoreductase activity, acting on the CH-CH group of donors, NAD or NADP as acceptor;GO:0032559	GO:0006464//cellular protein modification process;GO:0007167//enzyme linked receptor protein signaling pathway	gi|359484751|ref|XP_002264530.2|/0/PREDICTED: leucine-rich repeat receptor-like protein kinase TDR-like [Vitis vinifera]
PAU006316.1	1431	8	27	0.83	3.68	2.14852	Up	4.9362e-05	0.000233746	K00924|1|2e-17|89.0|aly:ARALYDRAFT_489138|[EC:2.7.1.-]	GO:0005576//extracellular region	GO:0004175//endopeptidase activity	GO:0019538//protein metabolic process	gi|460380278|ref|XP_004235884.1|/0/PREDICTED: protein ASPARTIC PROTEASE IN GUARD CELL 2-like [Solanum lycopersicum]
PAU007397.1	1350	8	27	0.88	3.9	2.1479	Up	4.9362e-05	0.000233655	K15032|1|5e-12|70.9|osa:4343734|mTERF domain-containing protein, mitochondrial	-	-	-	gi|225456571|ref|XP_002265430.1|/2.3538e-148/PREDICTED: uncharacterized protein LOC100256963 [Vitis vinifera]
PAU011403.1	996	262.48	889.5	39.71	175.42	2.14324	Up	7.23006e-123	7.9192e-121	-	GO:0009526//plastid envelope;GO:0042579//microbody;GO:0009570//chloroplast stroma;GO:0030529//ribonucleoprotein complex;GO:0005576//extracellular region	GO:0048037//cofactor binding	GO:0006952//defense response;GO:0048511//rhythmic process;GO:0042254//ribosome biogenesis;GO:0009657//plastid organization;GO:0008152//metabolic process	gi|462402977|gb|EMJ08534.1|/7.08308e-162/hypothetical protein PRUPE_ppa007071mg [Prunus persica]
PAU007419.1	1977	8	27	0.6	2.65	2.14296	Up	4.9362e-05	0.000233792	-	GO:0031224//intrinsic component of membrane	-	-	gi|460405708|ref|XP_004248317.1|/0/PREDICTED: COBRA-like protein 10-like [Solanum lycopersicum]
PAU009928.1	705	8	27	1.73	7.6	2.13523	Up	4.9362e-05	0.000233837	-	-	-	-	gi|460379442|ref|XP_004235471.1|/9.39765e-63/PREDICTED: NAC transcription factor NAM-B2-like [Solanum lycopersicum]
PAU003488.1	918	8	27	1.32	5.79	2.13303	Up	4.9362e-05	0.000233701	K12126|1|3e-12|70.9|aly:ARALYDRAFT_471048|phytochrome-interacting factor 3;K10863|3|3e-06|50.8|ath:AT5G01310|aprataxin [EC:3.-.-.-]	GO:0043231//intracellular membrane-bounded organelle	-	-	gi|460375455|ref|XP_004233521.1|/2.80189e-53/PREDICTED: transcription factor bHLH63-like [Solanum lycopersicum]
PAU016338.1	501	78.77	267	24.51	107.45	2.13222	Up	2.11282e-38	6.26528e-37	K02701|1|2e-64|242|pop:POPTR_715775|photosystem I subunit PsaN	GO:0009534//chloroplast thylakoid;GO:0009522//photosystem I	GO:0005515//protein binding	GO:0009767//photosynthetic electron transport chain	gi|224080971|ref|XP_002306249.1|/1.97056e-63/predicted protein [Populus trichocarpa]
PAU005900.1	744	17	57	3.48	15.18	2.12501	Up	3.38912e-09	2.70551e-08	-	-	GO:0003824//catalytic activity	-	gi|224140461|ref|XP_002323601.1|/1.48692e-77/predicted protein [Populus trichocarpa]
PAU023188.1	1836	26.94	89.76	2.18	9.49	2.12208	Up	8.2875e-14	9.36861e-13	K15336|1|4e-62|237|vvi:100259391|tRNA (cytosine38-C5)-methyltransferase [EC:2.1.1.204]	-	-	-	gi|22128591|gb|AAM52341.1|/3.83928e-147/fertility restorer-like protein [Petunia x hybrida]
PAU013075.1	2010	45.12	149.66	3.32	14.43	2.11982	Up	1.51822e-21	2.5798e-20	K13428|1|4e-62|238|aly:ARALYDRAFT_488953|LRR receptor-like serine/threonine-protein kinase EFR [EC:2.7.11.1];K13420|2|1e-61|236|ath:AT5G46330|LRR receptor-like serine/threonine-protein kinase FLS2 [EC:2.7.11.1]	-	GO:0016740//transferase activity	-	gi|359482434|ref|XP_002270860.2|/5.01639e-172/PREDICTED: tyrosine-sulfated glycopeptide receptor 1-like [Vitis vinifera]
PAU017377.1	1710	205.38	681.9	17.84	77.48	2.11871	Up	7.30568e-93	5.71206e-91	-	-	-	-	gi|359486629|ref|XP_002278924.2|/9.2165e-172/PREDICTED: putative UPF0481 protein At3g02645-like [Vitis vinifera]
PAU028301.1	2712	7.65	25.5	0.42	1.82	2.11548	Up	6.48582e-05	0.000302647	K15336|1|1e-90|332|vvi:100259391|tRNA (cytosine38-C5)-methyltransferase [EC:2.1.1.204];K15271|4|1e-29|130|rcu:RCOM_1095670|ATP-dependent DNA helicase HFM1/MER3 [EC:3.6.4.12]	-	-	-	gi|225435038|ref|XP_002281336.1|/0/PREDICTED: putative pentatricopeptide repeat-containing protein At5g59900 [Vitis vinifera]
PAU014869.1	1809	85	281	6.97	30.16	2.11341	Up	3.53648e-39	1.08167e-37	K01662|1|0.0|996|rcu:RCOM_0410350|1-deoxy-D-xylulose-5-phosphate synthase [EC:2.2.1.7]	GO:0043231//intracellular membrane-bounded organelle	GO:0016903//oxidoreductase activity, acting on the aldehyde or oxo group of donors;GO:0016744	GO:0006772//thiamine metabolic process;GO:0006721//terpenoid metabolic process	gi|374639395|gb|AEZ55686.1|/0/putative 1-deoxy-D-xylulose 5-phosphate synthase of [Salvia miltiorrhiza]
PAU024966.1	3087	9	29.59	0.43	1.85	2.10512	Up	3.70784e-05	0.000180572	K00924|1|0.0|634|aly:ARALYDRAFT_476729|[EC:2.7.1.-];K08286|5|2e-170|598|ath:AT4G28490|protein-serine/threonine kinase [EC:2.7.11.-]	GO:0031224//intrinsic component of membrane	GO:0004672//protein kinase activity;GO:0004871//signal transducer activity;GO:0016628//oxidoreductase activity, acting on the CH-CH group of donors, NAD or NADP as acceptor;GO:0032559	GO:0010065;GO:0010087//phloem or xylem histogenesis;GO:0006464//cellular protein modification process	gi|460378832|ref|XP_004235172.1|/0/PREDICTED: leucine-rich repeat receptor-like protein kinase TDR-like [Solanum lycopersicum]
PAU030294.1	3798	11	36	0.43	1.83	2.08944	Up	3.55454e-06	2.00539e-05	K03155|1|0.0|1213|vvi:100246656|timeless	-	-	-	gi|225462663|ref|XP_002266509.1|/0/PREDICTED: protein timeless homolog [Vitis vinifera]
PAU021537.1	489	19.81	65.11	6.33	26.88	2.08626	Up	1.8759e-10	1.6678e-09	K06928|1|3e-64|241|rcu:RCOM_0874350|nucleoside-triphosphatase THEP1 [EC:3.6.1.15]	GO:0043231//intracellular membrane-bounded organelle	GO:0016462//pyrophosphatase activity;GO:0032559	-	gi|255561419|ref|XP_002521720.1|/3.1027e-63/ATP binding protein, putative [Ricinus communis]
PAU014089.1	1278	81.39	264.33	9.52	40.39	2.08496	Up	1.82568e-36	5.13217e-35	K14497|1|1e-130|464|vvi:100247958|protein phosphatase 2C [EC:3.1.3.16]	-	GO:0016787//hydrolase activity	-	gi|10432446|emb|CAC10358.1|/6.55885e-145/protein phosphatase 2C [Nicotiana tabacum]
PAU017459.1	492	29.9	98.06	9.49	40.22	2.08343	Up	6.52868e-15	7.93757e-14	-	-	-	-	gi|296086351|emb|CBI31940.3|/1.38992e-26/unnamed protein product [Vitis vinifera]
PAU026957.1	1887	69.5	224.81	5.46	23.11	2.08154	Up	4.41734e-31	1.06243e-29	K01183|1|5e-113|406|pop:POPTR_828660|chitinase [EC:3.2.1.14]	GO:0044464	GO:0004553//hydrolase activity, hydrolyzing O-glycosyl compounds;GO:0043167//ion binding	GO:0009414//response to water deprivation;GO:0006970//response to osmotic stress;GO:0044238;GO:0009416//response to light stimulus	gi|357130765|ref|XP_003567017.1|/9.4611e-149/PREDICTED: probable L-type lectin-domain containing receptor kinase S.5-like [Brachypodium distachyon]
PAU015633.1	792	21.32	69.21	4.09	17.28	2.07893	Up	1.1033e-10	9.96203e-10	-	GO:0043231//intracellular membrane-bounded organelle	GO:0016655//oxidoreductase activity, acting on NAD(P)H, quinone or similar compound as acceptor	-	gi|224133580|ref|XP_002327630.1|/3.36088e-94/predicted protein [Populus trichocarpa]
PAU021293.1	390	25	82	10.19	43.04	2.07852	Up	2.02738e-12	2.08977e-11	-	-	-	-	gi|460394228|ref|XP_004242706.1|/1.83348e-15/PREDICTED: uncharacterized protein LOC101250706 [Solanum lycopersicum]
PAU018905.1	1842	27.99	90.2	2.25	9.5	2.078	Up	1.15074e-13	1.28591e-12	-	-	-	-	gi|225433251|ref|XP_002282069.1|/2.26541e-139/PREDICTED: uncharacterized protein LOC100247804 [Vitis vinifera]
PAU030981.1	528	46	150	13.53	57.12	2.07783	Up	2.07942e-21	3.50646e-20	K14496|1|1e-77|286|rcu:RCOM_0719410|abscisic acid receptor PYR/PYL family	-	-	-	gi|460370745|ref|XP_004231210.1|/5.55259e-78/PREDICTED: abscisic acid receptor PYL8-like [Solanum lycopersicum]
PAU020172.1	1179	1165	3767	148.08	625.05	2.07759	Up	0	0	-	-	GO:0005488//binding	GO:0008152//metabolic process	gi|270269274|gb|ACZ66261.1|/0/progesterone 5beta-reductase 2 [Digitalis purpurea]
PAU014020.1	1101	86	278	11.73	49.47	2.07635	Up	4.84524e-38	1.42119e-36	K03327|1|6e-90|329|vvi:100251800|multidrug resistance protein, MATE family	-	GO:0022857//transmembrane transporter activity	GO:0006810//transport	gi|147782628|emb|CAN59744.1|/2.59482e-107/hypothetical protein VITISV_036432 [Vitis vinifera]
PAU010854.1	1863	204	657	16.24	68.43	2.07508	Up	2.96564e-87	2.11474e-85	K13418|1|1e-147|521|aly:ARALYDRAFT_895025|somatic embryogenesis receptor kinase 1 [EC:2.7.10.1 2.7.11.1]	GO:0016020//membrane	GO:0004674//protein serine/threonine kinase activity;GO:0032559	GO:0006464//cellular protein modification process;GO:0007167//enzyme linked receptor protein signaling pathway	gi|460387965|ref|XP_004239642.1|/0/PREDICTED: probable LRR receptor-like serine/threonine-protein kinase At5g63710-like [Solanum lycopersicum]
PAU027860.1	318	7	23	3.57	15.04	2.07481	Up	0.000218428	0.000926281	-	GO:0031410//cytoplasmic vesicle;GO:0009536//plastid	-	-	gi|225436329|ref|XP_002268144.1|/1.61659e-40/PREDICTED: uncharacterized protein At5g22580 [Vitis vinifera]
PAU004202.1	1242	23	74	2.77	11.64	2.07113	Up	3.56858e-11	3.36201e-10	-	-	-	-	gi|388252715|gb|AFK24440.1|/4.30417e-101/HSFA9 [Coffea arabica]
PAU010680.1	1296	9	29	1.04	4.37	2.07105	Up	3.70784e-05	0.000180645	-	GO:0031410//cytoplasmic vesicle	-	-	gi|470149078|ref|XP_004310070.1|/4.20065e-139/PREDICTED: probable glycosyltransferase At3g07620-like [Fragaria vesca subsp. vesca]
PAU015130.1	1518	152.73	490.62	14.98	62.92	2.07048	Up	1.37038e-65	7.24395e-64	K02575|1|0.0|701|rcu:RCOM_0023970|MFS transporter, NNP family, nitrate/nitrite transporter	GO:0016020//membrane	-	GO:0006810//transport	gi|385724802|gb|AFI74368.1|/0/nitrate transporter [Gossypium hirsutum]
PAU000523.1	1779	21	67	1.75	7.31	2.06252	Up	3.52538e-10	3.07803e-09	-	-	-	-	gi|460373818|ref|XP_004232710.1|/3.17286e-90/PREDICTED: uncharacterized protein LOC101253044 [Solanum lycopersicum]
PAU001065.1	429	115	372	42.28	176.39	2.06072	Up	2.29654e-50	8.83586e-49	-	-	-	-	gi|388502964|gb|AFK39548.1|/9.56957e-17/unknown [Lotus japonicus]
PAU006128.1	924	15	48	2.45	10.22	2.06054	Up	1.10126e-07	7.48624e-07	K10418|1|7e-16|82.8|cme:CMT356C|dynein light chain LC8-type	GO:0015630//microtubule cytoskeleton	-	GO:0009987//cellular process	gi|460380847|ref|XP_004236165.1|/9.71324e-62/PREDICTED: uncharacterized protein LOC101263691 [Solanum lycopersicum]
PAU001540.1	1602	11	35	1.02	4.25	2.05889	Up	6.39708e-06	3.48536e-05	K01051|1|2e-113|408|ath:AT2G45220|pectinesterase [EC:3.1.1.11]	GO:0030312//external encapsulating structure	GO:0030234//enzyme regulator activity	GO:0071555//cell wall organization	gi|255550291|ref|XP_002516196.1|/0/Pectinesterase-2 precursor, putative [Ricinus communis]
PAU030607.1	3036	196	619.5	9.51	39.38	2.04995	Up	7.02328e-81	4.59081e-79	K11498|1|0.0|949|bdi:100836602|centromeric protein E	GO:0015630//microtubule cytoskeleton	GO:0003774//motor activity;GO:0032559	GO:0007017//microtubule-based process	gi|255579037|ref|XP_002530370.1|/0/kinesin heavy chain, putative [Ricinus communis]
PAU030674.1	3036	196	619.5	9.51	39.38	2.04995	Up	7.02328e-81	4.5785e-79	K11498|1|0.0|949|bdi:100836602|centromeric protein E	GO:0015630//microtubule cytoskeleton	GO:0003774//motor activity;GO:0032559	GO:0007017//microtubule-based process	gi|255579037|ref|XP_002530370.1|/0/kinesin heavy chain, putative [Ricinus communis]
PAU019622.1	1674	14.57	46	1.29	5.34	2.04947	Up	1.45718e-07	9.76916e-07	K13648|1|0.0|845|pop:POPTR_590338|alpha-1,4-galacturonosyltransferase [EC:2.4.1.43]	GO:0043231//intracellular membrane-bounded organelle	GO:0008194//UDP-glycosyltransferase activity	-	gi|224112273|ref|XP_002332802.1|/0/glycosyltransferase [Populus trichocarpa]
PAU012353.1	1644	31	98	2.8	11.59	2.04938	Up	3.88086e-14	4.47661e-13	K07019|1|2e-148|524|vvi:100249542|	-	GO:0003824//catalytic activity	-	gi|462404911|gb|EMJ10375.1|/3.57958e-149/hypothetical protein PRUPE_ppa006282mg [Prunus persica]
PAU009297.1	768	23.61	75	4.68	19.33	2.04626	Up	1.99769e-11	1.92076e-10	-	-	-	-	gi|470148523|ref|XP_004309808.1|/5.39728e-102/PREDICTED: uncharacterized protein LOC101308536 [Fragaria vesca subsp. vesca]
PAU009796.1	879	135.26	428	23.29	95.98	2.04302	Up	1.14296e-56	5.03482e-55	-	GO:0009536//plastid	GO:0016407//acetyltransferase activity	-	gi|224100791|ref|XP_002312016.1|/3.69643e-108/predicted protein [Populus trichocarpa]
PAU013714.1	984	44	139	6.74	27.76	2.04219	Up	1.99306e-19	3.06923e-18	K13051|1|2e-164|576|pop:POPTR_740496|beta-aspartyl-peptidase (threonine type) [EC:3.4.19.5]	-	GO:0016811//hydrolase activity, acting on carbon-nitrogen (but not peptide) bonds, in linear amides	GO:0009057//macromolecule catabolic process	gi|462419608|gb|EMJ23871.1|/1.49536e-164/hypothetical protein PRUPE_ppa008583mg [Prunus persica]
PAU020591.1	1743	26.43	83	2.25	9.25	2.03953	Up	2.7519e-12	2.80449e-11	K14494|1|0.0|814|vvi:100253268|DELLA protein	GO:0043231//intracellular membrane-bounded organelle	-	GO:0010476//gibberellin mediated signaling pathway	gi|350538915|ref|NP_001234365.1|/0/DELLA protein GAI [Solanum lycopersicum]
PAU001158.1	3447	34.28	107	1.46	5.99	2.03659	Up	3.0233e-15	3.7317e-14	K14326|1|6e-94|344|osa:4349244|regulator of nonsense transcripts 1 [EC:3.6.4.-]	-	-	-	gi|460377426|ref|XP_004234494.1|/0/PREDICTED: uncharacterized protein LOC101258828 [Solanum lycopersicum]
PAU009411.1	681	65	205	14.61	59.85	2.0344	Up	7.05408e-28	1.54668e-26	K09286|1|2e-20|97.4|sbi:SORBI_04g006080|EREBP-like factor	-	-	-	gi|379056252|dbj|BAL68166.1|/7.08245e-28/ethylene response factor #111 [Nicotiana tabacum]
PAU002385.1	825	15	47	2.76	11.25	2.02718	Up	1.96581e-07	1.29893e-06	K07213|1|2e-10|64.3|bdi:100823139|copper chaperone	-	-	-	gi|460411825|ref|XP_004251305.1|/2.43141e-50/PREDICTED: uncharacterized protein LOC101261297 [Solanum lycopersicum]
PAU024083.1	1536	206	639	19.96	80.97	2.02028	Up	4.5025e-82	2.98318e-80	K13691|1|8e-30|130|pop:POPTR_810275|pathogen-inducible salicylic acid glucosyltransferase [EC:2.4.1.-];K13263|3|8e-27|120|gmx:100101902|isoflavone 7-O-glucosyltransferase [EC:2.4.1.170];K08237|5|2e-26|118|ath:AT1G01420|hydroquinone glucosyltransferase [EC:2.4.1.218]	-	GO:0016758//transferase activity, transferring hexosyl groups	-	gi|255564531|ref|XP_002523261.1|/1.86152e-160/UDP-glucosyltransferase, putative [Ricinus communis]
PAU007377.1	591	8	25	2.09	8.46	2.01715	Up	0.000162055	0.000703792	K08818|1|6e-08|55.5|vvi:100246062|cell division cycle 2-like [EC:2.7.11.22]	-	-	-	gi|460393164|ref|XP_004242181.1|/2.52202e-38/PREDICTED: uncharacterized protein At3g61260-like [Solanum lycopersicum]
PAU023127.1	480	9.28	29	3.02	12.21	2.01544	Up	3.70784e-05	0.000180717	K13993|1|9e-60|226|vvi:100263355|HSP20 family protein	-	-	-	gi|315932728|gb|ADU55794.1|/6.88175e-60/HSP18.1B [Citrullus lanatus]
PAU002206.1	1002	11.65	36	1.75	7.06	2.01231	Up	3.55454e-06	2.00585e-05	-	-	-	-	gi|460376758|ref|XP_004234164.1|/2.34365e-96/PREDICTED: uncharacterized protein LOC101247787 [Solanum lycopersicum]
PAU029254.1	1131	1688	5213	223.94	902.54	2.01088	Up	0	0	K00121|1|5e-88|322|zma:100273217|S-(hydroxymethyl)glutathione dehydrogenase / alcohol dehydrogenase [EC:1.1.1.284 1.1.1.1]	-	GO:0046872//metal ion binding;GO:0003824//catalytic activity	GO:0008152//metabolic process	gi|349664128|gb|AEQ04839.1|/7.22429e-169/alcohol dehydrogenase [Olea europaea]
PAU020045.1	2577	37.12	113.72	2.12	8.53	2.00848	Up	1.29281e-15	1.62209e-14	K15436|1|0.0|1198|vvi:100243383|transportin-3	-	GO:0022892	GO:0015031//protein transport	gi|460391894|ref|XP_004241553.1|/0/PREDICTED: transportin-3-like [Solanum lycopersicum]
PAU020871.1	3108	174.23	534.19	8.25	33.17	2.00741	Up	3.3159e-68	1.83666e-66	K10908|1|0.0|1349|vvi:100250202|DNA-directed RNA polymerase, mitochondrial [EC:2.7.7.6]	GO:0009536//plastid	GO:0034062//RNA polymerase activity;GO:0003676//nucleic acid binding	GO:0010467//gene expression	gi|460394832|ref|XP_004242994.1|/0/PREDICTED: DNA-directed RNA polymerase 3, chloroplastic-like [Solanum lycopersicum]
PAU028483.1	384	9	28	3.73	14.94	2.00193	Up	6.66934e-05	0.000310258	K08742|1|5e-07|50.8|bdi:100822426|E3 ubiquitin-protein ligase SIAH2 [EC:6.3.2.19]	GO:0009536//plastid	GO:0016491//oxidoreductase activity;GO:0004721//phosphoprotein phosphatase activity	GO:0010035//response to inorganic substance;GO:0006464//cellular protein modification process	gi|460368455|ref|XP_004230082.1|/5.48809e-57/PREDICTED: dual specificity phosphatase Cdc25-like [Solanum lycopersicum]
PAU016167.2	1107	14	43	1.9	7.61	2.0019	Up	8.32806e-07	5.09575e-06	K09422|1|3e-55|214|rcu:RCOM_1063330|myb proto-oncogene protein, plant	GO:0043231//intracellular membrane-bounded organelle	GO:0001071//nucleic acid binding transcription factor activity	GO:0048868//pollen tube development;GO:0045595//regulation of cell differentiation;GO:0048229//gametophyte development;GO:0006351//transcription, DNA-templated	gi|255560862|ref|XP_002521444.1|/3.35607e-54/r2r3-myb transcription factor, putative [Ricinus communis]
PAU000932.1	1185	161	493	20.36	81.38	1.99894	Up	5.64666e-63	2.80213e-61	-	-	-	-	gi|224140427|ref|XP_002323584.1|/8.53754e-35/predicted protein [Populus trichocarpa]
PAU030377.1	798	9.58	29.41	1.83	7.29	1.99408	Up	3.70784e-05	0.000180681	K07213|1|3e-06|50.4|ppp:PHYPADRAFT_187462|copper chaperone	-	-	-	gi|147853967|emb|CAN79553.1|/2.30741e-58/hypothetical protein VITISV_025727 [Vitis vinifera]
PAU022966.1	1101	77	235	10.5	41.82	1.9938	Up	8.33266e-31	1.98839e-29	K06892|1|2e-52|204|pop:POPTR_550478|;K04124|4|4e-46|183|pop:POPTR_548646|gibberellin 3-beta-dioxygenase [EC:1.14.11.15];K05278|5|5e-46|183|rcu:RCOM_1031440|flavonol synthase [EC:1.14.11.23]	-	GO:0016706//oxidoreductase activity, acting on paired donors, with incorporation or reduction of molecular oxygen, 2-oxoglutarate as one donor, and incorporation of one atom each of oxygen into both donors	GO:0051553	gi|255557477|ref|XP_002519769.1|/8.25101e-146/Flavonol synthase/flavanone 3-hydroxylase, putative [Ricinus communis]
PAU005036.1	1080	20	61	2.78	11.07	1.9935	Up	4.64318e-09	3.6562e-08	-	GO:0015630//microtubule cytoskeleton	-	GO:0000911//cytokinesis by cell plate formation;GO:0000920//cytokinetic cell separation	gi|224131532|ref|XP_002328563.1|/4.43695e-112/predicted protein [Populus trichocarpa]
PAU001148.1	2118	40	121	2.79	11.07	1.98832	Up	1.77069e-16	2.35023e-15	K04079|1|0.0|1131|vvi:100257736|molecular chaperone HtpG	GO:0044444;GO:0016020//membrane;GO:0030312//external encapsulating structure	GO:0005515//protein binding;GO:0032559	GO:0006952//defense response;GO:0010035//response to inorganic substance;GO:0044267//cellular protein metabolic process	gi|225464589|ref|XP_002274022.1|/0/PREDICTED: heat shock protein 83-like [Vitis vinifera]
PAU013031.1	1110	9.78	29.64	1.32	5.23	1.98627	Up	3.70784e-05	0.000180609	-	-	-	-	gi|460393614|ref|XP_004242404.1|/6.37008e-45/PREDICTED: uncharacterized protein LOC101248117 [Solanum lycopersicum]
PAU027746.1	1554	944.93	2858	90.49	357.87	1.98361	Up	0	0	K15638|1|2e-105|381|ath:AT1G17060|cytochrome P450, family 72, subfamily C, polypeptide 1;K15639|3|4e-102|370|aly:ARALYDRAFT_901457|cytochrome P450, family 734, subfamily A, polypeptide 1 (PHYB activation tagged suppressor 1) [EC:1.14.-.-];K10717|5|8e-78|289|vvi:100258332|cytokinin trans-hydroxylase	GO:0016020//membrane	GO:0046872//metal ion binding;GO:0016491//oxidoreductase activity	-	gi|373501798|gb|AEY75218.1|/3.46969e-138/cytochrome P450 CYP72A129 [Panax ginseng]
PAU020044.1	1224	16.2	49.05	1.98	7.83	1.98351	Up	1.46769e-07	9.82881e-07	K14399|1|1e-12|72.4|rcu:RCOM_0854770|polyribonucleotide 5'-hydroxyl-kinase [EC:2.7.1.78]	-	-	-	gi|225456594|ref|XP_002267234.1|/1.02602e-139/PREDICTED: polynucleotide 5'-hydroxyl-kinase NOL9 [Vitis vinifera]
PAU009569.1	1383	12	36	1.29	5.08	1.97746	Up	8.45892e-06	4.51662e-05	K15404|1|8e-76|282|ath:AT1G02205|aldehyde decarbonylase [EC:4.1.99.5]	GO:0031224//intrinsic component of membrane	GO:0046914//transition metal ion binding;GO:0003824//catalytic activity	GO:0006633//fatty acid biosynthetic process;GO:0007275//multicellular organismal development;GO:0003006//developmental process involved in reproduction	gi|460380260|ref|XP_004235875.1|/0/PREDICTED: protein ECERIFERUM 3-like [Solanum lycopersicum]
PAU021697.1	510	13	39.5	3.97	15.6	1.97434	Up	3.5269e-06	1.99164e-05	-	-	-	-	gi|225427236|ref|XP_002280752.1|/7.23289e-69/PREDICTED: uncharacterized protein LOC100254109 [Vitis vinifera]
PAU021706.1	510	13	39.5	3.97	15.6	1.97434	Up	3.5269e-06	1.99118e-05	-	-	-	-	gi|225427236|ref|XP_002280752.1|/7.23289e-69/PREDICTED: uncharacterized protein LOC100254109 [Vitis vinifera]
PAU017621.1	435	21.88	66.56	7.92	31.1	1.97334	Up	6.271e-10	5.33913e-09	-	-	-	-	-
PAU026243.1	1200	331.6	994.57	41.39	162.08	1.96935	Up	8.44396e-123	9.20732e-121	K12356|1|2e-43|174|vvi:100265092|coniferyl-alcohol glucosyltransferase [EC:2.4.1.111];K08237|3|4e-43|173|vvi:100246482|hydroquinone glucosyltransferase [EC:2.4.1.218];K13263|5|7e-43|172|gmx:100101902|isoflavone 7-O-glucosyltransferase [EC:2.4.1.170]	-	GO:0016757//transferase activity, transferring glycosyl groups	-	gi|164457703|dbj|BAF96582.1|/4.6627e-113/lignan glucosyltransferase [Sesamum indicum]
PAU002922.1	1140	11	33	1.45	5.67	1.9673	Up	2.03488e-05	0.00010345	-	GO:0044464	-	-	gi|460409078|ref|XP_004249967.1|/4.27597e-177/PREDICTED: uncharacterized protein LOC101268242 [Solanum lycopersicum]
PAU014098.1	2367	50.78	151.59	3.17	12.39	1.96662	Up	3.65786e-20	5.82861e-19	K12657|1|0.0|1025|pop:POPTR_833794|delta-1-pyrroline-5-carboxylate synthetase [EC:2.7.2.11 1.2.1.41]	GO:0044424	GO:0016620//oxidoreductase activity, acting on the aldehyde or oxo group of donors, NAD or NADP as acceptor;GO:0016774//phosphotransferase activity, carboxyl group as acceptor;GO:0032559	GO:0006560//proline metabolic process;GO:0006796//phosphate-containing compound metabolic process	gi|6225816|sp|O04015.1|P5CS_ACTDE/0/RecName: Full=Delta-1-pyrroline-5-carboxylate synthase; Short=P5CS; Includes: RecName: Full=Glutamate 5-kinase; Short=GK; AltName: Full=Gamma-glutamyl kinase; Includes: RecName: Full=Gamma-glutamyl phosphate reductase; Short=GPR; AltName: Full=Glutamate-5-semialdehyde dehydrogenase; AltName: Full=Glutamyl-gamma-semialdehyde dehydrogenase
PAU027818.1	753	19	57	3.84	15	1.96578	Up	1.93678e-08	1.42582e-07	K04565|1|1e-73|274|vvi:100233100|Cu/Zn superoxide dismutase [EC:1.15.1.1]	GO:0009536//plastid	GO:0003824//catalytic activity;GO:0016209//antioxidant activity	GO:0008152//metabolic process	gi|346426991|gb|AEO27875.1|/4.88582e-84/SOD2 [Scutellaria baicalensis]
PAU026662.1	903	7.68	23.07	1.29	5.03	1.96319	Up	0.000218428	0.000926604	K03120|1|1e-78|291|rcu:RCOM_1121860|transcription initiation factor TFIID TATA-box-binding protein	GO:0043231//intracellular membrane-bounded organelle	GO:0003676//nucleic acid binding;GO:0001071//nucleic acid binding transcription factor activity;GO:0016628//oxidoreductase activity, acting on the CH-CH group of donors, NAD or NADP as acceptor	GO:0006352//DNA-templated transcription, initiation	gi|255568956|ref|XP_002525448.1|/1.58642e-77/TATA-box binding protein, putative [Ricinus communis]
PAU019732.1	1530	9	27	0.88	3.43	1.96263	Up	0.000119091	0.000530562	-	GO:0044464	-	-	gi|460372138|ref|XP_004231889.1|/2.8503e-169/PREDICTED: xyloglucan galactosyltransferase KATAMARI1-like [Solanum lycopersicum]
PAU000902.1	1707	36	107	3.13	12.18	1.96028	Up	1.62681e-14	1.91748e-13	K14638|1|0.0|816|mtr:MTR_4g015080|solute carrier family 15 (peptide/histidine transporter), member 3/4	GO:0031224//intrinsic component of membrane	GO:0015198//oligopeptide transporter activity	GO:0006857//oligopeptide transport;GO:0000904//cell morphogenesis involved in differentiation;GO:0008152//metabolic process	gi|224140377|ref|XP_002323559.1|/0/predicted protein [Populus trichocarpa]
PAU005874.1	1566	201.06	596.61	19.1	74.12	1.95629	Up	1.7861e-73	1.04905e-71	-	-	-	GO:0008152//metabolic process	gi|460401595|ref|XP_004246304.1|/0/PREDICTED: uncharacterized protein LOC101267731 [Solanum lycopersicum]
PAU011504.1	1050	527.17	1561.79	75.51	291.78	1.95014	Up	3.57732e-189	6.12578e-187	K13425|1|3e-20|97.4|rcu:RCOM_1616660|WRKY transcription factor 22	-	GO:0005515//protein binding	GO:0006952//defense response;GO:0009743//response to carbohydrate	gi|4760596|dbj|BAA77358.1|/1.20252e-90/DNA-binding protein NtWRKY3 [Nicotiana tabacum]
PAU015638.1	309	10.6	32	5.59	21.58	1.94877	Up	1.53752e-05	7.95791e-05	-	GO:0031090//organelle membrane	GO:0046914//transition metal ion binding	-	gi|470102622|ref|XP_004287750.1|/8.67919e-34/PREDICTED: probable S-acyltransferase At3g51390-like [Fragaria vesca subsp. vesca]
PAU008961.1	1902	19	56	1.48	5.71	1.94789	Up	3.40006e-08	2.44314e-07	K05681|1|2e-70|265|cme:CMS467C|ATP-binding cassette, subfamily G (WHITE), member 2;K12843|2|3e-47|188|vvi:100248403|U4/U6 small nuclear ribonucleoprotein PRP3;K05663|4|2e-11|69.7|ath:AT5G58270|mitochondrial ABC transporter ATM	GO:0044464	GO:0017111//nucleoside-triphosphatase activity;GO:0015604//organic phosphonate transmembrane transporter activity;GO:0032559	GO:0009207	gi|359474723|ref|XP_002270533.2|/0/PREDICTED: ABC transporter G family member 14-like [Vitis vinifera]
PAU019956.1	1065	1540.97	4549	217.52	837.58	1.94508	Up	0	0	K00083|1|1e-144|511|pop:POPTR_667694|cinnamyl-alcohol dehydrogenase [EC:1.1.1.195]	-	GO:0016616//oxidoreductase activity, acting on the CH-OH group of donors, NAD or NADP as acceptor;GO:0046914//transition metal ion binding	GO:0008152//metabolic process	gi|75324836|sp|Q6V4H0.1|10HGO_CATRO/3.17569e-155/RecName: Full=8-hydroxygeraniol dehydrogenase; Short=Cr10HGO
PAU023747.1	1695	69.34	204	6.08	23.39	1.94375	Up	3.52736e-26	7.2626e-25	K13420|1|3e-22|105|sbi:SORBI_06g028760|LRR receptor-like serine/threonine-protein kinase FLS2 [EC:2.7.11.1]	GO:0016020//membrane	GO:0016787//hydrolase activity	-	gi|460415815|ref|XP_004253249.1|/0/PREDICTED: leucine-rich repeat protein SHOC-2-like [Solanum lycopersicum]
PAU028975.1	603	29	86	7.41	28.5	1.94342	Up	6.36852e-12	6.344e-11	-	GO:0031981//nuclear lumen	-	-	gi|147811533|emb|CAN67638.1|/8.10534e-40/hypothetical protein VITISV_044257 [Vitis vinifera]
PAU026630.1	1248	12.47	36.61	1.49	5.73	1.94322	Up	8.45892e-06	4.51762e-05	K03144|1|1e-148|524|rcu:RCOM_0936010|transcription initiation factor TFIIH subunit 4	-	-	-	gi|460374111|ref|XP_004232855.1|/5.75011e-162/PREDICTED: general transcription factor IIH subunit 4-like [Solanum lycopersicum]
PAU001799.1	1485	1252	3670	125.6	481.28	1.93804	Up	0	0	K00517|1|9e-121|432|osa:4348172|[EC:1.14.-.-];K05280|3|6e-96|349|pop:POPTR_823742|flavonoid 3'-monooxygenase [EC:1.14.13.21];K13083|4|1e-95|348|mtr:MTR_144s0009|cytochrome P450, family 75, subfamily A (flavonoid 3',5'-hydroxylase) [EC:1.14.13.88];K16084|5|1e-95|348|osa:4329723|cytochrome P450, family 76, subfamily M, polypeptide 7 (ent-cassa-12,15-diene 11-hydroxylase) [EC:1.14.13.145]	-	GO:0016712//oxidoreductase activity, acting on paired donors, with incorporation or reduction of molecular oxygen, reduced flavin or flavoprotein as one donor, and incorporation of one atom of oxygen;GO:0005506//iron ion binding	GO:0008152//metabolic process	gi|300193870|gb|ADJ68324.1|/0/geraniol 10-hydroxylase [Picrorhiza kurrooa]
PAU007157.1	267	28	84	17.39	66.47	1.93445	Up	8.55396e-12	8.46553e-11	-	-	-	-	gi|460388286|ref|XP_004239799.1|/1.07901e-07/PREDICTED: uncharacterized protein LOC101266941 [Solanum lycopersicum]
PAU013513.1	1668	13	38	1.16	4.43	1.93318	Up	6.21642e-06	3.39225e-05	-	-	GO:0005088//Ras guanyl-nucleotide exchange factor activity	-	gi|460385423|ref|XP_004238403.1|/6.17955e-173/PREDICTED: rop guanine nucleotide exchange factor 1-like [Solanum lycopersicum]
PAU013263.1	1608	35.5	103.47	3.28	12.51	1.93131	Up	6.64868e-14	7.55817e-13	-	GO:0044444	GO:0004558//alpha-1,4-glucosidase activity	GO:0005987//sucrose catabolic process;GO:0048513//organ development	gi|224135579|ref|XP_002327253.1|/0/predicted protein [Populus trichocarpa]
PAU018541.1	1185	12	35	1.52	5.78	1.927	Up	1.49247e-05	7.73132e-05	K13416|1|6e-27|120|vvi:100253855|brassinosteroid insensitive 1-associated receptor kinase 1 [EC:2.7.10.1 2.7.11.1]	GO:0016020//membrane	GO:0004672//protein kinase activity;GO:0000166//nucleotide binding	-	gi|297739079|emb|CBI28568.3|/4.31414e-87/unnamed protein product [Vitis vinifera]
PAU009767.1	846	50	146	8.96	34.06	1.92651	Up	5.87682e-19	8.7723e-18	K09872|1|4e-139|491|pop:POPTR_735495|aquaporin PIP	GO:0031224//intrinsic component of membrane	-	GO:0006810//transport	gi|255584021|ref|XP_002532756.1|/7.95721e-145/Aquaporin PIP2.1, putative [Ricinus communis]
PAU003292.1	2151	9.41	27.44	0.65	2.47	1.926	Up	0.000119091	0.000530465	K09667|1|8e-07|54.3|ath:AT3G04240|polypeptide N-acetylglucosaminyltransferase [EC:2.4.1.-]	-	-	-	gi|460372967|ref|XP_004232294.1|/0/PREDICTED: uncharacterized protein LOC101250357 [Solanum lycopersicum]
PAU019646.1	672	7.97	23.31	1.82	6.9	1.92266	Up	0.000218428	0.000926443	K10666|1|6e-60|228|rcu:RCOM_0411590|E3 ubiquitin-protein ligase RNF5 [EC:6.3.2.19]	-	GO:0046872//metal ion binding	-	gi|224808570|gb|ACN63363.1|/1.28328e-66/RING zinc finger protein 1 [Capsicum annuum]
PAU012222.1	1992	37	107	2.75	10.41	1.92047	Up	3.65862e-14	4.22828e-13	K04733|1|1e-31|136|smo:SELMODRAFT_230241|interleukin-1 receptor-associated kinase 4 [EC:2.7.11.1];K13430|5|2e-24|112|rcu:RCOM_1078760|serine/threonine-protein kinase PBS1 [EC:2.7.11.1]	-	GO:0016301//kinase activity	-	gi|460370677|ref|XP_004231177.1|/0/PREDICTED: receptor-like serine/threonine-protein kinase At2g45590-like [Solanum lycopersicum]
PAU015309.1	687	46	134	10.25	38.77	1.91932	Up	1.74707e-17	2.46843e-16	K01166|1|2e-103|373|rcu:RCOM_0836480|ribonuclease T2 [EC:3.1.27.1]	GO:0030312//external encapsulating structure;GO:0044421	GO:0016892;GO:0003676//nucleic acid binding	GO:0050896//response to stimulus	gi|532754|gb|AAA21135.1|/1.89452e-105/RNase NE [Nicotiana alata]
PAU010040.1	1506	75	217	7.42	28.05	1.91851	Up	3.47758e-27	7.43719e-26	-	-	GO:0005488//binding	-	gi|229619540|dbj|BAH58100.1|/8.95577e-176/Dof zinc finger protein [Ipomoea batatas]
PAU016726.1	609	99.52	288.09	25.17	94.49	1.90846	Up	9.76002e-36	2.69381e-34	K08237|1|1e-31|134|ath:AT1G01420|hydroquinone glucosyltransferase [EC:2.4.1.218];K12356|2|3e-30|129|aly:ARALYDRAFT_485420|coniferyl-alcohol glucosyltransferase [EC:2.4.1.111]	-	-	-	gi|431812559|gb|AGA84058.1|/1.15056e-65/UDP-glucosyltransferase isoform 2 [Picrorhiza kurrooa]
PAU000935.1	510	9	26	2.75	10.27	1.90093	Up	0.000211018	0.000897205	-	GO:0009532//plastid stroma	-	GO:0006811//ion transport	gi|255582660|ref|XP_002532109.1|/1.05906e-19/glutaredoxin, grx, putative [Ricinus communis]
PAU016436.1	1644	1121	3171	101.36	374.99	1.88736	Up	0	0	K03363|1|6e-60|230|smo:SELMODRAFT_121776|cell division cycle 20, cofactor of APC complex	-	-	-	gi|460379388|ref|XP_004235444.1|/4.14334e-105/PREDICTED: anaphase-promoting complex subunit cdc20-like [Solanum lycopersicum]
PAU002494.1	1182	11	31	1.39	5.13	1.88387	Up	6.30644e-05	0.000295012	-	-	-	-	gi|460404751|ref|XP_004247844.1|/1.62193e-110/PREDICTED: F-box/kelch-repeat protein At3g23880-like isoform 1 [Solanum lycopersicum]
PAU008301.1	1764	10.22	28.79	0.86	3.17	1.88207	Up	0.000152577	0.000666438	K15078|1|4e-83|307|vvi:100250139|structure-specific endonuclease subunit SLX1 [EC:3.6.1.-];K15271|2|3e-69|261|rcu:RCOM_1095670|ATP-dependent DNA helicase HFM1/MER3 [EC:3.6.4.12];K03798|4|3e-68|258|rcu:RCOM_0340700|cell division protease FtsH [EC:3.4.24.-]	-	-	-	gi|225456890|ref|XP_002277458.1|/0/PREDICTED: pentatricopeptide repeat-containing protein At1g08070 [Vitis vinifera]
PAU004693.1	855	17.3	49	3.07	11.31	1.88129	Up	3.352e-07	2.14945e-06	-	-	GO:0001071//nucleic acid binding transcription factor activity	GO:0009887//organ morphogenesis;GO:0008361//regulation of cell size;GO:0003006//developmental process involved in reproduction;GO:0009743//response to carbohydrate	gi|255569548|ref|XP_002525740.1|/5.87788e-103/NAC domain-containing protein, putative [Ricinus communis]
PAU001162.1	573	32.43	92.2	8.75	32.23	1.88105	Up	2.5908e-12	2.6492e-11	K15638|1|1e-30|130|ath:AT1G17060|cytochrome P450, family 72, subfamily C, polypeptide 1;K15639|5|4e-29|125|aly:ARALYDRAFT_901457|cytochrome P450, family 734, subfamily A, polypeptide 1 (PHYB activation tagged suppressor 1) [EC:1.14.-.-]	-	GO:0046872//metal ion binding	-	gi|405789894|gb|AFS28690.1|/5.19175e-38/putative secologanin synthase, partial [Olea europaea]
PAU006299.1	1422	26	73	2.73	10.01	1.87447	Up	7.5586e-10	6.39509e-09	K11975|1|6e-28|123|smo:SELMODRAFT_48577|E3 ubiquitin-protein ligase RNF144 [EC:6.3.2.19];K11971|2|7e-17|87.0|ppp:PHYPADRAFT_115789|E3 ubiquitin-protein ligase RNF14 [EC:6.3.2.19]	-	-	-	gi|224057194|ref|XP_002299166.1|/3.34931e-76/predicted protein [Populus trichocarpa]
PAU021165.1	969	40.59	114.14	6.32	23.15	1.87302	Up	8.54428e-15	1.02955e-13	-	-	-	GO:0009725//response to hormone	gi|460379987|ref|XP_004235740.1|/1.00594e-64/PREDICTED: transcription factor DIVARICATA-like [Solanum lycopersicum]
PAU003087.1	648	11	31	2.61	9.53	1.86843	Up	6.30644e-05	0.000295069	-	-	-	-	gi|359489701|ref|XP_002276598.2|/6.35435e-28/PREDICTED: uncharacterized protein LOC100249906 [Vitis vinifera]
PAU010373.1	2391	50	139	3.09	11.25	1.86425	Up	2.66994e-17	3.74192e-16	K15336|1|7e-10|64.7|vvi:100259391|tRNA (cytosine38-C5)-methyltransferase [EC:2.1.1.204]	GO:0009536//plastid	-	GO:0043623//cellular protein complex assembly;GO:0000398//mRNA splicing, via spliceosome	gi|297741318|emb|CBI32449.3|/0/unnamed protein product [Vitis vinifera]
PAU029534.1	1458	32	89	3.27	11.89	1.86239	Up	1.33311e-11	1.29975e-10	K13030|1|1e-111|402|sbi:SORBI_01g001220|cyanohydrin beta-glucosyltransferase [EC:2.4.1.85];K13493|2|4e-63|240|ath:AT5G05870|cytokinin-N-glucosyltransferase [EC:2.4.1.-];K13228|3|8e-63|239|zma:100274317|UDP-glucosyltransferase BX9 [EC:2.4.1.202];K13692|5|4e-60|230|rcu:RCOM_1154190|UDP-glucose:(indol-3-yl)acetate beta-D-glucosyltransferase [EC:2.4.1.121]	-	GO:0035251//UDP-glucosyltransferase activity	-	gi|225465718|ref|XP_002263056.1|/0/PREDICTED: UDP-glycosyltransferase 85A2 isoform 1 [Vitis vinifera]
PAU024087.1	2322	114	314	7.25	26.17	1.85186	Up	9.30222e-37	2.64244e-35	-	-	-	-	gi|460397400|ref|XP_004244255.1|/1.2104e-140/PREDICTED: uncharacterized protein LOC101262936 [Solanum lycopersicum]
PAU001596.3	2577	642	1765	36.76	132.4	1.84869	Up	6.54702e-198	1.17924e-195	K01188|1|3e-122|437|osa:4336146|beta-glucosidase [EC:3.2.1.21];K05350|5|2e-112|405|smo:SELMODRAFT_185578|beta-glucosidase [EC:3.2.1.21]	-	GO:0016798//hydrolase activity, acting on glycosyl bonds	-	gi|25989474|gb|AAL93619.1|/2.4844e-142/beta-glucosidase [Olea europaea subsp. europaea]
PAU020457.1	1083	10.27	28.47	1.43	5.15	1.84856	Up	0.000152577	0.000666319	K01177|1|5e-118|422|ppp:PHYPADRAFT_107034|beta-amylase [EC:3.2.1.2]	-	GO:0043167//ion binding;GO:0016160//amylase activity	GO:0005976//polysaccharide metabolic process	gi|147785379|emb|CAN70833.1|/7.46091e-176/hypothetical protein VITISV_005286 [Vitis vinifera]
PAU027967.1	1920	29.81	81.97	2.3	8.28	1.848	Up	1.00188e-10	9.114e-10	K15078|1|4e-110|397|vvi:100250139|structure-specific endonuclease subunit SLX1 [EC:3.6.1.-];K15271|2|4e-77|287|rcu:RCOM_1095670|ATP-dependent DNA helicase HFM1/MER3 [EC:3.6.4.12];K03798|5|5e-61|234|rcu:RCOM_0340700|cell division protease FtsH [EC:3.4.24.-]	GO:0043231//intracellular membrane-bounded organelle	-	GO:0006397//mRNA processing	gi|225434804|ref|XP_002280428.1|/0/PREDICTED: pentatricopeptide repeat-containing protein At3g46790, chloroplastic [Vitis vinifera]
PAU026979.1	744	25	69	5.12	18.38	1.84392	Up	3.06722e-09	2.45985e-08	K09422|1|8e-83|304|vvi:100260318|myb proto-oncogene protein, plant	GO:0043231//intracellular membrane-bounded organelle	-	GO:0009725//response to hormone;GO:0006351//transcription, DNA-templated;GO:0009743//response to carbohydrate;GO:0010038//response to metal ion	gi|225435070|ref|XP_002284400.1|/9.95063e-82/PREDICTED: transcription factor MYB59-like [Vitis vinifera]
PAU027290.2	5724	20.57	56.44	0.53	1.9	1.84194	Up	7.5704e-08	5.243e-07	K15336|1|1e-57|224|vvi:100259391|tRNA (cytosine38-C5)-methyltransferase [EC:2.1.1.204]	-	-	-	gi|460375895|ref|XP_004233739.1|/0/PREDICTED: pentatricopeptide repeat-containing protein At1g79540-like [Solanum lycopersicum]
PAU007606.1	933	20	55	3.24	11.6	1.84006	Up	1.30684e-07	8.81721e-07	-	-	-	-	gi|255544674|ref|XP_002513398.1|/3.97081e-95/NAC domain-containing protein, putative [Ricinus communis]
PAU005679.1	981	47	129	7.22	25.84	1.83954	Up	5.7923e-16	7.47191e-15	K12471|1|1e-12|72.0|pop:POPTR_552810|epsin	-	-	-	gi|460411099|ref|XP_004250952.1|/1.92202e-87/PREDICTED: epsin-2-like [Solanum lycopersicum]
PAU009816.1	1176	25.54	69.88	3.25	11.63	1.83934	Up	3.06722e-09	2.45903e-08	K01506|1|2e-73|274|olu:OSTLU_39332|[EC:3.5.-.-];K13566|2|6e-34|143|ppp:PHYPADRAFT_130338|omega-amidase [EC:3.5.1.3]	GO:0043231//intracellular membrane-bounded organelle	GO:0016787//hydrolase activity	GO:0008152//metabolic process;GO:0010038//response to metal ion	gi|359486314|ref|XP_002275667.2|/1.22402e-134/PREDICTED: nitrilase homolog 1-like [Vitis vinifera]
PAU002948.1	1683	103.72	283	9.16	32.68	1.83499	Up	3.29962e-33	8.43676e-32	K08332|1|1e-14|79.7|vcn:VOLCADRAFT_41528|vacuolar protein 8	-	GO:0003824//catalytic activity	-	gi|460367968|ref|XP_004229842.1|/0/PREDICTED: vacuolar protein 8-like isoform 1 [Solanum lycopersicum]
PAU027749.2	780	404	1108	78.79	281.07	1.83485	Up	1.17379e-124	1.32138e-122	K15639|1|2e-49|193|aly:ARALYDRAFT_901457|cytochrome P450, family 734, subfamily A, polypeptide 1 (PHYB activation tagged suppressor 1) [EC:1.14.-.-];K15638|2|4e-49|192|aly:ARALYDRAFT_494050|cytochrome P450, family 72, subfamily C, polypeptide 1;K10717|5|3e-45|180|pop:POPTR_743744|cytokinin trans-hydroxylase	-	GO:0046872//metal ion binding	-	gi|373501798|gb|AEY75218.1|/1.99537e-67/cytochrome P450 CYP72A129 [Panax ginseng]
PAU029113.1	1671	18.79	51.12	1.67	5.95	1.83304	Up	2.45576e-07	1.60436e-06	K13346|1|4e-121|433|vvi:100262831|peroxin-10;K02985|3|3e-114|410|rcu:RCOM_1045920|small subunit ribosomal protein S3e	GO:0044439;GO:0030529//ribonucleoprotein complex	GO:0046914//transition metal ion binding;GO:0003676//nucleic acid binding;GO:0005198//structural molecule activity	GO:0010467//gene expression;GO:0006996//organelle organization	gi|171988284|gb|ACB59354.1|/1.26555e-125/peroxisome biogenesis factor 10 [Nicotiana tabacum]
PAU026403.1	597	10.32	28.41	2.67	9.51	1.83261	Up	0.000152577	0.000666199	-	GO:0009532//plastid stroma;GO:0044436;GO:0009534//chloroplast thylakoid	-	GO:0065003;GO:0006996//organelle organization;GO:0010038//response to metal ion	gi|460371306|ref|XP_004231481.1|/1.35533e-79/PREDICTED: photosystem II stability/assembly factor HCF136, chloroplastic-like [Solanum lycopersicum]
PAU029203.1	396	85	235	34.09	121.34	1.83163	Up	5.0169e-28	1.10599e-26	K05759|1|3e-55|211|osa:4340155|profilin	GO:0005856//cytoskeleton;GO:0043231//intracellular membrane-bounded organelle	GO:0008092//cytoskeletal protein binding	GO:0007010//cytoskeleton organization	gi|77999277|gb|ABB16985.1|/3.06882e-55/profilin-like protein [Solanum tuberosum]
PAU028344.1	1020	386	1053	56.97	202.66	1.83079	Up	6.83006e-118	7.1896e-116	K01476|1|4e-138|489|rcu:RCOM_1611220|arginase [EC:3.5.3.1]	GO:0009536//plastid	GO:0016813//hydrolase activity, acting on carbon-nitrogen (but not peptide) bonds, in linear amidines;GO:0046914//transition metal ion binding	GO:0006952//defense response;GO:0009446//putrescine biosynthetic process;GO:0006525//arginine metabolic process	gi|350538013|ref|NP_001234578.1|/2.3029e-139/arginase 1 [Solanum lycopersicum]
PAU013498.1	1872	262	711	20.75	73.7	1.82855	Up	9.1239e-80	5.86923e-78	K03798|1|0.0|853|vvi:100250509|cell division protease FtsH [EC:3.4.24.-]	GO:0031224//intrinsic component of membrane;GO:0009941//chloroplast envelope;GO:0009534//chloroplast thylakoid;GO:0044436	GO:0043169//cation binding;GO:0004175//endopeptidase activity;GO:0042623//ATPase activity, coupled;GO:0032559	GO:0044257//cellular protein catabolic process;GO:0009765//photosynthesis, light harvesting	gi|218198909|gb|EEC81336.1|/0/hypothetical protein OsI_24516 [Oryza sativa Indica Group]
PAU009289.2	3786	75.4	203.97	2.93	10.38	1.82483	Up	6.58046e-24	1.2318e-22	K00218|1|9e-164|576|vvi:100255647|protochlorophyllide reductase [EC:1.3.1.33]	-	GO:0016628//oxidoreductase activity, acting on the CH-CH group of donors, NAD or NADP as acceptor	GO:0008152//metabolic process	gi|460397308|ref|XP_004244209.1|/0/PREDICTED: WD repeat-containing protein 44-like isoform 1 [Solanum lycopersicum]
PAU025855.1	1575	31	84	2.93	10.38	1.82483	Up	9.18326e-11	8.37585e-10	K14638|1|1e-140|498|smo:SELMODRAFT_97812|solute carrier family 15 (peptide/histidine transporter), member 3/4	GO:0031224//intrinsic component of membrane	-	GO:0015833//peptide transport	gi|225458129|ref|XP_002280835.1|/0/PREDICTED: peptide transporter PTR5-like [Vitis vinifera]
PAU017920.1	801	216.6	589.33	41.09	145.45	1.82366	Up	9.89318e-67	5.31043e-65	-	-	-	-	gi|460391829|ref|XP_004241521.1|/5.3103e-47/PREDICTED: transcription factor MYB1R1-like [Solanum lycopersicum]
PAU000120.3	915	222	603	36.67	129.75	1.82306	Up	5.42464e-68	2.96417e-66	K06997|1|2e-97|353|vvi:100255429|	-	GO:0048037//cofactor binding	-	gi|225460901|ref|XP_002278892.1|/2.03795e-96/PREDICTED: proline synthase co-transcribed bacterial homolog protein [Vitis vinifera]
PAU004961.1	1101	24	65	3.27	11.57	1.82303	Up	1.23997e-08	9.3463e-08	-	-	-	-	gi|359482327|ref|XP_003632755.1|/5.5602e-126/PREDICTED: F-box/kelch-repeat protein At3g61590-like [Vitis vinifera]
PAU012422.1	1401	51	138	5.43	19.2	1.82208	Up	9.7585e-17	1.31534e-15	-	-	GO:0003676//nucleic acid binding;GO:0001071//nucleic acid binding transcription factor activity	GO:0032501//multicellular organismal process	gi|460391449|ref|XP_004241333.1|/2.20131e-96/PREDICTED: NAC domain-containing protein 89-like [Solanum lycopersicum]
PAU014618.1	234	37	103	26.73	94.36	1.81972	Up	3.24762e-13	3.52541e-12	-	-	-	-	gi|111073729|dbj|BAF02553.1|/5.70852e-09/hypothetical protein [Nicotiana benthamiana]
PAU027431.1	237	18	50	12.81	45.16	1.81778	Up	4.25588e-07	2.69846e-06	-	-	-	-	gi|111073729|dbj|BAF02553.1|/1.07323e-07/hypothetical protein [Nicotiana benthamiana]
PAU012034.1	324	103.67	285	51.83	182.58	1.81667	Up	1.13383e-33	2.94552e-32	-	-	-	-	-
PAU011958.1	2112	73.11	196.4	5.12	18.02	1.81538	Up	6.0083e-23	1.08141e-21	K12858|1|0.0|1050|vvi:100263263|ATP-dependent RNA helicase DDX23/PRP28 [EC:3.6.4.13]	GO:0043231//intracellular membrane-bounded organelle	GO:0032559;GO:0042623//ATPase activity, coupled	-	gi|225443496|ref|XP_002270644.1|/0/PREDICTED: DEAD-box ATP-dependent RNA helicase 21-like [Vitis vinifera]
PAU019469.1	1473	29	78	2.93	10.31	1.81507	Up	5.04946e-10	4.34168e-09	-	GO:0044464	-	-	gi|224058425|ref|XP_002299503.1|/0/predicted protein [Populus trichocarpa]
PAU011773.1	360	42	115	18.69	65.76	1.81494	Up	2.34218e-14	2.7381e-13	-	-	GO:0005506//iron ion binding;GO:0022892	GO:0009725//response to hormone;GO:0015669	gi|350538955|ref|NP_001234111.1|/7.65088e-46/non-symbiotic hemoglobin 2 [Solanum lycopersicum]
PAU002639.1	300	32	88	17.43	61.29	1.81408	Up	2.28884e-11	2.19116e-10	K03676|1|4e-23|104|bdi:100821530|glutaredoxin 3	GO:0044464	GO:0015036//disulfide oxidoreductase activity	GO:0019725//cellular homeostasis	gi|225436777|ref|XP_002268050.1|/9.67012e-41/PREDICTED: glutaredoxin-C13 [Vitis vinifera]
PAU023699.1	690	20.34	55	4.51	15.84	1.81237	Up	1.30684e-07	8.81966e-07	K00859|1|1e-99|360|vvi:100260692|dephospho-CoA kinase [EC:2.7.1.24]	GO:0042579//microbody;GO:0009536//plastid	GO:0016301//kinase activity;GO:0032559	GO:0009108//coenzyme biosynthetic process;GO:0006796//phosphate-containing compound metabolic process	gi|225437290|ref|XP_002262984.1|/1.7334e-98/PREDICTED: dephospho-CoA kinase domain-containing protein [Vitis vinifera]
PAU020065.1	1515	28	75	2.75	9.64	1.8096	Up	1.1848e-09	9.84269e-09	K08332|1|2e-08|59.3|vcn:VOLCADRAFT_41528|vacuolar protein 8	-	GO:0033612//receptor serine/threonine kinase binding;GO:0019787//small conjugating protein transferase activity	GO:0032446//protein modification by small protein conjugation	gi|224133420|ref|XP_002321563.1|/4.53271e-135/predicted protein [Populus trichocarpa]
PAU016429.1	3123	78.85	211	3.72	13.04	1.80957	Up	8.9644e-25	1.73274e-23	-	-	-	-	gi|460379392|ref|XP_004235446.1|/0/PREDICTED: uncharacterized protein LOC101251662 [Solanum lycopersicum]
PAU023674.1	309	19	52	10.01	35.07	1.8088	Up	3.09528e-07	1.99271e-06	K03676|1|5e-23|103|bdi:100821530|glutaredoxin 3	GO:0044464	GO:0015036//disulfide oxidoreductase activity	GO:0019725//cellular homeostasis	gi|319428665|gb|ADV56688.1|/2.35263e-47/glutaredoxin [Phaseolus vulgaris]
PAU007457.1	2058	31.02	82.86	2.23	7.8	1.80643	Up	2.6646e-10	2.345e-09	-	-	-	-	gi|460397096|ref|XP_004244104.1|/0/PREDICTED: rab3 GTPase-activating protein catalytic subunit-like [Solanum lycopersicum]
PAU028308.1	705	69.94	188	15.16	52.95	1.80436	Up	2.08838e-22	3.69317e-21	-	-	-	-	gi|225434988|ref|XP_002284037.1|/3.03014e-53/PREDICTED: uncharacterized protein LOC100248455 [Vitis vinifera]
PAU010915.1	627	16	43	3.92	13.68	1.80314	Up	4.14636e-06	2.32204e-05	K09422|1|1e-77|286|pop:POPTR_665234|myb proto-oncogene protein, plant	-	-	-	gi|359480894|ref|XP_002268459.2|/6.08973e-81/PREDICTED: myb-related protein 330-like [Vitis vinifera]
PAU000651.1	4377	98	261	3.29	11.48	1.80296	Up	8.9144e-30	2.06834e-28	K05681|1|2e-49|196|cme:CMS467C|ATP-binding cassette, subfamily G (WHITE), member 2;K12843|5|3e-42|173|vvi:100248403|U4/U6 small nuclear ribonucleoprotein PRP3	GO:0044464	GO:0017111//nucleoside-triphosphatase activity;GO:0015604//organic phosphonate transmembrane transporter activity;GO:0032559	GO:0009207	gi|470134346|ref|XP_004303015.1|/0/PREDICTED: pleiotropic drug resistance protein 2-like isoform 2 [Fragaria vesca subsp. vesca]
PAU017064.1	3150	331	881	15.47	53.97	1.80268	Up	2.39392e-96	1.99351e-94	K00696|1|0.0|1463|vvi:100232974|sucrose-phosphate synthase [EC:2.4.1.14]	GO:0016020//membrane	GO:0035251//UDP-glucosyltransferase activity	GO:0005984//disaccharide metabolic process	gi|77176829|gb|ABA64520.1|/0/sucrose-phosphate synthase isoform C [Nicotiana tabacum]
PAU022472.1	1161	232	620	29.96	104.51	1.80253	Up	1.19278e-68	6.63701e-67	K09286|1|1e-48|192|vvi:100245515|EREBP-like factor	-	-	-	gi|460383388|ref|XP_004237407.1|/2.23476e-64/PREDICTED: ethylene-responsive transcription factor RAP2-4-like isoform 1 [Solanum lycopersicum]
PAU018534.1	303	36	98	19.39	67.52	1.8	Up	2.23032e-12	2.29022e-11	-	-	-	-	gi|297739070|emb|CBI28559.3|/1.76053e-34/unnamed protein product [Vitis vinifera]
PAU029295.1	1923	60.6	161.2	4.67	16.26	1.79983	Up	4.102e-19	6.19145e-18	K00627|1|0.0|867|vvi:100243846|pyruvate dehydrogenase E2 component (dihydrolipoamide acetyltransferase) [EC:2.3.1.12]	GO:0043234//protein complex;GO:0043231//intracellular membrane-bounded organelle	GO:0016751//S-succinyltransferase activity;GO:0016418//S-acetyltransferase activity;GO:0032559	GO:0032787//monocarboxylic acid metabolic process	gi|359486892|ref|XP_002262782.2|/0/PREDICTED: dihydrolipoyllysine-residue acetyltransferase component 1 of pyruvate dehydrogenase complex, mitochondrial-like [Vitis vinifera]
PAU030258.1	747	27.76	74	5.66	19.63	1.79419	Up	9.51424e-10	7.98579e-09	-	-	-	-	gi|462417467|gb|EMJ22204.1|/9.0085e-107/hypothetical protein PRUPE_ppa010466mg [Prunus persica]
PAU027385.2	1218	125	331	15.37	53.13	1.78941	Up	4.30324e-37	1.23248e-35	K10442|1|2e-08|58.5|olu:OSTLU_6820|kelch-like protein 1/4/5	-	-	-	gi|225425476|ref|XP_002272745.1|/0/PREDICTED: F-box/kelch-repeat protein At1g67480 [Vitis vinifera]
PAU002051.1	3282	71.86	188.99	3.22	11.11	1.78673	Up	9.25072e-22	1.59194e-20	K03696|1|2e-11|70.5|olu:OSTLU_46264|ATP-dependent Clp protease ATP-binding subunit ClpC;K03695|3|6e-11|68.6|bdi:100825913|ATP-dependent Clp protease ATP-binding subunit ClpB	-	-	-	gi|460403031|ref|XP_004247009.1|/0/PREDICTED: uncharacterized protein LOC101247060 [Solanum lycopersicum]
PAU011620.1	927	50	132	8.15	28.02	1.78158	Up	1.10907e-15	1.40459e-14	K12133|1|8e-07|52.8|aly:ARALYDRAFT_470177|LATE ELONGATED HYPOCOTYL;K12134|3|3e-06|50.8|aly:ARALYDRAFT_904154|circadian clock associated 1	GO:0043231//intracellular membrane-bounded organelle	GO:0003676//nucleic acid binding	-	gi|75330977|sp|Q8S9H7.1|DIV_ANTMA/1.92268e-142/RecName: Full=Transcription factor DIVARICATA
PAU016184.1	1239	11	29	1.33	4.57	1.78077	Up	0.000189916	0.000815037	-	-	-	-	gi|460375070|ref|XP_004233331.1|/0/PREDICTED: uncharacterized protein LOC101258818 [Solanum lycopersicum]
PAU004049.1	903	41	108	6.87	23.56	1.77796	Up	4.57424e-13	4.91286e-12	-	-	-	-	gi|460404200|ref|XP_004247572.1|/1.8067e-89/PREDICTED: uncharacterized protein LOC101247367 [Solanum lycopersicum]
PAU009288.1	555	35.94	95	10.03	34.33	1.77515	Up	5.2171e-12	5.23346e-11	-	-	-	-	gi|351728041|ref|NP_001238205.1|/3.43945e-76/uncharacterized protein LOC100499677 precursor [Glycine max]
PAU030917.1	1572	21	55	1.99	6.81	1.77489	Up	2.77298e-07	1.79472e-06	K04733|1|6e-57|220|smo:SELMODRAFT_159261|interleukin-1 receptor-associated kinase 4 [EC:2.7.11.1];K13430|3|8e-54|209|sbi:SORBI_04g020990|serine/threonine-protein kinase PBS1 [EC:2.7.11.1]	-	GO:0004672//protein kinase activity;GO:0032559	GO:0006464//cellular protein modification process	gi|460372341|ref|XP_004231989.1|/0/PREDICTED: proline-rich receptor-like protein kinase PERK2-like [Solanum lycopersicum]
PAU018163.1	1359	47	123	5.16	17.65	1.77423	Up	1.39232e-14	1.64747e-13	-	-	GO:0005488//binding	-	gi|460373906|ref|XP_004232753.1|/7.18637e-129/PREDICTED: uncharacterized protein LOC101265296 [Solanum lycopersicum]
PAU003432.1	372	752.05	1996	322.92	1101.86	1.77069	Up	3.81478e-215	7.36192e-213	K01602|1|6e-60|226|gmx:547605|ribulose-bisphosphate carboxylase small chain [EC:4.1.1.39]	GO:0009536//plastid	GO:0016491//oxidoreductase activity;GO:0016831//carboxy-lyase activity	GO:0043094;GO:0015977//carbon fixation	gi|470134603|ref|XP_004303137.1|/7.02712e-60/PREDICTED: ribulose bisphosphate carboxylase small chain, chloroplastic-like [Fragaria vesca subsp. vesca]
PAU002237.1	960	71.27	185.77	11.2	38.05	1.7644	Up	4.436e-21	7.36285e-20	-	GO:0016020//membrane;GO:0009534//chloroplast thylakoid	-	GO:0009987//cellular process	gi|460371608|ref|XP_004231627.1|/1.71659e-125/PREDICTED: ALA-interacting subunit 5-like [Solanum lycopersicum]
PAU030376.1	1731	72.83	189	6.25	21.21	1.76282	Up	1.13814e-21	1.94895e-20	K14546|1|2e-169|594|vvi:100251740|U3 small nucleolar RNA-associated protein 5	-	-	-	gi|460371492|ref|XP_004231570.1|/1.59341e-179/PREDICTED: WD repeat-containing protein 43-like [Solanum lycopersicum]
PAU002197.1	1575	113.84	295	10.75	36.44	1.76119	Up	9.80754e-33	2.47643e-31	K14270|1|0.0|752|rcu:RCOM_1498780|aminotransferase	-	GO:0016740//transferase activity;GO:0048037//cofactor binding;GO:0016846//carbon-sulfur lyase activity	GO:0008652//cellular amino acid biosynthetic process	gi|255539669|ref|XP_002510899.1|/0/acc synthase, putative [Ricinus communis]
PAU030343.1	360	11	29	4.9	16.58	1.75859	Up	0.000189916	0.000815181	-	-	-	-	gi|460366758|ref|XP_004229246.1|/7.99122e-11/PREDICTED: uncharacterized protein LOC101255730 [Solanum lycopersicum]
PAU011363.1	1332	17	44	1.91	6.45	1.75573	Up	5.09932e-06	2.81104e-05	K11717|1|2e-09|62.0|pop:POPTR_1087743|cysteine desulfurase / selenocysteine lyase [EC:2.8.1.7 4.4.1.16]	-	GO:0016853//isomerase activity;GO:0048037//cofactor binding	-	gi|460386229|ref|XP_004238802.1|/3.41987e-176/PREDICTED: isopenicillin N epimerase-like [Solanum lycopersicum]
PAU023033.1	642	26.08	67.83	6.24	21.06	1.75489	Up	1.87914e-08	1.38632e-07	-	-	-	-	gi|225443584|ref|XP_002278515.1|/1.87338e-24/PREDICTED: glutaredoxin-C9-like [Vitis vinifera]
PAU006782.1	1962	763	1961	57.61	193.82	1.75033	Up	7.62486e-204	1.41531e-201	-	GO:0009536//plastid	GO:0005488//binding;GO:0016301//kinase activity	-	gi|302144036|emb|CBI23141.3|/0/unnamed protein product [Vitis vinifera]
PAU006027.1	1221	26	67	3.19	10.73	1.75002	Up	1.87914e-08	1.3859e-07	K09838|1|8e-13|73.2|ath:AT5G67030|zeaxanthin epoxidase [EC:1.14.13.90]	-	GO:0016491//oxidoreductase activity	GO:0008152//metabolic process	gi|462395279|gb|EMJ01078.1|/2.96776e-147/hypothetical protein PRUPE_ppa006387mg [Prunus persica]
PAU021536.1	459	1413.71	3682	483.26	1625.16	1.74971	Up	0	0	K10802|1|2e-45|179|vvi:100257544|high mobility group protein B1	-	-	-	gi|296088654|emb|CBI37645.3|/1.58827e-44/unnamed protein product [Vitis vinifera]
PAU013662.1	2271	16	41	1.04	3.49	1.74664	Up	1.21021e-05	6.35169e-05	K04733|1|1e-53|209|smo:SELMODRAFT_159261|interleukin-1 receptor-associated kinase 4 [EC:2.7.11.1];K13418|3|6e-43|174|aly:ARALYDRAFT_895025|somatic embryogenesis receptor kinase 1 [EC:2.7.10.1 2.7.11.1]	-	GO:0004672//protein kinase activity	-	gi|147815409|emb|CAN61237.1|/0/hypothetical protein VITISV_003188 [Vitis vinifera]
PAU007879.2	2730	86.28	220.64	4.66	15.61	1.74407	Up	2.76486e-24	5.24827e-23	-	-	-	-	gi|460393775|ref|XP_004242484.1|/0/PREDICTED: uncharacterized protein LOC101246260 [Solanum lycopersicum]
PAU023596.1	1605	196	502	18.16	60.83	1.74402	Up	2.30068e-53	9.66206e-52	K14319|1|0.0|728|vvi:100244330|Ran GTPase-activating protein 1	-	-	-	gi|225436920|ref|XP_002275003.1|/0/PREDICTED: RAN GTPase-activating protein 1 isoform 2 [Vitis vinifera]
PAU014047.1	918	49	126	8.07	27.02	1.74339	Up	1.23361e-14	1.46252e-13	K11982|1|4e-78|289|pop:POPTR_734690|E3 ubiquitin-protein ligase RNF115/126 [EC:6.3.2.19]	-	-	-	gi|460400900|ref|XP_004245969.1|/1.73476e-95/PREDICTED: E3 ubiquitin-protein ligase RNF115-like [Solanum lycopersicum]
PAU030247.1	1911	112.75	288.29	8.74	29.26	1.74322	Up	1.7898e-31	4.3434e-30	K14494|1|2e-40|166|pop:POPTR_719856|DELLA protein	GO:0044424	-	-	gi|219908935|emb|CAX11683.1|/1.05548e-171/scarecrow-like transcription factor SCL8-L protein [Antirrhinum majus]
PAU000722.1	570	117	302	31.74	106.14	1.74159	Up	4.62494e-33	1.17759e-31	K01512|1|4e-48|188|vvi:100261830|acylphosphatase [EC:3.6.1.7]	GO:0043231//intracellular membrane-bounded organelle	GO:0016818//hydrolase activity, acting on acid anhydrides, in phosphorus-containing anhydrides	-	gi|255556922|ref|XP_002519494.1|/2.14639e-44/acylphosphatase, putative [Ricinus communis]
PAU016428.1	1170	216.08	553.32	27.68	92.53	1.74108	Up	1.40146e-58	6.29906e-57	K07213|1|8e-07|53.1|pop:POPTR_228799|copper chaperone	GO:0016020//membrane	GO:0046872//metal ion binding	-	gi|225456373|ref|XP_002284075.1|/5.38048e-66/PREDICTED: uncharacterized protein LOC100249014 [Vitis vinifera]
PAU009819.1	1755	102.54	260.91	8.67	28.87	1.73547	Up	2.68038e-28	6.00148e-27	K14638|1|4e-111|400|smo:SELMODRAFT_135522|solute carrier family 15 (peptide/histidine transporter), member 3/4	GO:0044464	-	GO:0015833//peptide transport	gi|460380873|ref|XP_004236178.1|/0/PREDICTED: probable peptide/nitrate transporter At5g62680-like [Solanum lycopersicum]
PAU011154.1	1035	105.77	270	15.38	51.19	1.73481	Up	1.31225e-29	3.02738e-28	-	-	-	-	gi|255579815|ref|XP_002530745.1|/4.56703e-159/conserved hypothetical protein [Ricinus communis]
PAU027784.1	2001	94	239	6.96	23.16	1.73448	Up	4.54112e-26	9.25582e-25	K05715|1|0.0|769|aly:ARALYDRAFT_323187|2-phosphoglycerate kinase [EC:2.7.2.-]	-	-	GO:0032958//inositol phosphate biosynthetic process	gi|460411523|ref|XP_004251159.1|/0/PREDICTED: uncharacterized protein DDB_G0273453/DDB_G0273565-like [Solanum lycopersicum]
PAU002219.1	1029	18.45	47.02	2.7	8.97	1.73215	Up	2.15144e-06	1.24945e-05	-	GO:0005618//cell wall	-	GO:0009628//response to abiotic stimulus	gi|460378361|ref|XP_004234941.1|/2.17038e-161/PREDICTED: uncharacterized protein LOC101250380 [Solanum lycopersicum]
PAU015831.1	513	33.32	85.54	10.11	33.58	1.73182	Up	2.36246e-10	2.08363e-09	K01802|1|4e-28|122|ath:AT5G45680|peptidylprolyl isomerase [EC:5.2.1.8];K09569|5|3e-11|65.9|cre:CHLREDRAFT_120341|FK506-binding protein 2 [EC:5.2.1.8]	GO:0044436;GO:0009507//chloroplast	GO:0005488//binding;GO:0016853//isomerase activity	-	gi|224053655|ref|XP_002297914.1|/1.07368e-35/predicted protein [Populus trichocarpa]
PAU016867.1	987	252	642	38.48	127.8	1.73171	Up	2.43018e-67	1.31609e-65	K01078|1|6e-122|435|rcu:RCOM_1150260|acid phosphatase [EC:3.1.3.2]	GO:0044464	GO:0016791//phosphatase activity	GO:0072502;GO:0006796//phosphate-containing compound metabolic process;GO:0000302//response to reactive oxygen species	gi|462405074|gb|EMJ10538.1|/1.41633e-138/hypothetical protein PRUPE_ppa008418mg [Prunus persica]
PAU001202.1	873	16.48	42	2.86	9.49	1.73039	Up	7.10424e-06	3.84822e-05	K14945|1|9e-114|407|gmx:100816420|protein quaking	-	GO:0003676//nucleic acid binding	-	gi|460393728|ref|XP_004242461.1|/1.86296e-128/PREDICTED: KH domain-containing protein At2g38610-like [Solanum lycopersicum]
PAU020446.1	3342	15	38	0.66	2.19	1.73039	Up	2.87626e-05	0.000142966	K00924|1|4e-148|524|aly:ARALYDRAFT_473063|[EC:2.7.1.-];K13420|3|2e-125|448|rcu:RCOM_0633880|LRR receptor-like serine/threonine-protein kinase FLS2 [EC:2.7.11.1]	GO:0016020//membrane;GO:0031410//cytoplasmic vesicle	GO:0016491//oxidoreductase activity;GO:0004672//protein kinase activity;GO:0000166//nucleotide binding	GO:0008152//metabolic process	gi|460380991|ref|XP_004236236.1|/0/PREDICTED: probable LRR receptor-like serine/threonine-protein kinase At4g26540-like [Solanum lycopersicum]
PAU006109.1	2001	15	38	1.11	3.68	1.72915	Up	2.87626e-05	0.000142996	K14638|1|4e-87|320|rcu:RCOM_0730410|solute carrier family 15 (peptide/histidine transporter), member 3/4	GO:0044464	-	GO:0015833//peptide transport	gi|460380873|ref|XP_004236178.1|/0/PREDICTED: probable peptide/nitrate transporter At5g62680-like [Solanum lycopersicum]
PAU010946.1	657	15.75	40.15	3.68	12.17	1.72555	Up	9.87946e-06	5.23375e-05	K12741|1|5e-77|285|gmx:100801373|heterogeneous nuclear ribonucleoprotein A1/A3	GO:0032991//macromolecular complex	GO:0005488//binding	-	gi|356547577|ref|XP_003542187.1|/6.46237e-76/PREDICTED: DAZ-associated protein 1-like [Glycine max]
PAU030227.1	333	69.17	178.37	33.55	110.93	1.72526	Up	3.9868e-20	6.34029e-19	K02920|1|2e-52|201|pop:POPTR_822944|large subunit ribosomal protein L36e	GO:0030529//ribonucleoprotein complex	GO:0005198//structural molecule activity	GO:0010467//gene expression	gi|224116904|ref|XP_002317423.1|/2.70703e-51/predicted protein [Populus trichocarpa]
PAU002242.1	1446	87	220	8.97	29.64	1.72437	Up	5.59286e-24	1.0526e-22	K14638|1|6e-114|409|sbi:SORBI_01g009890|solute carrier family 15 (peptide/histidine transporter), member 3/4	GO:0044464	GO:0015198//oligopeptide transporter activity	GO:0009725//response to hormone;GO:0043200//response to amino acid;GO:0006952//defense response;GO:0006857//oligopeptide transport;GO:0006972//hyperosmotic response	gi|224107477|ref|XP_002314492.1|/0/predicted protein [Populus trichocarpa]
PAU003328.1	402	12.87	33	5.08	16.77	1.72298	Up	4.55766e-05	0.000217473	-	-	-	-	gi|359488782|ref|XP_003633820.1|/3.76723e-13/PREDICTED: uncharacterized protein LOC100261167 [Vitis vinifera]
PAU024979.1	1767	19	48	1.6	5.28	1.72247	Up	2.61596e-06	1.50023e-05	K00423|1|8e-135|479|ath:AT1G55570|L-ascorbate oxidase [EC:1.10.3.3]	-	GO:0016682//oxidoreductase activity, acting on diphenols and related substances as donors, oxygen as acceptor;GO:0046914//transition metal ion binding	GO:0008152//metabolic process	gi|460378341|ref|XP_004234931.1|/0/PREDICTED: monocopper oxidase-like protein SKS1-like [Solanum lycopersicum]
PAU006113.1	1041	21	53	3.03	9.99	1.72117	Up	7.94888e-07	4.88217e-06	K09510|1|1e-117|421|vvi:100246709|DnaJ homolog subfamily B member 4	-	GO:0005515//protein binding	-	gi|460391912|ref|XP_004241562.1|/6.71675e-126/PREDICTED: dnaJ homolog subfamily B member 4-like [Solanum lycopersicum]
PAU015690.1	1431	49.09	123.51	5.11	16.82	1.71878	Up	5.79224e-14	6.61551e-13	-	GO:0043231//intracellular membrane-bounded organelle	-	-	gi|255553015|ref|XP_002517550.1|/1.06189e-154/sulfate transporter, putative [Ricinus communis]
PAU002133.1	1032	92.48	233	13.48	44.31	1.71681	Up	2.40672e-25	4.78119e-24	-	-	-	GO:0009743//response to carbohydrate	gi|460377177|ref|XP_004234371.1|/5.29901e-91/PREDICTED: heat stress transcription factor B-2a-like [Solanum lycopersicum]
PAU016870.1	1470	462.23	1161	46.85	153.83	1.71522	Up	2.2721e-118	2.4021e-116	K00654|1|0.0|894|vvi:100249169|serine palmitoyltransferase [EC:2.3.1.50]	GO:0043231//intracellular membrane-bounded organelle	GO:0048037//cofactor binding;GO:0016454//C-palmitoyltransferase activity	GO:0006670//sphingosine metabolic process;GO:0009639//response to red or far red light;GO:0048229//gametophyte development	gi|225456451|ref|XP_002284409.1|/0/PREDICTED: serine palmitoyltransferase 2 isoform 1 [Vitis vinifera]
PAU024023.1	579	33	83	8.8	28.7	1.70548	Up	6.67062e-10	5.66153e-09	-	-	-	-	gi|111073733|dbj|BAF02555.1|/1.60602e-34/hypothetical protein [Nicotiana benthamiana]
PAU002058.1	1662	12.11	30	1.08	3.51	1.70044	Up	0.000230724	0.00097367	K15336|1|2e-61|234|vvi:100259391|tRNA (cytosine38-C5)-methyltransferase [EC:2.1.1.204]	-	-	-	gi|297746072|emb|CBI16128.3|/1.91195e-174/unnamed protein product [Vitis vinifera]
PAU007984.2	1455	157	389	16.08	52.08	1.69546	Up	3.4116e-40	1.06628e-38	K15638|1|9e-118|422|ath:AT1G17060|cytochrome P450, family 72, subfamily C, polypeptide 1;K15639|3|5e-114|409|aly:ARALYDRAFT_901457|cytochrome P450, family 734, subfamily A, polypeptide 1 (PHYB activation tagged suppressor 1) [EC:1.14.-.-];K10717|5|6e-87|319|vvi:100258332|cytokinin trans-hydroxylase	-	-	-	gi|70724314|gb|AAZ07706.1|/0/cytochrome P450 monooxygenase [Sesamum indicum]
PAU019354.1	1401	46	114	4.9	15.86	1.69454	Up	7.16212e-13	7.59835e-12	-	-	-	-	gi|460404247|ref|XP_004247595.1|/8.04596e-115/PREDICTED: uncharacterized protein LOC101254530 [Solanum lycopersicum]
PAU016245.1	1323	67	166	7.57	24.49	1.69383	Up	4.59248e-18	6.61165e-17	K08900|1|3e-139|493|vvi:100255946|mitochondrial chaperone BCS1	GO:0043231//intracellular membrane-bounded organelle	GO:0017111//nucleoside-triphosphatase activity;GO:0032559	GO:0009725//response to hormone	gi|255552796|ref|XP_002517441.1|/3.09233e-145/ATP binding protein, putative [Ricinus communis]
PAU000310.3	2556	384	948	22.17	71.7	1.69336	Up	5.47266e-95	4.45061e-93	K13420|1|4e-40|165|sbi:SORBI_06g028760|LRR receptor-like serine/threonine-protein kinase FLS2 [EC:2.7.11.1]	GO:0016020//membrane	GO:0004672//protein kinase activity	-	gi|359485959|ref|XP_002267672.2|/0/PREDICTED: probable LRR receptor-like serine/threonine-protein kinase At1g56130-like [Vitis vinifera]
PAU022271.1	1092	1816.34	4501	249.85	807.77	1.69288	Up	0	0	K02641|1|0.0|643|vvi:100241976|ferredoxin--NADP+ reductase [EC:1.18.1.2]	GO:0034357;GO:0009532//plastid stroma;GO:0009534//chloroplast thylakoid	GO:0008937//ferredoxin-NAD(P) reductase activity;GO:0050662//coenzyme binding;GO:0000166//nucleotide binding	GO:0051234//establishment of localization;GO:0006091//generation of precursor metabolites and energy	gi|6899972|emb|CAB71293.1|/0/chloroplast ferredoxin-NADP+ oxidoreductase precursor [Capsicum annuum]
PAU022688.1	1308	38	94	4.34	14.03	1.69275	Up	7.6783e-11	7.04018e-10	K14207|1|1e-101|368|pop:POPTR_580719|solute carrier family 38 (sodium-coupled neutral amino acid transporter), member 2	GO:0031224//intrinsic component of membrane	GO:0005275//amine transmembrane transporter activity	-	gi|255559605|ref|XP_002520822.1|/4.66202e-170/amino acid transporter, putative [Ricinus communis]
PAU027980.1	441	26	65	9.28	29.93	1.6894	Up	5.32362e-08	3.75869e-07	K03676|1|4e-11|65.1|rcu:RCOM_1095750|glutaredoxin 3	-	-	-	gi|224116328|ref|XP_002331955.1|/1.95129e-38/glutaredoxin C9 [Populus trichocarpa]
PAU009784.1	1221	94.74	234	11.62	37.46	1.68874	Up	5.8084e-25	1.13626e-23	-	-	-	-	gi|225449112|ref|XP_002276892.1|/3.77168e-126/PREDICTED: alpha-taxilin [Vitis vinifera]
PAU028038.1	672	23	57	5.24	16.87	1.68682	Up	4.07106e-07	2.58735e-06	K00799|1|2e-75|279|vvi:100242434|glutathione S-transferase [EC:2.5.1.18]	-	GO:0016740//transferase activity;GO:0016829//lyase activity	-	gi|470127189|ref|XP_004299558.1|/4.10905e-81/PREDICTED: probable glutathione S-transferase-like [Fragaria vesca subsp. vesca]
PAU010650.1	1350	24	59	2.65	8.53	1.68655	Up	2.91002e-07	1.87792e-06	K00688|1|4e-07|54.3|gmx:100779066|starch phosphorylase [EC:2.4.1.1]	-	GO:0031406//carboxylic acid binding	-	gi|449445562|ref|XP_004140541.1|/0/PREDICTED: uncharacterized protein LOC101218687 [Cucumis sativus]
PAU026144.2	2625	48	118	2.7	8.69	1.6864	Up	3.70788e-13	4.01071e-12	K08653|1|8e-06|51.2|smo:SELMODRAFT_85837|membrane-bound transcription factor site-1 protease [EC:3.4.21.112]	-	GO:0070011//peptidase activity, acting on L-amino acid peptides	GO:0019538//protein metabolic process	gi|462409228|gb|EMJ14562.1|/0/hypothetical protein PRUPE_ppa026835mg, partial [Prunus persica]
PAU025796.1	315	22.64	56.83	11.68	37.53	1.684	Up	3.37976e-07	2.16497e-06	-	-	-	-	gi|470105481|ref|XP_004289112.1|/9.81797e-46/PREDICTED: uncharacterized protein LOC101305311 [Fragaria vesca subsp. vesca]
PAU011413.1	576	25	62	6.71	21.55	1.6833	Up	1.24462e-07	8.4184e-07	-	-	-	-	gi|255548381|ref|XP_002515247.1|/8.15719e-23/conserved hypothetical protein [Ricinus communis]
PAU000125.1	540	142	352	40.79	130.92	1.6824	Up	1.49927e-36	4.22435e-35	-	-	-	-	gi|297737476|emb|CBI26677.3|/7.9403e-35/unnamed protein product [Vitis vinifera]
PAU006516.1	5538	20	49	0.53	1.7	1.68147	Up	3.13834e-06	1.78591e-05	K11000|1|0.0|2959|vvi:100248918|callose synthase [EC:2.4.1.-]	GO:0043234//protein complex;GO:0044464	GO:0035251//UDP-glucosyltransferase activity	GO:0009860//pollen tube growth;GO:0006074//(1->3)-beta-D-glucan metabolic process;GO:0009555//pollen development	gi|23503034|gb|AAK49452.2|AF304372_1/0/putative beta-1,3-glucan synthase [Nicotiana alata]
PAU026758.1	1815	142	348	11.61	37.22	1.68071	Up	1.12022e-35	3.07787e-34	K00968|1|7e-128|456|vvi:100267395|choline-phosphate cytidylyltransferase [EC:2.7.7.15]	-	GO:0070567	GO:0006656//phosphatidylcholine biosynthetic process	gi|449456522|ref|XP_004145998.1|/6.06839e-129/PREDICTED: choline-phosphate cytidylyltransferase B-like [Cucumis sativus]
PAU001714.1	558	40	99	11.1	35.58	1.68051	Up	2.3822e-11	2.27695e-10	K07977|1|1e-86|317|zma:100282739|Arf/Sar family, other	GO:0044464	GO:0032561//guanyl ribonucleotide binding;GO:0060089	GO:0035556//intracellular signal transduction	gi|224084398|ref|XP_002307284.1|/4.24653e-90/predicted protein [Populus trichocarpa]
PAU013659.1	1989	56	137	4.17	13.35	1.67872	Up	5.83262e-15	7.11621e-14	K00924|1|2e-53|208|osa:4333525|[EC:2.7.1.-];K04733|3|9e-53|206|smo:SELMODRAFT_230241|interleukin-1 receptor-associated kinase 4 [EC:2.7.11.1]	-	GO:0016301//kinase activity	-	gi|460385019|ref|XP_004238203.1|/0/PREDICTED: wall-associated receptor kinase-like 14-like [Solanum lycopersicum]
PAU027021.1	1134	33	81	4.37	13.99	1.67869	Up	1.85957e-09	1.5194e-08	K13947|1|2e-143|506|vvi:100244520|auxin efflux carrier family	GO:0043231//intracellular membrane-bounded organelle;GO:0016020//membrane	GO:0015294//solute:cation symporter activity	GO:0048878//chemical homeostasis;GO:0046907//intracellular transport;GO:0060918//auxin transport	gi|225431003|ref|XP_002279191.1|/2.5977e-142/PREDICTED: putative auxin efflux carrier component 8 [Vitis vinifera]
PAU012622.3	2418	528.42	1288.79	32.27	103.1	1.67578	Up	1.58811e-126	1.83016e-124	K03327|1|2e-135|333|vvi:100267226|multidrug resistance protein, MATE family	GO:0044464	GO:0015291//secondary active transmembrane transporter activity	GO:0003006//developmental process involved in reproduction;GO:0006810//transport	gi|224097194|ref|XP_002310871.1|/4.72835e-134/predicted protein [Populus trichocarpa]
PAU012776.1	216	89.62	226	71.06	226.5	1.6724	Up	1.05483e-24	2.03082e-23	K01673|1|1e-11|65.9|rcu:RCOM_1095240|carbonic anhydrase [EC:4.2.1.1]	-	-	-	gi|112292669|gb|ABI14813.1|/8.34502e-13/chloroplast carbonic anhydrase [Pachysandra terminalis]
PAU010112.1	2820	49	119	2.56	8.15	1.67066	Up	4.41494e-13	4.75016e-12	K15925|1|0.0|1586|rcu:RCOM_0030540|alpha-D-xyloside xylohydrolase [EC:3.2.1.177]	GO:0005618//cell wall;GO:0005576//extracellular region;GO:0009536//plastid	GO:0005488//binding;GO:0004558//alpha-1,4-glucosidase activity	GO:0006073//cellular glucan metabolic process;GO:0000272//polysaccharide catabolic process;GO:0010038//response to metal ion	gi|255581663|ref|XP_002531635.1|/0/alpha-glucosidase, putative [Ricinus communis]
PAU017817.1	1902	14	34	1.09	3.47	1.67061	Up	0.000115449	0.000515472	K15078|1|2e-40|166|vvi:100250139|structure-specific endonuclease subunit SLX1 [EC:3.6.1.-];K15271|3|6e-37|154|rcu:RCOM_1095670|ATP-dependent DNA helicase HFM1/MER3 [EC:3.6.4.12];K03798|4|1e-33|142|rcu:RCOM_0340700|cell division protease FtsH [EC:3.4.24.-]	-	-	-	gi|460398797|ref|XP_004244938.1|/5.20724e-171/PREDICTED: uncharacterized protein LOC101259959 isoform 2 [Solanum lycopersicum]
PAU005291.1	1536	30	73	2.91	9.25	1.66843	Up	1.40037e-08	1.0513e-07	K01114|1|0.0|886|rcu:RCOM_1505800|phospholipase C [EC:3.1.4.3]	-	GO:0004629//phospholipase C activity	-	gi|255540205|ref|XP_002511167.1|/0/Phospholipase C 4 precursor, putative [Ricinus communis]
PAU000186.1	1026	248	602	36.38	115.16	1.66242	Up	9.00948e-60	4.13348e-58	K00640|1|5e-143|505|vvi:100246391|serine O-acetyltransferase [EC:2.3.1.30]	GO:0009536//plastid	GO:0016412//serine O-acyltransferase activity	GO:0009267//cellular response to starvation;GO:0006563//L-serine metabolic process	gi|460397017|ref|XP_004244065.1|/1.89701e-149/PREDICTED: serine acetyltransferase 3, mitochondrial-like [Solanum lycopersicum]
PAU008300.1	387	214.11	525.94	88.05	278.31	1.6603	Up	5.09906e-53	2.11585e-51	-	-	-	-	gi|462405513|gb|EMJ10977.1|/1.45915e-09/hypothetical protein PRUPE_ppa013557mg [Prunus persica]
PAU012801.1	378	35	86	14.77	46.67	1.65983	Up	5.7478e-10	4.91433e-09	K07466|1|2e-41|164|gmx:100499877|replication factor A1	-	-	-	gi|460386054|ref|XP_004238715.1|/1.4615e-41/PREDICTED: uncharacterized protein At4g28440-like [Solanum lycopersicum]
PAU007267.1	2112	38.71	93.26	2.71	8.55	1.65763	Up	1.27702e-10	1.1471e-09	K15450|1|8e-07|54.3|mtr:MTR_4g132120|tRNA wybutosine-synthesizing protein 3 [EC:2.1.1.-]	-	-	-	gi|356508772|ref|XP_003523128.1|/0/PREDICTED: kelch domain-containing protein 4-like [Glycine max]
PAU005281.1	630	23.2	56.37	5.66	17.85	1.65705	Up	6.8041e-07	4.21632e-06	K15400|1|6e-24|108|vvi:100245819|omega-hydroxypalmitate O-feruloyl transferase [EC:2.3.1.188]	-	-	-	gi|470122991|ref|XP_004297520.1|/9.65497e-26/PREDICTED: uncharacterized protein LOC101295707 [Fragaria vesca subsp. vesca]
PAU003841.1	336	139	341	66.75	210.03	1.65376	Up	4.91068e-35	1.33119e-33	-	-	-	-	-
PAU000767.1	1923	30	72	2.31	7.26	1.65208	Up	2.32296e-08	1.6988e-07	K09313|1|1e-07|57.0|sbi:SORBI_01g010430|homeobox protein cut-like;K10400|3|4e-07|55.1|osa:4352674|kinesin family member 15	-	-	-	gi|255568412|ref|XP_002525180.1|/0/ATP binding protein, putative [Ricinus communis]
PAU029962.1	804	30.71	74	5.8	18.19	1.64902	Up	8.41096e-09	6.45176e-08	-	-	-	-	gi|462401711|gb|EMJ07268.1|/9.74485e-49/hypothetical protein PRUPE_ppa012764mg [Prunus persica]
PAU017457.1	1164	19.02	45.71	2.45	7.68	1.64832	Up	1.22756e-05	6.43719e-05	-	-	-	-	gi|460386258|ref|XP_004238816.1|/2.14284e-107/PREDICTED: uncharacterized protein LOC101246630 isoform 1 [Solanum lycopersicum]
PAU026812.1	933	565.65	1360	91.56	286.83	1.64741	Up	2.53932e-131	3.04168e-129	K15631|1|4e-28|123|smo:SELMODRAFT_173762|molybdenum cofactor sulfurtransferase [EC:2.8.1.9]	GO:0009536//plastid	GO:0046914//transition metal ion binding;GO:0003824//catalytic activity;GO:0048037//cofactor binding	-	gi|460373645|ref|XP_004232625.1|/4.33963e-134/PREDICTED: MOSC domain-containing protein 2, mitochondrial-like [Solanum lycopersicum]
PAU029995.1	855	91	219	16.13	50.53	1.64739	Up	1.42176e-22	2.529e-21	-	-	-	-	gi|108710959|gb|ABF98754.1|/1.25146e-28/expressed protein [Oryza sativa Japonica Group]
PAU023437.1	1608	43	103	3.98	12.46	1.64646	Up	2.41584e-11	2.30638e-10	K14270|1|0.0|654|vvi:100244464|aminotransferase	-	GO:0016740//transferase activity;GO:0048037//cofactor binding;GO:0016846//carbon-sulfur lyase activity	GO:0008652//cellular amino acid biosynthetic process	gi|460400328|ref|XP_004245687.1|/0/PREDICTED: probable aminotransferase ACS10-like [Solanum lycopersicum]
PAU026418.1	1887	81.95	196.06	6.44	20.16	1.64636	Up	1.70412e-20	2.75697e-19	-	-	GO:0060089	GO:0009314//response to radiation;GO:0023052//signaling	gi|359473103|ref|XP_002282444.2|/0/PREDICTED: BTB/POZ domain-containing protein At1g67900-like [Vitis vinifera]
PAU020390.1	504	107	259	33.09	103.58	1.64628	Up	1.3795e-26	2.87683e-25	-	-	-	GO:0009725//response to hormone;GO:0006952//defense response;GO:0006970//response to osmotic stress;GO:0002239//response to oomycetes	gi|460382043|ref|XP_004236749.1|/4.08461e-32/PREDICTED: CASP-like protein PIMP1-like [Solanum lycopersicum]
PAU001921.1	1086	25	60	3.46	10.83	1.64619	Up	3.45686e-07	2.21144e-06	K14649|1|1e-35|148|ppp:PHYPADRAFT_16291|transcription initiation factor TFIID subunit 8	-	-	-	gi|225451729|ref|XP_002277032.1|/1.89759e-78/PREDICTED: uncharacterized protein LOC100246447 [Vitis vinifera]
PAU013924.1	2367	52.3	124.76	3.26	10.2	1.64563	Up	2.68804e-13	2.92973e-12	-	-	-	-	gi|225446224|ref|XP_002263521.1|/0/PREDICTED: translocase of chloroplast 90, chloroplastic-like [Vitis vinifera]
PAU019940.3	1083	783.65	1873.36	108.72	339.06	1.64092	Up	1.04351e-178	1.64766e-176	K00083|1|2e-158|556|pop:POPTR_667694|cinnamyl-alcohol dehydrogenase [EC:1.1.1.195]	-	GO:0016616//oxidoreductase activity, acting on the CH-OH group of donors, NAD or NADP as acceptor;GO:0046914//transition metal ion binding	GO:0008152//metabolic process	gi|75324836|sp|Q6V4H0.1|10HGO_CATRO/1.27264e-175/RecName: Full=8-hydroxygeraniol dehydrogenase; Short=Cr10HGO
PAU002354.1	1539	29	69	2.8	8.73	1.64055	Up	5.38586e-08	3.79932e-07	K15255|1|3e-140|496|pop:POPTR_646195|ATP-dependent DNA helicase PIF1 [EC:3.6.4.12]	-	GO:0000166//nucleotide binding	-	gi|460395326|ref|XP_004243235.1|/3.29447e-157/PREDICTED: ATP-dependent DNA helicase PIF1-like [Solanum lycopersicum]
PAU001267.1	1803	15.55	37	1.28	3.98	1.63662	Up	4.8609e-05	0.00023063	K00423|1|2e-145|514|aly:ARALYDRAFT_892557|L-ascorbate oxidase [EC:1.10.3.3]	GO:0016020//membrane;GO:0043231//intracellular membrane-bounded organelle	GO:0046914//transition metal ion binding;GO:0016682//oxidoreductase activity, acting on diphenols and related substances as donors, oxygen as acceptor	GO:0008152//metabolic process	gi|470112217|ref|XP_004292333.1|/0/PREDICTED: monocopper oxidase-like protein SKU5-like [Fragaria vesca subsp. vesca]
PAU008986.1	729	41	98	8.58	26.66	1.63563	Up	7.7737e-11	7.1196e-10	K06966|1|1e-88|323|vvi:100248154|	-	GO:0003824//catalytic activity	-	gi|224104079|ref|XP_002313309.1|/1.21805e-92/predicted protein [Populus trichocarpa]
PAU029909.1	1641	164.67	391.21	14.92	46.35	1.63532	Up	1.37545e-38	4.1189e-37	-	GO:0016020//membrane	-	-	gi|359488099|ref|XP_002266715.2|/0/PREDICTED: ankyrin repeat domain-containing protein 13B-like [Vitis vinifera]
PAU028737.1	1062	40	95	5.66	17.54	1.63177	Up	1.79064e-10	1.59609e-09	-	-	GO:0005488//binding	-	gi|460401716|ref|XP_004246363.1|/1.30167e-108/PREDICTED: L-type lectin-domain containing receptor kinase VIII.2-like [Solanum lycopersicum]
PAU018176.1	4749	44	104	1.36	4.21	1.63021	Up	2.84552e-11	2.69964e-10	K04733|1|7e-56|218|smo:SELMODRAFT_159261|interleukin-1 receptor-associated kinase 4 [EC:2.7.11.1]	-	GO:0005488//binding;GO:0004672//protein kinase activity	-	gi|449457785|ref|XP_004146628.1|/0/PREDICTED: uncharacterized protein LOC101215940 [Cucumis sativus]
PAU003118.1	729	28.15	66.91	5.89	18.2	1.6276	Up	1.24811e-07	8.43969e-07	-	-	-	-	gi|460373697|ref|XP_004232651.1|/3.32477e-82/PREDICTED: uncharacterized protein LOC101260596 [Solanum lycopersicum]
PAU000379.1	2316	56	132	3.57	11.03	1.62744	Up	7.07704e-14	8.03386e-13	-	-	GO:0016491//oxidoreductase activity;GO:0004175//endopeptidase activity;GO:0005515//protein binding	GO:0019538//protein metabolic process;GO:0044092//negative regulation of molecular function	gi|462409228|gb|EMJ14562.1|/0/hypothetical protein PRUPE_ppa026835mg, partial [Prunus persica]
PAU021178.1	684	32	76	7.16	22.09	1.62536	Up	1.18325e-08	8.93534e-08	-	-	-	-	gi|460400123|ref|XP_004245585.1|/4.40552e-86/PREDICTED: uncharacterized protein LOC101252312 [Solanum lycopersicum]
PAU015431.1	1638	17	40	1.54	4.75	1.625	Up	4.07282e-05	0.000197123	-	-	-	GO:0050896//response to stimulus	gi|470123491|ref|XP_004297759.1|/0/PREDICTED: BTB/POZ domain-containing protein At3g19850-like [Fragaria vesca subsp. vesca]
PAU025635.1	732	14.54	34.44	3.03	9.33	1.62256	Up	0.000115449	0.000515283	-	-	-	-	gi|460403095|ref|XP_004247036.1|/1.01631e-54/PREDICTED: auxin-induced in root cultures protein 12-like [Solanum lycopersicum]
PAU030259.1	633	120.15	285	29.17	89.78	1.62191	Up	1.91542e-28	4.33662e-27	-	-	-	-	gi|225464569|ref|XP_002273424.1|/2.63365e-55/PREDICTED: uncharacterized protein LOC100250830 isoform 3 [Vitis vinifera]
PAU006263.1	630	287	680	70.03	215.29	1.62024	Up	2.5822e-65	1.35906e-63	-	-	GO:0016787//hydrolase activity	-	gi|460380122|ref|XP_004235807.1|/1.20728e-60/PREDICTED: nudix hydrolase 17, mitochondrial-like isoform 2 [Solanum lycopersicum]
PAU002903.2	1290	425	1000	49.25	151.36	1.61979	Up	2.36172e-94	1.8953e-92	-	GO:0016020//membrane	GO:0005215//transporter activity	GO:0006810//transport;GO:0042221//response to chemical	gi|460409100|ref|XP_004249978.1|/1.09562e-147/PREDICTED: hippocampus abundant transcript-like protein 1-like [Solanum lycopersicum]
PAU029045.1	1239	23.25	54.66	2.81	8.62	1.61712	Up	1.87378e-06	1.09763e-05	K09518|1|5e-15|80.5|vcn:VOLCADRAFT_83498|DnaJ homolog subfamily B member 12;K09510|2|5e-15|80.5|zma:100382308|DnaJ homolog subfamily B member 4;K09517|5|1e-14|79.3|ota:Ot05g00270|DnaJ homolog subfamily B member 11	-	GO:0005515//protein binding	GO:0044267//cellular protein metabolic process	gi|296086494|emb|CBI32083.3|/6.48055e-174/unnamed protein product [Vitis vinifera]
PAU007906.1	957	20	47	3.15	9.66	1.61667	Up	8.69454e-06	4.63429e-05	K00517|1|3e-61|233|ath:AT4G31940|[EC:1.14.-.-];K09755|4|1e-26|118|pop:POPTR_836596|ferulate-5-hydroxylase [EC:1.14.-.-]	-	GO:0046872//metal ion binding;GO:0016491//oxidoreductase activity	-	gi|359497458|ref|XP_003635525.1|/6.34427e-88/PREDICTED: cytochrome P450 82C4-like [Vitis vinifera]
PAU016546.1	1089	609.52	1431.89	84.08	257.7	1.61586	Up	5.86236e-134	7.16327e-132	K13082|1|1e-50|198|rcu:RCOM_1595070|bifunctional dihydroflavonol 4-reductase/flavanone 4-reductase [EC:1.1.1.219 1.1.1.234]	-	GO:0005488//binding;GO:0003824//catalytic activity	GO:0008152//metabolic process	gi|225453897|ref|XP_002278913.1|/9.76435e-83/PREDICTED: dihydroflavonol-4-reductase [Vitis vinifera]
PAU017306.1	2541	14.62	34.24	0.85	2.6	1.61298	Up	0.000115449	0.000515378	K15200|1|0.0|637|rcu:RCOM_0331180|general transcription factor 3C polypeptide 2	-	-	-	gi|297736229|emb|CBI24867.3|/0/unnamed protein product [Vitis vinifera]
PAU000239.1	1347	161	377	17.85	54.6	1.61298	Up	1.86887e-36	5.24751e-35	-	-	-	-	gi|147801720|emb|CAN63465.1|/3.83413e-66/hypothetical protein VITISV_042380 [Vitis vinifera]
PAU003348.1	2343	145.48	339.39	9.17	28.03	1.61198	Up	6.94694e-33	1.7596e-31	K02915|1|2e-42|172|gmx:100779148|large subunit ribosomal protein L34e	GO:0005622//intracellular	-	-	gi|460372818|ref|XP_004232221.1|/2.02159e-135/PREDICTED: uncharacterized protein LOC101253548 [Solanum lycopersicum]
PAU001156.1	1347	15.15	35.45	1.68	5.13	1.6105	Up	0.000136018	0.000600911	K08832|1|7e-135|478|zma:100381954|serine/threonine-protein kinase SRPK3 [EC:2.7.11.1]	-	GO:0004672//protein kinase activity;GO:0032559	GO:0006464//cellular protein modification process	gi|225438452|ref|XP_002277212.1|/0/PREDICTED: serine/threonine-protein kinase SRPK2 [Vitis vinifera]
PAU022360.1	1182	30	70	3.8	11.58	1.60756	Up	6.31964e-08	4.42084e-07	K14413|1|5e-06|50.4|vvi:100242374|beta-1,3-galactosyltransferase [EC:2.4.1.-]	GO:0043231//intracellular membrane-bounded organelle;GO:0031224//intrinsic component of membrane	GO:0016758//transferase activity, transferring hexosyl groups	GO:0006464//cellular protein modification process	gi|225447013|ref|XP_002268282.1|/1.39153e-178/PREDICTED: probable beta-1,3-galactosyltransferase 2 [Vitis vinifera]
PAU006439.1	1860	13.86	32.12	1.1	3.35	1.60666	Up	0.000163265	0.000708792	K15336|1|5e-65|247|vvi:100259391|tRNA (cytosine38-C5)-methyltransferase [EC:2.1.1.204]	-	-	-	gi|147819144|emb|CAN78081.1|/0/hypothetical protein VITISV_021300 [Vitis vinifera]
PAU025509.1	438	14	33	5.03	15.31	1.60584	Up	0.000193251	0.000827596	-	-	GO:0005488//binding	GO:0007165//signal transduction;GO:0010033//response to organic substance	gi|449519824|ref|XP_004166934.1|/6.33071e-21/PREDICTED: glutaredoxin-C9-like [Cucumis sativus]
PAU030260.1	1173	16.75	39	2.14	6.51	1.60505	Up	3.44844e-05	0.000169364	K03609|1|2e-124|443|vvi:100245692|septum site-determining protein MinD	GO:0009536//plastid	GO:0042623//ATPase activity, coupled;GO:0042802//identical protein binding	GO:0009658//chloroplast organization;GO:0009207;GO:0000917//barrier septum assembly	gi|460376882|ref|XP_004234225.1|/1.35134e-125/PREDICTED: putative septum site-determining protein minD homolog, chloroplastic-like [Solanum lycopersicum]
PAU005769.1	2421	436.44	1012.79	26.62	80.92	1.60399	Up	8.08328e-94	6.44436e-92	K11596|1|4e-133|474|sbi:SORBI_06g025560|argonaute;K11593|4|8e-131|466|ppp:PHYPADRAFT_158832|eukaryotic translation initiation factor 2C	-	GO:0003723//RNA binding	GO:0002252	gi|409032145|gb|AFV08637.1|/0/AGO2A2 [Solanum lycopersicum]
PAU001064.1	702	215	503	46.82	142.3	1.60374	Up	5.1538e-48	1.90167e-46	-	GO:0009534//chloroplast thylakoid	-	-	gi|147767601|emb|CAN73381.1|/1.4338e-71/hypothetical protein VITISV_003162 [Vitis vinifera]
PAU019497.1	8499	73	169.06	1.26	3.82	1.60015	Up	5.52344e-17	7.61815e-16	K14326|1|8e-114|411|osa:4349244|regulator of nonsense transcripts 1 [EC:3.6.4.-]	-	GO:0005488//binding;GO:0016787//hydrolase activity	-	gi|359473525|ref|XP_003631315.1|/0/PREDICTED: uncharacterized protein LOC100265010 [Vitis vinifera]
PAU028881.2	1032	83.79	194.68	12.22	37.02	1.59906	Up	1.70684e-19	2.64017e-18	K05543|1|2e-151|533|rcu:RCOM_0188130|tRNA-dihydrouridine synthase 2 [EC:1.3.1.91]	GO:0044464	GO:0016627//oxidoreductase activity, acting on the CH-CH group of donors;GO:0050662//coenzyme binding	GO:0006399//tRNA metabolic process;GO:0019740//nitrogen utilization	gi|460391615|ref|XP_004241416.1|/8.30449e-153/PREDICTED: tRNA-dihydrouridine(20) synthase [NAD(P)+]-like [Solanum lycopersicum]
PAU012881.1	228	18	43	13.4	40.55	1.59747	Up	1.73272e-05	8.8888e-05	-	-	-	-	gi|255566577|ref|XP_002524273.1|/2.55276e-08/conserved hypothetical protein [Ricinus communis]
PAU031022.1	483	56	131	18.12	54.79	1.59633	Up	1.15848e-13	1.29218e-12	-	-	GO:0043169//cation binding	GO:0006812//cation transport	gi|358249170|ref|NP_001240260.1|/3.32585e-22/uncharacterized protein LOC100819572 [Glycine max]
PAU002530.1	1140	51	118	6.71	20.26	1.59425	Up	2.7056e-12	2.76078e-11	K14491|1|6e-13|73.6|gmx:100809002|two-component response regulator ARR-B family	-	-	-	gi|359472983|ref|XP_002281762.2|/2.3847e-119/PREDICTED: uncharacterized protein LOC100257723 isoform 1 [Vitis vinifera]
PAU018465.2	834	22	51	4	12.07	1.59335	Up	4.3596e-06	2.43138e-05	K04371|1|1e-139|493|rcu:RCOM_0327510|extracellular signal-regulated kinase 1/2 [EC:2.7.11.24]	-	GO:0004702//receptor signaling protein serine/threonine kinase activity;GO:0032559	GO:0006464//cellular protein modification process	gi|255578759|ref|XP_002530237.1|/1.41695e-138/big map kinase/bmk, putative [Ricinus communis]
PAU012324.1	441	1256	2937	448.26	1352.43	1.59315	Up	4.24908e-271	1.07626e-268	-	-	-	-	gi|53748497|emb|CAH59440.1|/3.0174e-31/major latex-like protein 1 [Plantago major]
PAU013250.1	2109	70.83	163.17	4.97	14.99	1.59268	Up	1.50633e-16	2.00592e-15	-	GO:0043231//intracellular membrane-bounded organelle;GO:0031224//intrinsic component of membrane	-	-	gi|460410026|ref|XP_004250432.1|/0/PREDICTED: transmembrane 9 superfamily member 3-like [Solanum lycopersicum]
PAU003496.1	1935	118	272	9.04	27.26	1.59239	Up	3.01268e-26	6.22928e-25	K06617|1|1e-112|405|ath:AT3G57520|raffinose synthase [EC:2.4.1.82]	-	GO:0016740//transferase activity	-	gi|224133736|ref|XP_002321648.1|/1.10952e-168/predicted protein [Populus trichocarpa]
PAU015625.1	534	20.17	46.93	5.86	17.66	1.59151	Up	1.43513e-05	7.45337e-05	K14432|1|6e-06|48.5|bdi:100831426|ABA responsive element binding factor	GO:0043231//intracellular membrane-bounded organelle	GO:0001071//nucleic acid binding transcription factor activity;GO:0003677//DNA binding;GO:0005515//protein binding	GO:0009743//response to carbohydrate;GO:0006351//transcription, DNA-templated	gi|359496533|ref|XP_003635259.1|/5.91403e-19/PREDICTED: protein FD-like [Vitis vinifera]
PAU010839.1	1383	13.97	32.11	1.51	4.53	1.58496	Up	0.000163265	0.000708665	K13691|1|4e-165|579|pop:POPTR_807713|pathogen-inducible salicylic acid glucosyltransferase [EC:2.4.1.-]	-	GO:0016758//transferase activity, transferring hexosyl groups	-	gi|462396901|gb|EMJ02700.1|/5.04043e-170/hypothetical protein PRUPE_ppa016883mg [Prunus persica]
PAU017893.3	1758	34.23	78.5	2.89	8.67	1.58496	Up	1.61671e-08	1.20441e-07	K02183|1|6e-45|180|smo:SELMODRAFT_166784|calmodulin	-	-	-	gi|460380790|ref|XP_004236137.1|/4.58334e-57/PREDICTED: uncharacterized protein LOC101255079 [Solanum lycopersicum]
PAU024733.1	246	14	33	9.55	28.59	1.58194	Up	0.000193251	0.000827742	-	-	GO:0016413//O-acetyltransferase activity	-	gi|224126151|ref|XP_002319767.1|/2.6126e-14/predicted protein [Populus trichocarpa]
PAU028771.1	1368	24	55	2.62	7.84	1.58129	Up	2.18526e-06	1.26758e-05	K13691|1|4e-48|190|pop:POPTR_810275|pathogen-inducible salicylic acid glucosyltransferase [EC:2.4.1.-];K13068|5|5e-43|173|aly:ARALYDRAFT_479675|sinapate 1-glucosyltransferase [EC:2.4.1.120]	-	GO:0016757//transferase activity, transferring glycosyl groups	-	gi|460393803|ref|XP_004242498.1|/1.07626e-148/PREDICTED: UDP-glycosyltransferase 87A2-like [Solanum lycopersicum]
PAU010875.1	1872	98.09	224	7.77	23.22	1.57938	Up	1.14054e-21	1.95167e-20	K09291|1|5e-07|54.7|sbi:SORBI_04g028320|nucleoprotein TPR	-	-	-	gi|147866605|emb|CAN83687.1|/2.31231e-139/hypothetical protein VITISV_031800 [Vitis vinifera]
PAU022270.2	993	2589.97	5934.35	393.01	1173.97	1.57876	Up	0	0	K02641|1|6e-179|624|pop:POPTR_827055|ferredoxin--NADP+ reductase [EC:1.18.1.2]	GO:0034357;GO:0009532//plastid stroma;GO:0009534//chloroplast thylakoid	GO:0008937//ferredoxin-NAD(P) reductase activity;GO:0050662//coenzyme binding;GO:0000166//nucleotide binding	GO:0051234//establishment of localization;GO:0006091//generation of precursor metabolites and energy	gi|224134078|ref|XP_002327750.1|/7.01624e-178/predicted protein [Populus trichocarpa]
PAU029991.1	1734	36	82	3.08	9.19	1.57713	Up	8.17132e-09	6.27983e-08	K03294|1|1e-139|494|sbi:SORBI_08g021380|basic amino acid/polyamine antiporter, APA family	GO:0031090//organelle membrane	GO:0015171//amino acid transmembrane transporter activity	GO:0006865//amino acid transport	gi|460412894|ref|XP_004251831.1|/0/PREDICTED: cationic amino acid transporter 8, vacuolar-like [Solanum lycopersicum]
PAU013417.1	1056	18	41	2.56	7.62	1.57365	Up	4.74648e-05	0.000225685	-	-	-	-	gi|225459677|ref|XP_002284630.1|/1.51439e-16/PREDICTED: uncharacterized protein LOC100257388 [Vitis vinifera]
PAU025732.1	447	23	53	8.09	24.06	1.57243	Up	3.08662e-06	1.75771e-05	K14800|1|2e-23|105|rcu:RCOM_1428870|pre-rRNA-processing protein TSR2	-	-	-	gi|460368398|ref|XP_004230054.1|/2.21557e-29/PREDICTED: uncharacterized protein LOC101248332 [Solanum lycopersicum]
PAU000899.1	2034	23	52	1.67	4.96	1.57049	Up	5.05854e-06	2.79236e-05	-	-	-	-	gi|460402699|ref|XP_004246848.1|/1.5293e-176/PREDICTED: UPF0503 protein At3g09070, chloroplastic-like [Solanum lycopersicum]
PAU002174.1	1125	22	50	2.93	8.7	1.57011	Up	7.1605e-06	3.87438e-05	K05282|1|2e-168|589|rcu:RCOM_1498120|gibberellin 20-oxidase [EC:1.14.11.12]	-	GO:0003824//catalytic activity;GO:0046914//transition metal ion binding	GO:0008152//metabolic process	gi|320462772|dbj|BAJ65440.1|/0/gibberellin 20-oxidase [Torenia fournieri]
PAU030446.1	687	18	41	4.01	11.86	1.56443	Up	4.74648e-05	0.000225729	-	-	-	-	gi|460366282|ref|XP_004229017.1|/5.4264e-44/PREDICTED: transcription factor bHLH147-like [Solanum lycopersicum]
PAU019744.1	930	186	422.04	30.21	89.31	1.5638	Up	5.15726e-39	1.57148e-37	-	GO:0043231//intracellular membrane-bounded organelle	-	-	gi|225438936|ref|XP_002284127.1|/5.27647e-132/PREDICTED: uncharacterized protein ycf36 [Vitis vinifera]
PAU012368.1	816	15	34	2.79	8.23	1.56063	Up	0.000225076	0.00095248	-	-	-	-	gi|225426210|ref|XP_002262703.1|/1.25213e-83/PREDICTED: dof zinc finger protein DOF4.6-like [Vitis vinifera]
PAU029651.1	858	97.53	220.9	17.22	50.79	1.56046	Up	4.17222e-21	6.93924e-20	-	GO:0043231//intracellular membrane-bounded organelle	-	-	gi|225452478|ref|XP_002274527.1|/3.35827e-98/PREDICTED: uncharacterized protein LOC100266403 [Vitis vinifera]
PAU018128.1	2778	166.31	373.96	8.82	26	1.55966	Up	2.99614e-34	7.90175e-33	K05907|1|0.0|646|ath:AT4G04610|adenylyl-sulfate reductase (glutathione) [EC:1.8.4.9]	GO:0031976;GO:0009532//plastid stroma	GO:0016671//oxidoreductase activity, acting on a sulfur group of donors, disulfide as acceptor	GO:0006790//sulfur compound metabolic process;GO:0019725//cellular homeostasis	gi|12831474|gb|AAB05871.2|/0/PAPS-reductase-like protein [Catharanthus roseus]
PAU017471.1	954	30.29	68.45	4.79	14.11	1.55862	Up	1.69239e-07	1.12561e-06	K15336|1|1e-12|72.0|vvi:100259391|tRNA (cytosine38-C5)-methyltransferase [EC:2.1.1.204]	-	-	-	gi|460367924|ref|XP_004229820.1|/2.21894e-125/PREDICTED: pentatricopeptide repeat-containing protein At1g01970-like [Solanum lycopersicum]
PAU019726.1	2337	110	247	6.95	20.45	1.55702	Up	3.2972e-23	5.99213e-22	K13415|1|2e-33|142|sbi:SORBI_03g032990|protein brassinosteroid insensitive 1 [EC:2.7.10.1 2.7.11.1]	GO:0044464	GO:0003824//catalytic activity	-	gi|460372122|ref|XP_004231881.1|/0/PREDICTED: probable LRR receptor-like serine/threonine-protein kinase At4g37250-like [Solanum lycopersicum]
PAU027056.1	1644	22.25	50	2.01	5.91	1.55596	Up	7.1605e-06	3.87524e-05	K01051|1|9e-87|319|vvi:100255703|pectinesterase [EC:3.1.1.11]	GO:0005618//cell wall	-	-	gi|460378647|ref|XP_004235080.1|/0/PREDICTED: probable pectinesterase/pectinesterase inhibitor 51-like [Solanum lycopersicum]
PAU019048.1	2799	19.01	42.62	1	2.94	1.55582	Up	5.46598e-05	0.000257779	K13447|1|0.0|1392|rcu:RCOM_1502990|respiratory burst oxidase [EC:1.6.3.- 1.11.1.-]	GO:0031224//intrinsic component of membrane	GO:0046914//transition metal ion binding;GO:0016209//antioxidant activity;GO:0050662//coenzyme binding;GO:0050664//oxidoreductase activity, acting on NAD(P)H, oxygen as acceptor	GO:0008152//metabolic process	gi|20805911|gb|AAM28891.1|/0/NADPH oxidase [Nicotiana tabacum]
PAU022911.1	975	16	36	2.47	7.26	1.55546	Up	0.000157886	0.000687407	-	-	-	-	gi|460398635|ref|XP_004244861.1|/4.83928e-91/PREDICTED: uncharacterized protein LOC101267725 [Solanum lycopersicum]
PAU019951.1	1014	218.26	491.93	32.41	95.25	1.55528	Up	1.09808e-44	3.80896e-43	-	-	-	GO:0050794//regulation of cellular process	gi|225459742|ref|XP_002285895.1|/1.68415e-150/PREDICTED: probable nucleoredoxin 2 [Vitis vinifera]
PAU023801.1	1653	162	364	14.57	42.81	1.55495	Up	1.83732e-33	4.73265e-32	-	-	-	-	gi|225423931|ref|XP_002278994.1|/0/PREDICTED: aluminum-activated malate transporter 9 [Vitis vinifera]
PAU010117.1	1326	118	265	13.29	39	1.55313	Up	8.6768e-25	1.67848e-23	K12135|1|5e-12|70.9|ath:AT5G15840|zinc finger protein CONSTANS	-	-	-	gi|225423977|ref|XP_002282578.1|/1.14445e-131/PREDICTED: zinc finger protein CONSTANS-LIKE 16 [Vitis vinifera]
PAU028482.1	1191	98	220	12.33	36.13	1.55102	Up	7.76204e-21	1.27701e-19	-	-	GO:0031406//carboxylic acid binding	-	gi|224117840|ref|XP_002317681.1|/1.07993e-170/predicted protein [Populus trichocarpa]
PAU007335.1	867	87.77	197.48	15.33	44.92	1.551	Up	5.04942e-19	7.56045e-18	-	GO:0009526//plastid envelope	-	-	gi|225450017|ref|XP_002274669.1|/6.037e-95/PREDICTED: uncharacterized protein LOC100267159 [Vitis vinifera]
PAU025524.1	930	151.07	338.7	24.53	71.67	1.54682	Up	4.88278e-31	1.17322e-29	-	-	-	-	gi|393715850|dbj|BAM28759.1|/3.41404e-22/ROX1 homologue [Nicotiana tabacum]
PAU004296.1	1512	47	105	4.63	13.52	1.54601	Up	1.1836e-10	1.06594e-09	K13496|1|1e-61|236|ath:AT2G36750|UDP-glucosyl transferase 73C [EC:2.4.1.-]	-	GO:0016758//transferase activity, transferring hexosyl groups	-	gi|359478043|ref|XP_003632059.1|/0/PREDICTED: UDP-glycosyltransferase 92A1 [Vitis vinifera]
PAU014907.1	999	17	38	2.56	7.47	1.54496	Up	0.000110809	0.000496488	K14431|1|4e-11|67.0|pop:POPTR_764275|transcription factor TGA	-	-	GO:0010162//seed dormancy process;GO:0009756//carbohydrate mediated signaling;GO:0009755//hormone-mediated signaling pathway	gi|359493600|ref|XP_003634633.1|/4.89738e-70/PREDICTED: transcription factor TGA4-like [Vitis vinifera]
PAU009293.1	396	20.6	46.67	8.26	24.1	1.54482	Up	1.43513e-05	7.45496e-05	K15203|1|2e-13|72.4|ath:AT3G15420|general transcription factor 3C polypeptide 6	-	-	-	gi|225461395|ref|XP_002284821.1|/2.79501e-32/PREDICTED: uncharacterized protein LOC100257155 isoform 2 [Vitis vinifera]
PAU021126.1	1323	22	49	2.48	7.23	1.54366	Up	1.16971e-05	6.14844e-05	K14489|1|2e-15|82.0|vvi:100263145|arabidopsis histidine kinase 2/3/4 (cytokinin receptor) [EC:2.7.13.3]	-	GO:0043167//ion binding;GO:0008422//beta-glucosidase activity	GO:0044238	gi|296087105|emb|CBI33479.3|/0/unnamed protein product [Vitis vinifera]
PAU017722.1	282	18	41	10.51	30.55	1.53941	Up	4.74648e-05	0.000225641	K12623|1|2e-12|68.9|rcu:RCOM_1177550|U6 snRNA-associated Sm-like protein LSm4	-	-	-	gi|462395889|gb|EMJ01688.1|/2.69979e-11/hypothetical protein PRUPE_ppa012867mg [Prunus persica]
PAU027390.1	705	68	152	14.74	42.81	1.53821	Up	8.6969e-15	1.04638e-13	K00588|1|4e-97|352|vvi:100250567|caffeoyl-CoA O-methyltransferase [EC:2.1.1.104]	-	GO:0008168//methyltransferase activity	GO:0006730//one-carbon metabolic process	gi|82581142|emb|CAJ43712.1|/8.10017e-115/caffeoyl-CoA O-methyltransferase [Plantago major]
PAU029041.1	1584	42.06	93.42	3.95	11.47	1.53794	Up	1.70207e-09	1.39399e-08	-	-	-	-	gi|359486514|ref|XP_002271028.2|/7.17299e-115/PREDICTED: uncharacterized protein LOC100255315 [Vitis vinifera]
PAU011982.1	2592	207.22	458.56	11.79	34.2	1.53643	Up	7.89468e-41	2.51266e-39	-	GO:0016020//membrane	-	GO:0007010//cytoskeleton organization;GO:0009658//chloroplast organization	gi|255539306|ref|XP_002510718.1|/0/conserved hypothetical protein [Ricinus communis]
PAU003400.1	1974	56	124	4.2	12.18	1.53605	Up	3.4272e-12	3.47088e-11	K07195|1|0.0|785|vvi:100261660|exocyst complex component 7	GO:0044444	-	GO:0006887//exocytosis	gi|460372702|ref|XP_004232165.1|/0/PREDICTED: uncharacterized protein LOC101260888 isoform 1 [Solanum lycopersicum]
PAU029964.1	543	94.72	212	27.05	78.4	1.53523	Up	2.97738e-20	4.76302e-19	-	GO:0009534//chloroplast thylakoid	-	-	gi|225434875|ref|XP_002283174.1|/4.29702e-20/PREDICTED: uncharacterized protein LOC100248460 [Vitis vinifera]
PAU027900.2	1713	73.07	161.63	6.34	18.33	1.53165	Up	2.57266e-15	3.18517e-14	-	GO:0031090//organelle membrane;GO:0043231//intracellular membrane-bounded organelle;GO:0031410//cytoplasmic vesicle	-	-	gi|225464882|ref|XP_002273260.1|/0/PREDICTED: nicalin-1 [Vitis vinifera]
PAU001697.1	1491	185.13	409.07	18.5	53.43	1.53012	Up	1.32535e-36	3.74735e-35	K00517|1|2e-157|554|ath:AT4G37370|[EC:1.14.-.-]	-	-	-	gi|470103106|ref|XP_004287985.1|/2.03225e-180/PREDICTED: isoflavone 2'-hydroxylase-like [Fragaria vesca subsp. vesca]
PAU025931.1	1401	48	106	5.11	14.75	1.52932	Up	1.35713e-10	1.21771e-09	K00924|1|2e-95|347|aly:ARALYDRAFT_476729|[EC:2.7.1.-]	-	GO:0004672//protein kinase activity;GO:0005515//protein binding	GO:0007169//transmembrane receptor protein tyrosine kinase signaling pathway;GO:0032502//developmental process	gi|460385356|ref|XP_004238370.1|/8.06464e-107/PREDICTED: receptor protein kinase CLAVATA1-like [Solanum lycopersicum]
PAU012717.1	1512	44	97	4.33	12.49	1.52833	Up	8.5812e-10	7.2126e-09	-	-	GO:0005515//protein binding	-	gi|225443944|ref|XP_002272106.1|/4.57338e-95/PREDICTED: uncharacterized protein LOC100249766 [Vitis vinifera]
PAU006454.1	1410	53	117	5.61	16.17	1.52725	Up	1.53155e-11	1.48727e-10	-	GO:0031090//organelle membrane;GO:0043231//intracellular membrane-bounded organelle	-	GO:0009725//response to hormone;GO:0009605//response to external stimulus;GO:0060918//auxin transport	gi|460368700|ref|XP_004230203.1|/5.56941e-148/PREDICTED: protein AUXIN RESPONSE 4-like [Solanum lycopersicum]
PAU019099.1	1911	291.56	641.76	22.61	65.14	1.52658	Up	4.14946e-56	1.80175e-54	K00924|1|3e-48|191|osa:4333912|[EC:2.7.1.-];K13430|5|7e-47|187|sbi:SORBI_04g020990|serine/threonine-protein kinase PBS1 [EC:2.7.11.1]	-	GO:0004672//protein kinase activity	-	gi|460376767|ref|XP_004234168.1|/0/PREDICTED: probable receptor-like protein kinase At1g67000-like [Solanum lycopersicum]
PAU000236.1	1068	20	44	2.81	8.08	1.52379	Up	3.84162e-05	0.000186826	K05527|1|8e-30|129|ath:AT1G55805|BolA protein	GO:0009532//plastid stroma	GO:0030234//enzyme regulator activity	GO:0031163	gi|147803488|emb|CAN70939.1|/3.94445e-113/hypothetical protein VITISV_001965 [Vitis vinifera]
PAU026786.1	447	44.16	98	15.53	44.49	1.51842	Up	5.32074e-10	4.56847e-09	K06689|1|2e-84|308|gmx:100818920|ubiquitin-conjugating enzyme E2 D/E [EC:6.3.2.19]	GO:0016020//membrane	GO:0019787//small conjugating protein transferase activity;GO:0032559	GO:0019941//modification-dependent protein catabolic process;GO:0032446//protein modification by small protein conjugation	gi|357491529|ref|XP_003616052.1|/4.1111e-84/Ubiquitin carrier protein [Medicago truncatula]
PAU009100.2	1542	79	173	7.63	21.83	1.51656	Up	3.36552e-16	4.40927e-15	K07976|1|1e-96|352|aly:ARALYDRAFT_672041|Rab family, other	GO:0044463;GO:0030133//transport vesicle	GO:0019899//enzyme binding;GO:0032561//guanyl ribonucleotide binding;GO:0003824//catalytic activity	GO:0006810//transport;GO:0035556//intracellular signal transduction;GO:0009860//pollen tube growth	gi|460407498|ref|XP_004249189.1|/1.15382e-101/PREDICTED: ras-related protein RABA4d-like [Solanum lycopersicum]
PAU004790.1	1716	27	59	2.34	6.68	1.51334	Up	2.04254e-06	1.19018e-05	K01051|1|2e-115|414|vvi:100251413|pectinesterase [EC:3.1.1.11]	GO:0005618//cell wall;GO:0031090//organelle membrane	GO:0004857//enzyme inhibitor activity	GO:0071555//cell wall organization	gi|460379553|ref|XP_004235526.1|/0/PREDICTED: pectinesterase 3-like [Solanum lycopersicum]
PAU021539.1	738	32.84	72	6.79	19.34	1.5101	Up	8.51066e-08	5.85915e-07	-	-	GO:0003677//DNA binding	GO:0006351//transcription, DNA-templated	gi|460373525|ref|XP_004232569.1|/2.28497e-78/PREDICTED: WUSCHEL-related homeobox 8-like [Solanum lycopersicum]
PAU027420.1	2124	57.14	124.21	3.98	11.33	1.50931	Up	6.27826e-12	6.25921e-11	K15172|1|5e-29|127|vcn:VOLCADRAFT_106802|transcription elongation factor SPT5	-	GO:0046872//metal ion binding	-	gi|460367532|ref|XP_004229627.1|/0/PREDICTED: zinc finger CCCH domain-containing protein 30-like [Solanum lycopersicum]
PAU010881.1	303	61.55	137	33.16	94.39	1.50919	Up	1.49888e-13	1.66348e-12	-	-	GO:0003676//nucleic acid binding;GO:0003712//transcription cofactor activity	GO:0006351//transcription, DNA-templated	gi|470103438|ref|XP_004288144.1|/6.05087e-35/PREDICTED: RNA polymerase II transcriptional coactivator KIWI-like [Fragaria vesca subsp. vesca]
PAU004493.1	2298	792.1	1719.25	50.94	144.8	1.50719	Up	2.5263e-144	3.25024e-142	K01507|1|0.0|1325|rcu:RCOM_0003350|inorganic pyrophosphatase [EC:3.6.1.1]	GO:0031090//organelle membrane;GO:0043231//intracellular membrane-bounded organelle;GO:0016021//integral component of membrane	GO:0046872//metal ion binding;GO:0015405;GO:0016628//oxidoreductase activity, acting on the CH-CH group of donors, NAD or NADP as acceptor;GO:0016462//pyrophosphatase activity	GO:0006818//hydrogen transport;GO:0008152//metabolic process	gi|460394286|ref|XP_004242735.1|/0/PREDICTED: pyrophosphate-energized vacuolar membrane proton pump [Solanum lycopersicum]
PAU023660.1	1677	193.99	421.53	17.19	48.85	1.50679	Up	5.86312e-37	1.67333e-35	K01362|1|1e-12|73.2|ath:AT5G27660|[EC:3.4.21.-];K14810|3|2e-09|62.8|ota:Ot01g04880|ATP-dependent RNA helicase DDX56/DBP9 [EC:3.6.4.13]	GO:0009532//plastid stroma;GO:0009534//chloroplast thylakoid	GO:0004175//endopeptidase activity;GO:0016491//oxidoreductase activity	GO:0009765//photosynthesis, light harvesting;GO:0019538//protein metabolic process	gi|460403992|ref|XP_004247469.1|/1.25682e-165/PREDICTED: protease Do-like 2, chloroplastic-like [Solanum lycopersicum]
PAU014586.1	1221	34	74	4.17	11.85	1.50677	Up	1.11616e-07	7.58326e-07	K09561|1|6e-08|57.0|zma:100282870|STIP1 homology and U-box containing protein 1 [EC:6.3.2.19]	GO:0043234//protein complex	GO:0019787//small conjugating protein transferase activity	GO:0032446//protein modification by small protein conjugation	gi|255566135|ref|XP_002524055.1|/1.57729e-140/Spotted leaf protein, putative [Ricinus communis]
PAU005451.1	750	38	83	7.72	21.93	1.50623	Up	1.74454e-08	1.29212e-07	-	GO:0031410//cytoplasmic vesicle	GO:0004520//endodeoxyribonuclease activity	-	gi|225424003|ref|XP_002282829.1|/5.32286e-107/PREDICTED: nuclease S1 isoform 1 [Vitis vinifera]
PAU015611.1	1164	17	37	2.19	6.22	1.50598	Up	0.000180887	0.000779315	-	GO:0044464	GO:0004518//nuclease activity	-	gi|462405791|gb|EMJ11255.1|/2.53714e-100/hypothetical protein PRUPE_ppa018285mg [Prunus persica]
PAU018369.1	723	111	242	23.43	66.4	1.50283	Up	6.40372e-22	1.10749e-20	K04565|1|2e-72|270|vvi:100233100|Cu/Zn superoxide dismutase [EC:1.15.1.1]	-	GO:0003824//catalytic activity	GO:0008152//metabolic process	gi|346426991|gb|AEO27875.1|/1.91721e-82/SOD2 [Scutellaria baicalensis]
PAU030570.1	2085	134	290	9.51	26.95	1.50277	Up	1.06587e-25	2.14019e-24	K13417|1|7e-63|240|ath:AT2G13790|somatic embryogenesis receptor kinase 4 [EC:2.7.10.1 2.7.11.1];K13418|3|1e-61|236|aly:ARALYDRAFT_895025|somatic embryogenesis receptor kinase 1 [EC:2.7.10.1 2.7.11.1];K13416|4|1e-61|236|ath:AT4G33430|brassinosteroid insensitive 1-associated receptor kinase 1 [EC:2.7.10.1 2.7.11.1]	-	GO:0030246//carbohydrate binding;GO:0004674//protein serine/threonine kinase activity;GO:0032559	GO:0006464//cellular protein modification process	gi|460388506|ref|XP_004239908.1|/0/PREDICTED: L-type lectin-domain containing receptor kinase S.4-like [Solanum lycopersicum]
PAU013876.1	564	161	352	44.16	125.09	1.50215	Up	2.86032e-31	6.92055e-30	-	-	-	-	gi|255545902|ref|XP_002514011.1|/6.94676e-40/conserved hypothetical protein [Ricinus communis]
PAU009041.1	1074	270	586	37.78	106.97	1.50151	Up	2.03296e-50	7.85905e-49	-	-	-	-	gi|460368350|ref|XP_004230030.1|/2.70619e-61/PREDICTED: uncharacterized protein LOC101266671 [Solanum lycopersicum]
PAU005425.1	819	40	87	7.41	20.98	1.50147	Up	8.76086e-09	6.71381e-08	K07025|1|2e-115|412|rcu:RCOM_1342600|putative hydrolase of the HAD superfamily	-	GO:0003824//catalytic activity	-	gi|255548203|ref|XP_002515158.1|/3.07613e-114/catalytic, putative [Ricinus communis]
PAU008235.1	1566	73	158	6.94	19.63	1.50005	Up	1.05396e-14	1.25812e-13	-	-	-	-	gi|147767780|emb|CAN62667.1|/4.24776e-51/hypothetical protein VITISV_028278 [Vitis vinifera]
PAU026240.1	1449	28.65	61.97	2.95	8.33	1.4976	Up	1.4418e-06	8.58653e-06	K08237|1|3e-71|267|vvi:100246482|hydroquinone glucosyltransferase [EC:2.4.1.218]	-	GO:0016757//transferase activity, transferring glycosyl groups	-	gi|283362116|dbj|BAI65911.1|/2.02774e-169/UDP-sugar:glycosyltransferase [Forsythia x intermedia]
PAU013827.1	1692	64	138	5.62	15.85	1.49584	Up	5.7571e-13	6.14799e-12	K03327|1|0.0|708|pop:POPTR_551671|multidrug resistance protein, MATE family	GO:0044464	GO:0022857//transmembrane transporter activity	GO:0048645//organ formation;GO:0006810//transport;GO:0051707//response to other organism	gi|460384686|ref|XP_004238041.1|/0/PREDICTED: multidrug and toxin extrusion protein 1-like [Solanum lycopersicum]
PAU017696.1	2616	132	284	7.44	20.98	1.49564	Up	5.2946e-25	1.03909e-23	K14486|1|9e-138|489|vvi:100245251|auxin response factor	-	GO:0005488//binding;GO:0001071//nucleic acid binding transcription factor activity	GO:0009725//response to hormone;GO:0009791//post-embryonic development;GO:0050794//regulation of cellular process;GO:0006351//transcription, DNA-templated;GO:0001708//cell fate specification	gi|350537149|ref|NP_001233771.1|/0/auxin response factor 4 [Solanum lycopersicum]
PAU018325.1	1185	121.6	262.41	15.38	43.32	1.49398	Up	2.18148e-23	4.01247e-22	K08852|1|3e-18|91.3|vcn:VOLCADRAFT_107956|serine/threonine-protein kinase/endoribonuclease IRE1 [EC:2.7.11.1 3.1.26.-]	-	GO:0046914//transition metal ion binding;GO:0003676//nucleic acid binding	-	gi|462400844|gb|EMJ06401.1|/2.22993e-176/hypothetical protein PRUPE_ppa005813mg [Prunus persica]
PAU009357.1	1389	20	43	2.15	6.04	1.49021	Up	6.22752e-05	0.000291601	K13289|1|0.0|730|vvi:100265560|cathepsin A (carboxypeptidase C) [EC:3.4.16.5]	-	GO:0004180//carboxypeptidase activity	GO:0019538//protein metabolic process	gi|359494874|ref|XP_002266634.2|/0/PREDICTED: serine carboxypeptidase-like 31-like [Vitis vinifera]
PAU012848.1	1461	21	45	2.14	6	1.48735	Up	4.37028e-05	0.00021014	K09422|1|2e-165|580|vvi:100246639|myb proto-oncogene protein, plant	-	-	GO:0009913//epidermal cell differentiation	gi|296086403|emb|CBI31992.3|/2.59408e-164/unnamed protein product [Vitis vinifera]
PAU010919.1	1677	345.28	737.34	30.59	85.45	1.48202	Up	1.42982e-61	6.91202e-60	K08150|1|2e-40|165|mtr:MTR_7g005910|MFS transporter, SP family, solute carrier family 2 (myo-inositol transporter), member 13	GO:0009526//plastid envelope;GO:0016020//membrane	GO:0022891//substrate-specific transmembrane transporter activity;GO:0016491//oxidoreductase activity	GO:0006810//transport	gi|77999788|gb|ABB17074.1|/0/putative sugar transporter [Nicotiana langsdorffii x Nicotiana sanderae]
PAU023915.1	1089	1249.12	2672.04	172.31	480.89	1.4807	Up	1.17508e-218	2.3043e-216	K01090|1|2e-86|317|sbi:SORBI_01g038410|protein phosphatase [EC:3.1.3.16];K14497|2|4e-35|147|rcu:RCOM_1579770|protein phosphatase 2C [EC:3.1.3.16]	-	GO:0016787//hydrolase activity	-	gi|460388582|ref|XP_004239946.1|/2.63453e-112/PREDICTED: probable protein phosphatase 2C 30-like [Solanum lycopersicum]
PAU004280.1	735	177	379	36.73	102.24	1.47693	Up	1.32045e-32	3.32381e-31	-	-	-	-	gi|460396259|ref|XP_004243694.1|/2.77727e-68/PREDICTED: uncharacterized protein LOC101247342 [Solanum lycopersicum]
PAU019606.1	654	49	105	11.49	31.97	1.47634	Up	3.966e-10	3.45158e-09	K11649|1|2e-14|77.4|ota:Ot13g00290|SWI/SNF related-matrix-associated actin-dependent regulator of chromatin subfamily C	GO:0030313	GO:0015036//disulfide oxidoreductase activity	GO:0050832//defense response to fungus	gi|298204452|emb|CBI16932.3|/1.32463e-97/unnamed protein product [Vitis vinifera]
PAU005113.1	723	94	201	19.85	55.15	1.47422	Up	5.25754e-18	7.56464e-17	K06617|1|1e-56|218|gmx:100785506|raffinose synthase [EC:2.4.1.82]	-	GO:0016757//transferase activity, transferring glycosyl groups	-	gi|225456842|ref|XP_002278889.1|/1.56837e-84/PREDICTED: probable galactinol--sucrose galactosyltransferase 2 [Vitis vinifera]
PAU020713.1	1668	76	161	6.77	18.76	1.47043	Up	1.52455e-14	1.79956e-13	K01669|1|0.0|804|vvi:100243038|deoxyribodipyrimidine photo-lyase [EC:4.1.99.3]	GO:0043231//intracellular membrane-bounded organelle	GO:0003913//DNA photolyase activity	GO:0009411//response to UV;GO:0009267//cellular response to starvation;GO:0006290//pyrimidine dimer repair;GO:0006351//transcription, DNA-templated	gi|460400361|ref|XP_004245703.1|/0/PREDICTED: deoxyribodipyrimidine photo-lyase-like [Solanum lycopersicum]
PAU002209.1	2262	22.01	46.59	1.44	3.99	1.47032	Up	4.92648e-05	0.000233468	-	-	GO:0005488//binding	-	gi|225455551|ref|XP_002268183.1|/0/PREDICTED: uncharacterized protein LOC100266895 [Vitis vinifera]
PAU016322.1	1839	336	711	27.1	75.04	1.46937	Up	1.14385e-58	5.15072e-57	K09840|1|0.0|892|vvi:100267016|9-cis-epoxycarotenoid dioxygenase [EC:1.13.11.51]	-	GO:0016701//oxidoreductase activity, acting on single donors with incorporation of molecular oxygen	-	gi|399932283|gb|AFP57677.1|/0/9-cis-epoxycarotenoid dioxygenase 3 protein family isoform 1 [Nicotiana tabacum]
PAU030404.1	582	53	113	14.06	38.86	1.46669	Up	1.00433e-10	9.1329e-10	K07953|1|1e-81|300|rcu:RCOM_1347400|GTP-binding protein SAR1 [EC:3.6.5.-]	GO:0043231//intracellular membrane-bounded organelle;GO:0031410//cytoplasmic vesicle	GO:0032561//guanyl ribonucleotide binding	GO:0035556//intracellular signal transduction;GO:0048193//Golgi vesicle transport;GO:0015031//protein transport	gi|449436425|ref|XP_004135993.1|/6.74299e-81/PREDICTED: GTP-binding protein SAR1A-like [Cucumis sativus]
PAU009679.1	1335	18	38	2.01	5.55	1.46529	Up	0.00020485	0.0008722	-	GO:0043231//intracellular membrane-bounded organelle	-	-	gi|460379880|ref|XP_004235688.1|/0/PREDICTED: uncharacterized protein LOC101268558 [Solanum lycopersicum]
PAU028874.1	1572	45	95	4.26	11.76	1.46496	Up	3.98678e-09	3.1598e-08	-	-	GO:0016740//transferase activity	-	gi|460400101|ref|XP_004245574.1|/0/PREDICTED: uncharacterized protein LOC101249113 [Solanum lycopersicum]
PAU013634.1	1098	147	311	20.11	55.5	1.46457	Up	1.31436e-26	2.74571e-25	K13789|1|4e-124|442|vvi:100257359|geranylgeranyl diphosphate synthase, type II [EC:2.5.1.1 2.5.1.10 2.5.1.29]	GO:0009536//plastid	GO:0043169//cation binding;GO:0016491//oxidoreductase activity;GO:0004659//prenyltransferase activity	GO:0016109	gi|237783596|gb|ACR19637.1|/1.49052e-163/geranylgeranyl diphosphate synthase [Salvia miltiorrhiza]
PAU003316.1	1113	126.35	267	17.04	46.99	1.46343	Up	4.03448e-23	7.30472e-22	-	-	-	-	gi|365222904|gb|AEW69804.1|/2.37483e-124/Hop-interacting protein THI043 [Solanum lycopersicum]
PAU027023.1	363	33.37	71.58	14.72	40.57	1.46264	Up	2.53536e-07	1.65237e-06	-	-	-	-	gi|460409341|ref|XP_004250097.1|/1.30345e-37/PREDICTED: uncharacterized protein LOC101256442 [Solanum lycopersicum]
PAU010709.1	1773	237.74	499.74	19.9	54.73	1.45956	Up	2.10586e-41	6.84573e-40	K14491|1|0.0|659|vvi:100246057|two-component response regulator ARR-B family	-	-	GO:0009987//cellular process	gi|225425924|ref|XP_002267616.1|/0/PREDICTED: two-component response regulator ARR11 [Vitis vinifera]
PAU012805.1	1125	558.2	1176.33	74.46	204.77	1.45947	Up	2.84444e-95	2.3288e-93	K07761|1|9e-96|348|ath:AT1G59970|gelatinase A [EC:3.4.24.24]	GO:0031224//intrinsic component of membrane	GO:0046872//metal ion binding;GO:0004175//endopeptidase activity	GO:0019538//protein metabolic process	gi|395627593|emb|CCH68442.1|/8.29543e-125/matrix metalloproteinase precursor [Solanum lycopersicum]
PAU008325.1	273	32	69	19.38	53.28	1.45903	Up	3.5878e-07	2.29099e-06	-	-	-	-	-
PAU020132.1	1758	20	42	1.69	4.64	1.4571	Up	0.000100303	0.000454186	-	-	-	GO:0006810//transport	gi|460409226|ref|XP_004250040.1|/0/PREDICTED: uncharacterized protein LOC101265191 [Solanum lycopersicum]
PAU002269.1	2709	224.49	470	12.22	33.52	1.45578	Up	6.63224e-39	2.00834e-37	-	-	-	-	gi|147811098|emb|CAN70168.1|/1.14837e-129/hypothetical protein VITISV_006870 [Vitis vinifera]
PAU009785.1	3057	34.55	72	1.66	4.55	1.45468	Up	2.86556e-07	1.8507e-06	K15336|1|6e-77|287|vvi:100259391|tRNA (cytosine38-C5)-methyltransferase [EC:2.1.1.204]	-	-	-	gi|460413503|ref|XP_004252127.1|/0/PREDICTED: pentatricopeptide repeat-containing protein At5g55840-like [Solanum lycopersicum]
PAU001119.1	1620	20	42	1.84	5.04	1.45372	Up	0.000100303	0.000454101	-	GO:0044464	-	-	gi|224058425|ref|XP_002299503.1|/0/predicted protein [Populus trichocarpa]
PAU017291.1	1500	20	42	1.99	5.45	1.45349	Up	0.000100303	0.000454017	K03327|1|0.0|631|vvi:100264851|multidrug resistance protein, MATE family	GO:0044464	GO:0015291//secondary active transmembrane transporter activity	GO:0015893//drug transport	gi|460409881|ref|XP_004250365.1|/0/PREDICTED: MATE efflux family protein 9-like [Solanum lycopersicum]
PAU012678.1	2640	149	311	8.32	22.77	1.45248	Up	4.11788e-26	8.41432e-25	K04733|1|2e-146|518|ath:AT5G38990|interleukin-1 receptor-associated kinase 4 [EC:2.7.11.1];K13430|3|1e-65|249|osa:4329463|serine/threonine-protein kinase PBS1 [EC:2.7.11.1];K00924|4|5e-65|248|aly:ARALYDRAFT_485972|[EC:2.7.1.-]	GO:0031410//cytoplasmic vesicle;GO:0016020//membrane	GO:0004713//protein tyrosine kinase activity;GO:0032559	GO:0009725//response to hormone;GO:0000902//cell morphogenesis;GO:0006464//cellular protein modification process	gi|460376196|ref|XP_004233885.1|/0/PREDICTED: probable receptor-like protein kinase At1g30570-like [Solanum lycopersicum]
PAU016423.2	1647	174.05	364.09	15.71	42.98	1.45198	Up	2.21934e-30	5.22415e-29	-	-	-	-	gi|460381735|ref|XP_004236598.1|/6.53913e-151/PREDICTED: F-box/LRR-repeat protein At5g63520-like [Solanum lycopersicum]
PAU010201.1	969	156.81	328.92	24.4	66.72	1.45124	Up	9.84472e-28	2.15274e-26	K02941|1|6e-140|494|vvi:100250067|large subunit ribosomal protein LP0	GO:0030529//ribonucleoprotein complex	GO:0016835//carbon-oxygen lyase activity;GO:0005198//structural molecule activity	GO:0022613//ribonucleoprotein complex biogenesis;GO:0006412//translation	gi|460388250|ref|XP_004239781.1|/3.61756e-139/PREDICTED: 60S acidic ribosomal protein P0-like [Solanum lycopersicum]
PAU010716.1	1611	282.46	589.82	26.07	71.2	1.44949	Up	5.30678e-48	1.95515e-46	K10615|1|1e-07|56.2|cme:CMB070C|E3 ubiquitin-protein ligase HERC4 [EC:6.3.2.19]	-	GO:0017016//Ras GTPase binding	-	gi|462419310|gb|EMJ23573.1|/0/hypothetical protein PRUPE_ppa004014mg [Prunus persica]
PAU005332.1	582	19	40	5.04	13.76	1.44898	Up	0.000143283	0.000628666	-	GO:0009536//plastid	-	-	gi|225451423|ref|XP_002268728.1|/8.64943e-28/PREDICTED: uncharacterized protein LOC100241260 [Vitis vinifera]
PAU015932.1	3390	23	48	1	2.73	1.4489	Up	3.45612e-05	0.000169673	K13415|1|0.0|894|aly:ARALYDRAFT_912402|protein brassinosteroid insensitive 1 [EC:2.7.10.1 2.7.11.1]	GO:0031224//intrinsic component of membrane;GO:0031410//cytoplasmic vesicle	GO:0004674//protein serine/threonine kinase activity;GO:0016628//oxidoreductase activity, acting on the CH-CH group of donors, NAD or NADP as acceptor;GO:0005515//protein binding;GO:0032559	GO:0043401//steroid hormone mediated signaling pathway;GO:0007167//enzyme linked receptor protein signaling pathway;GO:0010232//vascular transport;GO:0010051//xylem and phloem pattern formation;GO:0006464//cellular protein modification process	gi|460382354|ref|XP_004236904.1|/0/PREDICTED: serine/threonine-protein kinase BRI1-like 2-like [Solanum lycopersicum]
PAU024583.1	1218	185.82	388.28	22.84	62.32	1.44813	Up	2.16622e-32	5.4247e-31	K14497|1|3e-121|433|pop:POPTR_768154|protein phosphatase 2C [EC:3.1.3.16]	-	GO:0004721//phosphoprotein phosphatase activity	-	gi|224106389|ref|XP_002314150.1|/4.02462e-120/predicted protein [Populus trichocarpa]
PAU013582.1	1827	199	415	16.16	44.09	1.44802	Up	2.9868e-34	7.88567e-33	-	-	-	-	gi|460407428|ref|XP_004249154.1|/0/PREDICTED: myrosinase-binding protein-like At3g16470-like isoform 2 [Solanum lycopersicum]
PAU013990.2	864	21	44	3.68	10.04	1.44798	Up	7.02702e-05	0.000325713	-	-	-	-	gi|296088854|emb|CBI38318.3|/2.14914e-68/unnamed protein product [Vitis vinifera]
PAU002036.1	1254	120.83	252.45	14.42	39.33	1.44756	Up	1.21616e-21	2.07523e-20	K00924|1|1e-121|434|ath:AT4G35600|[EC:2.7.1.-]	-	GO:0004713//protein tyrosine kinase activity;GO:0032559	GO:0006464//cellular protein modification process	gi|460415791|ref|XP_004253237.1|/1.02201e-158/PREDICTED: probable serine/threonine-protein kinase Cx32, chloroplastic-like [Solanum lycopersicum]
PAU014832.1	765	21.02	44.04	4.18	11.4	1.44746	Up	7.02702e-05	0.000325775	-	GO:0016020//membrane	GO:0005515//protein binding	GO:0006629//lipid metabolic process	gi|1087073|gb|AAB34987.1|/1.55144e-117/calmodulin-binding heat-shock protein [Nicotiana tabacum]
PAU025208.1	1113	22	46	2.97	8.1	1.44746	Up	4.92648e-05	0.000233513	-	-	-	-	gi|225442168|ref|XP_002276168.1|/2.3529e-156/PREDICTED: protein Brevis radix-like 2 isoform 2 [Vitis vinifera]
PAU011134.1	726	29.27	61.37	6.15	16.77	1.44722	Up	2.6178e-06	1.50093e-05	-	GO:0009536//plastid	-	-	gi|225431593|ref|XP_002276832.1|/2.61278e-79/PREDICTED: probable plastid-lipid-associated protein 7, chloroplastic [Vitis vinifera]
PAU010368.1	1053	540	1128	77.12	210.12	1.44604	Up	2.76662e-90	2.05728e-88	K06892|1|3e-118|422|aly:ARALYDRAFT_479418|;K04124|4|3e-49|193|pop:POPTR_756811|gibberellin 3-beta-dioxygenase [EC:1.14.11.15];K05282|5|3e-49|193|ath:AT4G25420|gibberellin 20-oxidase [EC:1.14.11.12]	-	GO:0046914//transition metal ion binding;GO:0016706//oxidoreductase activity, acting on paired donors, with incorporation or reduction of molecular oxygen, 2-oxoglutarate as one donor, and incorporation of one atom each of oxygen into both donors;GO:0016701//oxidoreductase activity, acting on single donors with incorporation of molecular oxygen	GO:0051553	gi|470108023|ref|XP_004290335.1|/4.21711e-152/PREDICTED: gibberellin 20 oxidase 1-like [Fragaria vesca subsp. vesca]
PAU005250.1	2244	50.69	105.49	3.34	9.1	1.44602	Up	7.11116e-10	6.02701e-09	-	-	-	-	gi|460409011|ref|XP_004249934.1|/0/PREDICTED: uncharacterized protein LOC101257721 [Solanum lycopersicum]
PAU024487.1	1434	65.4	136.25	6.8	18.51	1.4447	Up	2.59854e-12	2.65488e-11	-	-	-	-	gi|357451249|ref|XP_003595901.1|/1.02014e-72/hypothetical protein MTR_2g063210 [Medicago truncatula]
PAU031083.1	990	36	75	5.48	14.88	1.44113	Up	2.27386e-07	1.49153e-06	K15919|1|1e-68|258|sbi:SORBI_03g000950|hydroxypyruvate reductase 2	-	GO:0016614//oxidoreductase activity, acting on CH-OH group of donors;GO:0005488//binding	-	gi|359489392|ref|XP_003633919.1|/1.94154e-103/PREDICTED: glyoxylate reductase isoform 1 [Vitis vinifera]
PAU016544.1	939	25	52	4.02	10.9	1.43906	Up	1.70403e-05	8.75638e-05	-	-	-	-	gi|460367904|ref|XP_004229810.1|/4.31776e-73/PREDICTED: uncharacterized protein LOC101251620 [Solanum lycopersicum]
PAU015682.1	2718	25.27	52.17	1.37	3.71	1.43724	Up	1.70403e-05	8.75453e-05	K13459|1|4e-155|547|vvi:100254298|disease resistance protein RPS2;K13460|3|1e-128|459|ath:AT1G12220|disease resistance protein RPS5	-	-	-	gi|225442515|ref|XP_002278439.1|/0/PREDICTED: probable disease resistance protein At5g63020-like [Vitis vinifera]
PAU011274.1	1671	21.84	45.12	1.94	5.25	1.43626	Up	4.37028e-05	0.000210098	K00924|1|4e-41|167|aly:ARALYDRAFT_486409|[EC:2.7.1.-];K04733|5|7e-34|143|smo:SELMODRAFT_230241|interleukin-1 receptor-associated kinase 4 [EC:2.7.11.1]	-	GO:0005488//binding	-	gi|147819063|emb|CAN73771.1|/1.58982e-144/hypothetical protein VITISV_038786 [Vitis vinifera]
PAU023516.1	2100	370.69	765	26.12	70.58	1.4341	Up	6.65418e-61	3.15406e-59	K00383|1|0.0|847|vvi:100232842|glutathione reductase (NADPH) [EC:1.8.1.7]	GO:0009532//plastid stroma	GO:0015038//glutathione disulfide oxidoreductase activity;GO:0046914//transition metal ion binding;GO:0050662//coenzyme binding;GO:0032559	GO:0006790//sulfur compound metabolic process;GO:0019725//cellular homeostasis	gi|1708059|sp|P80461.1|GSHRP_TOBAC/0/RecName: Full=Glutathione reductase, chloroplastic; Short=GR; Short=GRase; Flags: Precursor
PAU022931.1	366	39	82	17.05	46.06	1.43374	Up	5.04888e-08	3.56885e-07	-	-	-	-	gi|225443880|ref|XP_002277472.1|/1.53071e-46/PREDICTED: F-box/kelch-repeat protein At1g30090 [Vitis vinifera]
PAU027782.1	1392	87.32	180.43	9.36	25.27	1.43285	Up	1.40189e-15	1.75441e-14	K11594|1|4e-65|247|sbi:SORBI_10g023440|ATP-dependent RNA helicase [EC:3.6.4.13];K12835|2|2e-64|244|osa:4332617|ATP-dependent RNA helicase DDX42 [EC:3.6.4.13];K12811|4|5e-64|243|ppp:PHYPADRAFT_149955|ATP-dependent RNA helicase DDX46/PRP5 [EC:3.6.4.13]	-	GO:0016787//hydrolase activity;GO:0005488//binding	-	gi|460401539|ref|XP_004246279.1|/4.16048e-172/PREDICTED: ATP-dependent RNA helicase DBP2-like isoform 1 [Solanum lycopersicum]
PAU000192.1	717	186	386	39.61	106.84	1.43152	Up	9.41536e-32	2.31023e-30	-	-	-	-	gi|255563524|ref|XP_002522764.1|/5.9841e-12/conserved hypothetical protein [Ricinus communis]
PAU011842.1	492	47	98	14.91	40.2	1.43092	Up	3.1703e-09	2.53916e-08	K09506|1|7e-16|81.3|smo:SELMODRAFT_110523|DnaJ homolog subfamily A member 5;K09510|2|2e-15|80.1|vcn:VOLCADRAFT_57911|DnaJ homolog subfamily B member 4	-	GO:0005515//protein binding	-	gi|460368861|ref|XP_004230283.1|/7.80144e-62/PREDICTED: chaperone protein DnaJ-like [Solanum lycopersicum]
PAU000698.1	1650	34	70	3.06	8.25	1.43086	Up	7.2376e-07	4.47128e-06	K13496|1|2e-137|487|ath:AT2G36780|UDP-glucosyl transferase 73C [EC:2.4.1.-]	-	GO:0016757//transferase activity, transferring glycosyl groups	-	gi|171854647|dbj|BAG16513.1|/0/flavonoid glucoyltransferase UGT73E2 [Antirrhinum majus]
PAU001205.1	852	276.97	573	49.26	132.69	1.42957	Up	2.4404e-46	8.71377e-45	-	GO:0043234//protein complex;GO:0009526//plastid envelope;GO:0009534//chloroplast thylakoid	GO:0016651//oxidoreductase activity, acting on NAD(P)H	GO:0010257//NADH dehydrogenase complex assembly;GO:0008152//metabolic process;GO:0050832//defense response to fungus	gi|449444324|ref|XP_004139925.1|/7.4068e-90/PREDICTED: NAD(P)H-quinone oxidoreductase subunit N-like [Cucumis sativus]
PAU020633.1	1227	150	309	18.3	49.22	1.4274	Up	1.77914e-25	3.55186e-24	K14689|1|2e-155|546|vvi:100241107|solute carrier family 30 (zinc transporter), member 2	-	GO:0016491//oxidoreductase activity	GO:0006810//transport	gi|147841252|emb|CAN64515.1|/1.47997e-154/hypothetical protein VITISV_023819 [Vitis vinifera]
PAU018180.1	2466	95	195	5.69	15.29	1.42609	Up	1.43366e-16	1.91334e-15	K00924|1|1e-11|70.5|ath:AT1G24650|[EC:2.7.1.-];K14500|5|6e-11|68.2|gmx:100793576|BR-signaling kinase [EC:2.7.11.1]	-	-	-	gi|460382923|ref|XP_004237185.1|/1.29201e-164/PREDICTED: G-type lectin S-receptor-like serine/threonine-protein kinase At1g11330-like [Solanum lycopersicum]
PAU016650.1	1734	20	41	1.71	4.59	1.4245	Up	0.000160478	0.000697568	K09571|1|0.0|888|pop:POPTR_824273|FK506-binding protein 4/5 [EC:5.2.1.8]	-	GO:0016859//cis-trans isomerase activity	GO:0044267//cellular protein metabolic process	gi|460404883|ref|XP_004247908.1|/0/PREDICTED: peptidyl-prolyl cis-trans isomerase FKBP65-like [Solanum lycopersicum]
PAU021528.1	1380	33.47	68.74	3.62	9.71	1.42348	Up	1.02649e-06	6.21829e-06	K03453|1|2e-20|98.6|vcn:VOLCADRAFT_102664|bile acid:Na+ symporter, BASS family	GO:0043231//intracellular membrane-bounded organelle	-	-	gi|460373470|ref|XP_004232542.1|/1.87118e-124/PREDICTED: uncharacterized protein LOC101250180 [Solanum lycopersicum]
PAU006065.1	2862	127	260	6.54	17.54	1.42329	Up	1.68902e-21	2.86004e-20	-	-	-	GO:0006351//transcription, DNA-templated	gi|147822385|emb|CAN59896.1|/0/hypothetical protein VITISV_002883 [Vitis vinifera]
PAU024295.1	1203	37	76	4.61	12.35	1.42167	Up	2.54166e-07	1.65603e-06	K13415|1|9e-41|166|aly:ARALYDRAFT_912402|protein brassinosteroid insensitive 1 [EC:2.7.10.1 2.7.11.1]	GO:0016020//membrane	GO:0005515//protein binding;GO:0016740//transferase activity	-	gi|460370968|ref|XP_004231319.1|/8.64808e-67/PREDICTED: serine/threonine-protein kinase BRI1-like 1-like [Solanum lycopersicum]
PAU028851.1	6636	210.17	429.28	4.64	12.43	1.42163	Up	2.60086e-34	6.88916e-33	-	-	-	-	gi|359495964|ref|XP_002267137.2|/0/PREDICTED: uncharacterized protein LOC100266068 [Vitis vinifera]
PAU028850.1	6636	210.17	429.28	4.64	12.43	1.42163	Up	2.60086e-34	6.88167e-33	-	-	-	-	gi|359495964|ref|XP_002267137.2|/0/PREDICTED: uncharacterized protein LOC100266068 [Vitis vinifera]
PAU023595.1	654	33	68	7.74	20.71	1.41992	Up	1.02649e-06	6.21674e-06	-	-	GO:0016772//transferase activity, transferring phosphorus-containing groups	GO:0006796//phosphate-containing compound metabolic process	gi|460403372|ref|XP_004247165.1|/2.19356e-84/PREDICTED: cyclin-P3-1-like isoform 1 [Solanum lycopersicum]
PAU030058.1	759	107	220	21.47	57.4	1.41873	Up	1.52874e-18	2.25153e-17	K13426|1|3e-28|123|vvi:100251862|WRKY transcription factor 29;K13425|2|5e-28|122|ath:AT4G01250|WRKY transcription factor 22	-	GO:0003677//DNA binding;GO:0001071//nucleic acid binding transcription factor activity	GO:0010467//gene expression	gi|350540808|gb|AEQ29017.1|/1.65936e-63/WRKY4 [Panax quinquefolius]
PAU016271.1	1356	112	229	12.33	32.94	1.41767	Up	4.35766e-19	6.56511e-18	-	GO:0016020//membrane	-	-	gi|460372831|ref|XP_004232227.1|/4.04929e-140/PREDICTED: uncharacterized protein At3g28850-like [Solanum lycopersicum]
PAU006228.1	942	42	86	6.73	17.96	1.41611	Up	4.46672e-08	3.17396e-07	-	GO:0043231//intracellular membrane-bounded organelle	GO:0003676//nucleic acid binding	-	gi|75330977|sp|Q8S9H7.1|DIV_ANTMA/1.37703e-119/RecName: Full=Transcription factor DIVARICATA
PAU012084.1	1665	100.99	205.89	9.01	24.04	1.41584	Up	2.60382e-17	3.65135e-16	K00423|1|0.0|941|vvi:100251280|L-ascorbate oxidase [EC:1.10.3.3]	GO:0030312//external encapsulating structure	GO:0046914//transition metal ion binding;GO:0016682//oxidoreductase activity, acting on diphenols and related substances as donors, oxygen as acceptor	GO:0008152//metabolic process	gi|2493321|sp|Q40588.1|ASO_TOBAC/0/RecName: Full=L-ascorbate oxidase; Short=ASO; Short=Ascorbase; Flags: Precursor
PAU008294.1	1947	80.18	163.36	6.1	16.27	1.41533	Up	5.92478e-14	6.76053e-13	K08867|1|2e-177|620|gmx:100301899|WNK lysine deficient protein kinase [EC:2.7.11.1];K12132|5|6e-144|509|pop:POPTR_1096507|serine/threonine-protein kinase WNK1 [EC:2.7.11.1]	-	GO:0004672//protein kinase activity	-	gi|460391791|ref|XP_004241502.1|/0/PREDICTED: probable serine/threonine-protein kinase WNK2-like [Solanum lycopersicum]
PAU019942.1	1080	79.66	162.78	11.08	29.54	1.41471	Up	5.32514e-14	6.09633e-13	K00083|1|7e-130|461|pop:POPTR_667694|cinnamyl-alcohol dehydrogenase [EC:1.1.1.195]	-	GO:0046872//metal ion binding;GO:0016491//oxidoreductase activity	GO:0008152//metabolic process	gi|75324836|sp|Q6V4H0.1|10HGO_CATRO/8.02995e-138/RecName: Full=8-hydroxygeraniol dehydrogenase; Short=Cr10HGO
PAU017757.1	543	51	105	14.57	38.83	1.41417	Up	1.25819e-09	1.04204e-08	-	-	-	-	gi|147839228|emb|CAN65690.1|/3.17935e-23/hypothetical protein VITISV_022466 [Vitis vinifera]
PAU003152.1	1623	688	1401.92	63.03	167.96	1.41401	Up	1.69868e-107	1.62618e-105	K08176|1|0.0|851|aly:ARALYDRAFT_482913|MFS transporter, PHS family, inorganic phosphate transporter	GO:0031224//intrinsic component of membrane	GO:0015291//secondary active transmembrane transporter activity	GO:0015698//inorganic anion transport	gi|2208908|dbj|BAA20522.1|/0/phosphate transporter [Catharanthus roseus]
PAU002208.1	1515	157.6	321.05	15.49	41.25	1.41306	Up	4.04314e-26	8.26854e-25	K14826|1|8e-104|375|vvi:100258340|FK506-binding nuclear protein [EC:5.2.1.8]	GO:0005634//nucleus	GO:0005488//binding	GO:0009987//cellular process	gi|460376760|ref|XP_004234165.1|/2.34418e-107/PREDICTED: peptidyl-prolyl cis-trans isomerase FKBP53-like [Solanum lycopersicum]
PAU013716.1	1611	30	61	2.77	7.36	1.40982	Up	4.64634e-06	2.57652e-05	K10268|1|1e-31|136|gmx:100812999|F-box and leucine-rich repeat protein 2/20	-	-	GO:0019941//modification-dependent protein catabolic process	gi|460384863|ref|XP_004238126.1|/0/PREDICTED: F-box protein At1g47056-like [Solanum lycopersicum]
PAU019445.1	1002	48.93	99.64	7.36	19.53	1.40791	Up	3.546e-09	2.82056e-08	-	-	-	-	gi|225452849|ref|XP_002283706.1|/8.055e-97/PREDICTED: dof zinc finger protein DOF5.2-like [Vitis vinifera]
PAU000971.1	1302	74	150	8.49	22.49	1.40545	Up	7.24108e-13	7.67877e-12	K04345|1|2e-27|122|rcu:RCOM_1050860|protein kinase A [EC:2.7.11.11];K14497|2|8e-27|119|rcu:RCOM_1579770|protein phosphatase 2C [EC:3.1.3.16]	-	GO:0016787//hydrolase activity	-	gi|460407236|ref|XP_004249060.1|/3.81547e-148/PREDICTED: probable protein phosphatase 2C 33-like [Solanum lycopersicum]
PAU024916.2	1746	39	79	3.32	8.79	1.40468	Up	1.99557e-07	1.31788e-06	K08472|1|0.0|657|ath:AT1G61560|mlo protein	-	-	-	gi|225435269|ref|XP_002282216.1|/0/PREDICTED: MLO13 protein [Vitis vinifera]
PAU003404.1	1425	38	77	3.98	10.53	1.40367	Up	2.82746e-07	1.82804e-06	-	-	-	-	gi|460376287|ref|XP_004233930.1|/5.11061e-125/PREDICTED: ras GTPase-activating protein-binding protein 2-like [Solanum lycopersicum]
PAU023702.1	1380	339.36	687	36.7	97.08	1.40339	Up	2.88762e-53	1.21061e-51	-	GO:0009536//plastid	-	GO:0010207//photosystem II assembly	gi|225437302|ref|XP_002263425.1|/1.07932e-180/PREDICTED: uncharacterized protein LOC100245310 [Vitis vinifera]
PAU003745.1	1758	274	554	23.14	61.2	1.40314	Up	3.8191e-43	1.27562e-41	-	GO:0043231//intracellular membrane-bounded organelle	GO:0016787//hydrolase activity	GO:0000302//response to reactive oxygen species;GO:0009642//response to light intensity	gi|460369668|ref|XP_004230679.1|/0/PREDICTED: uncharacterized protein LOC101260481 [Solanum lycopersicum]
PAU028464.1	780	94	191	18.33	48.45	1.40229	Up	4.93902e-16	6.39836e-15	K13496|1|1e-64|244|aly:ARALYDRAFT_902799|UDP-glucosyl transferase 73C [EC:2.4.1.-]	-	GO:0016758//transferase activity, transferring hexosyl groups	-	gi|171854647|dbj|BAG16513.1|/1.85466e-89/flavonoid glucoyltransferase UGT73E2 [Antirrhinum majus]
PAU014246.1	1014	390.18	790.9	57.94	153.14	1.40222	Up	6.08576e-61	2.89026e-59	K09338|1|8e-53|205|aly:ARALYDRAFT_481105|homeobox-leucine zipper protein	-	-	-	gi|359480491|ref|XP_003632476.1|/4.82384e-89/PREDICTED: homeobox-leucine zipper protein ATHB-6-like [Vitis vinifera]
PAU004678.1	1692	65.4	132.04	5.74	15.17	1.4021	Up	1.59108e-11	1.54262e-10	-	GO:0043231//intracellular membrane-bounded organelle	GO:0016772//transferase activity, transferring phosphorus-containing groups;GO:0005088//Ras guanyl-nucleotide exchange factor activity	GO:0006796//phosphate-containing compound metabolic process	gi|460370465|ref|XP_004231073.1|/0/PREDICTED: rop guanine nucleotide exchange factor 1-like [Solanum lycopersicum]
PAU023319.1	780	31	63	6.05	15.98	1.40126	Up	3.27024e-06	1.85576e-05	-	-	-	-	gi|225425286|ref|XP_002272015.1|/4.06743e-28/PREDICTED: uncharacterized protein LOC100264392 isoform 1 [Vitis vinifera]
PAU003296.2	801	308.7	626	58.56	154.5	1.39962	Up	6.60786e-49	2.47576e-47	K09338|1|2e-69|260|ath:AT3G01470|homeobox-leucine zipper protein	GO:0043231//intracellular membrane-bounded organelle	GO:0042802//identical protein binding;GO:0001071//nucleic acid binding transcription factor activity;GO:0003677//DNA binding	GO:0009416//response to light stimulus;GO:0006355//regulation of transcription, DNA-templated;GO:0009887//organ morphogenesis;GO:0006970//response to osmotic stress	gi|225452490|ref|XP_002278872.1|/5.62118e-81/PREDICTED: homeobox-leucine zipper protein HAT5-like [Vitis vinifera]
PAU010717.1	1668	165.76	334.02	14.77	38.92	1.39784	Up	1.01399e-26	2.13288e-25	K09497|1|0.0|977|vvi:100264594|T-complex protein 1 subunit epsilon	GO:0044424	GO:0005515//protein binding;GO:0032559	GO:0044267//cellular protein metabolic process	gi|460386958|ref|XP_004239159.1|/0/PREDICTED: T-complex protein 1 subunit epsilon-like [Solanum lycopersicum]
PAU006818.1	849	87	176	15.53	40.91	1.3974	Up	8.43916e-15	1.01739e-13	-	-	-	-	gi|225455314|ref|XP_002275610.1|/4.3153e-90/PREDICTED: dof zinc finger protein DOF4.6-like [Vitis vinifera]
PAU003425.1	1320	21.79	43.93	2.47	6.5	1.39593	Up	0.000112265	0.000502364	K01809|1|5e-162|568|vvi:100263511|mannose-6-phosphate isomerase [EC:5.3.1.8]	-	GO:0016861//intramolecular oxidoreductase activity, interconverting aldoses and ketoses	GO:0019852//L-ascorbic acid metabolic process;GO:0003006//developmental process involved in reproduction;GO:0044238	gi|460375390|ref|XP_004233489.1|/2.9649e-164/PREDICTED: mannose-6-phosphate isomerase 2-like [Solanum lycopersicum]
PAU021538.1	2508	307.45	617	18.09	47.57	1.39486	Up	2.02526e-47	7.39433e-46	-	-	-	-	gi|460373523|ref|XP_004232568.1|/0/PREDICTED: uncharacterized protein LOC101258217 [Solanum lycopersicum]
PAU022262.1	843	26.14	52.72	4.7	12.34	1.39261	Up	3.0052e-05	0.000148888	-	-	-	-	gi|147844023|emb|CAN81221.1|/1.39327e-32/hypothetical protein VITISV_003834 [Vitis vinifera]
PAU022696.1	465	31	63	10.45	27.43	1.39225	Up	3.27024e-06	1.85619e-05	-	-	-	-	gi|462424541|gb|EMJ28804.1|/7.06689e-32/hypothetical protein PRUPE_ppa020319mg [Prunus persica]
PAU011503.1	2031	91.79	184	6.69	17.56	1.39221	Up	2.14932e-15	2.67329e-14	K07195|1|0.0|957|vvi:100254158|exocyst complex component 7	GO:0044444;GO:0043234//protein complex	-	GO:0006887//exocytosis	gi|460415431|ref|XP_004253062.1|/0/PREDICTED: exocyst complex protein exo70-like [Solanum lycopersicum]
PAU030240.1	873	110.73	222.86	19.2	50.33	1.39031	Up	3.2766e-18	4.74249e-17	K03116|1|1e-24|112|smo:SELMODRAFT_36640|sec-independent protein translocase protein TatA	GO:0009534//chloroplast thylakoid;GO:0016020//membrane	GO:0015291//secondary active transmembrane transporter activity	GO:0006612//protein targeting to membrane	gi|302143823|emb|CBI22684.3|/2.17645e-52/unnamed protein product [Vitis vinifera]
PAU023245.1	2742	63	126	3.39	8.88	1.38927	Up	7.72606e-11	7.07863e-10	K00360|1|0.0|1023|ppp:PHYPADRAFT_184973|nitrate reductase (NADH) [EC:1.7.1.1];K00387|4|5e-110|397|olu:OSTLU_3554|sulfite oxidase [EC:1.8.3.1]	-	GO:0008940//nitrate reductase activity;GO:0005506//iron ion binding;GO:0050662//coenzyme binding	GO:0042126//nitrate metabolic process	gi|225459455|ref|XP_002285831.1|/0/PREDICTED: nitrate reductase [NADH]-like [Vitis vinifera]
PAU003020.1	945	827	1661.27	132.1	345.8	1.38831	Up	2.0334e-124	2.26808e-122	K13034|1|3e-138|489|vvi:100255091|L-3-cyanoalanine synthase/ cysteine synthase [EC:2.5.1.47 4.4.1.9]	-	GO:0016835//carbon-oxygen lyase activity;GO:0048037//cofactor binding	GO:0006563//L-serine metabolic process;GO:0000097//sulfur amino acid biosynthetic process	gi|225454278|ref|XP_002276013.1|/3.27956e-137/PREDICTED: cysteine synthase, chloroplastic/chromoplastic isoform 1 [Vitis vinifera]
PAU030367.1	1533	88.47	177	8.59	22.47	1.38727	Up	9.347e-15	1.12017e-13	K09571|1|3e-07|55.1|aly:ARALYDRAFT_480033|FK506-binding protein 4/5 [EC:5.2.1.8]	GO:0016020//membrane	-	-	gi|359477170|ref|XP_002272460.2|/2.37057e-123/PREDICTED: uncharacterized protein LOC100255130 [Vitis vinifera]
PAU019977.1	633	1616	3257	392.33	1026.06	1.38698	Up	2.4513e-243	5.41871e-241	-	-	-	-	gi|225431364|ref|XP_002278653.1|/1.64198e-73/PREDICTED: ganglioside-induced differentiation-associated protein 2 [Vitis vinifera]
PAU000728.1	1455	113	226	11.58	30.26	1.38578	Up	2.84976e-18	4.14195e-17	K13692|1|2e-59|228|vvi:100252177|UDP-glucose:(indol-3-yl)acetate beta-D-glucosyltransferase [EC:2.4.1.121];K13691|2|2e-54|211|pop:POPTR_807713|pathogen-inducible salicylic acid glucosyltransferase [EC:2.4.1.-]	-	GO:0008194//UDP-glycosyltransferase activity;GO:0016758//transferase activity, transferring hexosyl groups	-	gi|225440047|ref|XP_002276858.1|/0/PREDICTED: UDP-glycosyltransferase 86A1 [Vitis vinifera]
PAU023431.1	1056	26	52	3.7	9.66	1.3845	Up	3.0052e-05	0.000148858	K15285|1|1e-18|92.0|cme:CMS488C|solute carrier family 35, member E3;K15283|2|4e-18|90.5|vcn:VOLCADRAFT_109189|solute carrier family 35, member E1	GO:0031224//intrinsic component of membrane	-	-	gi|460400324|ref|XP_004245685.1|/1.77552e-158/PREDICTED: probable sugar phosphate/phosphate translocator At1g12500-like [Solanum lycopersicum]
PAU026281.1	1083	2015	4023	279.55	728.13	1.38109	Up	1.18523e-295	3.20223e-293	K00083|1|4e-131|466|pop:POPTR_667694|cinnamyl-alcohol dehydrogenase [EC:1.1.1.195]	-	GO:0046872//metal ion binding;GO:0016491//oxidoreductase activity	GO:0008152//metabolic process	gi|33519154|gb|AAQ20892.1|/3.50615e-133/10-hydroxygeraniol oxidoreductase [Camptotheca acuminata]
PAU016480.1	585	23.91	48	6.31	16.42	1.37974	Up	3.45612e-05	0.000169639	-	GO:0043231//intracellular membrane-bounded organelle	-	-	gi|460390277|ref|XP_004240764.1|/1.57497e-77/PREDICTED: ubiquinol-cytochrome c reductase complex chaperone CBP3 homolog [Solanum lycopersicum]
PAU002280.1	1197	2529	5035.96	316.49	822.77	1.37833	Up	0	0	K01090|1|6e-75|279|sbi:SORBI_01g038410|protein phosphatase [EC:3.1.3.16];K14497|2|1e-36|152|pop:POPTR_422871|protein phosphatase 2C [EC:3.1.3.16]	-	GO:0003824//catalytic activity	-	gi|460388582|ref|XP_004239946.1|/3.12334e-101/PREDICTED: probable protein phosphatase 2C 30-like [Solanum lycopersicum]
PAU021302.1	2316	61	121	3.89	10.11	1.37794	Up	2.39532e-10	2.11184e-09	K02370|1|3e-23|108|ppp:PHYPADRAFT_146391|alpha-1,4-N-acetylglucosaminyltransferase EXTL3 [EC:2.4.1.223 2.4.1.224]	GO:0005789//endoplasmic reticulum membrane	GO:0008375//acetylglucosaminyltransferase activity	-	gi|460409176|ref|XP_004250015.1|/0/PREDICTED: uncharacterized protein LOC101257919 [Solanum lycopersicum]
PAU007883.2	1032	50.77	101.01	7.4	19.21	1.37626	Up	4.38778e-09	3.46632e-08	K15285|1|1e-154|544|vvi:100262066|solute carrier family 35, member E3	GO:0031224//intrinsic component of membrane;GO:0043231//intracellular membrane-bounded organelle	-	-	gi|255554489|ref|XP_002518283.1|/3.84865e-158/UDP-glucuronic acid/UDP-N-acetylgalactosamine transporter, putative [Ricinus communis]
PAU020608.1	1923	97.83	193.93	7.54	19.56	1.37527	Up	1.04122e-15	1.32348e-14	-	GO:0043231//intracellular membrane-bounded organelle	-	-	gi|224069294|ref|XP_002326322.1|/0/predicted protein [Populus trichocarpa]
PAU029664.1	1437	584.06	1158.9	60.6	157.15	1.37475	Up	1.34329e-85	9.38603e-84	K08232|1|0.0|749|vvi:100267896|monodehydroascorbate reductase (NADH) [EC:1.6.5.4]	GO:0044439	GO:0016667//oxidoreductase activity, acting on a sulfur group of donors;GO:0016655//oxidoreductase activity, acting on NAD(P)H, quinone or similar compound as acceptor;GO:0050662//coenzyme binding	GO:0042743//hydrogen peroxide metabolic process;GO:0006091//generation of precursor metabolites and energy	gi|460372989|ref|XP_004232305.1|/0/PREDICTED: probable monodehydroascorbate reductase, cytoplasmic isoform 2-like [Solanum lycopersicum]
PAU029716.1	1671	260	515	23.12	59.9	1.37341	Up	5.38424e-39	1.63859e-37	-	-	GO:0046872//metal ion binding	-	gi|296081314|emb|CBI17696.3|/0/unnamed protein product [Vitis vinifera]
PAU000800.1	885	111	220	18.98	48.99	1.36801	Up	1.35561e-17	1.92204e-16	K07213|1|5e-11|66.6|sbi:SORBI_08g022260|copper chaperone	-	-	-	gi|460408410|ref|XP_004249638.1|/3.32247e-56/PREDICTED: uncharacterized protein LOC101266884 [Solanum lycopersicum]
PAU029744.1	1281	39	77	4.55	11.74	1.36749	Up	4.894e-07	3.08137e-06	-	GO:0044444;GO:0043231//intracellular membrane-bounded organelle	-	-	gi|460394539|ref|XP_004242860.1|/6.131e-159/PREDICTED: F-box/kelch-repeat protein At3g27150-like isoform 1 [Solanum lycopersicum]
PAU018103.1	1701	71	140	6.2	15.99	1.36683	Up	1.19144e-11	1.16678e-10	K00895|1|0.0|941|pop:POPTR_1093153|pyrophosphate--fructose-6-phosphate 1-phosphotransferase [EC:2.7.1.90]	GO:0030312//external encapsulating structure;GO:0010316	GO:0008443//phosphofructokinase activity;GO:0032559	GO:0006796//phosphate-containing compound metabolic process;GO:0010038//response to metal ion;GO:0006007//glucose catabolic process	gi|2507174|sp|P21343.2|PFPB_SOLTU/0/RecName: Full=Pyrophosphate--fructose 6-phosphate 1-phosphotransferase subunit beta; Short=PFP; AltName: Full=6-phosphofructokinase, pyrophosphate dependent; AltName: Full=PPi-PFK; AltName: Full=Pyrophosphate-dependent 6-phosphofructose-1-kinase
PAU010923.1	1530	686	1353	66.75	172.12	1.36658	Up	7.4439e-99	6.4645e-97	-	GO:0009526//plastid envelope;GO:0009534//chloroplast thylakoid;GO:0000229	-	-	gi|118486499|gb|ABK95089.1|/5.03125e-166/unknown [Populus trichocarpa]
PAU029668.1	1677	169	333	14.97	38.59	1.36615	Up	1.34512e-25	2.692e-24	K00031|1|2e-114|411|vvi:100249290|isocitrate dehydrogenase [EC:1.1.1.42]	GO:0009536//plastid	GO:0016491//oxidoreductase activity	GO:0008152//metabolic process	gi|359488679|ref|XP_002276200.2|/4.53274e-115/PREDICTED: isocitrate dehydrogenase [NADP]-like [Vitis vinifera]
PAU004095.1	3894	26	51	0.98	2.52	1.36257	Up	4.72062e-05	0.000224587	K10755|1|2e-19|97.1|ota:Ot09g01040|replication factor C subunit 2/4;K10756|2|5e-19|95.9|ota:Ot02g00770|replication factor C subunit 3/5	GO:0016020//membrane	GO:0005488//binding;GO:0016740//transferase activity	GO:0009913//epidermal cell differentiation;GO:0000904//cell morphogenesis involved in differentiation	gi|460370964|ref|XP_004231317.1|/0/PREDICTED: uncharacterized protein LOC101254741 [Solanum lycopersicum]
PAU011356.1	1509	91	179	8.98	23.09	1.36248	Up	1.94348e-14	2.28629e-13	-	-	-	-	gi|460369033|ref|XP_004230369.1|/1.39581e-35/PREDICTED: uncharacterized protein LOC101267652 [Solanum lycopersicum]
PAU020967.1	2247	29.03	56.93	1.91	4.91	1.36215	Up	2.54778e-05	0.000127604	K01662|1|0.0|1123|rcu:RCOM_0025610|1-deoxy-D-xylulose-5-phosphate synthase [EC:2.2.1.7]	-	GO:0016903//oxidoreductase activity, acting on the aldehyde or oxo group of donors;GO:0016744	GO:0006772//thiamine metabolic process;GO:0006721//terpenoid metabolic process	gi|56785668|gb|AAW28999.1|/0/1-deoxy-D-xylulose-5-phosphate synthase [Antirrhinum majus]
PAU028589.1	1158	30	59	3.88	9.97	1.36154	Up	1.14768e-05	6.03786e-05	K01090|1|5e-23|107|sbi:SORBI_01g038410|protein phosphatase [EC:3.1.3.16];K14497|2|2e-19|95.1|vvi:100242262|protein phosphatase 2C [EC:3.1.3.16]	GO:0043234//protein complex	GO:0004721//phosphoprotein phosphatase activity;GO:0043169//cation binding	GO:0006464//cellular protein modification process	gi|297741509|emb|CBI32641.3|/2.73882e-155/unnamed protein product [Vitis vinifera]
PAU004677.1	1272	99.37	195	11.68	29.94	1.35803	Up	1.26131e-15	1.5883e-14	-	-	-	-	gi|460370463|ref|XP_004231072.1|/1.46907e-128/PREDICTED: F-box protein SKIP23-like [Solanum lycopersicum]
PAU000757.1	2151	22	43	1.51	3.87	1.35779	Up	0.000196256	0.000838544	K13418|1|7e-62|237|pop:POPTR_913861|somatic embryogenesis receptor kinase 1 [EC:2.7.10.1 2.7.11.1]	GO:0016020//membrane	GO:0030246//carbohydrate binding;GO:0004672//protein kinase activity;GO:0000166//nucleotide binding	-	gi|195536980|dbj|BAG68210.1|/0/lectin receptor kinase-like protein [Nicotiana benthamiana]
PAU002947.1	861	40.82	80.34	7.18	18.4	1.35765	Up	2.20982e-07	1.45266e-06	K12890|1|1e-15|82.0|rcu:RCOM_1178020|splicing factor, arginine/serine-rich 1/9	-	GO:0005488//binding	-	gi|460367984|ref|XP_004229850.1|/5.04905e-94/PREDICTED: arginine/serine-rich-splicing factor RSP40-like [Solanum lycopersicum]
PAU017461.1	480	159.01	315	51.81	132.62	1.356	Up	1.6842e-24	3.22465e-23	K08901|1|1e-51|199|vvi:100243071|photosystem II oxygen-evolving enhancer protein 3	GO:0009523//photosystem II;GO:0009534//chloroplast thylakoid	GO:0046872//metal ion binding;GO:0009055//electron carrier activity	GO:0022900//electron transport chain	gi|225425642|ref|XP_002272064.1|/1.30086e-50/PREDICTED: oxygen-evolving enhancer protein 3-2, chloroplastic [Vitis vinifera]
PAU006267.1	309	57	114	30.04	76.89	1.35591	Up	6.10936e-10	5.20516e-09	-	-	GO:0005488//binding	GO:0006629//lipid metabolic process	gi|357520563|ref|XP_003630570.1|/2.89597e-21/Acyl carrier protein [Medicago truncatula]
PAU018803.1	999	78	153	11.76	30.08	1.35492	Up	1.66858e-12	1.73761e-11	-	-	-	-	gi|255546947|ref|XP_002514531.1|/2.00219e-47/conserved hypothetical protein [Ricinus communis]
PAU029895.1	831	391.1	767.95	71.4	182.47	1.35366	Up	2.33562e-56	1.0233e-54	K13412|1|9e-60|228|vvi:100251670|calcium-dependent protein kinase [EC:2.7.11.1];K00924|3|2e-59|227|ath:AT5G12180|[EC:2.7.1.-]	-	GO:0004672//protein kinase activity;GO:0032559	GO:0006464//cellular protein modification process	gi|326367389|gb|ADZ55307.1|/2.26329e-112/phosphoenolpyruvate carboxylase kinase [Coffea arabica]
PAU026242.1	1449	76.35	149.03	7.85	20.04	1.35212	Up	3.31382e-12	3.36587e-11	K08237|1|1e-68|258|vvi:100246482|hydroquinone glucosyltransferase [EC:2.4.1.218]	-	GO:0016757//transferase activity, transferring glycosyl groups	-	gi|283362116|dbj|BAI65911.1|/2.55915e-172/UDP-sugar:glycosyltransferase [Forsythia x intermedia]
PAU014830.1	2682	64.49	125.49	3.55	9.04	1.3485	Up	2.0493e-10	1.81599e-09	K10838|1|0.0|913|vvi:100265647|xeroderma pigmentosum group C-complementing protein	GO:0009536//plastid	-	-	gi|460410223|ref|XP_004250530.1|/0/PREDICTED: DNA repair protein complementing XP-C cells-like [Solanum lycopersicum]
PAU024560.1	1485	38	74	3.81	9.7	1.34819	Up	1.08031e-06	6.52317e-06	-	-	-	-	gi|255560011|ref|XP_002521024.1|/6.08568e-177/conserved hypothetical protein [Ricinus communis]
PAU014761.1	906	3223.2	6299	537.85	1369.23	1.34809	Up	0	0	-	-	GO:0003676//nucleic acid binding	-	gi|154362215|gb|ABS80935.1|/1.40988e-158/putative NAC transcription factor [Avicennia marina]
PAU007402.1	1599	39	76	3.63	9.24	1.34792	Up	7.61844e-07	4.69701e-06	K00517|1|1e-170|598|ath:AT1G13710|[EC:1.14.-.-];K05280|5|8e-67|253|pop:POPTR_823742|flavonoid 3'-monooxygenase [EC:1.14.13.21]	-	GO:0016709//oxidoreductase activity, acting on paired donors, with incorporation or reduction of molecular oxygen, NAD(P)H as one donor, and incorporation of one atom of oxygen;GO:0005506//iron ion binding	GO:0008152//metabolic process	gi|225456565|ref|XP_002265310.1|/0/PREDICTED: cytochrome P450 78A4 isoform 1 [Vitis vinifera]
PAU016547.1	993	142.11	277.16	21.56	54.83	1.34661	Up	3.08454e-21	5.16199e-20	K13082|1|3e-74|276|ath:AT5G42800|bifunctional dihydroflavonol 4-reductase/flavanone 4-reductase [EC:1.1.1.219 1.1.1.234]	-	GO:0048037//cofactor binding;GO:0016491//oxidoreductase activity	GO:0008152//metabolic process	gi|225453897|ref|XP_002278913.1|/1.17816e-116/PREDICTED: dihydroflavonol-4-reductase [Vitis vinifera]
PAU018184.1	930	81	158.04	13.15	33.44	1.34651	Up	9.2158e-13	9.71354e-12	K13125|1|1e-120|431|gmx:100806356|nitric oxide synthase-interacting protein	-	GO:0046872//metal ion binding	-	gi|356554961|ref|XP_003545809.1|/1.34804e-119/PREDICTED: nitric oxide synthase-interacting protein homolog [Glycine max]
PAU017682.2	1410	54	105	5.71	14.52	1.34648	Up	6.45602e-09	5.0219e-08	-	-	-	-	gi|225435303|ref|XP_002282323.1|/7.27387e-148/PREDICTED: uncharacterized protein LOC100257089 [Vitis vinifera]
PAU000783.1	2268	69	134	4.5	11.44	1.34609	Up	5.66676e-11	5.26329e-10	K01090|1|1e-22|106|sbi:SORBI_01g038410|protein phosphatase [EC:3.1.3.16];K14497|2|2e-18|93.2|pop:POPTR_1081359|protein phosphatase 2C [EC:3.1.3.16]	GO:0043234//protein complex	GO:0004721//phosphoprotein phosphatase activity;GO:0043169//cation binding	GO:0006464//cellular protein modification process	gi|460402438|ref|XP_004246719.1|/1.9346e-151/PREDICTED: probable protein phosphatase 2C 38-like [Solanum lycopersicum]
PAU007460.1	2961	160.41	310.79	7.98	20.26	1.34417	Up	2.46772e-23	4.52869e-22	-	-	-	-	gi|225460909|ref|XP_002278970.1|/1.88005e-149/PREDICTED: uncharacterized protein LOC100250252 [Vitis vinifera]
PAU024797.1	2775	79	153	4.2	10.65	1.34239	Up	2.82022e-12	2.87051e-11	K00924|1|0.0|667|aly:ARALYDRAFT_476729|[EC:2.7.1.-]	GO:0009536//plastid;GO:0031224//intrinsic component of membrane	GO:0004702//receptor signaling protein serine/threonine kinase activity;GO:0005102//receptor binding;GO:0016160//amylase activity;GO:0032559;GO:0016628//oxidoreductase activity, acting on the CH-CH group of donors, NAD or NADP as acceptor	GO:0003006//developmental process involved in reproduction;GO:0007167//enzyme linked receptor protein signaling pathway;GO:0005982//starch metabolic process;GO:0009933//meristem structural organization;GO:0006464//cellular protein modification process;GO:0006950//response to stress;GO:0010073//meristem maintenance	gi|296088218|emb|CBI35733.3|/0/unnamed protein product [Vitis vinifera]
PAU002761.1	498	47	92	14.72	37.26	1.33985	Up	4.7073e-08	3.33711e-07	K05765|1|7e-69|257|gmx:100819975|cofilin	GO:0044464	GO:0008092//cytoskeletal protein binding	-	gi|358248624|ref|NP_001239657.1|/7.58236e-68/uncharacterized protein LOC100819975 [Glycine max]
PAU020087.1	1455	32	62	3.28	8.3	1.33942	Up	8.84962e-06	4.71282e-05	K00528|1|0.0|666|vvi:100252665|ferredoxin--NADP+ reductase [EC:1.18.1.2]	GO:0016020//membrane;GO:0043231//intracellular membrane-bounded organelle	GO:0008937//ferredoxin-NAD(P) reductase activity	GO:0008152//metabolic process	gi|225445178|ref|XP_002280736.1|/0/PREDICTED: NADPH:adrenodoxin oxidoreductase, mitochondrial [Vitis vinifera]
PAU009290.1	1221	22.17	43	2.72	6.88	1.3388	Up	0.000196256	0.000838692	-	GO:0044425//membrane part	GO:0019840//isoprenoid binding	GO:0003006//developmental process involved in reproduction;GO:0009738//abscisic acid-activated signaling pathway	gi|460397312|ref|XP_004244211.1|/0/PREDICTED: lanC-like protein 2-like [Solanum lycopersicum]
PAU002129.1	696	542.59	1056	119.22	301.43	1.3382	Up	4.46984e-76	2.72403e-74	-	GO:0009534//chloroplast thylakoid	GO:0016491//oxidoreductase activity;GO:0005506//iron ion binding	-	gi|255539487|ref|XP_002510808.1|/6.75463e-74/steroid binding protein, putative [Ricinus communis]
PAU017339.1	1089	73.19	141.68	10.1	25.5	1.33614	Up	2.20972e-11	2.11708e-10	-	-	-	-	gi|460402016|ref|XP_004246511.1|/3.16863e-166/PREDICTED: F-box/kelch-repeat protein At1g57790-like [Solanum lycopersicum]
PAU001781.2	1800	98	189	8.08	20.39	1.33543	Up	1.0012e-14	1.19691e-13	K00924|1|0.0|863|aly:ARALYDRAFT_485401|[EC:2.7.1.-]	GO:0015629//actin cytoskeleton;GO:0016020//membrane	GO:0008092//cytoskeletal protein binding;GO:0004672//protein kinase activity;GO:0046872//metal ion binding;GO:0004722//protein serine/threonine phosphatase activity;GO:0032559	GO:0016049//cell growth;GO:0008154//actin polymerization or depolymerization;GO:0000904//cell morphogenesis involved in differentiation;GO:0006464//cellular protein modification process	gi|73761697|gb|AAZ83348.1|/0/CDPK-related protein kinase [Gossypium hirsutum]
PAU005251.1	684	61.28	119	13.71	34.59	1.33513	Up	5.7609e-10	4.9238e-09	K15414|1|3e-67|252|pop:POPTR_567874|complement component 1 Q subcomponent-binding protein, mitochondrial	GO:0005739//mitochondrion	-	-	gi|460409009|ref|XP_004249933.1|/1.78862e-87/PREDICTED: uncharacterized protein LOC101257423 [Solanum lycopersicum]
PAU007259.1	1542	160.68	310.04	15.51	39.13	1.33508	Up	2.46772e-23	4.52527e-22	K08852|1|3e-17|88.2|vcn:VOLCADRAFT_107956|serine/threonine-protein kinase/endoribonuclease IRE1 [EC:2.7.11.1 3.1.26.-];K09287|3|2e-06|52.4|pop:POPTR_779580|RAV-like factor	-	-	-	gi|460381147|ref|XP_004236314.1|/7.73941e-98/PREDICTED: zinc finger CCCH domain-containing protein 43-like [Solanum lycopersicum]
PAU029892.1	525	166.24	324	49.21	124.13	1.33483	Up	1.36244e-24	2.61476e-23	K01802|1|2e-74|275|rcu:RCOM_0608620|peptidylprolyl isomerase [EC:5.2.1.8];K03767|2|2e-71|266|osa:4347920|peptidyl-prolyl cis-trans isomerase A (cyclophilin A) [EC:5.2.1.8]	-	GO:0016859//cis-trans isomerase activity	GO:0044267//cellular protein metabolic process	gi|196166898|gb|ACG70968.1|/1.81763e-73/cyclophilin [Ziziphus jujuba]
PAU014783.1	1110	34.58	66.82	4.68	11.79	1.33298	Up	4.38312e-06	2.44169e-05	-	-	-	-	-
PAU018351.1	1773	39	75	3.26	8.21	1.33251	Up	1.18111e-06	7.10712e-06	-	GO:0044464	-	-	gi|225455940|ref|XP_002276247.1|/3.32088e-148/PREDICTED: uncharacterized protein LOC100249284 [Vitis vinifera]
PAU030847.1	1326	81	156	9.13	22.96	1.33044	Up	2.186e-12	2.24661e-11	-	-	-	-	gi|296087301|emb|CBI33675.3|/1.00725e-111/unnamed protein product [Vitis vinifera]
PAU004881.1	2283	49	94	3.17	7.97	1.3301	Up	5.62918e-08	3.96062e-07	K12125|1|2e-59|229|ath:AT2G25930|protein EARLY FLOWERING 3	-	-	-	gi|224070734|ref|XP_002303218.1|/2.32509e-120/predicted protein [Populus trichocarpa]
PAU004482.2	2367	136	261	8.49	21.33	1.32905	Up	1.31725e-19	2.04535e-18	K05016|1|0.0|952|sbi:SORBI_06g030530|chloride channel 7	GO:0031224//intrinsic component of membrane	GO:0005488//binding;GO:0005254//chloride channel activity	GO:0015698//inorganic anion transport	gi|224120342|ref|XP_002331024.1|/0/Cl-channel clc-7 [Populus trichocarpa]
PAU010599.1	2199	31.82	61	2.14	5.37	1.32731	Up	8.06976e-06	4.33166e-05	K00901|1|0.0|1229|rcu:RCOM_1470420|diacylglycerol kinase [EC:2.7.1.107]	-	GO:0046872//metal ion binding;GO:0016301//kinase activity	GO:0007186//G-protein coupled receptor signaling pathway;GO:0006796//phosphate-containing compound metabolic process	gi|255547253|ref|XP_002514684.1|/0/diacylglycerol kinase, theta, putative [Ricinus communis]
PAU029339.1	1092	148.01	284.56	20.36	51.07	1.32674	Up	3.41416e-21	5.69792e-20	-	GO:0043231//intracellular membrane-bounded organelle	GO:0003824//catalytic activity	GO:0008152//metabolic process	gi|470134022|ref|XP_004302856.1|/6.44133e-151/PREDICTED: clavaminate synthase-like protein At3g21360-like [Fragaria vesca subsp. vesca]
PAU010087.1	822	54	104	9.97	24.99	1.32569	Up	9.97106e-09	7.58387e-08	K09338|1|3e-33|140|ath:AT3G01470|homeobox-leucine zipper protein	-	GO:0003677//DNA binding	GO:0006351//transcription, DNA-templated	gi|255540907|ref|XP_002511518.1|/9.41061e-79/homeobox protein, putative [Ricinus communis]
PAU014287.1	1431	24	46	2.5	6.26	1.32423	Up	0.000150194	0.000656383	-	-	-	-	gi|460377191|ref|XP_004234378.1|/9.63193e-31/PREDICTED: uncharacterized protein LOC101246025 [Solanum lycopersicum]
PAU029584.1	1131	475.07	910.79	63.03	157.69	1.32298	Up	4.7902e-64	2.46776e-62	K10046|1|0.0|751|rcu:RCOM_0484660|GDP-D-mannose 3', 5'-epimerase [EC:5.1.3.18 5.1.3.-]	-	GO:0048037//cofactor binding;GO:0016857//racemase and epimerase activity, acting on carbohydrates and derivatives	GO:0008152//metabolic process	gi|284437921|gb|ADB85573.1|/0/GDP-D-mannose 3',5'-epimerase [Actinidia deliciosa]
PAU025512.2	2964	348.57	665.3	17.32	43.33	1.32293	Up	4.33886e-47	1.57234e-45	-	GO:0031981//nuclear lumen;GO:0009536//plastid	-	-	gi|460405312|ref|XP_004248120.1|/0/PREDICTED: uncharacterized protein LOC101250056 [Solanum lycopersicum]
PAU014045.1	1425	37.51	71.86	3.93	9.83	1.32266	Up	2.37608e-06	1.37335e-05	-	GO:0043231//intracellular membrane-bounded organelle	-	-	gi|359492101|ref|XP_002283679.2|/8.91707e-162/PREDICTED: uncharacterized protein LOC100266014 [Vitis vinifera]
PAU020863.1	1440	38.2	73.05	3.95	9.88	1.32266	Up	1.67496e-06	9.87592e-06	K13289|1|0.0|714|rcu:RCOM_1406210|cathepsin A (carboxypeptidase C) [EC:3.4.16.5];K08249|3|5e-158|555|pop:POPTR_1084309|hydroxymandelonitrile lyase [EC:4.1.2.11]	GO:0031410//cytoplasmic vesicle	GO:0004180//carboxypeptidase activity	GO:0019538//protein metabolic process	gi|460394053|ref|XP_004242620.1|/0/PREDICTED: serine carboxypeptidase II-2-like [Solanum lycopersicum]
PAU000963.1	942	242	464	38.78	96.9	1.32118	Up	1.48873e-33	3.84289e-32	K15113|1|2e-131|466|vvi:100249984|solute carrier family 25 (mitochondrial iron transporter), member 28/37	GO:0019866//organelle inner membrane;GO:0031224//intrinsic component of membrane	-	GO:0006810//transport;GO:0009987//cellular process	gi|225439526|ref|XP_002262844.1|/2.95756e-130/PREDICTED: mitoferrin-like isoform 1 [Vitis vinifera]
PAU026789.1	1470	2586	4935	262.13	653.89	1.31877	Up	0	0	K12742|1|6e-85|313|pop:POPTR_1111628|isoprene synthase [EC:4.2.3.27];K15086|2|3e-80|297|rcu:RCOM_0906740|(3S)-linalool synthase [EC:4.2.3.25];K14181|5|7e-76|283|vvi:100256880|valencene synthase [EC:4.2.3.73]	GO:0009536//plastid	GO:0046872//metal ion binding;GO:0016838//carbon-oxygen lyase activity, acting on phosphates	-	gi|301131134|gb|ADK62524.1|/0/geraniol synthase [Phyla dulcis]
PAU025658.1	5277	506.76	962.85	14.07	35.09	1.31844	Up	9.334e-67	5.02136e-65	-	-	-	-	gi|225446457|ref|XP_002275272.1|/0/PREDICTED: uncharacterized protein LOC100250601 [Vitis vinifera]
PAU023129.1	1446	37.75	71.9	3.89	9.69	1.31673	Up	2.37608e-06	1.37367e-05	K13030|1|8e-60|229|sbi:SORBI_01g001220|cyanohydrin beta-glucosyltransferase [EC:2.4.1.85];K13493|2|3e-55|214|ath:AT5G05870|cytokinin-N-glucosyltransferase [EC:2.4.1.-];K13692|4|9e-51|199|vvi:100252177|UDP-glucose:(indol-3-yl)acetate beta-D-glucosyltransferase [EC:2.4.1.121];K13691|5|2e-46|184|rcu:RCOM_0606510|pathogen-inducible salicylic acid glucosyltransferase [EC:2.4.1.-]	-	-	-	gi|225449258|ref|XP_002280528.1|/6.31483e-155/PREDICTED: UDP-glycosyltransferase 85A1 [Vitis vinifera]
PAU000843.1	2283	79	150	5.11	12.72	1.3157	Up	1.0201e-11	1.00465e-10	K14494|1|1e-43|176|ppp:PHYPADRAFT_235432|DELLA protein	-	-	-	gi|460408276|ref|XP_004249572.1|/0/PREDICTED: scarecrow-like protein 9-like [Solanum lycopersicum]
PAU020589.1	807	345.76	660	65.08	161.64	1.3125	Up	7.83314e-47	2.83017e-45	K01873|1|2e-89|327|aly:ARALYDRAFT_326110|valyl-tRNA synthetase [EC:6.1.1.9];K00799|2|4e-14|76.6|cre:CHLREDRAFT_146799|glutathione S-transferase [EC:2.5.1.18]	GO:0009526//plastid envelope;GO:0009532//plastid stroma	GO:0005488//binding;GO:0015038//glutathione disulfide oxidoreductase activity	GO:0006464//cellular protein modification process	gi|350535987|ref|NP_001234224.1|/1.43926e-108/dehydroascorbate reductase [Solanum lycopersicum]
PAU025565.2	3054	57	108	2.75	6.83	1.31245	Up	8.36332e-09	6.4213e-08	K13420|1|2e-127|455|pop:POPTR_1075175|LRR receptor-like serine/threonine-protein kinase FLS2 [EC:2.7.11.1]	GO:0016020//membrane	GO:0004871//signal transducer activity;GO:0016491//oxidoreductase activity;GO:0004674//protein serine/threonine kinase activity;GO:0032559	GO:0006464//cellular protein modification process	gi|359477838|ref|XP_002283031.2|/0/PREDICTED: probable leucine-rich repeat receptor-like protein kinase At2g33170-like [Vitis vinifera]
PAU002768.1	618	35	67	8.72	21.64	1.3113	Up	4.78672e-06	2.65013e-05	K09648|1|1e-08|57.8|smo:SELMODRAFT_91609|mitochondrial inner membrane protease subunit 2 [EC:3.4.21.-];K09647|2|1e-07|54.7|aly:ARALYDRAFT_313641|mitochondrial inner membrane protease subunit 1 [EC:3.4.21.-]	GO:0031090//organelle membrane	-	-	gi|470107227|ref|XP_004289950.1|/9.70321e-84/PREDICTED: mitochondrial inner membrane protease subunit 1-like [Fragaria vesca subsp. vesca]
PAU007738.1	1824	124	235	10.08	25.01	1.31101	Up	1.82084e-17	2.56521e-16	-	-	-	-	gi|357110936|ref|XP_003557271.1|/1.5538e-15/PREDICTED: uncharacterized protein LOC100820938 [Brachypodium distachyon]
PAU002541.1	312	80	155	41.71	103.45	1.31047	Up	2.00168e-12	2.06416e-11	-	GO:0009534//chloroplast thylakoid;GO:0030529//ribonucleoprotein complex	GO:0003723//RNA binding;GO:0005198//structural molecule activity	GO:0010467//gene expression	gi|255576477|ref|XP_002529130.1|/2.42642e-44/Plastid-specific 30S ribosomal protein 3, chloroplast precursor, putative [Ricinus communis]
PAU014943.1	1413	30	57	3.17	7.86	1.31005	Up	2.77728e-05	0.000138443	K14494|1|4e-54|210|ath:AT1G14920|DELLA protein	GO:0043231//intracellular membrane-bounded organelle	GO:0003676//nucleic acid binding;GO:0001071//nucleic acid binding transcription factor activity	GO:0009725//response to hormone;GO:0006351//transcription, DNA-templated	gi|460415061|ref|XP_004252879.1|/0/PREDICTED: scarecrow-like protein 3-like [Solanum lycopersicum]
PAU021331.2	1764	38	72	3.2	7.93	1.30925	Up	2.58582e-06	1.4868e-05	K13947|1|0.0|1001|pop:POPTR_728847|auxin efflux carrier family	GO:0031224//intrinsic component of membrane	-	GO:0006810//transport	gi|462406017|gb|EMJ11481.1|/0/hypothetical protein PRUPE_ppa002944mg [Prunus persica]
PAU006792.1	1758	47	89	3.97	9.83	1.30805	Up	1.73337e-07	1.15192e-06	K08770|1|1e-12|73.2|aly:ARALYDRAFT_915730|ubiquitin C	GO:0042579//microbody	GO:0016772//transferase activity, transferring phosphorus-containing groups	-	gi|462415667|gb|EMJ20404.1|/0/hypothetical protein PRUPE_ppa017046mg [Prunus persica]
PAU013167.1	1290	143	271	16.57	41.02	1.30775	Up	6.6447e-20	1.0451e-18	K15283|1|1e-162|570|rcu:RCOM_1516140|solute carrier family 35, member E1	GO:0031224//intrinsic component of membrane	GO:0005342//organic acid transmembrane transporter activity;GO:0015145//monosaccharide transmembrane transporter activity;GO:0015291//secondary active transmembrane transporter activity	GO:0015717//triose phosphate transport;GO:0008645//hexose transport;GO:0015711//organic anion transport	gi|460367338|ref|XP_004229531.1|/0/PREDICTED: xylulose 5-phosphate/phosphate translocator, chloroplastic-like isoform 1 [Solanum lycopersicum]
PAU024245.1	909	30	57	4.99	12.35	1.3074	Up	2.77728e-05	0.000138414	K15340|1|4e-07|53.5|ppp:PHYPADRAFT_135525|DNA cross-link repair 1A protein	-	-	-	gi|460387824|ref|XP_004239573.1|/3.24015e-70/PREDICTED: uncharacterized protein LOC101265027 [Solanum lycopersicum]
PAU016790.1	1077	38	72	5.3	13.11	1.3066	Up	2.58582e-06	1.4875e-05	-	GO:0009528//plastid inner membrane	-	-	gi|298204572|emb|CBI23847.3|/9.62184e-75/unnamed protein product [Vitis vinifera]
PAU026967.1	1320	37.21	70.43	4.21	10.41	1.30608	Up	3.66808e-06	2.06609e-05	K01809|1|4e-164|575|vvi:100263511|mannose-6-phosphate isomerase [EC:5.3.1.8]	-	GO:0016861//intramolecular oxidoreductase activity, interconverting aldoses and ketoses	GO:0019852//L-ascorbic acid metabolic process;GO:0003006//developmental process involved in reproduction;GO:0044238	gi|460375390|ref|XP_004233489.1|/5.40332e-166/PREDICTED: mannose-6-phosphate isomerase 2-like [Solanum lycopersicum]
PAU002124.1	603	92.11	175.63	23.54	58.2	1.3059	Up	1.82672e-13	2.01902e-12	K14397|1|6e-111|397|vvi:100261950|cleavage and polyadenylation specificity factor subunit 5	GO:0043231//intracellular membrane-bounded organelle	GO:0003824//catalytic activity	-	gi|460377212|ref|XP_004234388.1|/5.14521e-111/PREDICTED: cleavage and polyadenylation specificity factor subunit 5-like [Solanum lycopersicum]
PAU027536.1	1566	80	151	7.6	18.76	1.30359	Up	1.10704e-11	1.08718e-10	K00279|1|0.0|732|vvi:100245801|cytokinin dehydrogenase [EC:1.5.99.12]	-	GO:0016645//oxidoreductase activity, acting on the CH-NH group of donors;GO:0050662//coenzyme binding	GO:0009690//cytokinin metabolic process	gi|441415450|dbj|BAM74649.1|/0/cytokinin oxidase/dehydrogenase [Torenia fournieri]
PAU018991.1	1098	966	1826	132.13	325.87	1.30234	Up	8.26344e-124	9.17506e-122	-	-	-	-	gi|460390294|ref|XP_004240770.1|/3.74003e-98/PREDICTED: auxin-induced protein 5NG4-like [Solanum lycopersicum]
PAU011710.1	723	48	91	10.13	24.97	1.30156	Up	1.22533e-07	8.29488e-07	-	GO:0031224//intrinsic component of membrane	-	GO:0032502//developmental process	gi|224100805|ref|XP_002312022.1|/4.81923e-126/predicted protein [Populus trichocarpa]
PAU009724.1	987	55	104	8.4	20.7	1.30117	Up	1.66816e-08	1.23856e-07	-	-	-	-	gi|255583555|ref|XP_002532534.1|/1.54872e-60/kinesin light chain, putative [Ricinus communis]
PAU012052.1	1653	264	497	23.74	58.45	1.29988	Up	8.95166e-35	2.40518e-33	K14963|1|2e-11|69.3|smo:SELMODRAFT_169971|COMPASS component SWD3;K12862|3|2e-10|65.5|vcn:VOLCADRAFT_66651|pleiotropic regulator 1;K14555|5|7e-10|63.9|bdi:100823842|U3 small nucleolar RNA-associated protein 13	GO:0031461//cullin-RING ubiquitin ligase complex	-	GO:0009267//cellular response to starvation	gi|460411681|ref|XP_004251234.1|/0/PREDICTED: F-box/WD-40 repeat-containing protein At5g21040-like [Solanum lycopersicum]
PAU023133.1	1443	46.14	86.94	4.77	11.74	1.29937	Up	3.75974e-07	2.39701e-06	K13030|1|1e-65|248|sbi:SORBI_01g001220|cyanohydrin beta-glucosyltransferase [EC:2.4.1.85];K13493|2|3e-64|244|ath:AT5G05870|cytokinin-N-glucosyltransferase [EC:2.4.1.-];K13692|4|8e-52|202|vvi:100252177|UDP-glucose:(indol-3-yl)acetate beta-D-glucosyltransferase [EC:2.4.1.121];K13691|5|2e-49|195|rcu:RCOM_0606510|pathogen-inducible salicylic acid glucosyltransferase [EC:2.4.1.-]	-	-	-	gi|460388534|ref|XP_004239922.1|/0/PREDICTED: UDP-glycosyltransferase 85A1-like [Solanum lycopersicum]
PAU012284.2	3774	273.89	513.72	10.66	26.23	1.29901	Up	9.88048e-36	2.72397e-34	K00826|1|1e-170|599|gmx:100798328|branched-chain amino acid aminotransferase [EC:2.6.1.42]	-	-	-	gi|460372269|ref|XP_004231953.1|/0/PREDICTED: putative nuclear matrix constituent protein 1-like protein-like [Solanum lycopersicum]
PAU004628.1	555	29	55	8.09	19.88	1.29711	Up	3.95338e-05	0.000191839	K09422|1|3e-48|189|vvi:100233133|myb proto-oncogene protein, plant	-	-	-	gi|119220854|gb|ABL61515.1|/3.35464e-47/R2R3 Myb4a C2 repressor motif protein [Vitis vinifera]
PAU025488.1	561	38	72	10.48	25.73	1.29581	Up	2.58582e-06	1.48715e-05	K07560|1|3e-49|192|bdi:100832436|D-tyrosyl-tRNA(Tyr) deacylase [EC:3.1.-.-]	GO:0044424	GO:0016787//hydrolase activity	GO:0009063//cellular amino acid catabolic process	gi|460374298|ref|XP_004232948.1|/3.01824e-51/PREDICTED: D-tyrosyl-tRNA(Tyr) deacylase-like [Solanum lycopersicum]
PAU005846.1	2640	78.64	147.14	4.39	10.77	1.29473	Up	2.1959e-11	2.1055e-10	-	-	-	-	gi|470133359|ref|XP_004302534.1|/0/PREDICTED: uncharacterized protein LOC101304393 [Fragaria vesca subsp. vesca]
PAU025347.1	246	29	56	19.78	48.52	1.29454	Up	2.54778e-05	0.000127578	-	-	-	-	gi|12003398|gb|AAG43556.1|AF211538_1/2.53051e-09/Avr9/Cf-9 rapidly elicited protein 180 [Nicotiana tabacum]
PAU016985.1	948	52.58	98.84	8.37	20.51	1.29303	Up	4.70462e-08	3.33618e-07	K01783|1|2e-126|449|pop:POPTR_744163|ribulose-phosphate 3-epimerase [EC:5.1.3.1]	GO:0009532//plastid stroma;GO:0009526//plastid envelope;GO:0009534//chloroplast thylakoid;GO:0005576//extracellular region	GO:0005488//binding;GO:0016857//racemase and epimerase activity, acting on carbohydrates and derivatives	GO:0006007//glucose catabolic process;GO:0051707//response to other organism;GO:0015977//carbon fixation;GO:0003006//developmental process involved in reproduction;GO:0006950//response to stress	gi|462405176|gb|EMJ10640.1|/2.61822e-126/hypothetical protein PRUPE_ppa009655mg [Prunus persica]
PAU022739.1	900	25	47	4.2	10.29	1.29278	Up	0.000163297	0.000708428	-	-	-	-	gi|225455137|ref|XP_002269434.1|/1.05565e-81/PREDICTED: uncharacterized protein At2g29880-like [Vitis vinifera]
PAU007263.1	681	55.73	104.99	12.53	30.65	1.2905	Up	1.66816e-08	1.23894e-07	K07119|1|1e-78|290|bdi:100841815|	-	GO:0016628//oxidoreductase activity, acting on the CH-CH group of donors, NAD or NADP as acceptor;GO:0046914//transition metal ion binding	GO:0008152//metabolic process	gi|470125757|ref|XP_004298866.1|/3.81483e-90/PREDICTED: NADP-dependent alkenal double bond reductase P1-like [Fragaria vesca subsp. vesca]
PAU004879.1	2514	481	898	28.24	69.07	1.29032	Up	1.43404e-60	6.7058e-59	-	-	-	-	gi|356557323|ref|XP_003546966.1|/7.859e-117/PREDICTED: uncharacterized protein LOC100794867 [Glycine max]
PAU002448.1	1176	61	114	7.77	18.97	1.28773	Up	4.92722e-09	3.86859e-08	-	-	-	GO:0050896//response to stimulus	gi|460386722|ref|XP_004239045.1|/1.66973e-99/PREDICTED: ninja-family protein AFP2-like [Solanum lycopersicum]
PAU003881.1	264	48	92	30.2	73.72	1.28751	Up	7.9622e-08	5.49713e-07	-	GO:0044444	GO:0005515//protein binding	GO:0010286//heat acclimation;GO:0009791//post-embryonic development	gi|462423006|gb|EMJ27269.1|/1.10984e-36/hypothetical protein PRUPE_ppa014018mg [Prunus persica]
PAU001206.1	1623	36.42	68	3.34	8.15	1.28695	Up	5.20508e-06	2.86739e-05	K15336|1|9e-34|143|vvi:100259391|tRNA (cytosine38-C5)-methyltransferase [EC:2.1.1.204]	-	-	-	gi|225431703|ref|XP_002264696.1|/0/PREDICTED: pentatricopeptide repeat-containing protein At2g13420, mitochondrial [Vitis vinifera]
PAU021535.1	714	78.45	147.22	16.78	40.92	1.28606	Up	2.1959e-11	2.10467e-10	K12898|1|7e-102|367|vvi:100247294|heterogeneous nuclear ribonucleoprotein F/H	GO:0032991//macromolecular complex	GO:0003676//nucleic acid binding	-	gi|462397990|gb|EMJ03658.1|/1.24515e-102/hypothetical protein PRUPE_ppa010105mg [Prunus persica]
PAU009311.2	2817	184.14	342.5	9.63	23.48	1.28582	Up	6.08806e-24	1.1405e-22	K10143|1|0.0|1031|rcu:RCOM_0073590|E3 ubiquitin-protein ligase RFWD2 [EC:6.3.2.19]	GO:0043234//protein complex;GO:0044424	GO:0005515//protein binding;GO:0003824//catalytic activity	-	gi|460397354|ref|XP_004244232.1|/0/PREDICTED: protein SPA1-RELATED 3-like [Solanum lycopersicum]
PAU002041.1	1695	146	272	12.8	31.18	1.28448	Up	1.94587e-19	2.99846e-18	K13420|1|6e-18|90.9|aly:ARALYDRAFT_356368|LRR receptor-like serine/threonine-protein kinase FLS2 [EC:2.7.11.1]	GO:0016020//membrane	GO:0016787//hydrolase activity	-	gi|225438416|ref|XP_002276062.1|/0/PREDICTED: leucine-rich repeat protein SHOC-2 [Vitis vinifera]
PAU000116.1	1461	93	173	9.49	23.07	1.28154	Up	6.99844e-13	7.43118e-12	K13424|1|5e-22|103|pop:POPTR_577093|WRKY transcription factor 33	-	-	-	gi|86155943|gb|ABC86709.1|/3.23793e-90/putative WRKY1a transcription factor [Coffea arabica]
PAU014087.1	801	80.12	149.7	15.2	36.95	1.2815	Up	2.5697e-11	2.44942e-10	K08081|1|1e-111|400|pop:POPTR_832557|tropine dehydrogenase [EC:1.1.1.206]	-	GO:0016616//oxidoreductase activity, acting on the CH-OH group of donors, NAD or NADP as acceptor	GO:0008152//metabolic process	gi|460379021|ref|XP_004235263.1|/6.7922e-119/PREDICTED: tropinone reductase homolog [Solanum lycopersicum]
PAU022663.1	624	282.5	529.3	69.63	169.25	1.28137	Up	1.09039e-36	3.0902e-35	-	-	-	-	gi|462396208|gb|EMJ02007.1|/4.83843e-30/hypothetical protein PRUPE_ppa025557mg [Prunus persica]
PAU024314.1	2898	27	50	1.37	3.33	1.28135	Up	0.0001238	0.000550734	-	GO:0009536//plastid	-	-	gi|297735465|emb|CBI17905.3|/0/unnamed protein product [Vitis vinifera]
PAU029961.1	2442	858.4	1591.64	51.9	126.06	1.2803	Up	1.21057e-104	1.12783e-102	K07277|1|3e-31|135|ppp:PHYPADRAFT_110734|outer membrane protein	GO:0031224//intrinsic component of membrane;GO:0009707//chloroplast outer membrane	GO:0008320//protein transmembrane transporter activity	GO:0006605//protein targeting;GO:0009657//plastid organization;GO:0009653//anatomical structure morphogenesis	gi|225434863|ref|XP_002280661.1|/0/PREDICTED: protein TOC75-3, chloroplastic-like [Vitis vinifera]
PAU019250.1	405	35	66	13.7	33.27	1.28005	Up	7.38884e-06	3.98552e-05	K00360|1|4e-15|78.2|ppp:PHYPADRAFT_184973|nitrate reductase (NADH) [EC:1.7.1.1];K13076|4|6e-12|67.4|zma:100191970|delta8-fatty-acid desaturase [EC:1.14.19.4]	GO:0031090//organelle membrane;GO:0009534//chloroplast thylakoid	GO:0005506//iron ion binding;GO:0008940//nitrate reductase activity	GO:0008152//metabolic process	gi|460378721|ref|XP_004235117.1|/1.00565e-66/PREDICTED: metal-nicotianamine transporter YSL2-like [Solanum lycopersicum]
PAU004264.1	1077	4320	8030	602.78	1461.65	1.27789	Up	0	0	K01366|1|1e-157|554|pop:POPTR_675847|cathepsin H [EC:3.4.22.16]	GO:0043231//intracellular membrane-bounded organelle	GO:0004175//endopeptidase activity;GO:0005488//binding	GO:0009725//response to hormone;GO:0019538//protein metabolic process;GO:0032502//developmental process	gi|146215994|gb|ABQ10199.1|/1.44704e-163/cysteine protease Cp1 [Actinidia deliciosa]
PAU028019.1	2631	168.1	310.97	9.42	22.84	1.27776	Up	1.35872e-21	2.31039e-20	-	GO:0043231//intracellular membrane-bounded organelle	-	GO:0010035//response to inorganic substance;GO:0006950//response to stress;GO:0009987//cellular process;GO:0042126//nitrate metabolic process	gi|460399924|ref|XP_004245486.1|/0/PREDICTED: protein NLP7-like [Solanum lycopersicum]
PAU004674.1	1944	92.91	172	7.08	17.16	1.27723	Up	6.47902e-13	6.8947e-12	K10268|1|5e-18|91.3|gmx:100812999|F-box and leucine-rich repeat protein 2/20;K14515|4|1e-15|83.2|ath:AT5G25350|EIN3-binding F-box protein	GO:0043231//intracellular membrane-bounded organelle	GO:0003824//catalytic activity	GO:0019941//modification-dependent protein catabolic process	gi|460370457|ref|XP_004231069.1|/0/PREDICTED: F-box/LRR-repeat protein 10-like isoform 1 [Solanum lycopersicum]
PAU030250.2	3558	656.2	1212	27.11	65.67	1.27641	Up	1.14841e-79	7.36803e-78	-	-	-	-	gi|460377366|ref|XP_004234464.1|/8.82817e-125/PREDICTED: uncharacterized protein LOC101247498 [Solanum lycopersicum]
PAU009089.1	1521	108	200	10.57	25.6	1.27617	Up	1.47572e-14	1.74361e-13	-	GO:0009534//chloroplast thylakoid	GO:0070011//peptidase activity, acting on L-amino acid peptides	GO:0019538//protein metabolic process;GO:0007165//signal transduction	gi|359481833|ref|XP_002277512.2|/0/PREDICTED: carboxyl-terminal-processing protease-like [Vitis vinifera]
PAU019793.1	831	337.64	628.06	61.64	149.23	1.2756	Up	9.28976e-43	3.07752e-41	K09338|1|4e-65|246|ath:AT4G37790|homeobox-leucine zipper protein	-	GO:0003677//DNA binding	GO:0009725//response to hormone;GO:0006351//transcription, DNA-templated	gi|219560134|gb|ACL27275.1|/7.10121e-82/homeodomain leucine-zipper 1 [Capsicum annuum]
PAU028411.1	1485	141	261	14.14	34.23	1.27548	Up	1.60295e-18	2.3594e-17	-	GO:0016020//membrane	-	-	gi|460402799|ref|XP_004246898.1|/1.15572e-151/PREDICTED: PAN domain-containing protein At5g03700-like [Solanum lycopersicum]
PAU006386.2	729	58	108	12.14	29.38	1.27507	Up	1.38446e-08	1.03967e-07	-	GO:0043231//intracellular membrane-bounded organelle	-	-	gi|460378651|ref|XP_004235082.1|/4.69344e-44/PREDICTED: uncharacterized protein LOC101268745 [Solanum lycopersicum]
PAU008012.1	240	32	61	22.45	54.32	1.27477	Up	1.37276e-05	7.16462e-05	-	-	-	-	gi|255569416|ref|XP_002525675.1|/5.30972e-07/conserved hypothetical protein [Ricinus communis]
PAU025798.1	2052	25.95	47.84	1.87	4.52	1.27328	Up	0.000163297	0.000708681	K00430|1|7e-157|552|pop:POPTR_719600|peroxidase [EC:1.11.1.7]	-	GO:0005506//iron ion binding;GO:0003824//catalytic activity;GO:0016209//antioxidant activity	GO:0008152//metabolic process;GO:0006950//response to stress	gi|224094875|ref|XP_002310274.1|/8.82015e-156/predicted protein [Populus trichocarpa]
PAU012650.3	999	68	126	10.25	24.77	1.27297	Up	1.03049e-09	8.61373e-09	K05275|1|3e-36|150|zma:100272747|pyridoxine 4-dehydrogenase [EC:1.1.1.65];K00064|2|1e-10|65.9|gmx:100809400|D-threo-aldose 1-dehydrogenase [EC:1.1.1.122]	-	-	-	gi|147767361|emb|CAN68994.1|/4.97483e-131/hypothetical protein VITISV_040294 [Vitis vinifera]
PAU000140.1	648	43	80	10.18	24.6	1.27292	Up	1.06581e-06	6.44202e-06	-	-	-	-	gi|460413099|ref|XP_004251933.1|/1.67997e-12/PREDICTED: uncharacterized protein LOC101246405 [Solanum lycopersicum]
PAU010943.1	879	58.19	107.94	10.02	24.21	1.27272	Up	2.10708e-08	1.54651e-07	-	GO:0043231//intracellular membrane-bounded organelle	GO:0046914//transition metal ion binding	GO:0043270//positive regulation of ion transport	gi|365222928|gb|AEW69816.1|/1.9921e-53/Hop-interacting protein THI119 [Solanum lycopersicum]
PAU029183.1	1236	1492.88	2761.3	180.77	436.6	1.27216	Up	1.69319e-179	2.69095e-177	K01369|1|5e-132|469|rcu:RCOM_0798420|legumain [EC:3.4.22.34]	-	GO:0004175//endopeptidase activity	GO:0019538//protein metabolic process	gi|233142300|gb|ACQ91103.1|/1.04304e-131/vacuolar processing enzyme a [Populus tomentosa]
PAU023695.1	642	933.43	1737	223.27	539.23	1.27211	Up	7.40076e-115	7.52958e-113	K00799|1|2e-72|269|vvi:100243577|glutathione S-transferase [EC:2.5.1.18]	-	GO:0016765//transferase activity, transferring alkyl or aryl (other than methyl) groups	GO:0009755//hormone-mediated signaling pathway	gi|148616162|gb|ABQ96852.1|/4.85057e-81/glutathione S-transferase [Solanum commersonii]
PAU001737.1	693	50	93	11.04	26.66	1.27194	Up	1.43688e-07	9.64638e-07	K14515|1|6e-13|72.4|aly:ARALYDRAFT_481400|EIN3-binding F-box protein;K03875|5|1e-10|64.7|ath:AT1G77000|F-box and leucine-rich repeat protein 1 (S-phase kinase-associated protein 2)	-	GO:0003824//catalytic activity	-	gi|460375619|ref|XP_004233602.1|/4.16364e-100/PREDICTED: F-box protein At5g67140-like [Solanum lycopersicum]
PAU030255.1	3426	147.69	271.98	6.34	15.31	1.27192	Up	4.79784e-19	7.2015e-18	K13447|1|2e-10|67.4|zma:100037794|respiratory burst oxidase [EC:1.6.3.- 1.11.1.-]	GO:0016020//membrane	GO:0016723//oxidoreductase activity, oxidizing metal ions, NAD or NADP as acceptor;GO:0005488//binding	-	gi|302143807|emb|CBI22668.3|/0/unnamed protein product [Vitis vinifera]
PAU001939.1	2928	215	396	10.82	26.11	1.2709	Up	4.68974e-27	9.96816e-26	K01176|1|1e-116|419|ppp:PHYPADRAFT_60178|alpha-amylase [EC:3.2.1.1]	-	GO:0046872//metal ion binding;GO:0016160//amylase activity	GO:0044238	gi|460375176|ref|XP_004233383.1|/0/PREDICTED: uncharacterized protein LOC101249042 [Solanum lycopersicum]
PAU009741.1	1173	75.79	139.97	9.68	23.35	1.27034	Up	1.42191e-10	1.27396e-09	K00924|1|2e-149|527|ath:AT1G30270|[EC:2.7.1.-];K07198|3|9e-57|219|pop:POPTR_818055|5'-AMP-activated protein kinase, catalytic alpha subunit [EC:2.7.11.11]	GO:0043231//intracellular membrane-bounded organelle	GO:0004674//protein serine/threonine kinase activity;GO:0032559	GO:0006464//cellular protein modification process;GO:0009755//hormone-mediated signaling pathway	gi|255583653|ref|XP_002532581.1|/0/CBL-interacting serine/threonine-protein kinase, putative [Ricinus communis]
PAU022010.1	3012	61	112	2.98	7.18	1.26867	Up	1.13978e-08	8.61784e-08	K10615|1|3e-21|102|cme:CMB070C|E3 ubiquitin-protein ligase HERC4 [EC:6.3.2.19];K11493|4|5e-16|85.5|ota:Ot03g05690|regulator of chromosome condensation	GO:0016020//membrane;GO:0043231//intracellular membrane-bounded organelle	-	-	gi|460373746|ref|XP_004232675.1|/0/PREDICTED: uncharacterized protein LOC101267670 [Solanum lycopersicum]
PAU012793.1	1071	185.2	342	25.99	62.61	1.26844	Up	9.91712e-24	1.84221e-22	-	-	-	-	gi|460386004|ref|XP_004238690.1|/3.36148e-104/PREDICTED: auxin-induced protein 5NG4-like [Solanum lycopersicum]
PAU025355.1	792	211.86	392.21	40.66	97.93	1.26814	Up	3.48312e-27	7.44249e-26	K08912|1|3e-148|522|rcu:RCOM_0633890|light-harvesting complex II chlorophyll a/b binding protein 1	GO:0009536//plastid	-	GO:0006091//generation of precursor metabolites and energy	gi|255557387|ref|XP_002519724.1|/3.42195e-147/chlorophyll A/B binding protein, putative [Ricinus communis]
PAU026632.1	927	38.51	71	6.27	15.07	1.26514	Up	3.97462e-06	2.23151e-05	-	-	GO:0005488//binding	-	gi|460383361|ref|XP_004237394.1|/1.33459e-135/PREDICTED: uncharacterized protein LOC101260128 [Solanum lycopersicum]
PAU005824.1	849	181	334	32.31	77.63	1.26463	Up	3.8292e-23	6.94339e-22	-	-	-	-	gi|460368620|ref|XP_004230163.1|/4.29533e-106/PREDICTED: broad-range acid phosphatase DET1-like [Solanum lycopersicum]
PAU010214.1	831	32	59	5.84	14.02	1.26345	Up	3.25292e-05	0.00016041	-	-	-	-	gi|225466356|ref|XP_002275014.1|/1.33303e-96/PREDICTED: uncharacterized protein LOC100255200 [Vitis vinifera]
PAU010216.1	933	57	105	9.23	22.15	1.2629	Up	2.97322e-08	2.14594e-07	K02866|1|1e-08|58.5|osa:4332737|large subunit ribosomal protein L10e	-	-	-	gi|470143911|ref|XP_004307610.1|/1.67605e-77/PREDICTED: uncharacterized protein At2g39920-like [Fragaria vesca subsp. vesca]
PAU007880.1	381	86.11	160.61	36.02	86.42	1.26257	Up	5.02402e-12	5.04185e-11	K02976|1|8e-31|129|pop:POPTR_730438|small subunit ribosomal protein S26e	-	-	-	gi|460389574|ref|XP_004240426.1|/8.85514e-31/PREDICTED: 40S ribosomal protein S26-2-like [Solanum lycopersicum]
PAU002521.1	960	31	57	4.87	11.67	1.26081	Up	4.62438e-05	0.000220397	-	GO:0043231//intracellular membrane-bounded organelle	GO:0005488//binding	GO:0009813//flavonoid biosynthetic process;GO:0009267//cellular response to starvation;GO:0048513//organ development;GO:0048468//cell development;GO:0006351//transcription, DNA-templated	gi|224111740|ref|XP_002315961.1|/6.56859e-101/predicted protein [Populus trichocarpa]
PAU017451.7	1356	198.45	363.58	21.85	52.3	1.25918	Up	9.60256e-25	1.85314e-23	K01438|1|0.0|712|vvi:100252374|acetylornithine deacetylase [EC:3.5.1.16]	-	GO:0070011//peptidase activity, acting on L-amino acid peptides;GO:0016811//hydrolase activity, acting on carbon-nitrogen (but not peptide) bonds, in linear amides	-	gi|460400740|ref|XP_004245890.1|/0/PREDICTED: acetylornithine deacetylase-like [Solanum lycopersicum]
PAU009815.1	1767	25.67	47.08	2.16	5.17	1.25913	Up	0.000163297	0.000708555	K13412|1|0.0|879|gmx:100809838|calcium-dependent protein kinase [EC:2.7.11.1]	GO:0009536//plastid	GO:0046872//metal ion binding;GO:0004674//protein serine/threonine kinase activity;GO:0032559	GO:0006464//cellular protein modification process;GO:0009755//hormone-mediated signaling pathway	gi|163658596|gb|ABY28389.1|/0/calcium-dependent protein kinase 1 [Datura metel]
PAU018613.1	303	93	174	50.1	119.88	1.25871	Up	4.60592e-13	4.9447e-12	-	-	-	-	gi|460367713|ref|XP_004229715.1|/7.90268e-35/PREDICTED: uncharacterized protein LOC101248137 [Solanum lycopersicum]
PAU013116.1	3165	57	104	2.65	6.34	1.25849	Up	4.50968e-08	3.20355e-07	K13420|1|1e-50|200|sbi:SORBI_06g028760|LRR receptor-like serine/threonine-protein kinase FLS2 [EC:2.7.11.1]	GO:0031410//cytoplasmic vesicle;GO:0016020//membrane	GO:0004672//protein kinase activity	GO:0009987//cellular process	gi|225438587|ref|XP_002276354.1|/0/PREDICTED: probable inactive receptor kinase At5g10020 [Vitis vinifera]
PAU004826.1	366	29	54	12.68	30.33	1.25819	Up	6.10024e-05	0.000285972	-	-	-	-	gi|224069114|ref|XP_002326278.1|/5.44424e-44/predicted protein [Populus trichocarpa]
PAU026080.1	405	28	52	10.96	26.21	1.25787	Up	8.6877e-05	0.000396565	-	-	-	-	gi|460405597|ref|XP_004248262.1|/2.17501e-53/PREDICTED: uncharacterized protein LOC101266980 [Solanum lycopersicum]
PAU012475.1	933	129.85	238	21.02	50.2	1.25592	Up	6.18932e-17	8.51242e-16	-	GO:0043231//intracellular membrane-bounded organelle	-	-	gi|225434664|ref|XP_002280187.1|/1.47512e-57/PREDICTED: uncharacterized protein LOC100260337 [Vitis vinifera]
PAU028607.1	1767	40	73	3.36	8.02	1.25514	Up	4.61586e-06	2.56079e-05	K07195|1|0.0|697|vvi:100267121|exocyst complex component 7	-	-	GO:0006887//exocytosis	gi|460402860|ref|XP_004246928.1|/0/PREDICTED: uncharacterized protein LOC101249400 [Solanum lycopersicum]
PAU019710.2	546	38	70	10.79	25.74	1.25432	Up	6.08208e-06	3.32341e-05	K14515|1|2e-13|73.6|ath:AT2G25490|EIN3-binding F-box protein	-	-	-	gi|460375619|ref|XP_004233602.1|/3.89267e-69/PREDICTED: F-box protein At5g67140-like [Solanum lycopersicum]
PAU027621.1	1509	48.23	87.92	4.76	11.34	1.25239	Up	6.63116e-07	4.11335e-06	K14963|1|6e-13|73.9|pop:POPTR_760587|COMPASS component SWD3	-	-	-	gi|460399902|ref|XP_004245475.1|/1.43697e-165/PREDICTED: uncharacterized protein LOC101244103 [Solanum lycopersicum]
PAU005869.1	4614	106.43	192.98	3.38	8.05	1.25197	Up	1.50819e-13	1.67305e-12	-	GO:0043234//protein complex;GO:0009570//chloroplast stroma	-	GO:0051125//regulation of actin nucleation	gi|460402653|ref|XP_004246825.1|/0/PREDICTED: uncharacterized protein LOC101259665 [Solanum lycopersicum]
PAU013240.1	1023	435.46	795	64.08	152.54	1.25124	Up	6.65732e-52	2.68012e-50	-	-	-	-	gi|296089429|emb|CBI39248.3|/1.23535e-116/unnamed protein product [Vitis vinifera]
PAU011128.1	1134	258.84	472	34.25	81.5	1.2507	Up	1.43933e-31	3.51747e-30	K10355|1|0.0|742|ath:AT5G09810|actin, other eukaryote;K05692|2|0.0|738|rcu:RCOM_0503940|actin beta/gamma 1	GO:0043232	GO:0032559	-	gi|342837524|dbj|BAK57343.1|/0/actin1 [Morella rubra]
PAU004800.3	708	59	108	12.73	30.29	1.25061	Up	2.26672e-08	1.65867e-07	K09510|1|1e-12|71.6|vcn:VOLCADRAFT_57911|DnaJ homolog subfamily B member 4	-	GO:0005515//protein binding	-	gi|225442030|ref|XP_002269039.1|/5.38312e-58/PREDICTED: dnaJ homolog subfamily B member 7 [Vitis vinifera]
PAU012081.1	936	35.13	64.12	5.67	13.48	1.2494	Up	1.73547e-05	8.90103e-05	-	GO:0043231//intracellular membrane-bounded organelle	GO:0016407//acetyltransferase activity	-	gi|296083942|emb|CBI24330.3|/3.58562e-120/unnamed protein product [Vitis vinifera]
PAU002492.3	1650	38	69	3.42	8.13	1.24926	Up	9.2646e-06	4.92303e-05	K13418|1|5e-145|513|pop:POPTR_913861|somatic embryogenesis receptor kinase 1 [EC:2.7.10.1 2.7.11.1]	GO:0031224//intrinsic component of membrane	GO:0016491//oxidoreductase activity;GO:0004672//protein kinase activity;GO:0032559	GO:0006464//cellular protein modification process	gi|225425033|ref|XP_002269902.1|/0/PREDICTED: protein NSP-INTERACTING KINASE 1 [Vitis vinifera]
PAU026631.1	921	63.62	116	10.44	24.79	1.24764	Up	5.73336e-09	4.47408e-08	-	-	-	-	gi|462401278|gb|EMJ06835.1|/1.1053e-57/hypothetical protein PRUPE_ppa009224mg [Prunus persica]
PAU009013.1	594	66.59	121.72	17.29	40.97	1.24463	Up	3.1044e-09	2.48802e-08	K09753|1|1e-34|144|pop:POPTR_814849|cinnamoyl-CoA reductase [EC:1.2.1.44]	-	GO:0048037//cofactor binding	GO:0008152//metabolic process	gi|225470849|ref|XP_002267167.1|/5.45992e-65/PREDICTED: bifunctional dihydroflavonol 4-reductase/flavanone 4-reductase [Vitis vinifera]
PAU005871.1	2055	67.73	122.55	4.88	11.56	1.24419	Up	3.33364e-09	2.66472e-08	K10268|1|6e-41|167|vvi:100254543|F-box and leucine-rich repeat protein 2/20	-	-	GO:0019941//modification-dependent protein catabolic process	gi|460407232|ref|XP_004249058.1|/0/PREDICTED: F-box/LRR-repeat protein 3-like [Solanum lycopersicum]
PAU028707.1	1842	32	58	2.58	6.11	1.2438	Up	4.9679e-05	0.000235064	-	GO:0044424	GO:0003677//DNA binding	GO:0048646//anatomical structure formation involved in morphogenesis;GO:0006355//regulation of transcription, DNA-templated;GO:0010074//maintenance of meristem identity;GO:0048608//reproductive structure development;GO:0048367//shoot system development;GO:0007389//pattern specification process	gi|147770644|emb|CAN73410.1|/0/hypothetical protein VITISV_024375 [Vitis vinifera]
PAU017021.1	1002	43	78	6.46	15.29	1.24298	Up	2.47162e-06	1.42417e-05	-	GO:0009526//plastid envelope	-	-	gi|460365290|ref|XP_004228536.1|/7.07291e-85/PREDICTED: uncharacterized protein LOC101245871 [Solanum lycopersicum]
PAU028506.1	993	27	49	4.1	9.69	1.24087	Up	0.000189824	0.000815072	K13692|1|2e-50|197|vvi:100252177|UDP-glucose:(indol-3-yl)acetate beta-D-glucosyltransferase [EC:2.4.1.121];K13691|3|4e-46|183|rcu:RCOM_0101360|pathogen-inducible salicylic acid glucosyltransferase [EC:2.4.1.-]	-	GO:0008194//UDP-glycosyltransferase activity;GO:0016758//transferase activity, transferring hexosyl groups	-	gi|225440047|ref|XP_002276858.1|/1.03451e-104/PREDICTED: UDP-glycosyltransferase 86A1 [Vitis vinifera]
PAU013979.1	2286	121.3	218.74	7.84	18.52	1.24016	Up	4.7695e-15	5.83376e-14	K14509|1|0.0|1067|vvi:100254638|ethylene receptor [EC:2.7.13.-]	GO:0031090//organelle membrane	GO:0004673//protein histidine kinase activity;GO:0004871//signal transducer activity;GO:0032559	GO:0006468//protein phosphorylation;GO:0000160//phosphorelay signal transduction system;GO:0006351//transcription, DNA-templated	gi|225432989|ref|XP_002284507.1|/0/PREDICTED: ethylene receptor 2-like [Vitis vinifera]
PAU024563.1	1047	925.05	1674.64	132.89	313.78	1.23952	Up	2.16e-105	2.03576e-103	K01090|1|5e-91|332|sbi:SORBI_01g038410|protein phosphatase [EC:3.1.3.16];K14497|2|1e-42|172|zma:100381666|protein phosphatase 2C [EC:3.1.3.16]	GO:0043234//protein complex	GO:0004721//phosphoprotein phosphatase activity;GO:0043169//cation binding	GO:0006464//cellular protein modification process	gi|460393842|ref|XP_004242517.1|/1.22742e-119/PREDICTED: probable protein phosphatase 2C 25-like [Solanum lycopersicum]
PAU003345.1	591	106.02	193	27.67	65.32	1.2392	Up	1.00248e-13	1.12333e-12	K02997|1|4e-90|328|rcu:RCOM_0855200|small subunit ribosomal protein S9e	GO:0030529//ribonucleoprotein complex	GO:0003723//RNA binding;GO:0005198//structural molecule activity	GO:0010467//gene expression	gi|449434792|ref|XP_004135180.1|/1.07885e-89/PREDICTED: 40S ribosomal protein S9-2-like [Cucumis sativus]
PAU004228.1	1518	102	184	10.01	23.6	1.23734	Up	5.85482e-13	6.24685e-12	K01733|1|0.0|771|vvi:100266217|threonine synthase [EC:4.2.3.1]	GO:0009536//plastid	GO:0016838//carbon-oxygen lyase activity, acting on phosphates;GO:0048037//cofactor binding	GO:0006566//threonine metabolic process	gi|225444828|ref|XP_002279042.1|/0/PREDICTED: threonine synthase, chloroplastic [Vitis vinifera]
PAU019348.1	1173	659	1190	84.21	198.49	1.237	Up	3.56452e-75	2.14542e-73	K05275|1|5e-39|160|zma:100272747|pyridoxine 4-dehydrogenase [EC:1.1.1.65];K00064|2|6e-23|106|ath:AT4G33670|D-threo-aldose 1-dehydrogenase [EC:1.1.1.122]	-	GO:0004033//aldo-keto reductase (NADP) activity	GO:0008152//metabolic process	gi|460404273|ref|XP_004247608.1|/1.69366e-152/PREDICTED: perakine reductase-like [Solanum lycopersicum]
PAU012779.1	2835	436.94	785.47	22.71	53.51	1.23648	Up	6.02518e-50	2.30722e-48	K12822|1|1e-99|363|vvi:100263874|RNA-binding protein 25	-	-	-	gi|460385968|ref|XP_004238672.1|/6.69188e-104/PREDICTED: uncharacterized protein LOC101253282 [Solanum lycopersicum]
PAU025224.1	384	35	64	14.52	34.15	1.23384	Up	1.73547e-05	8.89915e-05	-	-	-	-	gi|462413925|gb|EMJ18974.1|/1.277e-21/hypothetical protein PRUPE_ppa016854mg [Prunus persica]
PAU009306.1	198	4698.55	8768	4127.88	9698.78	1.2324	Up	0	0	-	-	GO:0043169//cation binding	-	gi|351630004|gb|AEQ54919.1|/5.48315e-28/metallothionin 3 [Salvia miltiorrhiza]
PAU012063.2	1164	60	108	7.73	18.16	1.23222	Up	3.67152e-08	2.62888e-07	K00919|1|3e-135|479|gmx:100812541|4-diphosphocytidyl-2-C-methyl-D-erythritol kinase [EC:2.7.1.148]	GO:0009536//plastid	GO:0016301//kinase activity;GO:0000166//nucleotide binding	GO:0006720//isoprenoid metabolic process	gi|145843639|gb|ABP96842.1|/1.41748e-151/4-diphosphocytidyl-2-C-methyl-D-erythritol kinase [Salvia miltiorrhiza]
PAU007517.1	2049	83	149	6	14.09	1.23164	Up	1.09709e-10	9.91339e-10	K14153|1|1e-16|87.0|ota:Ot12g00960|hydroxymethylpyrimidine kinase / phosphomethylpyrimidine kinase / thiamine-phosphate diphosphorylase [EC:2.7.1.49 2.7.4.7 2.5.1.3];K14407|2|7e-08|57.8|ota:Ot01g05550|cleavage stimulation factor subunit 2;K13195|3|3e-06|52.4|pop:POPTR_712972|cold-inducible RNA-binding protein	-	-	-	gi|462409489|gb|EMJ14823.1|/3.64984e-85/hypothetical protein PRUPE_ppa002096mg [Prunus persica]
PAU019525.1	1677	38.58	69.32	3.42	8.03	1.2314	Up	9.2646e-06	4.92411e-05	-	GO:0031224//intrinsic component of membrane	-	-	gi|218192406|gb|EEC74833.1|/3.65678e-165/hypothetical protein OsI_10676 [Oryza sativa Indica Group]
PAU022410.1	2292	58	104	3.74	8.78	1.23118	Up	7.29124e-08	5.06843e-07	-	-	-	-	gi|460395969|ref|XP_004243552.1|/0/PREDICTED: uncharacterized protein LOC101254220 [Solanum lycopersicum]
PAU008344.1	3141	1298	2324	60.83	142.77	1.23084	Up	9.4071e-143	1.19137e-140	-	GO:0044464	-	-	gi|225456989|ref|XP_002278890.1|/0/PREDICTED: uncharacterized protein LOC100257111 [Vitis vinifera]
PAU011133.1	903	77.52	139.66	12.98	30.46	1.23063	Up	3.74818e-10	3.26904e-09	K12870|1|2e-105|380|vvi:100250525|pre-mRNA-splicing factor ISY1	GO:0009536//plastid	-	-	gi|460388773|ref|XP_004240039.1|/9.53561e-107/PREDICTED: pre-mRNA-splicing factor ISY1 homolog [Solanum lycopersicum]
PAU024645.1	2901	443.09	792.59	22.5	52.75	1.22925	Up	9.5182e-50	3.63335e-48	K01595|1|0.0|1713|rcu:RCOM_1177170|phosphoenolpyruvate carboxylase [EC:4.1.1.31]	-	GO:0046872//metal ion binding;GO:0004611//phosphoenolpyruvate carboxykinase activity;GO:0016628//oxidoreductase activity, acting on the CH-CH group of donors, NAD or NADP as acceptor	GO:0071704;GO:0009060//aerobic respiration;GO:0043648//dicarboxylic acid metabolic process	gi|2266947|gb|AAB80714.1|/0/phosphoenolpyruvate carboxylase 1 [Gossypium hirsutum]
PAU006785.1	864	130	234	22.79	53.41	1.22871	Up	5.11926e-16	6.61775e-15	K03539|1|3e-11|67.4|osa:9271052|ribonuclease P/MRP protein subunit RPP1 [EC:3.1.26.5];K12129|3|5e-06|50.1|vvi:100246836|pseudo-response regulator 7	-	-	-	gi|460378395|ref|XP_004234958.1|/7.81891e-103/PREDICTED: uncharacterized protein LOC101255179 [Solanum lycopersicum]
PAU000877.1	2799	61	109	3.21	7.52	1.22816	Up	3.92182e-08	2.8015e-07	-	-	-	-	gi|225440548|ref|XP_002273340.1|/4.8218e-147/PREDICTED: uncharacterized protein LOC100245981 [Vitis vinifera]
PAU000277.1	501	37	67	11.51	26.96	1.22793	Up	1.31309e-05	6.86797e-05	K02553|1|6e-74|274|rcu:RCOM_0364170|regulator of ribonuclease activity A	GO:0044424	GO:0005515//protein binding;GO:0008428//ribonuclease inhibitor activity;GO:0016741	GO:0019219;GO:0006730//one-carbon metabolic process;GO:0060699//regulation of endoribonuclease activity	gi|255576633|ref|XP_002529206.1|/6.11147e-73/Regulator of ribonuclease activity A, putative [Ricinus communis]
PAU005879.1	786	209.96	378	40.62	95.13	1.22771	Up	4.06864e-25	8.01077e-24	K02149|1|2e-116|416|rcu:RCOM_1104310|V-type H+-transporting ATPase subunit D [EC:3.6.3.14]	GO:0005773//vacuole;GO:0016469//proton-transporting two-sector ATPase complex;GO:0031090//organelle membrane	GO:0019829//cation-transporting ATPase activity	GO:0015988//energy coupled proton transmembrane transport, against electrochemical gradient	gi|255564076|ref|XP_002523036.1|/1.99632e-115/ATP synthase subunit d, putative [Ricinus communis]
PAU026702.1	1833	47	84	3.8	8.89	1.22618	Up	1.41516e-06	8.43617e-06	K09840|1|0.0|916|vvi:100267016|9-cis-epoxycarotenoid dioxygenase [EC:1.13.11.51]	-	GO:0016701//oxidoreductase activity, acting on single donors with incorporation of molecular oxygen	-	gi|399932283|gb|AFP57677.1|/0/9-cis-epoxycarotenoid dioxygenase 3 protein family isoform 1 [Nicotiana tabacum]
PAU029868.1	240	2457.71	4528.61	1724.53	4033.04	1.22566	Up	6.59188e-291	1.74226e-288	-	-	-	-	-
PAU009278.1	900	34	61	5.71	13.35	1.22528	Up	3.7454e-05	0.000182256	-	GO:0031090//organelle membrane	GO:0016741	GO:0006730//one-carbon metabolic process	gi|460397287|ref|XP_004244199.1|/7.44346e-136/PREDICTED: uncharacterized protein LOC101246550 [Solanum lycopersicum]
PAU014205.1	798	64	115	12.19	28.49	1.22476	Up	1.40421e-08	1.05385e-07	K08913|1|1e-150|530|rcu:RCOM_0483250|light-harvesting complex II chlorophyll a/b binding protein 2	GO:0009521;GO:0031224//intrinsic component of membrane;GO:0009534//chloroplast thylakoid	GO:0046906//tetrapyrrole binding;GO:0043169//cation binding	GO:0006464//cellular protein modification process;GO:0006091//generation of precursor metabolites and energy	gi|255581778|ref|XP_002531690.1|/1.66424e-149/chlorophyll A/B binding protein, putative [Ricinus communis]
PAU024420.1	912	87	156	14.42	33.68	1.22382	Up	4.22602e-11	3.95382e-10	K09338|1|1e-66|251|ath:AT4G16780|homeobox-leucine zipper protein	-	-	-	gi|255541088|ref|XP_002511608.1|/4.69401e-77/homeobox protein, putative [Ricinus communis]
PAU017942.1	1689	64	114	5.63	13.12	1.22056	Up	2.11014e-08	1.54828e-07	K00423|1|3e-68|258|ppp:PHYPADRAFT_163787|L-ascorbate oxidase [EC:1.10.3.3]	GO:0005576//extracellular region	GO:0046914//transition metal ion binding;GO:0016682//oxidoreductase activity, acting on diphenols and related substances as donors, oxygen as acceptor	GO:0009808//lignin metabolic process	gi|359495139|ref|XP_002264394.2|/0/PREDICTED: laccase-14 [Vitis vinifera]
PAU012481.1	1836	279.08	497	22.55	52.54	1.22029	Up	1.17745e-31	2.88618e-30	K13463|1|0.0|890|vvi:100254771|coronatine-insensitive protein 1	GO:0031461//cullin-RING ubiquitin ligase complex	GO:0005488//binding;GO:0019787//small conjugating protein transferase activity	GO:0043161//proteasome-mediated ubiquitin-dependent protein catabolic process;GO:0006952//defense response;GO:0051707//response to other organism;GO:0009719;GO:0009611//response to wounding;GO:0009908//flower development;GO:0007165//signal transduction;GO:0009639//response to red or far red light	gi|350535701|ref|NP_001234464.1|/0/coronatine-insensitive 1 [Solanum lycopersicum]
PAU007026.1	2310	102	181	6.52	15.16	1.21733	Up	1.96477e-12	2.02782e-11	K13415|1|1e-41|169|vvi:100252647|protein brassinosteroid insensitive 1 [EC:2.7.10.1 2.7.11.1]	GO:0043231//intracellular membrane-bounded organelle	GO:0004672//protein kinase activity	GO:0009987//cellular process;GO:0008152//metabolic process	gi|225456272|ref|XP_002279697.1|/0/PREDICTED: probable inactive leucine-rich repeat receptor-like protein kinase At3g03770-like [Vitis vinifera]
PAU027752.1	1254	127	226	15.15	35.21	1.21667	Up	3.14974e-15	3.87989e-14	K12135|1|3e-10|64.7|aly:ARALYDRAFT_488429|zinc finger protein CONSTANS;K12129|4|9e-10|63.2|vvi:100246836|pseudo-response regulator 7	-	-	-	gi|147809824|emb|CAN73757.1|/2.82877e-100/hypothetical protein VITISV_026326 [Vitis vinifera]
PAU002217.1	369	160	289	69.31	160.93	1.2153	Up	1.55666e-19	2.40941e-18	K02969|1|1e-63|238|vvi:100258347|small subunit ribosomal protein S20e	GO:0015935//small ribosomal subunit;GO:0030312//external encapsulating structure;GO:0031981//nuclear lumen	GO:0003676//nucleic acid binding;GO:0005198//structural molecule activity	GO:0010467//gene expression	gi|225455513|ref|XP_002265347.1|/1.98283e-62/PREDICTED: 40S ribosomal protein S20-2 isoform 1 [Vitis vinifera]
PAU001123.2	849	46.03	82	8.22	19.06	1.21334	Up	1.99882e-06	1.16666e-05	K00861|1|2e-12|71.2|vcn:VOLCADRAFT_103251|riboflavin kinase [EC:2.7.1.26];K07748|2|3e-08|57.4|rcu:RCOM_0707880|sterol-4alpha-carboxylate 3-dehydrogenase (decarboxylating) [EC:1.1.1.170]	GO:0044464	-	-	gi|255537629|ref|XP_002509881.1|/1.34145e-91/conserved hypothetical protein [Ricinus communis]
PAU026130.1	609	51.67	92.38	13.07	30.3	1.21306	Up	3.56054e-07	2.27538e-06	K11275|1|1e-07|54.7|osa:4342583|histone H1/5	GO:0043231//intracellular membrane-bounded organelle;GO:0000785//chromatin	GO:0003676//nucleic acid binding	GO:0006351//transcription, DNA-templated;GO:0034728//nucleosome organization	gi|147842416|emb|CAN71833.1|/3.28025e-20/hypothetical protein VITISV_005586 [Vitis vinifera]
PAU030239.1	1434	133.41	236.41	13.87	32.12	1.2115	Up	9.2838e-16	1.18253e-14	-	-	-	-	gi|460377294|ref|XP_004234428.1|/3.90148e-165/PREDICTED: uncharacterized protein LOC101260903 [Solanum lycopersicum]
PAU007656.1	1326	44	78	4.96	11.48	1.21071	Up	3.98924e-06	2.23817e-05	K14190|1|0.0|667|vvi:100253859|GDP-L-galactose phosphorylase [EC:2.7.7.69]	-	-	-	gi|145408226|gb|ABP65665.1|/0/VTC2-like protein [Actinidia chinensis]
PAU007468.1	1326	44	78	4.96	11.48	1.21071	Up	3.98924e-06	2.23766e-05	K14190|1|0.0|667|vvi:100253859|GDP-L-galactose phosphorylase [EC:2.7.7.69]	-	-	-	gi|145408226|gb|ABP65665.1|/0/VTC2-like protein [Actinidia chinensis]
PAU013546.1	2064	198	350	14.2	32.86	1.21044	Up	1.79973e-22	3.18734e-21	-	-	-	-	gi|460385324|ref|XP_004238354.1|/1.44828e-81/PREDICTED: uncharacterized protein LOC101261617 [Solanum lycopersicum]
PAU011489.2	4779	786.04	1386.09	24.12	55.81	1.21029	Up	1.48402e-83	1.00237e-81	K01535|1|0.0|1416|pop:POPTR_737523|H+-transporting ATPase [EC:3.6.3.6]	GO:0031224//intrinsic component of membrane	GO:0042625//ATPase activity, coupled to transmembrane movement of ions;GO:0032559	GO:0009206;GO:0006811//ion transport;GO:0009207	gi|449499538|ref|XP_004160843.1|/0/PREDICTED: LOW QUALITY PROTEIN: plasma membrane ATPase 4-like [Cucumis sativus]
PAU010346.1	735	131	233	27.18	62.85	1.20937	Up	1.22094e-15	1.53985e-14	-	-	GO:0005488//binding	-	gi|460370012|ref|XP_004230849.1|/1.18045e-26/PREDICTED: uncharacterized protein LOC101260772 [Solanum lycopersicum]
PAU011069.1	900	58	103	9.75	22.54	1.20901	Up	1.09583e-07	7.45143e-07	-	-	-	-	gi|460387410|ref|XP_004239370.1|/4.52627e-125/PREDICTED: uncharacterized protein LOC101254998 [Solanum lycopersicum]
PAU031087.1	309	66.46	120	35.03	80.93	1.20808	Up	4.6955e-09	3.69381e-08	-	GO:0009536//plastid	GO:0003676//nucleic acid binding;GO:0016667//oxidoreductase activity, acting on a sulfur group of donors	GO:0008152//metabolic process;GO:0006950//response to stress	gi|462408090|gb|EMJ13424.1|/1.93801e-25/hypothetical protein PRUPE_ppa013333mg [Prunus persica]
PAU011490.1	1116	40.16	71.06	5.4	12.47	1.20743	Up	1.05845e-05	5.58535e-05	-	-	-	-	gi|255574097|ref|XP_002527964.1|/1.15692e-86/conserved hypothetical protein [Ricinus communis]
PAU018371.1	591	470	837	122.69	283.26	1.20711	Up	4.16222e-52	1.68121e-50	K02939|1|6e-55|211|vvi:100251697|large subunit ribosomal protein L9	GO:0000315//organellar large ribosomal subunit;GO:0009532//plastid stroma	GO:0003723//RNA binding;GO:0005198//structural molecule activity	GO:0010467//gene expression;GO:0022613//ribonucleoprotein complex biogenesis	gi|460411163|ref|XP_004250984.1|/1.12684e-54/PREDICTED: 50S ribosomal protein L9, chloroplastic-like [Solanum lycopersicum]
PAU004094.1	1005	190	336	28.48	65.66	1.20507	Up	1.18731e-21	2.02744e-20	K00991|1|2e-107|387|vvi:100247263|2-C-methyl-D-erythritol 4-phosphate cytidylyltransferase [EC:2.7.7.60]	-	GO:0070567	GO:0006721//terpenoid metabolic process	gi|392937527|gb|AFM93780.1|/2.76242e-121/plastid 2-C-methyl-D-erythritol 4-phosphate cytidylyltransferase [Picrorhiza kurrooa]
PAU022937.1	447	51	91	17.94	41.31	1.20331	Up	5.36872e-07	3.36632e-06	-	-	-	-	gi|225444549|ref|XP_002275796.1|/6.4314e-37/PREDICTED: uncharacterized protein LOC100265752 [Vitis vinifera]
PAU018830.1	771	173	306	34.15	78.56	1.20191	Up	7.24388e-20	1.13713e-18	K08917|1|9e-131|464|vvi:100241887|light-harvesting complex II chlorophyll a/b binding protein 6	GO:0009521;GO:0031224//intrinsic component of membrane;GO:0009534//chloroplast thylakoid	GO:0046906//tetrapyrrole binding	GO:0006464//cellular protein modification process;GO:0006091//generation of precursor metabolites and energy	gi|225447745|ref|XP_002263201.1|/1.05141e-129/PREDICTED: chlorophyll a-b binding protein CP24 10A, chloroplastic [Vitis vinifera]
PAU017335.1	2307	350.22	615.01	22.43	51.59	1.20166	Up	7.9417e-38	2.31825e-36	K01674|1|6e-69|260|vvi:100259742|carbonic anhydrase [EC:4.2.1.1]	GO:0009534//chloroplast thylakoid	-	-	gi|460402028|ref|XP_004246517.1|/4.01652e-120/PREDICTED: uncharacterized protein LOC101255233 [Solanum lycopersicum]
PAU029891.1	1365	488.55	859.8	53.43	122.85	1.20118	Up	2.60148e-52	1.06137e-50	-	GO:0009532//plastid stroma	-	-	gi|326367385|gb|ADZ55303.1|/3.14369e-124/hypothetical protein MA17P03.10 [Coffea arabica]
PAU005761.1	1350	46	81	5.09	11.7	1.20077	Up	3.00532e-06	1.71222e-05	-	GO:0043234//protein complex	GO:0019787//small conjugating protein transferase activity	GO:0032446//protein modification by small protein conjugation	gi|359496878|ref|XP_002267145.2|/3.15187e-177/PREDICTED: U-box domain-containing protein 30 [Vitis vinifera]
PAU019396.1	3234	68	119	3.09	7.1	1.20021	Up	1.80424e-08	1.33471e-07	-	-	-	-	gi|462422346|gb|EMJ26609.1|/0/hypothetical protein PRUPE_ppa000582mg [Prunus persica]
PAU012798.1	984	65.78	116	10.08	23.16	1.20014	Up	1.49924e-08	1.11895e-07	K10151|1|2e-41|167|pop:POPTR_804326|cyclin D2;K14505|2|6e-34|142|vvi:100264093|cyclin D3, plant	-	-	-	gi|6448480|emb|CAB61221.1|/6.54685e-136/cyclin D1 [Antirrhinum majus]
PAU015851.1	1227	316	556	38.55	88.57	1.20009	Up	1.91697e-34	5.11108e-33	K00306|1|4e-115|412|bdi:100834553|sarcosine oxidase / L-pipecolate oxidase [EC:1.5.3.1 1.5.3.7]	-	GO:0016647//oxidoreductase activity, acting on the CH-NH group of donors, oxygen as acceptor	GO:0006760//folic acid-containing compound metabolic process	gi|460397870|ref|XP_004244488.1|/9.24844e-165/PREDICTED: probable sarcosine oxidase-like [Solanum lycopersicum]
PAU018299.2	2571	344.94	605.02	19.8	45.49	1.20005	Up	2.66994e-37	7.67403e-36	K15213|1|6e-55|214|sbi:SORBI_09g016515|TATA box-binding protein-associated factor RNA polymerase I subunit B	-	-	-	gi|33318329|gb|AAQ05032.1|AF468223_1/5.33359e-145/phospholipase A1 [Nicotiana tabacum]
PAU029472.1	579	44	78	11.74	26.97	1.19992	Up	3.98924e-06	2.23869e-05	K09377|1|1e-96|349|pop:POPTR_798080|cysteine and glycine-rich protein	-	GO:0046914//transition metal ion binding	-	gi|224056260|ref|XP_002298780.1|/1.63142e-95/predicted protein [Populus trichocarpa]
PAU016067.2	1038	515	907	74.65	171.45	1.19957	Up	3.46096e-55	1.48425e-53	K00121|1|2e-61|234|sbi:SORBI_01g044580|S-(hydroxymethyl)glutathione dehydrogenase / alcohol dehydrogenase [EC:1.1.1.284 1.1.1.1];K00001|3|2e-59|227|sbi:SORBI_01g025570|alcohol dehydrogenase [EC:1.1.1.1]	-	-	-	gi|359478643|ref|XP_002281275.2|/4.07542e-107/PREDICTED: LOW QUALITY PROTEIN: alcohol dehydrogenase-like 1-like [Vitis vinifera]
PAU031105.1	1557	175	307	16.73	38.37	1.19754	Up	1.21377e-19	1.88829e-18	-	-	-	-	gi|255545349|ref|XP_002513735.1|/9.05363e-62/conserved hypothetical protein [Ricinus communis]
PAU022008.1	2094	141.02	246.7	9.97	22.83	1.19527	Up	6.80208e-16	8.75129e-15	K09338|1|1e-160|565|ath:AT1G73360|homeobox-leucine zipper protein	-	GO:0003677//DNA binding	GO:0006351//transcription, DNA-templated	gi|449445947|ref|XP_004140733.1|/0/PREDICTED: homeobox-leucine zipper protein HDG11-like [Cucumis sativus]
PAU000172.1	1482	265	464.18	26.64	61	1.19522	Up	9.08662e-29	2.06882e-27	K08867|1|3e-97|353|smo:SELMODRAFT_136322|WNK lysine deficient protein kinase [EC:2.7.11.1];K12132|5|2e-92|337|aly:ARALYDRAFT_317356|serine/threonine-protein kinase WNK1 [EC:2.7.11.1]	-	GO:0004702//receptor signaling protein serine/threonine kinase activity;GO:0032559	GO:0006464//cellular protein modification process	gi|30844109|gb|AAP36697.1|/3.60787e-129/MAP kinase-like protein [Gossypium hirsutum]
PAU020664.1	2415	83	145	5.08	11.61	1.19247	Up	5.46734e-10	4.68938e-09	K09518|1|3e-13|75.9|vvi:100267066|DnaJ homolog subfamily B member 12	-	-	-	gi|462394747|gb|EMJ00546.1|/2.42102e-99/hypothetical protein PRUPE_ppa025105mg [Prunus persica]
PAU022706.1	2673	37	64.52	2.04	4.66	1.19176	Up	4.50196e-05	0.000214941	K04121|1|2e-136|485|vvi:100267397|ent-kaurene synthase [EC:4.2.3.19]	-	GO:0016838//carbon-oxygen lyase activity, acting on phosphates	GO:0043692	gi|346983344|emb|CCD33019.1|/1.24119e-152/cis-abienol synthase [Nicotiana tabacum]
PAU008069.1	1044	36	63	5.19	11.84	1.18986	Up	4.2484e-05	0.000204765	K00517|1|5e-107|385|ath:AT3G48360|[EC:1.14.-.-];K04498|3|5e-11|67.0|aly:ARALYDRAFT_897509|E1A/CREB-binding protein [EC:2.3.1.48]	GO:0043231//intracellular membrane-bounded organelle	GO:0000989//transcription factor binding transcription factor activity;GO:0004468//lysine N-acetyltransferase activity, acting on acetyl phosphate as donor;GO:0046914//transition metal ion binding;GO:0005515//protein binding	GO:0000302//response to reactive oxygen species;GO:0009756//carbohydrate mediated signaling;GO:0048229//gametophyte development;GO:0051347//positive regulation of transferase activity;GO:0048511//rhythmic process;GO:0006970//response to osmotic stress;GO:0009755//hormone-mediated signaling pathway;GO:0006351//transcription, DNA-templated	gi|297733653|emb|CBI14900.3|/1.75221e-142/unnamed protein product [Vitis vinifera]
PAU021619.1	975	40	70	6.19	14.11	1.18871	Up	1.59186e-05	8.21642e-05	-	-	-	GO:0009743//response to carbohydrate	gi|460400227|ref|XP_004245637.1|/3.03113e-93/PREDICTED: heat stress transcription factor B-2b-like [Solanum lycopersicum]
PAU028073.1	660	294.18	516.5	68.35	155.79	1.18859	Up	6.07846e-32	1.5036e-30	K00799|1|7e-91|331|gmx:547936|glutathione S-transferase [EC:2.5.1.18]	-	GO:0016846//carbon-sulfur lyase activity	-	gi|333690873|gb|AEF79856.1|/1.39551e-102/glutathione-S-transferase tau 1 [Hevea brasiliensis]
PAU012337.1	678	36.63	64.23	8.27	18.84	1.18784	Up	2.8194e-05	0.000140312	K11838|1|4e-11|66.2|vvi:100266796|ubiquitin carboxyl-terminal hydrolase 7 [EC:3.1.2.15]	-	-	-	gi|460382919|ref|XP_004237183.1|/1.66226e-45/PREDICTED: uncharacterized protein LOC101255192 [Solanum lycopersicum]
PAU020514.1	1725	150	261	12.91	29.39	1.18684	Up	1.08376e-16	1.45515e-15	K15078|1|7e-85|313|vvi:100250139|structure-specific endonuclease subunit SLX1 [EC:3.6.1.-];K15271|3|3e-63|241|rcu:RCOM_1095670|ATP-dependent DNA helicase HFM1/MER3 [EC:3.6.4.12]	-	-	-	gi|460381331|ref|XP_004236404.1|/0/PREDICTED: pentatricopeptide repeat-containing protein At4g33170-like [Solanum lycopersicum]
PAU010223.1	1077	44.17	77	6.16	14.02	1.18648	Up	5.99e-06	3.27678e-05	K10082|1|2e-06|51.6|mtr:MTR_5g031140|lectin, mannose-binding 2	-	-	-	gi|462414671|gb|EMJ19408.1|/1.25665e-74/hypothetical protein PRUPE_ppa007818mg [Prunus persica]
PAU004055.1	1140	41	71.5	5.4	12.28	1.18528	Up	1.68696e-05	8.68149e-05	K15175|1|1e-145|514|mtr:MTR_5g006960|parafibromin	GO:0000120//RNA polymerase I transcription factor complex	-	GO:0034968//histone lysine methylation;GO:0009908//flower development	gi|460390861|ref|XP_004241043.1|/1.80485e-159/PREDICTED: parafibromin-like isoform 1 [Solanum lycopersicum]
PAU017042.1	1140	41	71.5	5.4	12.28	1.18528	Up	1.68696e-05	8.67965e-05	K15175|1|1e-145|514|mtr:MTR_5g006960|parafibromin	GO:0000120//RNA polymerase I transcription factor complex	-	GO:0034968//histone lysine methylation;GO:0009908//flower development	gi|460390861|ref|XP_004241043.1|/1.80485e-159/PREDICTED: parafibromin-like isoform 1 [Solanum lycopersicum]
PAU010243.1	978	67.44	117.69	10.4	23.65	1.18526	Up	2.53526e-08	1.8485e-07	-	-	-	-	gi|460392719|ref|XP_004241961.1|/6.4111e-59/PREDICTED: uncharacterized protein LOC101266834 [Solanum lycopersicum]
PAU003330.1	1929	151.65	263.46	11.65	26.49	1.18512	Up	7.75538e-17	1.05e-15	K09272|1|0.0|827|vvi:100249277|structure-specific recognition protein 1	GO:0000790//nuclear chromatin;GO:0008023//transcription elongation factor complex	GO:0003676//nucleic acid binding;GO:0016628//oxidoreductase activity, acting on the CH-CH group of donors, NAD or NADP as acceptor	GO:0006259//DNA metabolic process;GO:0033554//cellular response to stress;GO:0003006//developmental process involved in reproduction	gi|225452706|ref|XP_002282538.1|/0/PREDICTED: FACT complex subunit SSRP1 [Vitis vinifera]
PAU006968.1	447	92	162	32.36	73.54	1.18432	Up	3.87482e-11	3.63925e-10	-	-	-	-	gi|255543685|ref|XP_002512905.1|/7.59718e-38/transcription factor, putative [Ricinus communis]
PAU000970.1	1269	69	120	8.13	18.47	1.18386	Up	1.91234e-08	1.40825e-07	-	GO:0031224//intrinsic component of membrane;GO:0043231//intracellular membrane-bounded organelle	-	GO:0051234//establishment of localization	gi|225439560|ref|XP_002264479.1|/0/PREDICTED: patellin-6 [Vitis vinifera]
PAU009169.1	459	36.01	63.31	12.31	27.95	1.18302	Up	4.2484e-05	0.000204806	-	-	GO:0005488//binding	GO:0050896//response to stimulus	gi|295844360|gb|ADG43176.1|/1.02235e-67/putative major latex-like protein [Salvia miltiorrhiza]
PAU011576.1	3102	60	104	2.85	6.47	1.1828	Up	1.84536e-07	1.22366e-06	K00924|1|0.0|639|aly:ARALYDRAFT_476729|[EC:2.7.1.-];K08286|5|8e-171|599|ath:AT4G28490|protein-serine/threonine kinase [EC:2.7.11.-]	GO:0031224//intrinsic component of membrane	GO:0004672//protein kinase activity;GO:0004871//signal transducer activity;GO:0016628//oxidoreductase activity, acting on the CH-CH group of donors, NAD or NADP as acceptor;GO:0032559	GO:0010065;GO:0010087//phloem or xylem histogenesis;GO:0006464//cellular protein modification process	gi|460378832|ref|XP_004235172.1|/0/PREDICTED: leucine-rich repeat receptor-like protein kinase TDR-like [Solanum lycopersicum]
PAU028753.1	2043	41	71	2.97	6.74	1.18229	Up	1.68696e-05	8.68332e-05	-	-	-	-	gi|225440616|ref|XP_002273894.1|/1.34397e-180/PREDICTED: UPF0503 protein At3g09070, chloroplastic-like [Vitis vinifera]
PAU009270.1	603	32	56	8.18	18.56	1.18202	Up	0.000113971	0.000509341	-	-	-	-	gi|460412918|ref|XP_004251843.1|/2.21242e-29/PREDICTED: uncharacterized protein LOC101245434 [Solanum lycopersicum]
PAU017892.1	1764	96.82	167.61	8.15	18.45	1.17875	Up	3.29844e-11	3.11475e-10	K02183|1|2e-63|241|smo:SELMODRAFT_166784|calmodulin	-	GO:0005515//protein binding	-	gi|225457130|ref|XP_002280322.1|/4.40739e-92/PREDICTED: uncharacterized protein LOC100255354 [Vitis vinifera]
PAU007097.1	828	326	567	59.74	135.23	1.17865	Up	2.32332e-34	6.18772e-33	K00326|1|6e-127|451|gmx:100805390|cytochrome-b5 reductase [EC:1.6.2.2]	GO:0016020//membrane;GO:0043231//intracellular membrane-bounded organelle	GO:0016653//oxidoreductase activity, acting on NAD(P)H, heme protein as acceptor	GO:0006091//generation of precursor metabolites and energy	gi|356504288|ref|XP_003520929.1|/7.96053e-126/PREDICTED: NADH-cytochrome b5 reductase 1-like [Glycine max]
PAU001841.2	1914	1479	2551	114.53	258.54	1.17466	Up	6.73892e-146	8.76276e-144	K13429|1|3e-55|214|vvi:100255092|chitin elicitor receptor kinase 1	-	GO:0016301//kinase activity	-	gi|460372544|ref|XP_004232089.1|/0/PREDICTED: lysM domain receptor-like kinase 4-like [Solanum lycopersicum]
PAU020911.1	1155	33	57	4.28	9.66	1.17441	Up	0.000120764	0.000537821	-	-	-	-	gi|460401372|ref|XP_004246199.1|/1.23894e-115/PREDICTED: growth-regulating factor 3-like [Solanum lycopersicum]
PAU005465.1	1314	297	513	33.77	76.2	1.17405	Up	7.46834e-31	1.78389e-29	K12135|1|3e-11|68.2|ath:AT5G15840|zinc finger protein CONSTANS	-	-	-	gi|225423977|ref|XP_002282578.1|/6.82297e-145/PREDICTED: zinc finger protein CONSTANS-LIKE 16 [Vitis vinifera]
PAU001075.1	915	283	490	46.74	105.44	1.17369	Up	1.12339e-29	2.59661e-28	K09286|1|4e-22|103|rcu:RCOM_1034530|EREBP-like factor	-	-	-	gi|460399992|ref|XP_004245520.1|/2.96334e-71/PREDICTED: ethylene-responsive transcription factor ERF061-like [Solanum lycopersicum]
PAU017096.3	1092	140	242	19.26	43.43	1.17308	Up	2.07932e-15	2.58888e-14	-	GO:0009526//plastid envelope;GO:0009534//chloroplast thylakoid	-	-	gi|359495241|ref|XP_003634942.1|/5.7619e-75/PREDICTED: uncharacterized protein LOC100248314 isoform 2 [Vitis vinifera]
PAU009120.1	1221	62	107	7.6	17.13	1.17245	Up	1.38852e-07	9.3475e-07	K14491|1|4e-10|64.3|aly:ARALYDRAFT_685456|two-component response regulator ARR-B family	-	-	-	gi|460407454|ref|XP_004249167.1|/2.23177e-94/PREDICTED: uncharacterized protein LOC101251632 [Solanum lycopersicum]
PAU013064.1	1272	124	214	14.58	32.86	1.17234	Up	9.24354e-14	1.03962e-12	-	GO:0044464	-	-	gi|225435772|ref|XP_002285729.1|/0/PREDICTED: uncharacterized protein LOC100267227 isoform 1 [Vitis vinifera]
PAU005487.2	672	121.99	211.69	27.81	62.67	1.17217	Up	7.80598e-14	8.83249e-13	-	-	GO:0005488//binding	GO:0050896//response to stimulus	gi|295844360|gb|ADG43176.1|/2.12508e-53/putative major latex-like protein [Salvia miltiorrhiza]
PAU025841.1	489	39	68	12.46	28.07	1.17172	Up	2.25076e-05	0.00011383	K04371|1|2e-40|162|vvi:100254083|extracellular signal-regulated kinase 1/2 [EC:2.7.11.24];K09060|2|3e-10|62.4|gmx:100781875|plant G-box-binding factor	GO:0043231//intracellular membrane-bounded organelle	GO:0003677//DNA binding;GO:0001071//nucleic acid binding transcription factor activity;GO:0005515//protein binding	GO:0006351//transcription, DNA-templated	gi|462420537|gb|EMJ24800.1|/2.23388e-45/hypothetical protein PRUPE_ppa012507mg [Prunus persica]
PAU009096.1	4608	36	62	1.15	2.59	1.17132	Up	6.3687e-05	0.000297696	K06685|1|4e-115|415|pop:POPTR_554110|maintenance of ploidy protein MOB1 (MPS1 binder 1)	-	-	-	gi|470147817|ref|XP_004309474.1|/1.79789e-125/PREDICTED: putative disease resistance protein At4g19050-like [Fragaria vesca subsp. vesca]
PAU001848.1	1269	134	231	15.79	35.56	1.17124	Up	1.04731e-14	1.2508e-13	-	GO:0043231//intracellular membrane-bounded organelle	-	-	gi|255556119|ref|XP_002519094.1|/8.37187e-100/AT14A, putative [Ricinus communis]
PAU007818.1	1128	40	69	5.32	11.98	1.17113	Up	2.38286e-05	0.000120037	K05658|1|1e-112|404|vvi:100262734|ATP-binding cassette, subfamily B (MDR/TAP), member 1;K00924|2|1e-99|361|osa:4337593|[EC:2.7.1.-]	GO:0016020//membrane	GO:0004672//protein kinase activity;GO:0032559	GO:0006464//cellular protein modification process	gi|460366133|ref|XP_004228947.1|/0/PREDICTED: probable receptor-like protein kinase At5g56460-like [Solanum lycopersicum]
PAU011281.1	1521	191	329	18.7	42.11	1.17112	Up	2.88954e-20	4.62555e-19	-	GO:0043231//intracellular membrane-bounded organelle	GO:0046914//transition metal ion binding;GO:0051540	GO:0031163	gi|460369220|ref|XP_004230461.1|/1.89242e-173/PREDICTED: uncharacterized protein At5g49945-like [Solanum lycopersicum]
PAU024761.1	570	288.46	501	78.24	176.08	1.17025	Up	1.44647e-30	3.42477e-29	K02985|1|5e-96|347|vvi:100261737|small subunit ribosomal protein S3e	GO:0030529//ribonucleoprotein complex	GO:0003676//nucleic acid binding;GO:0005198//structural molecule activity	GO:0010467//gene expression	gi|225442156|ref|XP_002275541.1|/5.9514e-95/PREDICTED: 40S ribosomal protein S3-3 [Vitis vinifera]
PAU000101.1	906	77	133	12.85	28.91	1.1698	Up	4.16112e-09	3.29368e-08	K13789|1|9e-61|231|rcu:RCOM_0082580|geranylgeranyl diphosphate synthase, type II [EC:2.5.1.1 2.5.1.10 2.5.1.29]	-	GO:0016740//transferase activity	-	gi|46241272|gb|AAS82859.1|/7.63353e-88/geranyl diphosphate synthase small subunit [Antirrhinum majus]
PAU022948.1	672	269	466	61.32	137.95	1.16972	Up	2.49106e-28	5.59304e-27	-	-	-	-	gi|225463438|ref|XP_002275393.1|/8.35662e-50/PREDICTED: transcription factor bHLH144 isoform 2 [Vitis vinifera]
PAU010113.2	1071	467	805	65.54	147.37	1.169	Up	2.92574e-47	1.065e-45	K09286|1|1e-21|102|pop:POPTR_571923|EREBP-like factor	-	-	-	gi|460386498|ref|XP_004238935.1|/2.19916e-71/PREDICTED: ethylene-responsive transcription factor ERF118-like isoform 1 [Solanum lycopersicum]
PAU030713.1	420	231.57	402.8	87.13	195.34	1.16475	Up	7.22506e-25	1.40323e-23	K15638|1|3e-33|138|ath:AT1G17060|cytochrome P450, family 72, subfamily C, polypeptide 1;K15639|3|9e-33|136|aly:ARALYDRAFT_901457|cytochrome P450, family 734, subfamily A, polypeptide 1 (PHYB activation tagged suppressor 1) [EC:1.14.-.-];K10717|5|1e-27|119|bdi:100829850|cytokinin trans-hydroxylase	-	GO:0046872//metal ion binding	-	gi|405789894|gb|AFS28690.1|/3.09209e-39/putative secologanin synthase, partial [Olea europaea]
PAU023816.1	453	382.13	662.75	132.49	296.63	1.16278	Up	1.44875e-39	4.4762e-38	-	GO:0044424	-	-	gi|225432248|ref|XP_002271111.1|/1.14995e-60/PREDICTED: uncharacterized protein LOC100251175 isoform 1 [Vitis vinifera]
PAU010180.1	864	1579	2713	276.8	619.27	1.16172	Up	7.0044e-154	9.46217e-152	K01807|1|4e-97|352|vvi:100247460|ribose 5-phosphate isomerase A [EC:5.3.1.6]	GO:0044424	GO:0016861//intramolecular oxidoreductase activity, interconverting aldoses and ketoses	GO:0006098//pentose-phosphate shunt;GO:0009628//response to abiotic stimulus;GO:0009250//glucan biosynthetic process;GO:0046108//uridine metabolic process	gi|462422124|gb|EMJ26387.1|/6.41113e-97/hypothetical protein PRUPE_ppa002140mg [Prunus persica]
PAU023032.2	1971	73.85	126.13	5.55	12.41	1.16094	Up	1.08632e-08	8.24178e-08	K14486|1|0.0|643|vvi:100245251|auxin response factor	-	-	-	gi|359483904|ref|XP_002273401.2|/0/PREDICTED: auxin response factor 3-like [Vitis vinifera]
PAU028151.1	234	42	74	30.34	67.79	1.15985	Up	7.9664e-06	4.2828e-05	-	-	-	-	gi|255546295|ref|XP_002514207.1|/5.88005e-22/conserved hypothetical protein [Ricinus communis]
PAU005844.1	1104	162.84	278.64	22.15	49.45	1.15866	Up	3.0044e-17	4.20581e-16	K04424|1|5e-37|153|aly:ARALYDRAFT_909157|sterile alpha motif and leucine zipper containing kinase AZK [EC:2.7.11.25];K14510|3|3e-34|144|sbi:SORBI_02g011690|serine/threonine-protein kinase CTR1 [EC:2.7.11.1]	-	GO:0004713//protein tyrosine kinase activity;GO:0032559	GO:0006464//cellular protein modification process	gi|255584255|ref|XP_002532865.1|/3.36377e-147/protein kinase atn1, putative [Ricinus communis]
PAU023710.1	2847	45.49	77.29	2.35	5.24	1.15691	Up	9.458e-06	5.01922e-05	K10858|1|0.0|1019|vvi:100255596|DNA mismatch repair protein PMS2	GO:0043231//intracellular membrane-bounded organelle	GO:0032559	GO:0048608//reproductive structure development;GO:0009791//post-embryonic development;GO:0048229//gametophyte development;GO:0006281//DNA repair	gi|460404128|ref|XP_004247536.1|/0/PREDICTED: mismatch repair endonuclease pms1-like [Solanum lycopersicum]
PAU004069.1	2385	371	631	22.97	51.18	1.15583	Up	1.74336e-36	4.90642e-35	-	-	-	-	gi|460404409|ref|XP_004247675.1|/0/PREDICTED: protein tesmin/TSO1-like CXC 3-like [Solanum lycopersicum]
PAU001113.1	2409	121.63	207	7.46	16.62	1.15567	Up	3.71814e-13	4.02002e-12	-	GO:0031224//intrinsic component of membrane	GO:0015078//hydrogen ion transmembrane transporter activity	GO:0006811//ion transport	gi|460400057|ref|XP_004245552.1|/0/PREDICTED: cation/H(+) antiporter 18-like [Solanum lycopersicum]
PAU008283.1	2166	180.52	307.15	12.33	27.46	1.15516	Up	1.11896e-18	1.65503e-17	K03517|1|0.0|932|pop:POPTR_776169|quinolinate synthase [EC:2.5.1.72]	GO:0009536//plastid	GO:0051536//iron-sulfur cluster binding;GO:0042802//identical protein binding;GO:0030234//enzyme regulator activity;GO:0003824//catalytic activity	GO:0045333//cellular respiration;GO:0031325//positive regulation of cellular metabolic process;GO:0019359//nicotinamide nucleotide biosynthetic process;GO:0031163;GO:0043085//positive regulation of catalytic activity	gi|460381073|ref|XP_004236277.1|/0/PREDICTED: uncharacterized protein LOC101246910 [Solanum lycopersicum]
PAU025207.1	1989	204	347	15.19	33.82	1.15475	Up	8.36732e-21	1.3738e-19	K00679|1|0.0|1132|pop:POPTR_854288|phospholipid:diacylglycerol acyltransferase [EC:2.3.1.158]	-	GO:0008080//N-acetyltransferase activity;GO:0008374//O-acyltransferase activity	GO:0044238	gi|449447878|ref|XP_004141693.1|/0/PREDICTED: phospholipid:diacylglycerol acyltransferase 1-like [Cucumis sativus]
PAU001478.1	2121	63.38	107.69	4.42	9.84	1.15461	Up	2.16844e-07	1.42662e-06	K01354|1|0.0|1152|gmx:100820540|oligopeptidase B [EC:3.4.21.83]	GO:0043231//intracellular membrane-bounded organelle	GO:0004175//endopeptidase activity	GO:0019538//protein metabolic process	gi|359484112|ref|XP_003633066.1|/0/PREDICTED: protease 2-like isoform 2 [Vitis vinifera]
PAU014185.1	1671	55.74	94.88	4.96	11.04	1.15433	Up	1.01346e-06	6.14548e-06	K00924|1|3e-26|118|aly:ARALYDRAFT_489138|[EC:2.7.1.-]	-	GO:0004175//endopeptidase activity	GO:0019538//protein metabolic process	gi|255558694|ref|XP_002520371.1|/0/basic 7S globulin 2 precursor small subunit, putative [Ricinus communis]
PAU008063.1	750	156	267	31.7	70.53	1.15375	Up	1.50607e-16	2.00667e-15	-	GO:0044464	GO:0016741	GO:0006730//one-carbon metabolic process	gi|460381139|ref|XP_004236310.1|/2.83555e-92/PREDICTED: uncharacterized protein LOC101256578 [Solanum lycopersicum]
PAU026129.1	609	49.33	84.62	12.48	27.75	1.15287	Up	3.56912e-06	2.01315e-05	K11275|1|4e-09|59.3|osa:4342583|histone H1/5	GO:0043231//intracellular membrane-bounded organelle;GO:0000785//chromatin	GO:0003676//nucleic acid binding	GO:0006351//transcription, DNA-templated;GO:0034728//nucleosome organization	gi|255573726|ref|XP_002527784.1|/4.89033e-24/Histone H1, putative [Ricinus communis]
PAU024235.1	954	177	302	28	62.25	1.15265	Up	2.06432e-18	3.02204e-17	K15078|1|3e-26|117|vvi:100250139|structure-specific endonuclease subunit SLX1 [EC:3.6.1.-];K03798|2|1e-24|112|rcu:RCOM_0340700|cell division protease FtsH [EC:3.4.24.-];K15271|4|1e-23|108|rcu:RCOM_1095670|ATP-dependent DNA helicase HFM1/MER3 [EC:3.6.4.12]	-	-	-	gi|302142415|emb|CBI19618.3|/1.66866e-72/unnamed protein product [Vitis vinifera]
PAU024724.1	906	160	273	26.7	59.34	1.15217	Up	8.59426e-17	1.16099e-15	-	GO:0031224//intrinsic component of membrane;GO:0009527//plastid outer membrane	GO:0017111//nucleoside-triphosphatase activity;GO:0008320//protein transmembrane transporter activity;GO:0032561//guanyl ribonucleotide binding	GO:0006605//protein targeting;GO:0009207;GO:0051644	gi|460378906|ref|XP_004235208.1|/2.05008e-133/PREDICTED: translocase of chloroplast 34, chloroplastic-like [Solanum lycopersicum]
PAU005065.1	1683	56	95	4.94	10.97	1.15098	Up	1.06742e-06	6.45016e-06	K08332|1|6e-06|50.8|vcn:VOLCADRAFT_41528|vacuolar protein 8	-	-	-	gi|460379152|ref|XP_004235328.1|/1.10104e-177/PREDICTED: vacuolar protein 8-like [Solanum lycopersicum]
PAU010925.1	3039	365.57	619.11	17.71	39.32	1.1507	Up	1.25948e-35	3.44882e-34	K14844|1|1e-09|64.3|smo:SELMODRAFT_74812|pumilio homology domain family member 6	-	-	-	gi|225434877|ref|XP_002283191.1|/0/PREDICTED: pumilio homolog 1-like [Vitis vinifera]
PAU002949.1	708	396.22	676.88	85.51	189.81	1.15039	Up	3.07434e-39	9.41507e-38	-	GO:0031231//intrinsic component of peroxisomal membrane;GO:0009536//plastid	GO:0005515//protein binding	GO:0007031//peroxisome organization	gi|460367974|ref|XP_004229845.1|/2.81493e-107/PREDICTED: peroxisomal membrane protein 11C-like isoform 1 [Solanum lycopersicum]
PAU002440.1	3606	63.8	108.01	2.6	5.77	1.15006	Up	1.46621e-07	9.8216e-07	K03538|1|5e-55|215|gmx:100802747|ribonuclease P protein subunit POP4 [EC:3.1.26.5]	-	GO:0016741	GO:0006730//one-carbon metabolic process	gi|460386758|ref|XP_004239063.1|/0/PREDICTED: probable methyltransferase PMT5-like [Solanum lycopersicum]
PAU018528.1	1011	4752	8077	707.81	1568.66	1.1481	Up	0	0	K00750|1|2e-17|87.8|rcu:RCOM_1590700|glycogenin glucosyltransferase [EC:2.4.1.186]	-	GO:0035250//UDP-galactosyltransferase activity	-	gi|75215431|sp|Q9XGN4.1|GOLS1_AJURE/0/RecName: Full=Galactinol synthase 1; Short=ArGolS1; Short=GolS-1
PAU009720.1	1590	168.08	284.63	15.72	34.82	1.14731	Up	4.08884e-17	5.68463e-16	K03934|1|0.0|892|rcu:RCOM_0458390|NADH dehydrogenase (ubiquinone) Fe-S protein 1 [EC:1.6.5.3 1.6.99.3]	GO:0019866//organelle inner membrane;GO:0043231//intracellular membrane-bounded organelle;GO:0044425//membrane part	GO:0043169//cation binding;GO:0051536//iron-sulfur cluster binding;GO:0050136//NADH dehydrogenase (quinone) activity	GO:0051234//establishment of localization;GO:0022904//respiratory electron transport chain	gi|3122572|sp|Q43644.1|NDUS1_SOLTU/0/RecName: Full=NADH dehydrogenase [ubiquinone] iron-sulfur protein 1, mitochondrial; AltName: Full=76 kDa mitochondrial complex I subunit; AltName: Full=Complex I-76kD; Short=CI-76kD; AltName: Full=NADH-ubiquinone oxidoreductase 76 kDa subunit; Flags: Precursor
PAU030375.1	1914	92.18	156	7.14	15.81	1.14684	Up	4.07716e-10	3.54325e-09	K13806|1|8e-06|50.8|ppp:PHYPADRAFT_142679|sn1-specific diacylglycerol lipase [EC:3.1.1.-]	-	-	GO:0006629//lipid metabolic process	gi|255551865|ref|XP_002516978.1|/0/triacylglycerol lipase, putative [Ricinus communis]
PAU020035.3	2007	184	311	13.58	30.04	1.1454	Up	1.36958e-18	2.02203e-17	-	-	-	-	gi|460396025|ref|XP_004243580.1|/1.84718e-158/PREDICTED: uncharacterized protein LOC101262228 [Solanum lycopersicum]
PAU011291.1	2985	45	76	2.22	4.91	1.14516	Up	1.40301e-05	7.3131e-05	K00924|1|0.0|914|aly:ARALYDRAFT_476729|[EC:2.7.1.-];K08286|5|1e-163|575|ath:AT4G28490|protein-serine/threonine kinase [EC:2.7.11.-]	GO:0031224//intrinsic component of membrane	GO:0004702//receptor signaling protein serine/threonine kinase activity;GO:0016628//oxidoreductase activity, acting on the CH-CH group of donors, NAD or NADP as acceptor;GO:0032559	GO:0006464//cellular protein modification process	gi|460369200|ref|XP_004230451.1|/0/PREDICTED: leucine-rich repeat receptor-like serine/threonine-protein kinase BAM1-like [Solanum lycopersicum]
PAU003771.1	2874	184	310	9.43	20.83	1.14333	Up	2.00232e-18	2.93835e-17	K00924|1|3e-171|600|aly:ARALYDRAFT_473063|[EC:2.7.1.-];K08286|2|1e-167|588|ath:AT4G28490|protein-serine/threonine kinase [EC:2.7.11.-]	GO:0031224//intrinsic component of membrane;GO:0031410//cytoplasmic vesicle	GO:0004871//signal transducer activity;GO:0016491//oxidoreductase activity;GO:0004674//protein serine/threonine kinase activity;GO:0032559	GO:0006464//cellular protein modification process	gi|359492518|ref|XP_002283600.2|/0/PREDICTED: receptor-like protein kinase HSL1-like [Vitis vinifera]
PAU003958.1	2880	292	492	14.94	32.99	1.14285	Up	2.61182e-28	5.85877e-27	K01006|1|0.0|1544|gmx:100786435|pyruvate,orthophosphate dikinase [EC:2.7.9.1]	GO:0009532//plastid stroma	GO:0043169//cation binding;GO:0032559;GO:0016781//phosphotransferase activity, paired acceptors	GO:0006796//phosphate-containing compound metabolic process	gi|297736949|emb|CBI26150.3|/0/unnamed protein product [Vitis vinifera]
PAU016856.1	519	34	58	10.19	22.49	1.14213	Up	0.000127521	0.000566563	K08243|1|3e-41|165|gmx:547911|6'-deoxychalcone synthase [EC:2.3.1.170];K00011|2|2e-39|159|ath:AT2G37790|aldehyde reductase [EC:1.1.1.21];K00002|4|2e-36|149|osa:4338987|alcohol dehydrogenase (NADP+) [EC:1.1.1.2];K00085|5|2e-21|99.8|ath:AT2G21260|aldose-6-phosphate reductase (NADPH2) [EC:1.1.1.200]	-	GO:0003824//catalytic activity	GO:0008152//metabolic process	gi|359491995|ref|XP_003634351.1|/4.33525e-64/PREDICTED: probable NAD(P)H-dependent oxidoreductase 1-like [Vitis vinifera]
PAU013630.2	1161	103	174	13.3	29.33	1.14095	Up	4.78756e-11	4.46716e-10	K13510|1|6e-161|565|vvi:100267860|lysophosphatidylcholine acyltransferase / lyso-PAF acetyltransferase [EC:2.3.1.23 2.3.1.67]	GO:0043231//intracellular membrane-bounded organelle	GO:0016747//transferase activity, transferring acyl groups other than amino-acyl groups	-	gi|460385078|ref|XP_004238232.1|/6.97547e-167/PREDICTED: lysophosphatidylcholine acyltransferase 2-like isoform 1 [Solanum lycopersicum]
PAU004679.1	774	210.12	356	41.31	91.03	1.13985	Up	3.60632e-21	6.01449e-20	-	-	-	-	gi|359474801|ref|XP_002279494.2|/8.02082e-53/PREDICTED: coiled-coil domain-containing protein 124-A-like [Vitis vinifera]
PAU030584.1	891	153.5	259.5	26.06	57.39	1.13896	Up	8.79674e-16	1.12343e-14	-	-	-	-	gi|359482137|ref|XP_003632718.1|/9.1114e-70/PREDICTED: uncharacterized protein LOC100855285 [Vitis vinifera]
PAU030699.1	891	153.5	259.5	26.06	57.39	1.13896	Up	8.79674e-16	1.12284e-14	-	-	-	-	gi|359482137|ref|XP_003632718.1|/9.1114e-70/PREDICTED: uncharacterized protein LOC100855285 [Vitis vinifera]
PAU029746.3	1134	54	91	7.14	15.71	1.13769	Up	2.1058e-06	1.22411e-05	K00387|1|4e-172|602|vvi:100263528|sulfite oxidase [EC:1.8.3.1]	GO:0042579//microbody	GO:0046914//transition metal ion binding;GO:0016670//oxidoreductase activity, acting on a sulfur group of donors, oxygen as acceptor	GO:0010035//response to inorganic substance;GO:0006778//porphyrin-containing compound metabolic process	gi|82941457|dbj|BAE48793.1|/6.54493e-178/sulfite oxidase [Codonopsis lanceolata]
PAU026790.1	2739	74.46	125.12	4.01	8.82	1.13718	Up	2.4972e-08	1.82403e-07	K13415|1|4e-74|278|aly:ARALYDRAFT_912402|protein brassinosteroid insensitive 1 [EC:2.7.10.1 2.7.11.1]	GO:0016020//membrane	GO:0004672//protein kinase activity;GO:0000166//nucleotide binding	-	gi|462402082|gb|EMJ07639.1|/0/hypothetical protein PRUPE_ppa000952mg [Prunus persica]
PAU024885.1	3378	52	87	2.26	4.97	1.13692	Up	4.153e-06	2.32469e-05	K03695|1|4e-12|72.8|cme:CMI251C|ATP-dependent Clp protease ATP-binding subunit ClpB;K03696|2|3e-11|69.7|cme:CMV107C|ATP-dependent Clp protease ATP-binding subunit ClpC	-	-	-	gi|225448447|ref|XP_002272110.1|/0/PREDICTED: uncharacterized protein LOC100260392 [Vitis vinifera]
PAU004857.1	1005	51	86	7.64	16.8	1.13682	Up	3.95676e-06	2.22303e-05	-	-	-	-	gi|460392619|ref|XP_004241913.1|/2.63397e-55/PREDICTED: uncharacterized protein LOC101251100 [Solanum lycopersicum]
PAU024207.1	756	103	174	20.75	45.59	1.13561	Up	4.78756e-11	4.46545e-10	-	-	-	-	gi|460396259|ref|XP_004243694.1|/6.90239e-70/PREDICTED: uncharacterized protein LOC101247342 [Solanum lycopersicum]
PAU009792.1	2163	95.99	160.87	6.56	14.4	1.1343	Up	3.2216e-10	2.81786e-09	K14833|1|8e-132|469|osa:4351580|nucleolar complex protein 2	-	-	GO:0003006//developmental process involved in reproduction	gi|225449124|ref|XP_002274888.1|/0/PREDICTED: nucleolar complex protein 2 homolog [Vitis vinifera]
PAU017778.1	759	64	108	12.84	28.18	1.13403	Up	2.28024e-07	1.49532e-06	-	-	-	-	gi|147822332|emb|CAN72907.1|/8.7987e-65/hypothetical protein VITISV_033868 [Vitis vinifera]
PAU013336.1	648	129	218	30.55	67.02	1.13342	Up	1.76478e-13	1.95145e-12	-	GO:0009536//plastid	-	-	gi|224135523|ref|XP_002327239.1|/2.09095e-63/predicted protein [Populus trichocarpa]
PAU026616.1	930	82.8	138.99	13.45	29.41	1.1287	Up	5.39476e-09	4.22205e-08	K06269|1|3e-162|568|bdi:100839636|protein phosphatase 1, catalytic subunit [EC:3.1.3.16]	GO:0008287//protein serine/threonine phosphatase complex	GO:0043169//cation binding;GO:0004721//phosphoprotein phosphatase activity	GO:0006464//cellular protein modification process	gi|11133833|sp|O04857.1|PP12_TOBAC/1.24141e-173/RecName: Full=Serine/threonine-protein phosphatase PP1 isozyme 2
PAU005358.1	1092	43	72	5.91	12.92	1.12838	Up	2.78152e-05	0.000138597	K07213|1|2e-13|75.1|ath:AT3G56240|copper chaperone	-	-	-	gi|225450759|ref|XP_002279364.1|/3.5364e-32/PREDICTED: uncharacterized protein LOC100247751 [Vitis vinifera]
PAU015121.1	1122	80	134	10.7	23.39	1.12828	Up	1.05466e-08	8.00409e-08	-	-	-	-	gi|460385920|ref|XP_004238648.1|/9.80511e-110/PREDICTED: F-box/kelch-repeat protein At1g23390-like [Solanum lycopersicum]
PAU027287.1	1239	52.56	87.99	6.35	13.88	1.12818	Up	4.153e-06	2.32522e-05	K14782|1|9e-129|458|vvi:100249550|protein AATF/BFR2	GO:0043231//intracellular membrane-bounded organelle	-	-	gi|359489285|ref|XP_002272856.2|/1.51144e-130/PREDICTED: uncharacterized protein LOC100249550 [Vitis vinifera]
PAU016414.1	594	35.01	59	9.09	19.86	1.12751	Up	0.000134222	0.000594705	-	GO:0044436;GO:0009534//chloroplast thylakoid	-	-	gi|224136191|ref|XP_002322266.1|/2.36834e-68/predicted protein [Populus trichocarpa]
PAU012349.1	603	98	165	25.04	54.68	1.12678	Up	1.7338e-10	1.54826e-09	K09338|1|7e-36|148|ath:AT3G61890|homeobox-leucine zipper protein	GO:0043231//intracellular membrane-bounded organelle	-	GO:0009725//response to hormone;GO:0006355//regulation of transcription, DNA-templated;GO:0006970//response to osmotic stress	gi|460399863|ref|XP_004245456.1|/5.79522e-46/PREDICTED: homeobox-leucine zipper protein ATHB-7-like [Solanum lycopersicum]
PAU004101.1	687	47	79	10.47	22.86	1.12656	Up	1.04728e-05	5.53481e-05	-	-	-	-	gi|460369083|ref|XP_004230393.1|/7.69166e-107/PREDICTED: uncharacterized protein LOC101249863 [Solanum lycopersicum]
PAU020202.1	4443	289.53	481.37	9.56	20.86	1.12566	Up	4.57396e-27	9.73057e-26	-	-	-	-	gi|460398323|ref|XP_004244711.1|/0/PREDICTED: uncharacterized protein LOC101258084 [Solanum lycopersicum]
PAU001131.2	2934	62	103	3.11	6.78	1.12437	Up	6.5781e-07	4.08252e-06	K13447|1|0.0|1469|rcu:RCOM_1689300|respiratory burst oxidase [EC:1.6.3.- 1.11.1.-]	GO:0016021//integral component of membrane	GO:0046914//transition metal ion binding;GO:0016209//antioxidant activity;GO:0050664//oxidoreductase activity, acting on NAD(P)H, oxygen as acceptor;GO:0050662//coenzyme binding	GO:0012501//programmed cell death;GO:0006952//defense response;GO:0010118//stomatal movement;GO:0009755//hormone-mediated signaling pathway;GO:0042743//hydrogen peroxide metabolic process;GO:0002252	gi|462406133|gb|EMJ11597.1|/0/hypothetical protein PRUPE_ppa000913mg [Prunus persica]
PAU010114.1	696	157	263	34.5	75.07	1.12164	Up	1.06784e-15	1.3552e-14	K09286|1|4e-14|76.3|pop:POPTR_712047|EREBP-like factor	-	-	-	gi|147797454|emb|CAN69165.1|/2.60877e-17/hypothetical protein VITISV_015325 [Vitis vinifera]
PAU028362.1	1335	232.02	386.13	25.96	56.44	1.12043	Up	5.02698e-22	8.74364e-21	K14491|1|2e-10|65.5|ota:Ot16g01320|two-component response regulator ARR-B family	-	-	-	gi|460408336|ref|XP_004249601.1|/9.11229e-145/PREDICTED: uncharacterized protein LOC101256236 [Solanum lycopersicum]
PAU007822.1	621	43	72	10.65	23.14	1.11954	Up	2.78152e-05	0.000138569	-	GO:0031410//cytoplasmic vesicle	-	-	gi|225435808|ref|XP_002285758.1|/4.16199e-50/PREDICTED: uncharacterized protein LOC100260398 [Vitis vinifera]
PAU030837.1	543	210	352	59.97	130.17	1.11808	Up	1.64163e-20	2.65942e-19	K10579|1|6e-96|347|rcu:RCOM_0553170|ubiquitin-conjugating enzyme E2 M [EC:6.3.2.19]	-	GO:0016879//ligase activity, forming carbon-nitrogen bonds;GO:0032559	GO:0006464//cellular protein modification process	gi|255568247|ref|XP_002525098.1|/6.93655e-95/ubiquitin-conjugating enzyme m, putative [Ricinus communis]
PAU006794.2	642	61	102	14.59	31.66	1.11768	Up	6.28036e-07	3.90571e-06	K06268|1|1e-82|303|ppp:PHYPADRAFT_160928|protein phosphatase 3, regulatory subunit	-	GO:0046872//metal ion binding	-	gi|133925821|gb|ABO43663.1|/4.22964e-93/calcineurin B-like protein 4-1 [Populus trichocarpa]
PAU003418.2	2583	146.7	242.88	8.38	18.18	1.11733	Up	2.7747e-14	3.22976e-13	-	-	-	-	gi|225451827|ref|XP_002278111.1|/0/PREDICTED: uncharacterized protein LOC100242960 [Vitis vinifera]
PAU009659.1	438	170.08	286	61.15	132.65	1.1172	Up	4.50812e-17	6.25325e-16	-	-	-	-	gi|262192745|gb|ACY30442.1|/1.19392e-19/hypothetical protein [Nicotiana tabacum]
PAU024629.1	1743	193	320	16.44	35.66	1.1171	Up	2.08854e-18	3.05565e-17	K11684|1|1e-67|256|sbi:SORBI_03g001920|bromodomain-containing factor 1;K06062|3|4e-12|71.6|mtr:MTR_8g062330|histone acetyltransferase [EC:2.3.1.48]	-	-	GO:0048513//organ development;GO:0009987//cellular process;GO:0009292//genetic transfer	gi|460405447|ref|XP_004248187.1|/3.18152e-127/PREDICTED: transcription factor GTE4-like [Solanum lycopersicum]
PAU023040.1	750	232	387	47.14	102.23	1.11679	Up	3.45764e-22	6.05299e-21	-	-	GO:0003676//nucleic acid binding;GO:0001071//nucleic acid binding transcription factor activity	GO:0010087//phloem or xylem histogenesis;GO:0032501//multicellular organismal process	gi|337733646|gb|AEI72272.1|/1.07501e-99/NAC domain transcription factor [Citrus trifoliata]
PAU024225.1	1860	273	452	21.76	47.16	1.11589	Up	2.82928e-25	5.60234e-24	-	-	-	-	gi|460385046|ref|XP_004238216.1|/2.69675e-156/PREDICTED: BEL1-like homeodomain protein 2-like [Solanum lycopersicum]
PAU010711.3	1713	169	279.94	14.65	31.75	1.11586	Up	4.1014e-16	5.33599e-15	K04733|1|6e-47|187|smo:SELMODRAFT_159261|interleukin-1 receptor-associated kinase 4 [EC:2.7.11.1]	-	GO:0004672//protein kinase activity;GO:0000166//nucleotide binding	-	gi|225425928|ref|XP_002267668.1|/2.34847e-117/PREDICTED: probable LRR receptor-like serine/threonine-protein kinase At1g67720-like [Vitis vinifera]
PAU009582.1	459	59	99	20.17	43.7	1.11542	Up	8.39574e-07	5.13071e-06	-	-	-	-	gi|255581988|ref|XP_002531792.1|/1.2161e-44/conserved hypothetical protein [Ricinus communis]
PAU004129.2	171	30	52	31.44	68.11	1.11527	Up	0.000229588	0.000969549	-	GO:0031224//intrinsic component of membrane;GO:0031410//cytoplasmic vesicle	-	GO:0009725//response to hormone;GO:0006970//response to osmotic stress	gi|296089856|emb|CBI39675.3|/7.12564e-12/unnamed protein product [Vitis vinifera]
PAU000235.1	2415	424	701	25.93	56.15	1.11466	Up	3.59756e-38	1.06292e-36	K00876|1|0.0|811|vvi:100259975|uridine kinase [EC:2.7.1.48]	-	GO:0019206//nucleoside kinase activity;GO:0032559	GO:0006796//phosphate-containing compound metabolic process	gi|225463508|ref|XP_002263911.1|/0/PREDICTED: uridine kinase-like protein 4 [Vitis vinifera]
PAU027473.1	654	36	60	8.44	18.27	1.11416	Up	0.000140849	0.000619441	-	-	-	-	gi|359484691|ref|XP_003633146.1|/5.65636e-40/PREDICTED: uncharacterized protein LOC100852953 [Vitis vinifera]
PAU000853.1	1350	67	111	7.41	16.04	1.11413	Up	2.62602e-07	1.7087e-06	-	-	-	-	gi|350535437|ref|NP_001234706.1|/4.42878e-155/uncharacterized protein LOC100134881 [Solanum lycopersicum]
PAU028296.1	582	224.09	374	59.45	128.62	1.11337	Up	1.55901e-21	2.64542e-20	K07901|1|4e-88|321|pop:POPTR_656053|Ras-related protein Rab-8A	-	GO:0032561//guanyl ribonucleotide binding;GO:0003824//catalytic activity	GO:0006810//transport;GO:0035556//intracellular signal transduction	gi|449459908|ref|XP_004147688.1|/2.16412e-87/PREDICTED: ras-related protein RABE1c-like [Cucumis sativus]
PAU004163.1	2244	281	464	18.51	40.03	1.11278	Up	9.10536e-26	1.83587e-24	-	GO:0044464	-	GO:0006810//transport	gi|460377637|ref|XP_004234597.1|/0/PREDICTED: oligopeptide transporter 7-like [Solanum lycopersicum]
PAU010673.1	1173	38	63	4.86	10.51	1.11273	Up	0.000104562	0.000471274	-	GO:0043231//intracellular membrane-bounded organelle	GO:0046914//transition metal ion binding	-	gi|225425418|ref|XP_002271442.1|/2.97575e-165/PREDICTED: F-box protein At1g67340-like [Vitis vinifera]
PAU030261.1	1719	42.94	71	3.71	8.02	1.11218	Up	2.64856e-05	0.000132325	-	-	-	-	gi|302143800|emb|CBI22661.3|/3.40744e-174/unnamed protein product [Vitis vinifera]
PAU006036.1	969	41	68	6.38	13.79	1.11199	Up	5.51376e-05	0.000259931	-	-	-	-	gi|462396437|gb|EMJ02236.1|/8.17202e-91/hypothetical protein PRUPE_ppa005784mg [Prunus persica]
PAU012499.1	972	35	58	5.43	11.73	1.11118	Up	0.000198811	0.000848865	-	-	GO:0005543//phospholipid binding;GO:0046872//metal ion binding	-	gi|225449855|ref|XP_002265000.1|/1.09981e-119/PREDICTED: annexin D4 [Vitis vinifera]
PAU010148.1	249	83	141	55.83	120.53	1.11028	Up	2.6227e-09	2.11661e-08	-	-	-	-	-
PAU001377.1	1236	46	76	5.57	12.02	1.10969	Up	2.16834e-05	0.00010989	K14491|1|1e-09|62.4|aly:ARALYDRAFT_685456|two-component response regulator ARR-B family	-	-	GO:0006351//transcription, DNA-templated	gi|460407454|ref|XP_004249167.1|/2.51741e-85/PREDICTED: uncharacterized protein LOC101251632 [Solanum lycopersicum]
PAU029661.1	546	72.02	120	20.45	44.12	1.10933	Up	7.17966e-08	4.99515e-07	-	GO:0016020//membrane	-	GO:0050896//response to stimulus	gi|224141283|ref|XP_002324004.1|/7.06129e-87/predicted protein [Populus trichocarpa]
PAU021594.1	3387	65.84	108.34	2.86	6.17	1.10926	Up	3.5123e-07	2.24514e-06	K03013|1|5e-133|474|vvi:100258335|DNA-directed RNA polymerases I, II, and III subunit RPABC1;K13457|2|1e-66|253|rcu:RCOM_0742270|disease resistance protein RPM1	-	-	-	gi|460408270|ref|XP_004249569.1|/0/PREDICTED: putative disease resistance protein RGA3-like isoform 2 [Solanum lycopersicum]
PAU011129.1	1344	282.28	466	31.36	67.65	1.10916	Up	6.56574e-26	1.32822e-24	K01956|1|0.0|694|vvi:100255702|carbamoyl-phosphate synthase small subunit [EC:6.3.5.5]	-	-	GO:0009064//glutamine family amino acid metabolic process	gi|21535793|emb|CAC85725.1|/0/putative carbamoyl phosphate synthase small subunit [Nicotiana tabacum]
PAU013846.1	528	75	125	22.07	47.6	1.10887	Up	3.8451e-08	2.74912e-07	-	-	-	-	gi|449442381|ref|XP_004138960.1|/3.00634e-07/PREDICTED: uncharacterized protein LOC101214231 [Cucumis sativus]
PAU010233.1	681	190	315	42.71	91.97	1.10659	Up	3.85514e-18	5.57322e-17	K13448|1|4e-40|162|pop:POPTR_412211|calcium-binding protein CML	-	GO:0016491//oxidoreductase activity	-	gi|225445593|ref|XP_002285404.1|/5.95408e-51/PREDICTED: calmodulin-like protein 5-like [Vitis vinifera]
PAU020127.1	1239	162	267	19.57	42.11	1.10552	Up	1.94611e-15	2.42674e-14	-	-	GO:0031406//carboxylic acid binding	-	gi|462414546|gb|EMJ19283.1|/3.3206e-178/hypothetical protein PRUPE_ppa006415mg [Prunus persica]
PAU006856.1	633	117	194	28.41	61.12	1.10525	Up	9.47782e-12	9.35699e-11	-	-	-	-	gi|359490751|ref|XP_003634155.1|/1.03325e-59/PREDICTED: protein NDR1 [Vitis vinifera]
PAU010878.2	654	42.54	70.45	9.98	21.45	1.10387	Up	3.91628e-05	0.000190228	K08498|1|4e-82|301|aly:ARALYDRAFT_473066|syntaxin 6;K08500|2|9e-72|267|osa:4324558|syntaxin of plants SYP6;K08503|4|1e-09|61.6|aly:ARALYDRAFT_477131|syntaxin of plants SYP5	GO:0005798//Golgi-associated vesicle	-	GO:0016192//vesicle-mediated transport;GO:0015031//protein transport	gi|296084315|emb|CBI24703.3|/2.1834e-100/unnamed protein product [Vitis vinifera]
PAU010077.1	459	454.96	757.12	155.52	334.18	1.10353	Up	8.81304e-42	2.88811e-40	K10573|1|4e-87|317|gmx:100499698|ubiquitin-conjugating enzyme E2 A [EC:6.3.2.19]	-	GO:0019787//small conjugating protein transferase activity;GO:0032559	GO:0070646//protein modification by small protein removal	gi|462405311|gb|EMJ10775.1|/3.73677e-86/hypothetical protein PRUPE_ppa011139mg [Prunus persica]
PAU021529.1	1335	233.61	384	26.14	56.13	1.10251	Up	1.60381e-21	2.71954e-20	K06694|1|9e-16|83.2|mtr:MTR_5g043640|26S proteasome non-ATPase regulatory subunit 10	GO:0009536//plastid	GO:0005488//binding	GO:0003006//developmental process involved in reproduction	gi|359496149|ref|XP_002270437.2|/1.7825e-132/PREDICTED: ankyrin repeat domain-containing protein, chloroplastic isoform 1 [Vitis vinifera]
PAU027924.1	2565	190.4	312	10.95	23.51	1.10234	Up	1.17495e-17	1.6737e-16	K13457|1|1e-71|270|osa:4342596|disease resistance protein RPM1	-	-	-	gi|460405421|ref|XP_004248174.1|/1.59775e-149/PREDICTED: putative late blight resistance protein homolog R1B-12-like [Solanum lycopersicum]
PAU006962.1	459	68	113	23.25	49.88	1.10123	Up	1.87715e-07	1.24271e-06	-	-	-	-	gi|225451485|ref|XP_002271244.1|/1.54911e-15/PREDICTED: uncharacterized protein LOC100263446 [Vitis vinifera]
PAU005872.1	1713	2353.64	3857.46	204.06	437.51	1.10032	Up	4.00686e-198	7.27096e-196	K13424|1|3e-145|513|rcu:RCOM_0849600|WRKY transcription factor 33	-	-	-	gi|38683264|gb|AAR26657.1|/5.4155e-172/WRKY transcription factor-a [Capsicum annuum]
PAU015172.1	420	86	143	32.36	69.35	1.09968	Up	4.44608e-09	3.51123e-08	K03627|1|9e-65|243|gmx:100499864|putative transcription factor	-	GO:0003677//DNA binding	-	gi|8895787|gb|AAF81108.1|AF232062_1/1.12756e-65/multiprotein bridging factor 1 [Solanum tuberosum]
PAU009310.1	2124	93.26	152.77	6.5	13.93	1.09968	Up	2.84006e-09	2.28521e-08	K08819|1|4e-178|623|vvi:100240938|cyclin-dependent kinase 12/13 [EC:2.7.11.22 2.7.11.23]	GO:0016020//membrane	GO:0004674//protein serine/threonine kinase activity;GO:0032559	GO:0006464//cellular protein modification process	gi|460397352|ref|XP_004244231.1|/0/PREDICTED: probable serine/threonine-protein kinase At1g09600-like [Solanum lycopersicum]
PAU028946.1	1443	147	241	15.19	32.54	1.09909	Up	6.10114e-14	6.95524e-13	K12355|1|0.0|712|rcu:RCOM_1053330|coniferyl-aldehyde dehydrogenase [EC:1.2.1.68]	-	GO:0016620//oxidoreductase activity, acting on the aldehyde or oxo group of donors, NAD or NADP as acceptor	GO:0008152//metabolic process	gi|460412424|ref|XP_004251601.1|/0/PREDICTED: aldehyde dehydrogenase family 2 member C4-like [Solanum lycopersicum]
PAU030071.1	474	552	915	182.29	390.37	1.09861	Up	1.50408e-49	5.71455e-48	-	-	-	-	gi|225437535|ref|XP_002275699.1|/5.08705e-28/PREDICTED: uncharacterized protein LOC100253802 [Vitis vinifera]
PAU011319.1	846	101	166	18.1	38.72	1.09709	Up	4.23456e-10	3.67348e-09	-	-	GO:0003677//DNA binding	GO:0006351//transcription, DNA-templated	gi|359486213|ref|XP_003633412.1|/2.19223e-102/PREDICTED: ZF-HD homeobox protein At4g24660 [Vitis vinifera]
PAU010392.1	1500	124.73	204	12.38	26.48	1.09689	Up	4.18716e-12	4.21944e-11	K15191|1|1e-09|62.8|vvi:100250312|La-related protein 7	-	-	-	gi|460375549|ref|XP_004233568.1|/4.10183e-88/PREDICTED: uncharacterized protein LOC101255266 isoform 1 [Solanum lycopersicum]
PAU002577.1	456	67	111	23.07	49.33	1.09645	Up	2.62602e-07	1.70916e-06	-	-	-	-	gi|225437535|ref|XP_002275699.1|/1.27565e-22/PREDICTED: uncharacterized protein LOC100253802 [Vitis vinifera]
PAU007136.1	1518	611	999	59.93	128.11	1.09603	Up	1.88429e-52	7.72654e-51	K14497|1|1e-11|69.7|gmx:100781388|protein phosphatase 2C [EC:3.1.3.16]	-	GO:0004721//phosphoprotein phosphatase activity	-	gi|297736872|emb|CBI26073.3|/1.00079e-174/unnamed protein product [Vitis vinifera]
PAU000375.1	1587	55	90	5.16	11.03	1.09599	Up	4.74712e-06	2.62941e-05	K00975|1|0.0|872|pop:POPTR_573143|glucose-1-phosphate adenylyltransferase [EC:2.7.7.27]	GO:0009536//plastid	GO:0070566//adenylyltransferase activity;GO:0032559	GO:0005982//starch metabolic process;GO:0005977//glycogen metabolic process	gi|7671232|gb|AAF66435.1|AF249916_1/0/ADP-glucose pyrophosphorylase [Perilla frutescens]
PAU020037.1	1617	38	62	3.49	7.46	1.09595	Up	0.000153816	0.000671126	-	-	GO:0005088//Ras guanyl-nucleotide exchange factor activity	-	gi|460401013|ref|XP_004246024.1|/0/PREDICTED: rho guanine nucleotide exchange factor 8-like isoform 1 [Solanum lycopersicum]
PAU012115.1	855	39	64	6.91	14.77	1.09591	Up	0.000109274	0.000490604	-	-	-	-	gi|359479036|ref|XP_002284859.2|/3.13121e-88/PREDICTED: dof zinc finger protein DOF2.1-like [Vitis vinifera]
PAU004201.3	1944	519	847	39.56	84.5	1.09491	Up	1.43381e-44	4.95939e-43	K03553|1|2e-126|451|vvi:100257827|recombination protein RecA;K11279|4|6e-112|403|vvi:100261732|nucleosome assembly protein 1-like 1	GO:0044424	GO:0042623//ATPase activity, coupled;GO:0003677//DNA binding;GO:0000166//nucleotide binding	GO:0031668//cellular response to extracellular stimulus;GO:0006259//DNA metabolic process;GO:0033554//cellular response to stress	gi|359484305|ref|XP_002279464.2|/5.60324e-128/PREDICTED: DNA repair protein recA homolog 3, mitochondrial-like [Vitis vinifera]
PAU018074.1	678	42	69	9.49	20.24	1.09273	Up	5.76296e-05	0.000270944	K07976|1|7e-104|374|aly:ARALYDRAFT_494220|Rab family, other	GO:0031090//organelle membrane	GO:0032561//guanyl ribonucleotide binding;GO:0003824//catalytic activity	GO:0035556//intracellular signal transduction;GO:0006810//transport	gi|460409702|ref|XP_004250277.1|/2.78326e-109/PREDICTED: ras-related protein RABA5a-like isoform 1 [Solanum lycopersicum]
PAU005851.1	2658	225.38	367	12.51	26.68	1.09268	Up	3.16384e-20	5.05798e-19	-	-	-	-	gi|460401513|ref|XP_004246267.1|/0/PREDICTED: uncharacterized protein LOC101254514 [Solanum lycopersicum]
PAU008967.1	615	87	143	21.77	46.42	1.09241	Up	6.7749e-09	5.24812e-08	-	GO:0043229//intracellular organelle	-	-	gi|316996018|dbj|BAD83485.2|/6.26055e-59/hypothetical protein (mitochondrion) [Nicotiana tabacum]
PAU031029.1	1413	75.99	124	8.02	17.1	1.09232	Up	5.62212e-08	3.9568e-07	K04733|1|4e-73|273|smo:SELMODRAFT_33807|interleukin-1 receptor-associated kinase 4 [EC:2.7.11.1];K13430|4|6e-63|239|rcu:RCOM_1078760|serine/threonine-protein kinase PBS1 [EC:2.7.11.1];K13418|5|8e-63|239|aly:ARALYDRAFT_895025|somatic embryogenesis receptor kinase 1 [EC:2.7.10.1 2.7.11.1]	GO:0016020//membrane	GO:0004702//receptor signaling protein serine/threonine kinase activity;GO:0032559	GO:0006464//cellular protein modification process	gi|460368073|ref|XP_004229894.1|/0/PREDICTED: probable serine/threonine-protein kinase At1g01540-like isoform 1 [Solanum lycopersicum]
PAU024800.1	1041	260	425	37.57	80.1	1.09222	Up	2.8591e-23	5.22721e-22	K13422|1|2e-15|81.3|bdi:100836477|transcription factor MYC2	-	-	-	gi|462395751|gb|EMJ01550.1|/5.99435e-58/hypothetical protein PRUPE_ppa008130mg [Prunus persica]
PAU027438.1	453	149	246	51.66	110.1	1.09169	Up	2.1792e-14	2.55125e-13	-	-	-	-	gi|255545646|ref|XP_002513883.1|/5.02294e-40/conserved hypothetical protein [Ricinus communis]
PAU008770.2	1626	43	70	3.93	8.37	1.0907	Up	6.00952e-05	0.000281936	-	GO:0044464	GO:0008194//UDP-glycosyltransferase activity	-	gi|460399189|ref|XP_004245124.1|/2.97298e-164/PREDICTED: uncharacterized protein LOC101267146 [Solanum lycopersicum]
PAU023865.1	1686	70	114	6.17	13.14	1.09062	Up	2.98412e-07	1.9237e-06	-	GO:0016020//membrane	-	-	gi|460390463|ref|XP_004240851.1|/0/PREDICTED: uncharacterized protein LOC101251191 isoform 1 [Solanum lycopersicum]
PAU022519.1	558	140	230	38.84	82.66	1.08965	Up	2.00354e-13	2.20944e-12	-	GO:0009534//chloroplast thylakoid	GO:0046906//tetrapyrrole binding;GO:0003676//nucleic acid binding;GO:0001071//nucleic acid binding transcription factor activity	GO:0003006//developmental process involved in reproduction;GO:0009791//post-embryonic development;GO:0006091//generation of precursor metabolites and energy	gi|225438569|ref|XP_002280145.1|/2.20128e-54/PREDICTED: uncharacterized protein LOC100252506 [Vitis vinifera]
PAU028331.1	1488	72	117	7.21	15.31	1.0864	Up	2.2267e-07	1.46257e-06	K03364|1|5e-178|622|zma:100193750|cell division cycle 20-like protein 1, cofactor of APC complex	GO:0031234//extrinsic component of cytoplasmic side of plasma membrane;GO:0009536//plastid	-	GO:0023052//signaling	gi|225449464|ref|XP_002283264.1|/0/PREDICTED: protein FIZZY-RELATED 3 [Vitis vinifera]
PAU017342.2	1926	88.98	144.41	6.85	14.54	1.08585	Up	7.06628e-09	5.46687e-08	K02021|1|0.0|748|vvi:100264781|putative ABC transport system ATP-binding protein	-	GO:0042626//ATPase activity, coupled to transmembrane movement of substances;GO:0000166//nucleotide binding	GO:0009987//cellular process;GO:0006810//transport	gi|460402008|ref|XP_004246507.1|/0/PREDICTED: ABC transporter B family member 29, chloroplastic-like [Solanum lycopersicum]
PAU008357.1	1005	118	192	17.68	37.52	1.08554	Up	3.02224e-11	2.85837e-10	-	-	GO:0046872//metal ion binding	-	gi|225457007|ref|XP_002282390.1|/2.04865e-116/PREDICTED: uncharacterized protein LOC100262147 [Vitis vinifera]
PAU002748.1	1218	72	117	8.85	18.78	1.08545	Up	2.2267e-07	1.46297e-06	-	-	-	-	gi|460403500|ref|XP_004247228.1|/2.32146e-176/PREDICTED: F-box/kelch-repeat protein OR23-like [Solanum lycopersicum]
PAU005367.1	519	36	59	10.79	22.88	1.08439	Up	0.00020774	0.000883886	K08311|1|1e-10|63.9|ota:Ot10g03540|putative (di)nucleoside polyphosphate hydrolase [EC:3.6.1.-]	-	GO:0008796//bis(5'-nucleosyl)-tetraphosphatase activity	GO:0015961//diadenosine polyphosphate catabolic process	gi|359472870|ref|XP_002284395.2|/1.99984e-85/PREDICTED: nudix hydrolase 25-like [Vitis vinifera]
PAU015154.1	933	104	169	16.83	35.64	1.08246	Up	4.79132e-10	4.13728e-09	-	-	-	-	gi|460413013|ref|XP_004251890.1|/2.27051e-66/PREDICTED: uncharacterized protein LOC101259409 [Solanum lycopersicum]
PAU021339.1	1779	164	265.22	13.68	28.95	1.0815	Up	9.20434e-15	1.1047e-13	K00924|1|3e-151|533|ath:AT2G01450|[EC:2.7.1.-];K04371|2|9e-81|299|ppp:PHYPADRAFT_126277|extracellular signal-regulated kinase 1/2 [EC:2.7.11.24];K14512|4|6e-80|296|pop:POPTR_718188|mitogen-activated protein kinase 6 [EC:2.7.11.24]	-	GO:0004702//receptor signaling protein serine/threonine kinase activity;GO:0032559	GO:0006464//cellular protein modification process	gi|359485144|ref|XP_002283794.2|/0/PREDICTED: mitogen-activated protein kinase 20-like [Vitis vinifera]
PAU020136.1	2964	128.31	207.32	6.38	13.5	1.08133	Up	7.12716e-12	7.0852e-11	K07976|1|2e-81|302|aly:ARALYDRAFT_666353|Rab family, other;K15078|4|1e-73|276|vvi:100250139|structure-specific endonuclease subunit SLX1 [EC:3.6.1.-]	-	-	-	gi|460409909|ref|XP_004250379.1|/0/PREDICTED: pentatricopeptide repeat-containing protein At3g22150, chloroplastic-like [Solanum lycopersicum]
PAU029211.1	426	150	246	55.57	117.52	1.08053	Up	3.29786e-14	3.81861e-13	K14490|1|4e-56|214|pop:POPTR_751856|histidine-containing phosphotransfer peotein	-	GO:0016628//oxidoreductase activity, acting on the CH-CH group of donors, NAD or NADP as acceptor;GO:0060089	GO:0008152//metabolic process;GO:0007165//signal transduction	gi|147818916|emb|CAN69375.1|/1.37113e-55/hypothetical protein VITISV_008201 [Vitis vinifera]
PAU002931.2	588	46	75	12.07	25.52	1.0802	Up	3.17732e-05	0.000157096	-	-	-	-	-
PAU027712.1	897	156	253	26.3	55.56	1.07898	Up	2.91006e-14	3.38408e-13	-	GO:0009534//chloroplast thylakoid	GO:0016859//cis-trans isomerase activity	GO:0044267//cellular protein metabolic process	gi|225455830|ref|XP_002273001.1|/9.4717e-91/PREDICTED: peptidyl-prolyl cis-trans isomerase B-like [Vitis vinifera]
PAU017533.1	1206	1370	2216	170.13	359.29	1.07851	Up	1.60495e-111	1.59942e-109	K00737|1|0.0|705|vvi:100254142|beta-1,4-mannosyl-glycoprotein beta-1,4-N-acetylglucosaminyltransferase [EC:2.4.1.144]	GO:0044464	GO:0008375//acetylglucosaminyltransferase activity	GO:0006486//protein glycosylation	gi|460386901|ref|XP_004239132.1|/0/PREDICTED: beta-1,4-mannosyl-glycoprotein 4-beta-N-acetylglucosaminyltransferase-like isoform 1 [Solanum lycopersicum]
PAU011717.1	1431	44	71	4.58	9.67	1.07817	Up	6.25294e-05	0.000292735	K15015|1|1e-67|255|aly:ARALYDRAFT_486994|solute carrier family 32 (vesicular inhibitory amino acid transporter)	GO:0031224//intrinsic component of membrane	-	-	gi|462423822|gb|EMJ28085.1|/1.74628e-165/hypothetical protein PRUPE_ppa016615mg [Prunus persica]
PAU029220.1	2913	56	90	2.83	5.97	1.07693	Up	7.1879e-06	3.88575e-05	K00924|1|1e-127|456|aly:ARALYDRAFT_473063|[EC:2.7.1.-];K08286|4|3e-125|448|aly:ARALYDRAFT_491919|protein-serine/threonine kinase [EC:2.7.11.-]	GO:0016020//membrane	GO:0016491//oxidoreductase activity;GO:0005515//protein binding;GO:0000166//nucleotide binding;GO:0016301//kinase activity	GO:0009987//cellular process;GO:0050789//regulation of biological process;GO:0044238;GO:0048507//meristem development;GO:0003006//developmental process involved in reproduction	gi|225429912|ref|XP_002281133.1|/0/PREDICTED: probably inactive leucine-rich repeat receptor-like protein kinase At2g25790 [Vitis vinifera]
PAU028267.1	1782	147	237	12.24	25.82	1.07689	Up	2.65148e-13	2.89508e-12	K01194|1|0.0|847|vvi:100246241|alpha,alpha-trehalase [EC:3.2.1.28]	GO:0016020//membrane	GO:0015927//trehalase activity	GO:0005991//trehalose metabolic process	gi|283131196|dbj|BAI63261.1|/0/trehalase [Nicotiana tabacum]
PAU023940.1	3375	155	249	6.75	14.23	1.07598	Up	8.3571e-14	9.4429e-13	K03695|1|5e-08|58.9|bdi:100825913|ATP-dependent Clp protease ATP-binding subunit ClpB	-	-	-	gi|225448447|ref|XP_002272110.1|/0/PREDICTED: uncharacterized protein LOC100260392 [Vitis vinifera]
PAU002765.1	615	69	112	17.27	36.36	1.07408	Up	4.16418e-07	2.64377e-06	-	GO:0043231//intracellular membrane-bounded organelle	-	-	gi|460393528|ref|XP_004242361.1|/2.15672e-51/PREDICTED: uncharacterized protein LOC101261243 [Solanum lycopersicum]
PAU018800.1	1800	79	127	6.51	13.7	1.07345	Up	9.60934e-08	6.57273e-07	K13418|1|6e-156|549|pop:POPTR_913861|somatic embryogenesis receptor kinase 1 [EC:2.7.10.1 2.7.11.1]	GO:0016020//membrane	GO:0016491//oxidoreductase activity;GO:0004672//protein kinase activity;GO:0000166//nucleotide binding	GO:0008152//metabolic process	gi|460386625|ref|XP_004238998.1|/0/PREDICTED: protein NSP-INTERACTING KINASE 1-like [Solanum lycopersicum]
PAU010885.1	897	2949.61	4765	497.32	1046.48	1.0733	Up	6.27338e-237	1.34994e-234	-	-	GO:0003676//nucleic acid binding	-	gi|154362215|gb|ABS80935.1|/3.65616e-151/putative NAC transcription factor [Avicennia marina]
PAU023330.1	2358	1311	2106	82.13	172.81	1.07321	Up	1.56562e-104	1.44751e-102	-	GO:0005618//cell wall;GO:0031410//cytoplasmic vesicle;GO:0031090//organelle membrane;GO:0043231//intracellular membrane-bounded organelle	-	-	gi|359492398|ref|XP_002285876.2|/0/PREDICTED: uncharacterized protein LOC100267814 isoform 1 [Vitis vinifera]
PAU007544.1	519	88	143	26.37	55.45	1.07229	Up	1.02512e-08	7.78477e-08	K06268|1|2e-84|308|mtr:MTR_5g096420|protein phosphatase 3, regulatory subunit	-	GO:0046872//metal ion binding	-	gi|470117529|ref|XP_004294910.1|/1.38493e-86/PREDICTED: calcineurin B-like protein 3-like [Fragaria vesca subsp. vesca]
PAU020606.1	2292	65.16	104.57	4.2	8.83	1.07202	Up	1.57505e-06	9.3162e-06	K14611|1|0.0|633|pop:POPTR_827191|solute carrier family 23 (nucleobase transporter), member 1/2	GO:0016020//membrane	GO:0005215//transporter activity	GO:0006810//transport	gi|460410209|ref|XP_004250523.1|/0/PREDICTED: nucleobase-ascorbate transporter 11-like [Solanum lycopersicum]
PAU011728.1	852	389	628	69.19	145.43	1.07169	Up	9.30562e-33	2.35214e-31	-	GO:0043231//intracellular membrane-bounded organelle	GO:0004871//signal transducer activity	GO:0009267//cellular response to starvation	gi|255567031|ref|XP_002524498.1|/5.44227e-117/xenotropic and polytropic murine leukemia virus receptor ids-4, putative [Ricinus communis]
PAU021317.1	687	42	68	9.36	19.67	1.07142	Up	8.43876e-05	0.000385781	K05283|1|3e-13|73.6|aly:ARALYDRAFT_354960|phosphatidylinositol glycan, class W [EC:2.3.-.-];K15692|2|9e-12|68.6|sbi:SORBI_06g034040|E3 ubiquitin-protein ligase RNF13 [EC:6.3.2.19];K13148|3|2e-09|60.8|vvi:100261060|integrator complex subunit 11 [EC:3.1.27.-]	-	GO:0046872//metal ion binding	-	gi|462416875|gb|EMJ21612.1|/1.72949e-74/hypothetical protein PRUPE_ppa011047mg [Prunus persica]
PAU019698.1	624	249	403	61.37	128.87	1.07031	Up	1.02403e-21	1.75726e-20	-	-	-	-	gi|359480685|ref|XP_002282199.2|/5.70222e-39/PREDICTED: cyclin-dependent kinase inhibitor 1-like [Vitis vinifera]
PAU023036.1	1308	277.78	446.43	31.74	66.62	1.06965	Up	1.29663e-23	2.40128e-22	K15283|1|1e-173|607|vvi:100257292|solute carrier family 35, member E1	GO:0009941//chloroplast envelope;GO:0031224//intrinsic component of membrane	GO:0005342//organic acid transmembrane transporter activity;GO:0015145//monosaccharide transmembrane transporter activity	GO:0015717//triose phosphate transport;GO:0009642//response to light intensity;GO:0015711//organic anion transport	gi|225443598|ref|XP_002278829.1|/1.71193e-172/PREDICTED: triose phosphate/phosphate translocator TPT, chloroplastic [Vitis vinifera]
PAU017476.1	987	156.51	252	23.9	50.16	1.06953	Up	4.1934e-14	4.82797e-13	-	-	-	-	gi|462419494|gb|EMJ23757.1|/3.68622e-62/hypothetical protein PRUPE_ppa008364mg [Prunus persica]
PAU024777.1	1068	269.31	433	37.9	79.5	1.06876	Up	5.84852e-23	1.05343e-21	-	-	-	-	gi|255547357|ref|XP_002514736.1|/2.01643e-125/NAC domain-containing protein 21/22, putative [Ricinus communis]
PAU017887.1	1650	183.47	294.3	16.53	34.67	1.0686	Up	4.98142e-16	6.44985e-15	K14611|1|0.0|871|pop:POPTR_570060|solute carrier family 23 (nucleobase transporter), member 1/2	GO:0030312//external encapsulating structure;GO:0043231//intracellular membrane-bounded organelle	GO:0005215//transporter activity	GO:0006810//transport	gi|460380778|ref|XP_004236131.1|/0/PREDICTED: nucleobase-ascorbate transporter 6-like isoform 1 [Solanum lycopersicum]
PAU008530.3	1518	212	340	20.79	43.6	1.06844	Up	3.115e-18	4.52205e-17	K00517|1|2e-115|414|ath:AT3G26310|[EC:1.14.-.-]	GO:0016020//membrane	GO:0016491//oxidoreductase activity;GO:0005506//iron ion binding	GO:0008152//metabolic process	gi|359491185|ref|XP_002276558.2|/0/PREDICTED: cytochrome P450 71A1-like [Vitis vinifera]
PAU023712.1	1167	201.25	323	25.85	54.16	1.06706	Up	1.814e-17	2.55705e-16	K14963|1|9e-11|66.2|vcn:VOLCADRAFT_109001|COMPASS component SWD3	GO:0031461//cullin-RING ubiquitin ligase complex	-	-	gi|460403910|ref|XP_004247429.1|/2.85379e-168/PREDICTED: WD repeat-containing protein 89 homolog [Solanum lycopersicum]
PAU011783.3	1149	71	114	9.27	19.42	1.0669	Up	4.49698e-07	2.8454e-06	K14165|1|1e-11|69.3|cme:CMT465C|dual specificity phosphatase [EC:3.1.3.16 3.1.3.48];K11996|2|7e-08|56.6|vvi:100248765|adenylyltransferase and sulfurtransferase;K07199|4|9e-06|49.7|cre:CHLREDRAFT_187709|5'-AMP-activated protein kinase, regulatory beta subunit	GO:0043231//intracellular membrane-bounded organelle	GO:0016791//phosphatase activity	GO:0006796//phosphate-containing compound metabolic process	gi|82623389|gb|ABB87109.1|/8.56195e-125/protein tyrosine phosphatase-like [Solanum tuberosum]
PAU002114.1	501	66.06	107	20.56	43.06	1.06651	Up	7.79456e-07	4.79465e-06	K02553|1|1e-82|303|aly:ARALYDRAFT_477519|regulator of ribonuclease activity A	GO:0044424	GO:0005515//protein binding;GO:0008428//ribonuclease inhibitor activity;GO:0016741	GO:0019219;GO:0006730//one-carbon metabolic process;GO:0060699//regulation of endoribonuclease activity	gi|388502142|gb|AFK39137.1|/5.69369e-87/unknown [Lotus japonicus]
PAU004689.1	2859	2834.01	4525.93	146.06	305.71	1.0656	Up	2.28574e-219	4.5187e-217	K01872|1|0.0|1356|vvi:100255425|alanyl-tRNA synthetase [EC:6.1.1.7]	GO:0009532//plastid stroma	GO:0000166//nucleotide binding;GO:0004812//aminoacyl-tRNA ligase activity	GO:0006418//tRNA aminoacylation for protein translation;GO:0003006//developmental process involved in reproduction	gi|225428201|ref|XP_002278951.1|/0/PREDICTED: probable alanyl-tRNA synthetase, chloroplastic [Vitis vinifera]
PAU007268.1	381	99.64	162.04	41.68	87.19	1.06481	Up	8.2093e-10	6.91196e-09	K11583|1|9e-62|232|pop:POPTR_811180|protein phosphatase 2 (formerly 2A), regulatory subunit B''	GO:0043231//intracellular membrane-bounded organelle;GO:0044444;GO:0015630//microtubule cytoskeleton	GO:0046872//metal ion binding	GO:0000902//cell morphogenesis	gi|224123150|ref|XP_002330351.1|/1.40069e-60/predicted protein [Populus trichocarpa]
PAU005169.1	1992	165.38	264.36	12.3	25.73	1.06479	Up	1.97278e-14	2.31964e-13	K15336|1|1e-44|179|vvi:100259391|tRNA (cytosine38-C5)-methyltransferase [EC:2.1.1.204]	-	-	-	gi|225445222|ref|XP_002280919.1|/0/PREDICTED: pentatricopeptide repeat-containing protein At5g21222 [Vitis vinifera]
PAU025915.1	942	91	146	14.58	30.49	1.06435	Up	1.15011e-08	8.69325e-08	-	-	-	-	gi|460385340|ref|XP_004238362.1|/1.08411e-23/PREDICTED: uncharacterized protein LOC101264003 [Solanum lycopersicum]
PAU000824.1	2532	72	115	4.2	8.78	1.06383	Up	4.66434e-07	2.94746e-06	-	GO:0044464	GO:0015299//solute:proton antiporter activity	GO:0006811//ion transport;GO:0006875//cellular metal ion homeostasis	gi|225440302|ref|XP_002269591.1|/0/PREDICTED: cation/H(+) antiporter 20-like [Vitis vinifera]
PAU006932.1	2478	47	75	2.8	5.85	1.06301	Up	4.80886e-05	0.000228294	K10405|1|2e-08|60.1|sbi:SORBI_02g000560|kinesin family member C1;K06638|2|4e-07|55.5|rcu:RCOM_0496470|mitotic spindle assembly checkpoint protein MAD1;K11547|3|6e-06|51.6|zma:100285210|kinetochore protein NDC80	-	-	-	gi|297737283|emb|CBI26484.3|/0/unnamed protein product [Vitis vinifera]
PAU004700.1	1542	182.83	292	17.65	36.85	1.062	Up	6.89286e-16	8.85871e-15	K14500|1|0.0|863|pop:POPTR_1077146|BR-signaling kinase [EC:2.7.11.1]	GO:0043231//intracellular membrane-bounded organelle;GO:0016020//membrane	GO:0004871//signal transducer activity;GO:0016301//kinase activity;GO:0032559	GO:0043401//steroid hormone mediated signaling pathway;GO:0006464//cellular protein modification process	gi|470107419|ref|XP_004290043.1|/0/PREDICTED: probable serine/threonine-protein kinase At4g35230-like [Fragaria vesca subsp. vesca]
PAU028321.1	1071	65	104	9.12	19.04	1.06193	Up	1.57505e-06	9.31847e-06	K01246|1|2e-95|347|rcu:RCOM_1593770|DNA-3-methyladenine glycosylase I [EC:3.2.2.20]	-	GO:0003905//alkylbase DNA N-glycosylase activity	GO:0006281//DNA repair	gi|460385068|ref|XP_004238227.1|/1.15801e-96/PREDICTED: probable GMP synthase [glutamine-hydrolyzing]-like [Solanum lycopersicum]
PAU028196.1	1341	132.35	211.44	14.74	30.76	1.06132	Up	8.27048e-12	8.19833e-11	K13420|1|3e-22|104|rcu:RCOM_0633880|LRR receptor-like serine/threonine-protein kinase FLS2 [EC:2.7.11.1]	-	GO:0016787//hydrolase activity	-	gi|470128660|ref|XP_004300254.1|/3.26141e-142/PREDICTED: leucine-rich repeat protein SHOC-2-like [Fragaria vesca subsp. vesca]
PAU009779.1	1677	60.63	96.58	5.37	11.19	1.05922	Up	3.97082e-06	2.23041e-05	K08472|1|0.0|662|ath:AT1G61560|mlo protein	GO:0016020//membrane	-	GO:0050832//defense response to fungus;GO:0009987//cellular process	gi|384113234|gb|AFH68055.1|/0/seven transmembrane calmodulin binding protein [Capsicum annuum]
PAU000322.2	1140	494	787	65.01	135.15	1.05583	Up	1.669e-39	5.15018e-38	K01011|1|2e-166|583|vvi:100261543|thiosulfate/3-mercaptopyruvate sulfurtransferase [EC:2.8.1.1 2.8.1.2]	GO:0009536//plastid	GO:0016783//sulfurtransferase activity	GO:0032502//developmental process;GO:0015698//inorganic anion transport	gi|225465012|ref|XP_002264748.1|/2.87482e-165/PREDICTED: 3-mercaptopyruvate sulfurtransferase [Vitis vinifera]
PAU025850.1	354	1698	2746	769.87	1598.8	1.0543	Up	1.15909e-137	1.43068e-135	K03671|1|1e-47|185|gmx:100499879|thioredoxin 1	GO:0044424	GO:0015036//disulfide oxidoreductase activity	GO:0018904;GO:0051234//establishment of localization;GO:0006091//generation of precursor metabolites and energy;GO:0019725//cellular homeostasis	gi|208659912|gb|ACI31202.1|/9.08012e-52/TRX [Salvia miltiorrhiza]
PAU021185.1	1395	355	564	37.97	78.82	1.0537	Up	1.2681e-28	2.88178e-27	-	GO:0005887//integral component of plasma membrane	GO:0005267//potassium channel activity	GO:0030001//metal ion transport	gi|147225285|dbj|BAF62469.1|/0/hypothetical protein [Nicotiana tabacum]
PAU010942.2	588	117.79	188.57	30.91	64.16	1.0536	Up	8.73692e-11	7.98073e-10	-	-	-	-	gi|75102455|sp|Q41050.1|OEP16_PEA/1.04376e-44/RecName: Full=Outer envelope pore protein 16, chloroplastic; AltName: Full=Chloroplastic outer envelope pore protein of 16 kDa
PAU010947.1	1131	337.98	537	44.84	92.97	1.05198	Up	1.67483e-27	3.62969e-26	K00924|1|1e-138|491|osa:4337593|[EC:2.7.1.-];K05658|2|1e-118|424|vvi:100262734|ATP-binding cassette, subfamily B (MDR/TAP), member 1	GO:0016020//membrane	GO:0004713//protein tyrosine kinase activity;GO:0032559	GO:0006952//defense response;GO:0006464//cellular protein modification process	gi|470116695|ref|XP_004294513.1|/1.90554e-161/PREDICTED: protein kinase APK1A, chloroplastic-like [Fragaria vesca subsp. vesca]
PAU014825.1	1746	197.74	313	16.81	34.82	1.0506	Up	1.35884e-16	1.81646e-15	K14494|1|0.0|782|vvi:100253268|DELLA protein	GO:0043231//intracellular membrane-bounded organelle	-	GO:0010476//gibberellin mediated signaling pathway	gi|350538915|ref|NP_001234365.1|/0/DELLA protein GAI [Solanum lycopersicum]
PAU019151.1	1530	82.89	131.35	8.07	16.71	1.05007	Up	7.43368e-08	5.16155e-07	K15031|1|7e-18|90.5|vvi:100852464|transcription termination factor, mitochondrial	GO:0000229;GO:0009536//plastid	-	-	gi|460378527|ref|XP_004235022.1|/0/PREDICTED: uncharacterized protein LOC101249713 [Solanum lycopersicum]
PAU028609.1	876	112	178	19.35	40.06	1.04983	Up	4.47616e-10	3.87201e-09	K07213|1|8e-11|65.9|aly:ARALYDRAFT_486064|copper chaperone	-	-	-	gi|460408410|ref|XP_004249638.1|/6.79046e-62/PREDICTED: uncharacterized protein LOC101266884 [Solanum lycopersicum]
PAU019980.1	1128	104	165	13.84	28.64	1.04919	Up	2.06368e-09	1.68109e-08	K01176|1|2e-102|370|smo:SELMODRAFT_97625|alpha-amylase [EC:3.2.1.1]	-	GO:0046872//metal ion binding;GO:0016160//amylase activity	GO:0044238	gi|52851182|emb|CAH58639.1|/0/alpha-amylase [Plantago major]
PAU028706.1	1287	84	133	9.76	20.18	1.04797	Up	7.97056e-08	5.49978e-07	K14945|1|5e-19|94.0|rcu:RCOM_0126290|protein quaking;K07562|2|5e-18|90.5|sbi:SORBI_03g046345|nonsense-mediated mRNA decay protein 3	GO:0009528//plastid inner membrane	-	GO:0048827//phyllome development	gi|462400851|gb|EMJ06408.1|/9.26573e-139/hypothetical protein PRUPE_ppa005869mg [Prunus persica]
PAU012195.1	2367	190	300	11.86	24.52	1.04785	Up	9.10088e-16	1.16105e-14	K14494|1|1e-34|147|rcu:RCOM_0826140|DELLA protein	-	-	-	gi|225454028|ref|XP_002274837.1|/0/PREDICTED: scarecrow-like protein 6-like [Vitis vinifera]
PAU001217.1	2058	107	169	7.7	15.91	1.047	Up	1.59334e-09	1.3129e-08	-	-	-	-	gi|255544079|ref|XP_002513102.1|/2.29324e-95/conserved hypothetical protein [Ricinus communis]
PAU025518.1	1302	1695.29	2681	194.6	401.99	1.04665	Up	3.95236e-128	4.59835e-126	K15283|1|0.0|643|vvi:100257292|solute carrier family 35, member E1	GO:0009941//chloroplast envelope;GO:0031224//intrinsic component of membrane	GO:0005342//organic acid transmembrane transporter activity;GO:0015145//monosaccharide transmembrane transporter activity	GO:0015717//triose phosphate transport;GO:0009642//response to light intensity;GO:0015711//organic anion transport	gi|147834373|emb|CAN65381.1|/0/hypothetical protein VITISV_028555 [Vitis vinifera]
PAU028100.1	1119	399	631	53.52	110.45	1.04524	Up	1.61672e-31	3.92728e-30	K13229|1|8e-94|342|zma:541977|2,4-dihydroxy-1,4-benzoxazin-3-one-glucoside dioxygenase [EC:1.14.20.2];K06892|2|2e-49|194|pop:POPTR_550478|;K05278|3|2e-41|168|pop:POPTR_828087|flavonol synthase [EC:1.14.11.23]	-	GO:0016706//oxidoreductase activity, acting on paired donors, with incorporation or reduction of molecular oxygen, 2-oxoglutarate as one donor, and incorporation of one atom each of oxygen into both donors	GO:0008152//metabolic process	gi|225433017|ref|XP_002284642.1|/9.34968e-145/PREDICTED: 1-aminocyclopropane-1-carboxylate oxidase homolog 1 [Vitis vinifera]
PAU010289.1	678	82.5	131	18.63	38.42	1.04423	Up	7.43368e-08	5.16302e-07	-	-	-	-	gi|147775084|emb|CAN77202.1|/2.65384e-43/hypothetical protein VITISV_001593 [Vitis vinifera]
PAU004517.1	678	82.5	131	18.63	38.42	1.04423	Up	7.43368e-08	5.16007e-07	-	-	-	-	gi|147775084|emb|CAN77202.1|/2.65384e-43/hypothetical protein VITISV_001593 [Vitis vinifera]
PAU016502.1	1503	203	320	20.12	41.45	1.04274	Up	1.16357e-16	1.56059e-15	K10268|1|5e-25|114|mtr:MTR_2g021030|F-box and leucine-rich repeat protein 2/20	-	-	-	gi|460370761|ref|XP_004231218.1|/1.68837e-166/PREDICTED: F-box protein At5g07670-like [Solanum lycopersicum]
PAU019372.1	921	188	297	30.84	63.48	1.0415	Up	1.21535e-15	1.53439e-14	-	-	-	-	gi|460404200|ref|XP_004247572.1|/1.02497e-87/PREDICTED: uncharacterized protein LOC101247367 [Solanum lycopersicum]
PAU003733.1	1449	115	181	11.83	24.34	1.04088	Up	4.94876e-10	4.26565e-09	-	-	-	-	gi|460369652|ref|XP_004230671.1|/2.32668e-40/PREDICTED: uncharacterized protein LOC101258200 isoform 1 [Solanum lycopersicum]
PAU006502.1	1554	56	88.02	5.36	11.02	1.03982	Up	1.50044e-05	7.76933e-05	K05280|1|0.0|698|vvi:100232999|flavonoid 3'-monooxygenase [EC:1.14.13.21]	GO:0031090//organelle membrane;GO:0043231//intracellular membrane-bounded organelle;GO:0031224//intrinsic component of membrane	GO:0016709//oxidoreductase activity, acting on paired donors, with incorporation or reduction of molecular oxygen, NAD(P)H as one donor, and incorporation of one atom of oxygen;GO:0005506//iron ion binding	GO:0009699//phenylpropanoid biosynthetic process	gi|14278925|dbj|BAB59005.1|/0/flavonoid 3'-hydroxylase [Perilla frutescens var. crispa]
PAU004914.1	1080	349	550	48.56	99.83	1.03971	Up	1.75929e-27	3.80595e-26	-	GO:0009526//plastid envelope	GO:0004672//protein kinase activity;GO:0019120	GO:0008152//metabolic process	gi|460392174|ref|XP_004241692.1|/1.27016e-167/PREDICTED: haloalkane dehalogenase 2-like [Solanum lycopersicum]
PAU010950.1	1683	526.8	828	46.51	95.61	1.03962	Up	2.02486e-40	6.36953e-39	K05658|1|9e-93|339|vvi:100262734|ATP-binding cassette, subfamily B (MDR/TAP), member 1;K00924|2|2e-89|328|aly:ARALYDRAFT_494273|[EC:2.7.1.-]	-	GO:0004672//protein kinase activity;GO:0032559	GO:0006464//cellular protein modification process	gi|225434931|ref|XP_002283598.1|/1.21734e-176/PREDICTED: probable receptor-like protein kinase At5g47070-like [Vitis vinifera]
PAU021016.1	2052	325.19	510	23.46	48.17	1.03793	Up	2.26462e-25	4.50258e-24	K07195|1|0.0|914|vvi:100253247|exocyst complex component 7	GO:0031988//membrane-bounded vesicle;GO:0043231//intracellular membrane-bounded organelle;GO:0043234//protein complex;GO:0044444;GO:0016020//membrane	-	GO:0010101;GO:0006887//exocytosis;GO:0010192//mucilage biosynthetic process	gi|460409037|ref|XP_004249947.1|/0/PREDICTED: exocyst complex component 7-like [Solanum lycopersicum]
PAU021530.1	810	1355	2136	254.04	521.12	1.03656	Up	1.01223e-101	9.14998e-100	K11778|1|5e-108|388|pop:POPTR_863254|ditrans,polycis-polyprenyl diphosphate synthase [EC:2.5.1.87]	-	GO:0004659//prenyltransferase activity	-	gi|462395935|gb|EMJ01734.1|/3.22831e-108/hypothetical protein PRUPE_ppa009495mg [Prunus persica]
PAU020574.1	573	469.57	743	126.66	259.71	1.03594	Up	5.98492e-37	1.70409e-35	-	GO:0009534//chloroplast thylakoid	-	-	gi|297734196|emb|CBI15443.3|/5.52124e-56/unnamed protein product [Vitis vinifera]
PAU003125.1	675	88.17	139.21	20.01	41.02	1.03561	Up	4.42654e-08	3.14632e-07	-	GO:0044464	-	-	gi|239056164|emb|CAQ58595.1|/7.86022e-64/unknown protein [Vitis vinifera]
PAU000210.1	234	73	118	52.74	108.1	1.0354	Up	2.31608e-07	1.518e-06	K13456|1|4e-10|61.2|aly:ARALYDRAFT_480014|RPM1-interacting protein 4	GO:0016020//membrane	-	GO:0010035//response to inorganic substance	gi|460396963|ref|XP_004244039.1|/7.91035e-35/PREDICTED: RPM1-interacting protein 4-like [Solanum lycopersicum]
PAU014561.1	2019	55	86	4.03	8.26	1.03536	Up	2.09006e-05	0.000106166	-	-	-	-	gi|460407974|ref|XP_004249423.1|/5.38944e-174/PREDICTED: uncharacterized protein At5g41620-like [Solanum lycopersicum]
PAU024805.1	1824	46	72	3.74	7.66	1.03431	Up	9.72222e-05	0.000441714	K15271|1|1e-92|338|rcu:RCOM_1095670|ATP-dependent DNA helicase HFM1/MER3 [EC:3.6.4.12];K15078|2|4e-74|277|vvi:100250139|structure-specific endonuclease subunit SLX1 [EC:3.6.1.-];K03798|5|5e-74|277|rcu:RCOM_0340700|cell division protease FtsH [EC:3.4.24.-]	-	-	-	gi|225450537|ref|XP_002277327.1|/0/PREDICTED: putative pentatricopeptide repeat-containing protein At1g56570 [Vitis vinifera]
PAU023555.1	750	108	170	21.94	44.91	1.03347	Up	1.64646e-09	1.35346e-08	K06890|1|4e-79|292|rcu:RCOM_0646030|	GO:0031224//intrinsic component of membrane	GO:0016597//amino acid binding	GO:0000902//cell morphogenesis;GO:0043401//steroid hormone mediated signaling pathway	gi|255567494|ref|XP_002524726.1|/5.19161e-78/Transmembrane BAX inhibitor motif-containing protein, putative [Ricinus communis]
PAU026942.1	951	86.01	135.11	13.65	27.94	1.03343	Up	8.51192e-08	5.85836e-07	K00423|1|2e-154|543|vvi:100251280|L-ascorbate oxidase [EC:1.10.3.3]	GO:0030312//external encapsulating structure	GO:0046914//transition metal ion binding;GO:0016682//oxidoreductase activity, acting on diphenols and related substances as donors, oxygen as acceptor	GO:0008152//metabolic process	gi|2493321|sp|Q40588.1|ASO_TOBAC/7.03554e-156/RecName: Full=L-ascorbate oxidase; Short=ASO; Short=Ascorbase; Flags: Precursor
PAU018619.1	1542	179.79	281.11	17.35	35.48	1.03207	Up	1.08469e-14	1.29227e-13	K03115|1|7e-135|479|vvi:100262569|casein kinase II subunit beta;K00889|2|2e-25|115|zma:100381628|1-phosphatidylinositol-4-phosphate 5-kinase [EC:2.7.1.68]	-	-	-	gi|460407077|ref|XP_004248983.1|/1.87558e-152/PREDICTED: uncharacterized protein LOC101257910 [Solanum lycopersicum]
PAU022695.1	765	252.78	397.46	50.31	102.87	1.03191	Up	2.86126e-20	4.58631e-19	K10717|1|7e-35|145|vvi:100258332|cytokinin trans-hydroxylase	-	GO:0016491//oxidoreductase activity;GO:0005506//iron ion binding	-	gi|470117427|ref|XP_004294859.1|/4.44371e-56/PREDICTED: cytochrome P450 734A1-like [Fragaria vesca subsp. vesca]
PAU018464.1	207	79	128	65.85	134.61	1.03153	Up	6.64168e-08	4.63945e-07	-	-	-	-	-
PAU015943.1	639	54	85	12.98	26.52	1.03079	Up	2.02426e-05	0.000102932	-	-	-	-	gi|225424520|ref|XP_002281819.1|/1.17265e-42/PREDICTED: uncharacterized protein LOC100242197 [Vitis vinifera]
PAU026224.1	1506	137	214	13.55	27.67	1.03003	Up	1.99488e-11	1.91881e-10	K12126|1|3e-37|154|ath:AT1G09530|phytochrome-interacting factor 3;K13422|3|4e-09|61.2|pop:POPTR_836925|transcription factor MYC2	GO:0043231//intracellular membrane-bounded organelle	GO:0005488//binding	GO:0010017//red or far-red light signaling pathway	gi|462412406|gb|EMJ17455.1|/2.29867e-147/hypothetical protein PRUPE_ppa017228mg, partial [Prunus persica]
PAU030787.1	1278	4457.07	6966	521.48	1064.49	1.02948	Up	0	0	K15638|1|3e-81|300|ath:AT1G17060|cytochrome P450, family 72, subfamily C, polypeptide 1;K15639|3|8e-80|295|aly:ARALYDRAFT_901457|cytochrome P450, family 734, subfamily A, polypeptide 1 (PHYB activation tagged suppressor 1) [EC:1.14.-.-];K10717|5|7e-66|249|aly:ARALYDRAFT_494132|cytokinin trans-hydroxylase	GO:0044464	GO:0046872//metal ion binding;GO:0016491//oxidoreductase activity	-	gi|85068684|gb|ABC69422.1|/6.63536e-105/CYP72A58 [Nicotiana tabacum]
PAU009600.1	900	129	202	21.67	44.21	1.02867	Up	6.40804e-11	5.90219e-10	-	-	-	-	gi|460380429|ref|XP_004235959.1|/5.84652e-48/PREDICTED: uncharacterized protein LOC101251967 [Solanum lycopersicum]
PAU010921.1	2697	483.83	753.17	26.45	53.96	1.02862	Up	3.78996e-36	1.05563e-34	K13171|1|8e-55|214|vvi:100262120|serine/arginine repetitive matrix protein 1	-	-	GO:0006396//RNA processing	gi|359478615|ref|XP_002280607.2|/2.43229e-55/PREDICTED: uncharacterized protein LOC100262120 [Vitis vinifera]
PAU028591.1	2265	222.64	346.87	14.53	29.64	1.02851	Up	1.79526e-17	2.53357e-16	K15271|1|1e-88|325|rcu:RCOM_1095670|ATP-dependent DNA helicase HFM1/MER3 [EC:3.6.4.12];K15078|4|5e-87|320|vvi:100250139|structure-specific endonuclease subunit SLX1 [EC:3.6.1.-]	-	-	-	gi|460384664|ref|XP_004238030.1|/0/PREDICTED: pentatricopeptide repeat-containing protein At4g13650-like [Solanum lycopersicum]
PAU016210.1	819	97	152	17.98	36.66	1.02781	Up	1.41106e-08	1.05834e-07	-	-	-	-	gi|2244910|emb|CAB10332.1|/4.37277e-52/hypothetical protein [Arabidopsis thaliana]
PAU013894.1	1485	49.08	76.47	4.92	10.03	1.02759	Up	7.40772e-05	0.000342706	K01285|1|0.0|779|vvi:100853380|lysosomal Pro-X carboxypeptidase [EC:3.4.16.2]	GO:0031410//cytoplasmic vesicle;GO:0000323//lytic vacuole	GO:0008238//exopeptidase activity	GO:0019538//protein metabolic process	gi|118487801|gb|ABK95724.1|/0/unknown [Populus trichocarpa]
PAU007564.1	690	132	207	29.27	59.62	1.02637	Up	3.46522e-11	3.2697e-10	K13448|1|3e-98|355|vvi:100256640|calcium-binding protein CML	-	GO:0046872//metal ion binding	-	gi|460405792|ref|XP_004248358.1|/7.03753e-100/PREDICTED: probable calcium-binding protein CML21-like [Solanum lycopersicum]
PAU025096.1	5982	436.2	677.06	10.68	21.75	1.0261	Up	2.19606e-32	5.49376e-31	K00029|1|0.0|899|vvi:100233075|malate dehydrogenase (oxaloacetate-decarboxylating)(NADP+) [EC:1.1.1.40]	-	GO:0017111//nucleoside-triphosphatase activity;GO:0000166//nucleotide binding	-	gi|255549840|ref|XP_002515971.1|/0/ATP-binding cassette transporter, putative [Ricinus communis]
PAU024595.1	378	84	133	35.44	72.17	1.02602	Up	7.97056e-08	5.50134e-07	-	-	-	-	gi|470116769|ref|XP_004294550.1|/1.79904e-15/PREDICTED: uncharacterized protein LOC101309517 [Fragaria vesca subsp. vesca]
PAU000827.1	2331	52	81	3.3	6.72	1.026	Up	3.93184e-05	0.000190908	-	-	-	-	gi|225440318|ref|XP_002269811.1|/8.34373e-174/PREDICTED: uncharacterized protein LOC100266589 [Vitis vinifera]
PAU006606.1	981	123	192	18.9	38.46	1.02497	Up	2.19254e-10	1.93798e-09	-	GO:0005911//cell-cell junction	-	-	gi|460382414|ref|XP_004236934.1|/2.12012e-94/PREDICTED: cysteine-rich repeat secretory protein 12-like isoform 1 [Solanum lycopersicum]
PAU015666.1	201	127	205	109.6	222.91	1.02421	Up	9.88898e-12	9.74313e-11	-	-	-	-	gi|53748433|emb|CAH59409.1|/3.11857e-07/hypothetical protein [Plantago major]
PAU027997.1	1338	1366.57	2126.9	152.54	310.16	1.02383	Up	2.1151e-98	1.82379e-96	K10257|1|0.0|739|pop:POPTR_820418|omega-3 fatty acid desaturase (delta-15 desaturase) [EC:1.14.19.-]	GO:0009941//chloroplast envelope	GO:0016705//oxidoreductase activity, acting on paired donors, with incorporation or reduction of molecular oxygen	GO:0006631//fatty acid metabolic process	gi|1345970|sp|P48620.1|FAD3C_SESIN/0/RecName: Full=Omega-3 fatty acid desaturase, chloroplastic; Flags: Precursor
PAU014323.1	1116	156	243	20.98	42.65	1.02353	Up	1.05051e-12	1.10342e-11	-	-	-	-	gi|460373531|ref|XP_004232571.1|/1.15961e-78/PREDICTED: uncharacterized protein LOC101260196 [Solanum lycopersicum]
PAU004455.2	3114	142	220	6.71	13.63	1.0224	Up	1.62888e-11	1.578e-10	-	-	-	-	gi|297738765|emb|CBI28010.3|/0/unnamed protein product [Vitis vinifera]
PAU011125.2	3519	207.24	321	8.66	17.59	1.02232	Up	3.77128e-16	4.93024e-15	K11858|1|0.0|1485|vvi:100259355|ubiquitin carboxyl-terminal hydrolase 48 [EC:3.1.2.15]	GO:0031981//nuclear lumen	GO:0008234//cysteine-type peptidase activity	GO:0009791//post-embryonic development	gi|225429898|ref|XP_002283635.1|/0/PREDICTED: ubiquitin carboxyl-terminal hydrolase 26 [Vitis vinifera]
PAU024928.1	951	120	187	19.04	38.67	1.02218	Up	4.05678e-10	3.52806e-09	K14499|1|1e-56|218|vvi:100243702|BRI1 kinase inhibitor 1	-	-	-	gi|225458591|ref|XP_002284646.1|/1.8439e-55/PREDICTED: BRI1 kinase inhibitor 1 [Vitis vinifera]
PAU003327.1	1440	151.35	235.18	15.67	31.82	1.02193	Up	2.5929e-12	2.65023e-11	-	GO:0043231//intracellular membrane-bounded organelle	GO:0046914//transition metal ion binding	-	gi|255552842|ref|XP_002517464.1|/0/conserved hypothetical protein [Ricinus communis]
PAU012277.1	1623	47	73	4.31	8.75	1.0216	Up	0.000100255	0.000454049	-	-	-	-	gi|359477932|ref|XP_002264608.2|/1.67329e-66/PREDICTED: uncharacterized protein LOC100250375 [Vitis vinifera]
PAU007817.1	1959	1587.44	2461.43	120.05	243.65	1.02117	Up	1.14898e-112	1.15449e-110	K04077|1|0.0|831|bdi:100842360|chaperonin GroEL	GO:0005840//ribosome;GO:0031981//nuclear lumen;GO:0009532//plastid stroma;GO:0009526//plastid envelope;GO:0005576//extracellular region;GO:0016020//membrane	GO:0005515//protein binding;GO:0032559	GO:0051084//'de novo' posttranslational protein folding;GO:0009814//defense response, incompatible interaction	gi|225435794|ref|XP_002285746.1|/0/PREDICTED: ruBisCO large subunit-binding protein subunit beta, chloroplastic [Vitis vinifera]
PAU012634.1	1104	319	496	43.39	88.02	1.02047	Up	3.07872e-24	5.83039e-23	-	-	-	-	gi|460392745|ref|XP_004241974.1|/1.75585e-87/PREDICTED: uncharacterized protein LOC101245175 isoform 1 [Solanum lycopersicum]
PAU007194.1	1077	101	157	14.09	28.58	1.02033	Up	1.11791e-08	8.46032e-08	-	GO:0031410//cytoplasmic vesicle;GO:0043231//intracellular membrane-bounded organelle	GO:0003824//catalytic activity	GO:0008152//metabolic process	gi|449460953|ref|XP_004148208.1|/9.38458e-46/PREDICTED: aldehyde dehydrogenase 22A1-like [Cucumis sativus]
PAU016487.2	2562	232.19	359	13.37	27.09	1.01876	Up	8.46382e-18	1.21134e-16	K04733|1|1e-42|173|aly:ARALYDRAFT_916421|interleukin-1 receptor-associated kinase 4 [EC:2.7.11.1];K13429|3|9e-40|164|zma:100279924|chitin elicitor receptor kinase 1	GO:0016020//membrane;GO:0009536//plastid	GO:0005488//binding;GO:0016772//transferase activity, transferring phosphorus-containing groups	-	gi|460378844|ref|XP_004235178.1|/0/PREDICTED: U-box domain-containing protein 35-like [Solanum lycopersicum]
PAU028724.1	2841	174	269	9.03	18.29	1.01826	Up	1.0852e-13	1.21378e-12	-	-	-	-	gi|225440548|ref|XP_002273340.1|/7.83301e-145/PREDICTED: uncharacterized protein LOC100245981 [Vitis vinifera]
PAU029902.1	891	60.81	94.5	10.32	20.9	1.01806	Up	8.25144e-06	4.41457e-05	-	GO:0009536//plastid	-	-	gi|224144561|ref|XP_002325333.1|/3.01911e-81/predicted protein [Populus trichocarpa]
PAU016315.1	891	60.81	94.5	10.32	20.9	1.01806	Up	8.25144e-06	4.41359e-05	-	GO:0009536//plastid	-	-	gi|224144561|ref|XP_002325333.1|/3.01911e-81/predicted protein [Populus trichocarpa]
PAU006587.1	1626	1559	2413	142.55	288.56	1.0174	Up	4.9745e-110	4.91707e-108	K12116|1|0.0|991|vvi:100255972|flavin-binding kelch repeat F-box protein 1	-	GO:0005488//binding;GO:0060089	GO:0009416//response to light stimulus;GO:0019941//modification-dependent protein catabolic process;GO:0009908//flower development;GO:0048511//rhythmic process;GO:0023052//signaling;GO:0006351//transcription, DNA-templated	gi|375126879|gb|AFA35966.1|/0/flavin-binding, kelch repeat, f-box 1/adagio3 [Nicotiana attenuata]
PAU008361.1	2163	145	224	9.92	20.06	1.01591	Up	1.25161e-11	1.22323e-10	K13862|1|4e-19|95.1|ota:Ot04g03190|solute carrier family 4 (sodium borate transporter), member 11	GO:0031224//intrinsic component of membrane	GO:0015301//anion:anion antiporter activity	GO:0006811//ion transport	gi|374676417|gb|AEZ56957.1|/0/boron transporter [Vitis vinifera]
PAU012525.1	1224	144	223	17.61	35.61	1.01589	Up	1.2165e-11	1.19036e-10	-	-	-	-	gi|359485651|ref|XP_003633305.1|/2.04939e-55/PREDICTED: uncharacterized protein LOC100249944 [Vitis vinifera]
PAU017841.1	861	185	287	32.55	65.75	1.01433	Up	1.30113e-14	1.54108e-13	-	GO:0043231//intracellular membrane-bounded organelle	-	GO:0009267//cellular response to starvation	gi|462420163|gb|EMJ24426.1|/1.42289e-88/hypothetical protein PRUPE_ppa009366mg [Prunus persica]
PAU002705.1	591	294	458	76.75	155	1.01403	Up	1.34919e-22	2.40519e-21	-	-	-	-	gi|460403396|ref|XP_004247177.1|/1.24876e-45/PREDICTED: uncharacterized protein LOC101259575 isoform 1 [Solanum lycopersicum]
PAU026065.1	861	115.34	178.81	20.29	40.96	1.01345	Up	1.43056e-09	1.18198e-08	K00074|1|1e-105|380|vvi:100246999|3-hydroxybutyryl-CoA dehydrogenase [EC:1.1.1.157]	GO:0042579//microbody	GO:0051287//NAD binding;GO:0016616//oxidoreductase activity, acting on the CH-OH group of donors, NAD or NADP as acceptor	GO:0032787//monocarboxylic acid metabolic process	gi|460397366|ref|XP_004244238.1|/1.67303e-105/PREDICTED: 3-hydroxybutyryl-CoA dehydrogenase-like [Solanum lycopersicum]
PAU016461.1	861	52.59	81.4	9.25	18.65	1.01165	Up	3.93184e-05	0.00019087	-	-	-	-	gi|225454880|ref|XP_002278790.1|/1.3287e-94/PREDICTED: UPF0406 protein C16orf57 homolog [Vitis vinifera]
PAU026784.1	1308	184.46	284.63	21.07	42.48	1.01159	Up	2.53444e-14	2.95434e-13	K00924|1|6e-105|379|ath:AT1G30270|[EC:2.7.1.-];K07198|3|5e-65|246|gmx:100806916|5'-AMP-activated protein kinase, catalytic alpha subunit [EC:2.7.11.11]	-	GO:0005515//protein binding;GO:0004674//protein serine/threonine kinase activity;GO:0032559	GO:0006464//cellular protein modification process;GO:0009628//response to abiotic stimulus;GO:0023052//signaling	gi|255553335|ref|XP_002517709.1|/4.51554e-165/CBL-interacting serine/threonine-protein kinase, putative [Ricinus communis]
PAU012036.1	735	79.31	123	16.46	33.18	1.01135	Up	4.0918e-07	2.59917e-06	-	-	-	-	gi|460403129|ref|XP_004247052.1|/3.72757e-89/PREDICTED: uncharacterized protein LOC101267738 [Solanum lycopersicum]
PAU009003.1	1308	210	324	23.99	48.35	1.01108	Up	4.1063e-16	5.33951e-15	K00559|1|1e-174|610|vvi:100263590|sterol 24-C-methyltransferase [EC:2.1.1.41]	-	GO:0008169//C-methyltransferase activity	GO:0006730//one-carbon metabolic process;GO:0008202//steroid metabolic process	gi|297736296|emb|CBI24934.3|/1.54837e-173/unnamed protein product [Vitis vinifera]
PAU010715.1	1779	67.39	103.75	5.62	11.32	1.01023	Up	4.95854e-06	2.73965e-05	K03217|1|1e-148|525|vvi:100256113|preprotein translocase subunit YidC	GO:0031224//intrinsic component of membrane;GO:0009534//chloroplast thylakoid	-	GO:0009657//plastid organization;GO:0023052//signaling;GO:0034613//cellular protein localization	gi|460386964|ref|XP_004239162.1|/2.54785e-156/PREDICTED: ALBINO3-like protein 1, chloroplastic-like [Solanum lycopersicum]
PAU012806.1	231	92.51	147	67.84	136.62	1.00996	Up	1.19271e-08	9.00125e-08	-	-	-	-	gi|224135737|ref|XP_002322148.1|/1.45619e-12/predicted protein [Populus trichocarpa]
PAU022274.1	1950	67.77	104.29	5.15	10.37	1.00977	Up	3.47528e-06	1.96432e-05	-	GO:0016020//membrane	-	-	gi|460373372|ref|XP_004232494.1|/0/PREDICTED: uncharacterized protein LOC101260985 [Solanum lycopersicum]
PAU002003.1	1224	63.56	97.94	7.77	15.64	1.00925	Up	9.01958e-06	4.79913e-05	K00924|1|2e-134|476|osa:4337593|[EC:2.7.1.-];K05658|2|2e-118|423|vvi:100262734|ATP-binding cassette, subfamily B (MDR/TAP), member 1	GO:0016020//membrane	GO:0004672//protein kinase activity;GO:0032559	GO:0006952//defense response;GO:0006464//cellular protein modification process	gi|350534672|ref|NP_001234409.1|/7.05617e-165/protein kinase 1b [Solanum lycopersicum]
PAU013408.2	1455	8469.45	13028.8	867.57	1744.43	1.0077	Up	0	0	K15015|1|4e-13|74.7|aly:ARALYDRAFT_486994|solute carrier family 32 (vesicular inhibitory amino acid transporter)	GO:0031224//intrinsic component of membrane	-	-	gi|359492379|ref|XP_003634405.1|/0/PREDICTED: amino acid permease 2 [Vitis vinifera]
[truncated: 1,689 more rows]

## Sheet: DEGs in PT2Svs.PT2
geneID	geneLength	PT2-Expression	PT2S-Expression	PT2-FPKM	PT2S-FPKM	log2 Ratio(PT2S/PT2)	Up-Down-Regulation(PT2S/PT2)	P-value	FDR	KEGG Orthology	GO Component	GO Function	GO Process	Blast nr
[truncated: 4,423 more rows]

## Sheet: DEGs in PT4Svs.PT4
geneID	geneLength	PT4-Expression	PT4S-Expression	PT4-FPKM	PT4S-FPKM	log2 Ratio(PT4S/PT4)	Up-Down-Regulation(PT4S/PT4)	P-value	FDR	KEGG Orthology	GO Component	GO Function	GO Process	Blast nr
[truncated: 4,104 more rows]

[truncated: 1 more sheets: DEGs in PT4vs.PT2]
