# Supplementary material for: Genome-wide expression analysis of salt-stressed diploid and autotetraploid Paulownia tomentosa
Source: PLoS One. 2017 Oct 19;12(10):e0185455. doi: 10.1371/journal.pone.0185455 (PMC5648118; doi:10.1371/journal.pone.0185455)
Supplement: S3 Table — (XLSX) [file pone.0185455.s004.xlsx]

## Sheet: DEGs in Comparison A
geneID	geneLength	PT4-Expression	PT4S-Expression	PT2-Expression	PT2S-Expression	PT4-FPKM	PT4S-FPKM	PT2-FPKM	PT2S-FPKM	log2 Ratio(PT4S/PT4)	log2 Ratio(PT2S/PT2)	Up-Down-Regulation(PT4S/PT4)	Up-Down-Regulation(PT2S/PT2)	P-value	FDR	KEGG Orthology	GO Component	GO Function	GO Process	Blast nr
PAU025794.1	540	7	250	0	1350.29	3.18	92.99	0.001	387.91	4.86998	18.5654	Up	Up	6.22512e-57	1.82512e-55	-	-	-	-	gi|215398978|gb|ACJ65691.1|/8.84032e-10/dehydrin [Camellia sinensis]
PAU024859.1	210	0	304.48	0	357.85	0.001	315.03	0.001	293.28	18.2651	18.1619	Up	Up	3.25152e-82	1.41481e-80	-	-	-	-	gi|356551344|ref|XP_003544036.1|/6.41387e-21/PREDICTED: uncharacterized protein LOC100806341 [Glycine max]
PAU007148.1	456	3	137	0	416	1.64	60.89	0.001	143.21	5.21444	17.1278	Up	Up	9.04348e-33	1.55597e-31	-	-	-	-	gi|225431760|ref|XP_002270507.1|/3.24397e-26/PREDICTED: uncharacterized protein LOC100261891 [Vitis vinifera]
PAU014814.1	372	0	93.13	0	203.22	0.001	51.41	0.001	87.26	15.6498	16.413	Up	Up	1.2415e-25	1.73474e-24	-	-	-	GO:0051234//establishment of localization	gi|144601657|gb|ABP01769.1|/2.42642e-44/lipid transfer protein 2 [Salvia miltiorrhiza]
PAU027421.1	438	0	14	0	108.01	0.001	6.49	0.001	38.83	12.664	15.2449	Up	Up	0.000189943	0.000654676	-	-	-	-	gi|255582779|ref|XP_002532165.1|/8.53638e-26/conserved hypothetical protein [Ricinus communis]
PAU025054.1	285	11	62	0	66	10.21	45.67	0.001	38.08	2.16126	15.2167	Up	Up	2.6329e-08	1.42571e-07	K10418|1|2e-18|88.6|smo:SELMODRAFT_131219|dynein light chain LC8-type	GO:0043231//intracellular membrane-bounded organelle;GO:0015630//microtubule cytoskeleton	GO:0003774//motor activity	GO:0048468//cell development;GO:0048513//organ development	gi|255549960|ref|XP_002516031.1|/6.77991e-47/cytoplasmic dynein light chain, putative [Ricinus communis]
PAU017523.1	705	4	61	0	155	1.36	17.18	0.001	33.6	3.65905	15.0362	Up	Up	1.65699e-12	1.24994e-11	K09264|1|2e-57|220|rcu:RCOM_1468080|MADS-box transcription factor, plant	-	-	-	gi|27373049|gb|AAO12211.1|AF385746_1/3.8154e-64/MADS11 [Nicotiana tabacum]
PAU008381.1	744	2	20	0	152	0.64	5.33	0.001	31.14	3.05799	14.9265	Up	Up	0.000279022	0.00093674	-	GO:0005618//cell wall	-	GO:0009607//response to biotic stimulus	gi|225435002|ref|XP_002281193.1|/1.4203e-120/PREDICTED: osmotin-like protein [Vitis vinifera]
PAU004763.1	462	1	19	0	90	0.54	8.33	0.001	30.55	3.94729	14.8989	Up	Up	8.8513e-05	0.000321149	-	-	-	-	gi|460392647|ref|XP_004241927.1|/6.06799e-12/PREDICTED: uncharacterized protein LOC101255307 [Solanum lycopersicum]
PAU005487.2	672	18	211.69	0	121.99	6.46	62.67	0.001	27.81	3.27817	14.7633	Up	Up	7.00678e-37	1.3458e-35	-	-	GO:0005488//binding	GO:0050896//response to stimulus	gi|295844360|gb|ADG43176.1|/2.12508e-53/putative major latex-like protein [Salvia miltiorrhiza]
PAU016289.2	1284	7	42	0	201	1.27	6.39	0.001	23.4	2.33099	14.5142	Up	Up	3.15958e-06	1.38961e-05	K15015|1|3e-144|509|gmx:100794374|solute carrier family 32 (vesicular inhibitory amino acid transporter)	GO:0031224//intrinsic component of membrane	-	-	gi|462411566|gb|EMJ16615.1|/9.19221e-155/hypothetical protein PRUPE_ppa006034mg [Prunus persica]
PAU008573.2	996	0	21.6	0	140.23	0.001	4.26	0.001	21.22	12.0566	14.3731	Up	Up	2.52058e-06	1.12192e-05	K10255|1|1e-145|513|vvi:100248377|omega-6 fatty acid desaturase (delta-12 desaturase) [EC:1.14.19.-]	GO:0009941//chloroplast envelope	GO:0016705//oxidoreductase activity, acting on paired donors, with incorporation or reduction of molecular oxygen	GO:0006631//fatty acid metabolic process	gi|58013371|gb|AAW63039.1|/2.00074e-148/plastidial delta-12 oleate desaturase [Olea europaea]
PAU030141.1	768	0	21.7	0	63.68	0.001	5.59	0.001	12.62	12.4486	13.6234	Up	Up	2.52058e-06	1.12171e-05	-	-	-	-	-
PAU017339.1	1089	19.67	141.68	0	73.19	4.25	25.5	0.001	10.1	2.58496	13.3021	Up	Up	1.83709e-20	2.1287e-19	-	-	-	-	gi|460402016|ref|XP_004246511.1|/3.16863e-166/PREDICTED: F-box/kelch-repeat protein At1g57790-like [Solanum lycopersicum]
PAU002449.1	972	0	21	0	64.04	0.001	4.25	0.001	9.93	12.0532	13.2776	Up	Up	2.52058e-06	1.12149e-05	K01710|1|3e-101|366|cme:CME136C|dTDP-glucose 4,6-dehydratase [EC:4.2.1.46];K12449|2|8e-21|99.4|ppp:PHYPADRAFT_61449|UDP-apiose/xylose synthase;K10046|5|3e-20|97.4|mtr:MTR_7g115080|GDP-D-mannose 3', 5'-epimerase [EC:5.1.3.18 5.1.3.-]	-	GO:0048037//cofactor binding;GO:0016831//carboxy-lyase activity	GO:0008152//metabolic process	gi|48093461|gb|AAT40107.1|/4.00128e-154/UDP-glucuronate decarboxylase 1 [Nicotiana tabacum]
PAU017621.1	435	18.59	66.56	0	21.88	10.69	31.1	0.001	7.92	1.54065	12.9513	Up	Up	3.25612e-06	1.4299e-05	-	-	-	-	-
PAU013979.1	2286	0.49	218.74	0	121.3	0.05	18.52	0.001	7.84	8.53294	12.9366	Up	Up	3.74876e-59	1.14224e-57	K14509|1|0.0|1067|vvi:100254638|ethylene receptor [EC:2.7.13.-]	GO:0031090//organelle membrane	GO:0004673//protein histidine kinase activity;GO:0004871//signal transducer activity;GO:0032559	GO:0006468//protein phosphorylation;GO:0000160//phosphorelay signal transduction system;GO:0006351//transcription, DNA-templated	gi|225432989|ref|XP_002284507.1|/0/PREDICTED: ethylene receptor 2-like [Vitis vinifera]
PAU024839.1	852	0	19.31	0	41.38	0.001	4.47	0.001	7.36	12.1261	12.8455	Up	Up	8.66604e-06	3.6186e-05	-	-	-	-	gi|357488195|ref|XP_003614385.1|/1.01273e-46/RRNA intron-encoded homing endonuclease [Medicago truncatula]
PAU008296.1	546	0	16	0	24.53	0.001	5.88	0.001	6.96	12.5216	12.7649	Up	Up	5.52462e-05	0.000206798	-	-	-	-	gi|359491142|ref|XP_002280304.2|/1.69637e-56/PREDICTED: protein DEHYDRATION-INDUCED 19 homolog 5-like [Vitis vinifera]
PAU005094.1	348	2	24	0	15	1.48	14.23	0.001	6.93	3.26527	12.7586	Up	Up	3.2221e-05	0.000125012	-	-	-	GO:0009725//response to hormone;GO:0006972//hyperosmotic response	gi|460379212|ref|XP_004235358.1|/1.61408e-48/PREDICTED: HVA22-like protein e-like [Solanum lycopersicum]
PAU028794.1	1506	1	22	0	70	0.15	2.84	0.001	6.92	4.24286	12.7566	Up	Up	1.57631e-05	6.37397e-05	-	-	-	-	gi|460393789|ref|XP_004242491.1|/8.44087e-150/PREDICTED: uncharacterized protein LOC101248212 [Solanum lycopersicum]
PAU029298.1	1254	13.85	47.48	0	57.23	2.59	7.4	0.001	6.83	1.51457	12.7377	Up	Up	0.000105942	0.000379127	K06276|1|0.0|716|rcu:RCOM_0008410|3-phosphoinositide dependent protein kinase-1 [EC:2.7.11.1]	GO:0016020//membrane	GO:0005543//phospholipid binding;GO:0004674//protein serine/threonine kinase activity;GO:0032559	GO:0006468//protein phosphorylation;GO:0033674//positive regulation of kinase activity	gi|350539745|ref|NP_001234519.1|/0/3-phosphoinositide-dependent protein kinase-1 [Solanum lycopersicum]
PAU016946.1	486	1	28	0	16	0.51	11.63	0.001	5.14	4.51121	12.3276	Up	Up	4.8032e-07	2.30877e-06	K09264|1|5e-64|241|pop:POPTR_661810|MADS-box transcription factor, plant	GO:0043231//intracellular membrane-bounded organelle	GO:0003677//DNA binding;GO:0001071//nucleic acid binding transcription factor activity;GO:0016628//oxidoreductase activity, acting on the CH-CH group of donors, NAD or NADP as acceptor	GO:0006351//transcription, DNA-templated	gi|27373049|gb|AAO12211.1|AF385746_1/2.24785e-66/MADS11 [Nicotiana tabacum]
PAU003982.1	1017	7	39	0	30	1.62	7.53	0.001	4.44	2.21666	12.1163	Up	Up	1.28797e-05	5.26381e-05	K10760|1|2e-106|383|pop:POPTR_766811|adenylate isopentenyltransferase (cytokinin synthase)	-	GO:0016765//transferase activity, transferring alkyl or aryl (other than methyl) groups;GO:0032559	GO:0006399//tRNA metabolic process	gi|194067759|dbj|BAG55007.1|/9.72015e-106/adenylate isopentenyltransferase [Ipomoea nil]
PAU010369.1	870	0	15	0	23	0.001	3.4	0.001	4	11.7313	11.9658	Up	Up	0.000102438	0.00036755	K08233|1|3e-58|223|ath:AT2G23610|polyneuridine-aldehyde esterase [EC:3.1.1.78]	-	GO:0016787//hydrolase activity	-	gi|224103507|ref|XP_002313084.1|/4.80107e-100/predicted protein [Populus trichocarpa]
PAU020175.1	1407	2	24	0	36	0.33	3.33	0.001	3.82	3.33498	11.8994	Up	Up	3.2221e-05	0.000125054	-	-	-	-	gi|460384832|ref|XP_004238112.1|/0/PREDICTED: uncharacterized protein LOC101265729 [Solanum lycopersicum]
PAU021755.2	1443	4.45	35.9	0	36.25	0.72	4.85	0.001	3.74	2.75192	11.8688	Up	Up	2.08112e-06	9.34717e-06	K14861|1|3e-16|85.1|gmx:100777901|nucleolar pre-ribosomal-associated protein 1	-	GO:0016787//hydrolase activity	-	gi|350536071|ref|NP_001234228.1|/0/salt responsive protein 2 [Solanum lycopersicum]
PAU022639.1	1434	2.5	45.58	0	34.34	0.41	6.19	0.001	3.57	3.91624	11.8017	Up	Up	2.32482e-10	1.49254e-09	K13496|1|4e-118|423|ath:AT2G36780|UDP-glucosyl transferase 73C [EC:2.4.1.-]	-	GO:0016757//transferase activity, transferring glycosyl groups	-	gi|300669727|dbj|BAJ11652.1|/0/glucosyltransferase [Sinningia cardinalis]
PAU013036.2	945	0	33.06	0	15.16	0.001	6.88	0.001	2.42	12.7482	11.2408	Up	Up	1.52607e-09	9.24657e-09	K04506|1|9e-104|374|vvi:100267231|E3 ubiquitin-protein ligase SIAH1 [EC:6.3.2.19]	GO:0043231//intracellular membrane-bounded organelle	GO:0005488//binding	GO:0019941//modification-dependent protein catabolic process;GO:0032501//multicellular organismal process	gi|460365580|ref|XP_004228679.1|/2.7957e-112/PREDICTED: E3 ubiquitin-protein ligase SINAT2-like [Solanum lycopersicum]
PAU028917.1	3282	0	45	0	52.36	0.001	2.64	0.001	2.35	11.3663	11.1984	Up	Up	9.2395e-13	7.0822e-12	K03013|1|5e-141|500|vvi:100258335|DNA-directed RNA polymerases I, II, and III subunit RPABC1;K13457|2|2e-68|259|vvi:100252764|disease resistance protein RPM1	-	-	-	gi|460408270|ref|XP_004249569.1|/0/PREDICTED: putative disease resistance protein RGA3-like isoform 2 [Solanum lycopersicum]
PAU026501.1	1116	0	27.31	0	17.44	0.001	4.79	0.001	2.35	12.2258	11.1984	Up	Up	6.20208e-08	3.23936e-07	K05282|1|9e-115|411|vvi:100232996|gibberellin 20-oxidase [EC:1.14.11.12]	-	GO:0046914//transition metal ion binding;GO:0016706//oxidoreductase activity, acting on paired donors, with incorporation or reduction of molecular oxygen, 2-oxoglutarate as one donor, and incorporation of one atom each of oxygen into both donors	GO:0008152//metabolic process	gi|147916856|gb|ABQ52488.1|/3.9032e-151/GA 20-oxidase [Paeonia suffruticosa]
PAU013933.2	2724	0	62.25	0	40.17	0.001	4.42	0.001	2.17	12.1098	11.0835	Up	Up	2.55224e-17	2.56646e-16	K01507|1|0.0|1214|gmx:100775864|inorganic pyrophosphatase [EC:3.6.1.1]	GO:0031090//organelle membrane;GO:0043231//intracellular membrane-bounded organelle;GO:0016021//integral component of membrane	GO:0046872//metal ion binding;GO:0015405;GO:0016628//oxidoreductase activity, acting on the CH-CH group of donors, NAD or NADP as acceptor;GO:0016462//pyrophosphatase activity	GO:0006818//hydrogen transport;GO:0008152//metabolic process	gi|460412703|ref|XP_004251737.1|/0/PREDICTED: pyrophosphate-energized vacuolar membrane proton pump-like [Solanum lycopersicum]
PAU005053.2	1173	0	28.54	0	16.85	0.001	4.76	0.001	2.15	12.2167	11.0701	Up	Up	3.34484e-08	1.79494e-07	K07407|1|7e-179|624|rcu:RCOM_1454590|alpha-galactosidase [EC:3.2.1.22]	GO:0005576//extracellular region;GO:0005618//cell wall	GO:0043167//ion binding;GO:0015925//galactosidase activity	GO:0044238	gi|470123367|ref|XP_004297698.1|/2.34692e-178/PREDICTED: alpha-galactosidase-like [Fragaria vesca subsp. vesca]
PAU000523.1	1779	13	67	0	21	1.69	7.31	0.001	1.75	2.11285	10.7731	Up	Up	2.34524e-08	1.27827e-07	-	-	-	-	gi|460373818|ref|XP_004232710.1|/3.17286e-90/PREDICTED: uncharacterized protein LOC101253044 [Solanum lycopersicum]
PAU024841.1	2730	0.7	831.33	1.68	766.86	0.06	58.83	0.12	41.41	9.93737	8.4308	Up	Up	1.55424e-223	2.33427e-221	-	-	-	-	gi|356547585|ref|XP_003542191.1|/9.31059e-79/PREDICTED: uncharacterized protein LOC100803853 [Glycine max]
PAU025793.1	453	3	33.36	1	377.95	1.65	14.93	0.47	131.04	3.17768	8.12313	Up	Up	1.2835e-06	5.91771e-06	-	-	-	-	-
PAU025792.1	555	1	67.64	2.08	615.26	0.44	24.45	0.78	171.68	5.79619	7.78203	Up	Up	3.76428e-17	3.76574e-16	-	-	-	GO:0050896//response to stimulus	gi|215398978|gb|ACJ65691.1|/1.79953e-08/dehydrin [Camellia sinensis]
PAU006365.1	1896	17	228	1	227	2.07	23.33	0.1	17.75	3.49448	7.47168	Up	Up	1.14406e-41	2.4867e-40	-	-	-	-	gi|255543100|ref|XP_002512613.1|/1.16684e-21/conserved hypothetical protein [Ricinus communis]
PAU022111.1	324	313.02	816.24	12.63	2348.56	250.58	522.9	8.73	1174.25	1.06126	7.07154	Up	Up	1.34445e-36	2.56117e-35	-	-	-	-	gi|356551344|ref|XP_003544036.1|/1.04316e-31/PREDICTED: uncharacterized protein LOC100806341 [Glycine max]
PAU001381.1	1104	5	57	1	142	1.06	10.12	0.18	19.31	3.25507	6.74521	Up	Up	9.03556e-11	5.97384e-10	-	-	-	-	gi|5931643|emb|CAB56570.1|/2.35119e-116/squamosa promoter binding protein-homologue 5 [Antirrhinum majus]
PAU026825.1	1020	12	305	2	270	2.78	58.7	0.39	39.85	4.4002	6.67496	Up	Up	3.03822e-65	1.02651e-63	-	GO:0043231//intracellular membrane-bounded organelle	-	-	gi|225458723|ref|XP_002283036.1|/1.86751e-56/PREDICTED: probable carbohydrate esterase At4g34215-like [Vitis vinifera]
PAU015270.1	1503	4.67	482.47	2.75	361.78	0.72	62.5	0.36	35.85	6.43972	6.63783	Up	Up	6.33732e-122	4.4705e-120	K12134|1|9e-28|123|ath:AT2G46830|circadian clock associated 1;K12133|3|4e-27|120|ath:AT1G01060|LATE ELONGATED HYPOCOTYL	-	-	-	gi|359476477|ref|XP_002267976.2|/1.55927e-95/PREDICTED: uncharacterized protein LOC100263252 [Vitis vinifera]
PAU021893.1	1416	8	229.84	2	264.67	1.32	31.64	0.28	27.88	4.58314	6.63766	Up	Up	2.01704e-50	5.26398e-49	K13068|1|8e-143|505|aly:ARALYDRAFT_479675|sinapate 1-glucosyltransferase [EC:2.4.1.120];K13692|3|1e-99|362|vvi:100252177|UDP-glucose:(indol-3-yl)acetate beta-D-glucosyltransferase [EC:2.4.1.121]	-	GO:0035251//UDP-glucosyltransferase activity	-	gi|110932098|gb|ABH03018.1|/0/resveratrol/hydroxycinnamic acid O-glucosyltransferase [Vitis labrusca]
PAU022663.1	624	178.73	529.3	2.44	282.5	69.43	169.25	0.81	69.63	1.28552	6.42564	Up	Up	2.50338e-30	4.06389e-29	-	-	-	-	gi|462396208|gb|EMJ02007.1|/4.83843e-30/hypothetical protein PRUPE_ppa025557mg [Prunus persica]
PAU025160.1	2433	51	1817.64	19	1973.6	4.83	144.5	1.52	119.77	4.9029	6.30005	Up	Up	0	0	K12309|1|0.0|978|aly:ARALYDRAFT_485655|beta-galactosidase [EC:3.2.1.23];K01190|3|9e-58|223|cme:CMP078C|beta-galactosidase [EC:3.2.1.23]	GO:0005618//cell wall	GO:0030246//carbohydrate binding;GO:0043167//ion binding;GO:0015925//galactosidase activity	GO:0044238	gi|350537661|ref|NP_001234303.1|/0/beta-galactosidase precursor [Solanum lycopersicum]
PAU012190.1	792	16	67	1	89	4.82	16.73	0.26	17.08	1.79533	6.03765	Up	Up	4.1618e-07	2.01001e-06	-	-	-	GO:0010647//positive regulation of cell communication;GO:0009267//cellular response to starvation	gi|359489546|ref|XP_003633934.1|/5.71951e-102/PREDICTED: SPX domain-containing protein 3-like [Vitis vinifera]
PAU017615.2	1881	0	21.29	1.15	97.57	0.001	2.2	0.12	7.69	11.1033	6.00188	Up	Up	2.52058e-06	1.12235e-05	K15404|1|4e-106|384|ath:AT1G02205|aldehyde decarbonylase [EC:4.1.99.5]	GO:0031224//intrinsic component of membrane	GO:0046914//transition metal ion binding;GO:0003824//catalytic activity	GO:0006633//fatty acid biosynthetic process;GO:0007275//multicellular organismal development;GO:0003006//developmental process involved in reproduction	gi|225445726|ref|XP_002270946.1|/0/PREDICTED: protein WAX2 isoform 2 [Vitis vinifera]
PAU009902.1	357	1	36	4	352	0.72	20.77	2.47	158.12	4.85036	6.00037	Up	Up	4.31978e-09	2.50961e-08	-	-	-	GO:0051234//establishment of localization	gi|148278101|gb|ABQ53933.1|/1.06883e-52/lipid transfer protein [Sesamum indicum]
PAU030943.1	699	1	340	8	593	0.34	96.62	2.35	129.71	8.15064	5.78649	Up	Up	1.14085e-89	5.54442e-88	K09338|1|4e-46|182|aly:ARALYDRAFT_486694|homeobox-leucine zipper protein	GO:0043231//intracellular membrane-bounded organelle	-	GO:0009725//response to hormone;GO:0006355//regulation of transcription, DNA-templated;GO:0006970//response to osmotic stress	gi|224130632|ref|XP_002320889.1|/3.18063e-55/predicted protein [Populus trichocarpa]
PAU002703.1	762	0	28	2	148	0.001	7.28	0.54	29.57	12.8297	5.77503	Up	Up	3.34484e-08	1.79411e-07	K10779|1|3e-11|67.0|smo:SELMODRAFT_443867|transcriptional regulator ATRX [EC:3.6.4.12]	-	-	-	gi|147815423|emb|CAN76722.1|/5.52753e-83/hypothetical protein VITISV_029641 [Vitis vinifera]
PAU030026.1	2151	52	686	21	1397	5.58	61.77	1.91	96.07	3.46857	5.65244	Up	Up	1.1939e-121	8.37135e-120	K13862|1|3e-18|92.4|ota:Ot04g03190|solute carrier family 4 (sodium borate transporter), member 11	GO:0031224//intrinsic component of membrane	GO:0015301//anion:anion antiporter activity	GO:0006811//ion transport	gi|147786946|emb|CAN71135.1|/0/hypothetical protein VITISV_025408 [Vitis vinifera]
PAU000870.1	486	0	20	1	66	0.001	8.31	0.44	21.22	13.0206	5.59178	Up	Up	4.6737e-06	2.01256e-05	-	-	-	-	gi|209967471|gb|ACJ02360.1|/4.28871e-25/hypothetical protein [Populus euphratica]
PAU004866.2	2526	68.78	3378.78	87.05	5478.49	6.26	258.62	6.72	320.07	5.36853	5.57378	Up	Up	0	0	K12309|1|0.0|1048|ath:AT3G52840|beta-galactosidase [EC:3.2.1.23];K01190|3|1e-66|253|cme:CMP078C|beta-galactosidase [EC:3.2.1.23]	GO:0005618//cell wall	GO:0030246//carbohydrate binding;GO:0043167//ion binding;GO:0015925//galactosidase activity	GO:0044238	gi|350537661|ref|NP_001234303.1|/0/beta-galactosidase precursor [Solanum lycopersicum]
PAU021792.1	942	38	113	2	107	9.55	23.6	0.43	17.15	1.30521	5.31773	Up	Up	1.38311e-07	6.99486e-07	-	-	-	GO:0009987//cellular process;GO:0050896//response to stimulus;GO:0050789//regulation of biological process	gi|225444922|ref|XP_002282173.1|/2.09623e-51/PREDICTED: uncharacterized protein LOC100261004 [Vitis vinifera]
PAU030857.1	546	2646	6865	184	9594.95	1186.81	2523.99	70.62	2724.23	1.08862	5.26963	Up	Up	1.11968e-291	2.24698e-289	K01602|1|2e-73|272|pop:POPTR_813777|ribulose-bisphosphate carboxylase small chain [EC:4.1.1.39]	GO:0009536//plastid	GO:0016491//oxidoreductase activity;GO:0016831//carboxy-lyase activity	GO:0043094;GO:0015977//carbon fixation	gi|270383720|dbj|BAI53118.1|/6.20036e-75/ribulose-1,5-bisphosphate carboxylase/oxygenase small subunit [Eucalyptus globulus]
PAU012349.1	603	4	165	2	98	1.61	54.68	0.69	25.04	5.08588	5.18149	Up	Up	9.51554e-39	1.9162e-37	K09338|1|7e-36|148|ath:AT3G61890|homeobox-leucine zipper protein	GO:0043231//intracellular membrane-bounded organelle	-	GO:0009725//response to hormone;GO:0006355//regulation of transcription, DNA-templated;GO:0006970//response to osmotic stress	gi|460399863|ref|XP_004245456.1|/5.79522e-46/PREDICTED: homeobox-leucine zipper protein ATHB-7-like [Solanum lycopersicum]
PAU009900.1	348	3	651.87	108	5351.78	2.21	386.59	68.73	2472.56	7.45061	5.16892	Up	Up	1.32295e-168	1.3567e-166	-	-	-	GO:0051234//establishment of localization	gi|144601657|gb|ABP01769.1|/2.18149e-45/lipid transfer protein 2 [Salvia miltiorrhiza]
PAU027876.1	1473	1	213	16	722	0.16	28.16	2.15	73.03	7.45943	5.08608	Up	Up	8.18264e-56	2.34297e-54	K13356|1|0.0|686|vvi:100259719|fatty acyl-CoA reductase [EC:1.2.1.-]	-	GO:0016903//oxidoreductase activity, acting on the aldehyde or oxo group of donors	GO:0008152//metabolic process	gi|460411284|ref|XP_004251043.1|/0/PREDICTED: fatty acyl-CoA reductase 3-like [Solanum lycopersicum]
PAU018613.1	303	15	174	2	93	12.97	119.88	1.5	50.1	3.20834	5.06178	Up	Up	1.54093e-30	2.51199e-29	-	-	-	-	gi|460367713|ref|XP_004229715.1|/7.90268e-35/PREDICTED: uncharacterized protein LOC101248137 [Solanum lycopersicum]
PAU012423.2	1512	75	489	166	7251	11.54	62.96	21.69	714.13	2.44779	5.04108	Up	Up	3.3016e-62	1.06451e-60	K13070|1|5e-80|296|osa:4335093|momilactone-A synthase [EC:1.1.1.295];K09841|3|4e-72|270|aly:ARALYDRAFT_474354|xanthoxin dehydrogenase [EC:1.1.1.288]	-	GO:0004312//fatty acid synthase activity	GO:0008152//metabolic process	gi|296084866|emb|CBI28275.3|/0/unnamed protein product [Vitis vinifera]
PAU030401.1	2196	74	297	164	6751	7.77	26.19	14.61	454.6	1.75303	4.95957	Up	Up	8.81214e-26	1.23577e-24	K05349|1|0.0|1061|vvi:100252178|beta-glucosidase [EC:3.2.1.21]	GO:0005576//extracellular region;GO:0005618//cell wall	GO:0015926//glucosidase activity	GO:0044238;GO:0003006//developmental process involved in reproduction	gi|462422604|gb|EMJ26867.1|/0/hypothetical protein PRUPE_ppa001718mg [Prunus persica]
PAU021140.2	792	1	40.88	2	75.73	0.3	10.21	0.51	14.54	5.08888	4.83339	Up	Up	4.0276e-10	2.54364e-09	K14397|1|1e-54|200|zma:100282369|cleavage and polyadenylation specificity factor subunit 5	-	GO:0003824//catalytic activity;GO:0005488//binding	-	gi|297738624|emb|CBI27869.3|/5.45833e-81/unnamed protein product [Vitis vinifera]
PAU011593.1	1368	53	132	32	1209	9.04	18.82	4.64	131.92	1.05787	4.82939	Up	Up	1.38042e-06	6.33448e-06	K01761|1|0.0|706|pop:POPTR_709036|methionine-gamma-lyase [EC:4.4.1.11]	GO:0044444	GO:0016765//transferase activity, transferring alkyl or aryl (other than methyl) groups;GO:0048037//cofactor binding;GO:0016846//carbon-sulfur lyase activity	GO:0009087//methionine catabolic process	gi|224057996|ref|XP_002299428.1|/0/predicted protein [Populus trichocarpa]
PAU009899.1	570	3	948.2	83	3151.88	1.28	333.26	30.39	854.93	8.02436	4.81414	Up	Up	9.22492e-248	1.54494e-245	-	-	-	GO:0051234//establishment of localization	gi|148278101|gb|ABQ53933.1|/8.42087e-49/lipid transfer protein [Sesamum indicum]
PAU012776.1	216	42	226	2.24	89.62	54.34	226.5	2.54	71.06	2.05942	4.80614	Up	Up	6.77008e-26	9.56315e-25	K01673|1|1e-11|65.9|rcu:RCOM_1095240|carbonic anhydrase [EC:4.2.1.1]	-	-	-	gi|112292669|gb|ABI14813.1|/8.34502e-13/chloroplast carbonic anhydrase [Pachysandra terminalis]
PAU018192.1	261	2	29	1	39	2.06	23.53	0.9	24.86	3.51379	4.78776	Up	Up	2.04762e-06	9.20559e-06	-	-	-	-	gi|224076777|ref|XP_002304995.1|/3.57976e-24/predicted protein [Populus trichocarpa]
PAU024344.1	1506	2.33	238.53	8.25	301.22	0.36	30.84	1.08	29.79	6.42066	4.78572	Up	Up	1.00676e-60	3.1843e-59	K12134|1|4e-28|124|ath:AT2G46830|circadian clock associated 1;K12133|3|4e-27|120|ath:AT1G01060|LATE ELONGATED HYPOCOTYL	-	-	-	gi|359476477|ref|XP_002267976.2|/1.01341e-94/PREDICTED: uncharacterized protein LOC100263252 [Vitis vinifera]
PAU009169.1	459	9	63.31	1	36.01	4.88	27.95	0.46	12.31	2.5179	4.74205	Up	Up	1.4841e-09	8.99934e-09	-	-	GO:0005488//binding	GO:0050896//response to stimulus	gi|295844360|gb|ADG43176.1|/1.02235e-67/putative major latex-like protein [Salvia miltiorrhiza]
PAU000845.1	900	86	229	76	2688	22.67	50.12	17.06	451.64	1.1446	4.72648	Up	Up	9.13852e-12	6.51165e-11	K07025|1|2e-129|460|gmx:100796466|putative hydrolase of the HAD superfamily	-	GO:0003824//catalytic activity	-	gi|460401831|ref|XP_004246419.1|/5.33434e-134/PREDICTED: uncharacterized protein LOC101251913 [Solanum lycopersicum]
PAU010158.1	1512	87	1178	41	1414	13.39	151.68	5.36	139.26	3.5018	4.6994	Up	Up	1.47829e-209	2.06066e-207	K12135|1|3e-13|75.1|aly:ARALYDRAFT_488429|zinc finger protein CONSTANS	GO:0044464	-	-	gi|462423576|gb|EMJ27839.1|/6.61928e-86/hypothetical protein PRUPE_ppa022195mg [Prunus persica]
PAU007219.2	762	39	352	14	485	12.25	91.47	3.75	96.92	2.90052	4.69183	Up	Up	3.56714e-54	9.92108e-53	K00750|1|3e-15|80.5|rcu:RCOM_1590700|glycogenin glucosyltransferase [EC:2.4.1.186]	-	GO:0016740//transferase activity	-	gi|356572918|ref|XP_003554612.1|/4.50088e-101/PREDICTED: uncharacterized protein R707-like isoform 2 [Glycine max]
PAU003923.1	1380	3	104	24	804	0.51	14.7	3.45	86.94	4.84918	4.65535	Up	Up	2.87626e-24	3.84145e-23	K08237|1|3e-34|144|sbi:SORBI_05g023240|hydroquinone glucosyltransferase [EC:2.4.1.218];K12356|2|8e-34|143|aly:ARALYDRAFT_485420|coniferyl-alcohol glucosyltransferase [EC:2.4.1.111];K13691|5|2e-32|138|ath:AT2G43820|pathogen-inducible salicylic acid glucosyltransferase [EC:2.4.1.-]	-	GO:0016740//transferase activity	-	gi|260279128|dbj|BAI44134.1|/1.47577e-137/flavonoid glycosyltransferase UGT94C2 [Veronica persica]
PAU009688.1	942	10.11	214.29	8.47	275.96	2.54	44.75	1.81	44.22	4.13899	4.61064	Up	Up	1.50873e-44	3.53337e-43	K12309|1|4e-131|465|aly:ARALYDRAFT_485655|beta-galactosidase [EC:3.2.1.23];K01190|3|4e-46|183|cme:CMP078C|beta-galactosidase [EC:3.2.1.23]	GO:0005618//cell wall	GO:0030246//carbohydrate binding;GO:0043167//ion binding;GO:0015925//galactosidase activity	GO:0044238	gi|316995681|emb|CAA07236.2|/3.5903e-152/beta-galactosidase precursor [Cicer arietinum]
PAU009692.1	942	10.11	214.29	8.47	275.96	2.54	44.75	1.81	44.22	4.13899	4.61064	Up	Up	1.50873e-44	3.52982e-43	K12309|1|4e-131|465|aly:ARALYDRAFT_485655|beta-galactosidase [EC:3.2.1.23];K01190|3|4e-46|183|cme:CMP078C|beta-galactosidase [EC:3.2.1.23]	GO:0005618//cell wall	GO:0030246//carbohydrate binding;GO:0043167//ion binding;GO:0015925//galactosidase activity	GO:0044238	gi|316995681|emb|CAA07236.2|/3.5903e-152/beta-galactosidase precursor [Cicer arietinum]
PAU019206.1	369	12.5	1487.5	32	1072	8.63	828.31	19.04	464.4	6.58467	4.60826	Up	Up	0	0	-	-	-	-	gi|357973578|gb|AET97665.1|/5.25441e-39/hydrogen peroxide induced protein 1 [Camellia sinensis]
PAU019180.1	369	12.5	1487.5	32	1072	8.63	828.31	19.04	464.4	6.58467	4.60826	Up	Up	0	0	-	-	-	-	gi|357973578|gb|AET97665.1|/5.25441e-39/hydrogen peroxide induced protein 1 [Camellia sinensis]
PAU014816.1	357	1	184.79	42	1407.61	0.72	106.62	25.95	632.31	7.21027	4.60683	Up	Up	4.23632e-48	1.06269e-46	-	-	-	-	gi|144601657|gb|ABP01769.1|/2.16362e-37/lipid transfer protein 2 [Salvia miltiorrhiza]
PAU004029.1	1251	17	80	3	96	3.18	12.49	0.48	11.48	1.97367	4.57994	Up	Up	4.3236e-09	2.5112e-08	-	-	-	-	gi|225432650|ref|XP_002282170.1|/0/PREDICTED: uncharacterized protein LOC100247799 [Vitis vinifera]
PAU013759.1	2370	35	434	19	601	3.4	35.43	1.57	37.46	3.38136	4.57651	Up	Up	7.22158e-76	2.88851e-74	-	-	-	-	gi|460369632|ref|XP_004230661.1|/1.4964e-69/PREDICTED: uncharacterized protein LOC101255341 [Solanum lycopersicum]
PAU016558.1	627	0	35	3	96	0.001	11.14	0.99	23.54	13.4435	4.57154	Up	Up	4.43868e-10	2.79794e-09	K13945|1|4e-37|152|vvi:100266975|LOB domain-containing protein 29;K13944|5|3e-36|149|aly:ARALYDRAFT_903598|LOB domain-containing protein 16	-	-	-	gi|462417337|gb|EMJ22074.1|/8.83443e-64/hypothetical protein PRUPE_ppa017589mg [Prunus persica]
PAU011982.1	2592	81.51	458.56	6.85	207.22	7.23	34.2	0.52	11.79	2.24193	4.50291	Up	Up	7.34584e-53	2.00239e-51	-	GO:0016020//membrane	-	GO:0007010//cytoskeleton organization;GO:0009658//chloroplast organization	gi|255539306|ref|XP_002510718.1|/0/conserved hypothetical protein [Ricinus communis]
PAU015351.1	1491	108.41	331.43	91.4	2712.25	16.93	43.29	12.12	270.97	1.35445	4.48267	Up	Up	1.82717e-20	2.11826e-19	-	-	-	-	gi|356547585|ref|XP_003542191.1|/4.50888e-79/PREDICTED: uncharacterized protein LOC100803853 [Glycine max]
PAU029258.1	1065	10.84	146.62	16.75	487.67	2.4	27	3.15	68.84	3.49185	4.44982	Up	Up	6.6548e-28	9.97534e-27	-	-	-	-	gi|257480323|gb|ACV60360.1|/1.34979e-113/RD22-like protein [Camellia sinensis]
PAU019627.1	1329	1	133	10	283	0.18	19.53	1.49	31.81	6.76155	4.4161	Up	Up	1.46224e-34	2.63872e-33	K12135|1|8e-91|332|aly:ARALYDRAFT_488429|zinc finger protein CONSTANS;K03539|3|5e-08|57.4|bdi:100830772|ribonuclease P/MRP protein subunit RPP1 [EC:3.1.26.5];K12127|4|5e-08|57.4|smo:SELMODRAFT_438647|pseudo-response regulator 1;K12130|5|7e-08|57.0|rcu:RCOM_0969830|pseudo-response regulator 5	-	-	-	gi|225451881|ref|XP_002282509.1|/8.77029e-140/PREDICTED: zinc finger protein CONSTANS-LIKE 2-like [Vitis vinifera]
PAU002389.1	1629	53	274	7	197	7.56	32.71	0.85	17.98	2.11327	4.40279	Up	Up	4.047e-30	6.54237e-29	K14652|1|0.0|785|rcu:RCOM_0300960|3,4-dihydroxy 2-butanone 4-phosphate synthase / GTP cyclohydrolase II [EC:4.1.99.12 3.5.4.25]	GO:0009536//plastid	GO:0003933//GTP cyclohydrolase activity;GO:0046914//transition metal ion binding;GO:0016830//carbon-carbon lyase activity	GO:0006771//riboflavin metabolic process	gi|255587675|ref|XP_002534352.1|/0/GTP cyclohydrolase II, putative [Ricinus communis]
PAU026308.1	1533	7.84	42.87	21.41	580.82	1.19	5.44	2.76	56.4	2.19265	4.35295	Up	Up	3.15958e-06	1.38934e-05	K14325|1|6e-06|50.8|mtr:MTR_2g069490|RNA-binding protein with serine-rich domain 1	-	-	-	gi|356547585|ref|XP_003542191.1|/1.60864e-79/PREDICTED: uncharacterized protein LOC100803853 [Glycine max]
PAU029156.1	1500	0.83	38.5	1.31	34.78	0.13	5	0.17	3.45	5.26534	4.34299	Up	Up	6.9626e-11	4.6562e-10	-	-	-	-	gi|359475946|ref|XP_002278933.2|/4.9334e-142/PREDICTED: zinc finger protein NUTCRACKER-like [Vitis vinifera]
PAU004967.1	780	37	132	1	27	11.34	33.48	0.26	5.27	1.56188	4.34122	Up	Up	7.90276e-11	5.25624e-10	K06130|1|4e-114|408|pop:POPTR_809106|lysophospholipase II [EC:3.1.1.5]	-	-	-	gi|297743392|emb|CBI36259.3|/8.24833e-122/unnamed protein product [Vitis vinifera]
PAU003364.1	1026	4	263	13	349	0.92	50.31	2.54	51.2	5.77307	4.33324	Up	Up	3.09432e-64	1.03495e-62	-	-	GO:0001071//nucleic acid binding transcription factor activity	GO:0032501//multicellular organismal process	gi|225452871|ref|XP_002283811.1|/2.33513e-123/PREDICTED: NAC domain-containing protein 100-like [Vitis vinifera]
PAU009069.1	2307	353	2151	124	3274	35.26	180.45	10.5	209.7	2.35549	4.31987	Up	Up	1.68761e-255	2.93179e-253	K06617|1|0.0|1318|pop:POPTR_734995|raffinose synthase [EC:2.4.1.82]	-	-	GO:0009628//response to abiotic stimulus	gi|317106767|dbj|BAJ53259.1|/0/JMS10C05.2 [Jatropha curcas]
PAU021530.1	810	230	2136	51	1355	67.73	521.12	12.8	254.04	2.94375	4.31084	Up	Up	0	0	K11778|1|5e-108|388|pop:POPTR_863254|ditrans,polycis-polyprenyl diphosphate synthase [EC:2.5.1.87]	-	GO:0004659//prenyltransferase activity	-	gi|462395935|gb|EMJ01734.1|/3.22831e-108/hypothetical protein PRUPE_ppa009495mg [Prunus persica]
PAU017577.1	1704	10	169	7	183.98	1.36	19.27	0.81	16.04	3.82468	4.30761	Up	Up	1.82309e-33	3.21513e-32	K14491|1|3e-167|587|vvi:100246057|two-component response regulator ARR-B family	-	-	GO:0009987//cellular process	gi|225425924|ref|XP_002267616.1|/3.3768e-166/PREDICTED: two-component response regulator ARR11 [Vitis vinifera]
PAU006497.1	171	3	188	6	174	5.22	246.24	9.26	182.35	5.55987	4.29955	Up	Up	4.80742e-46	1.16091e-44	-	GO:0031224//intrinsic component of membrane;GO:0031410//cytoplasmic vesicle	-	GO:0009725//response to hormone;GO:0006970//response to osmotic stress	gi|401716763|gb|AFP99877.1|/2.60891e-14/plasma membrane protein Am244 [Avicennia marina]
PAU014876.1	1416	1	27	3	78	0.16	3.72	0.42	8.22	4.53916	4.29068	Up	Up	8.62044e-07	4.04424e-06	K04733|1|4e-39|160|smo:SELMODRAFT_159261|interleukin-1 receptor-associated kinase 4 [EC:2.7.11.1];K13415|2|1e-38|159|sbi:SORBI_03g032990|protein brassinosteroid insensitive 1 [EC:2.7.10.1 2.7.11.1]	GO:0043231//intracellular membrane-bounded organelle;GO:0044444	GO:0004672//protein kinase activity;GO:0019899//enzyme binding	GO:0009610//response to symbiotic fungus;GO:0009723//response to ethylene	gi|460409457|ref|XP_004250155.1|/5.97077e-134/PREDICTED: receptor-like cytosolic serine/threonine-protein kinase RBK1-like isoform 2 [Solanum lycopersicum]
PAU001412.1	2307	28	239	45	1158	2.8	20.05	3.81	74.17	2.8401	4.28297	Up	Up	2.8183e-36	5.29945e-35	K06617|1|0.0|1308|pop:POPTR_734995|raffinose synthase [EC:2.4.1.82]	-	-	GO:0009628//response to abiotic stimulus	gi|317106767|dbj|BAJ53259.1|/0/JMS10C05.2 [Jatropha curcas]
PAU000913.1	1320	24	141	4	103	4.25	20.85	0.6	11.66	2.29451	4.28046	Up	Up	9.3091e-18	9.56762e-17	K15535|1|4e-09|61.2|cre:CHLREDRAFT_192398|phosphoglucan, water dikinase [EC:2.7.9.5];K00705|5|2e-06|52.0|vvi:100267188|4-alpha-glucanotransferase [EC:2.4.1.25]	-	-	-	gi|147794040|emb|CAN60108.1|/4.71419e-61/hypothetical protein VITISV_044328 [Vitis vinifera]
PAU000432.1	2229	3	1116	89	2252	0.31	96.93	7.81	149.37	8.28853	4.25742	Up	Up	1.33571e-292	2.70382e-290	K14445|1|0.0|826|vvi:100255398|solute carrier family 13 (sodium-dependent dicarboxylate transporter), member 2/3/5	GO:0043231//intracellular membrane-bounded organelle	GO:0015556//C4-dicarboxylate transmembrane transporter activity	GO:0015743//malate transport;GO:0030641//regulation of cellular pH;GO:0030001//metal ion transport	gi|462407407|gb|EMJ12741.1|/0/hypothetical protein PRUPE_ppa004013mg [Prunus persica]
PAU003170.1	1287	12	132	11	279	2.18	20.03	1.7	32.41	3.19976	4.25283	Up	Up	4.97862e-23	6.35402e-22	-	-	-	-	gi|460385451|ref|XP_004238417.1|/0/PREDICTED: uncharacterized protein LOC101255492 [Solanum lycopersicum]
PAU024525.1	684	23	98	1	24	8.1	28.48	0.3	5.37	1.81396	4.16189	Up	Up	5.7128e-10	3.57399e-09	-	-	-	-	gi|225428418|ref|XP_002283820.1|/6.23353e-40/PREDICTED: uncharacterized protein LOC100264004 [Vitis vinifera]
PAU001269.1	2160	76	434	25	583	8.12	38.92	2.26	39.92	2.26096	4.14272	Up	Up	1.52154e-50	3.97978e-49	-	-	-	-	gi|460385084|ref|XP_004238235.1|/3.26681e-116/PREDICTED: uncharacterized protein LOC101252682 [Solanum lycopersicum]
PAU017936.1	450	0	68	5	120	0.001	30.65	2.38	41.9	14.9036	4.13792	Up	Up	6.27996e-19	6.79959e-18	K07213|1|3e-11|65.5|smo:SELMODRAFT_109953|copper chaperone	-	GO:0043169//cation binding	GO:0006812//cation transport	gi|460385647|ref|XP_004238514.1|/2.33469e-58/PREDICTED: heavy metal-associated isoprenylated plant protein 26-like [Solanum lycopersicum]
PAU014074.1	1557	1.68	100.97	5.63	122.91	0.25	12.62	0.71	11.75	5.65764	4.0487	Up	Up	7.83044e-26	1.10342e-24	K15015|1|6e-177|528|vvi:100249618|solute carrier family 32 (vesicular inhibitory amino acid transporter)	GO:0031224//intrinsic component of membrane;GO:0031090//organelle membrane	GO:0005275//amine transmembrane transporter activity	-	gi|225448988|ref|XP_002270908.1|/8.47671e-176/PREDICTED: vacuolar amino acid transporter 1-like [Vitis vinifera]
PAU021540.1	1122	0	80	3	65	0.001	13.96	0.53	8.69	13.769	4.03529	Up	Up	3.80218e-22	4.67323e-21	K07088|1|1e-119|427|pop:POPTR_760338|	GO:0044464	-	GO:0060918//auxin transport	gi|224081467|ref|XP_002306421.1|/1.50921e-118/predicted protein [Populus trichocarpa]
PAU017989.1	1677	2	116	7	151	0.28	13.44	0.82	13.38	5.58496	4.02831	Up	Up	1.28258e-28	1.95657e-27	K12669|1|6e-06|50.8|aly:ARALYDRAFT_334448|oligosaccharyltransferase complex subunit gamma	-	-	-	gi|255547171|ref|XP_002514643.1|/1.09907e-52/RNA binding protein, putative [Ricinus communis]
PAU001545.1	3066	10	179.31	31	668.09	0.75	11.29	1.97	32.08	3.91201	4.02541	Up	Up	6.57962e-36	1.22632e-34	K14157|1|0.0|1482|rcu:RCOM_0708300|alpha-aminoadipic semialdehyde synthase [EC:1.5.1.8 1.5.1.9]	-	GO:0004753//saccharopine dehydrogenase activity	GO:0008152//metabolic process	gi|255550269|ref|XP_002516185.1|/0/aminoadipic semialdehyde synthase, putative [Ricinus communis]
PAU019951.1	1014	25.03	491.93	10.12	218.26	5.83	95.25	2	32.41	4.03015	4.01837	Up	Up	2.3351e-98	1.2554e-96	-	-	-	GO:0050794//regulation of cellular process	gi|225459742|ref|XP_002285895.1|/1.68415e-150/PREDICTED: probable nucleoredoxin 2 [Vitis vinifera]
PAU025248.1	1398	5	31	1	21	0.83	4.32	0.14	2.24	2.37985	4	Up	Up	5.71602e-05	0.000213516	K09458|1|1e-118|424|vvi:100253210|3-oxoacyl-[acyl-carrier-protein] synthase II [EC:2.3.1.179]	GO:0009536//plastid	GO:0004312//fatty acid synthase activity	GO:0006633//fatty acid biosynthetic process;GO:0009409//response to cold;GO:0003006//developmental process involved in reproduction	gi|297742964|emb|CBI35831.3|/4.70307e-115/unnamed protein product [Vitis vinifera]
PAU007256.1	2679	5	31	1	20.21	0.43	2.24	0.07	1.11	2.38109	3.98706	Up	Up	5.71602e-05	0.00021355	K13457|1|2e-71|269|osa:4342596|disease resistance protein RPM1	-	-	-	gi|460413318|ref|XP_004252037.1|/1.57426e-147/PREDICTED: putative late blight resistance protein homolog R1B-16-like [Solanum lycopersicum]
PAU020863.1	1440	29.14	73.05	1.85	38.2	4.72	9.88	0.25	3.95	1.06572	3.98185	Up	Up	0.000298752	0.000998944	K13289|1|0.0|714|rcu:RCOM_1406210|cathepsin A (carboxypeptidase C) [EC:3.4.16.5];K08249|3|5e-158|555|pop:POPTR_1084309|hydroxymandelonitrile lyase [EC:4.1.2.11]	GO:0031410//cytoplasmic vesicle	GO:0004180//carboxypeptidase activity	GO:0019538//protein metabolic process	gi|460394053|ref|XP_004242620.1|/0/PREDICTED: serine carboxypeptidase II-2-like [Solanum lycopersicum]
PAU001406.1	1182	46	605	54	1133	9.13	100.13	9.11	143.64	3.45512	3.97886	Up	Up	2.29918e-107	1.39382e-105	K08150|1|2e-42|171|vvi:100268023|MFS transporter, SP family, solute carrier family 2 (myo-inositol transporter), member 13	GO:0031224//intrinsic component of membrane	GO:0016628//oxidoreductase activity, acting on the CH-CH group of donors, NAD or NADP as acceptor;GO:0022857//transmembrane transporter activity	GO:0008152//metabolic process;GO:0071702	gi|33413752|gb|AAN07021.1|/1.70894e-160/putative mannitol transporter [Orobanche ramosa]
PAU011932.1	1092	390.16	1737.38	431.25	9014.33	84.05	311.8	79.01	1239.97	1.8913	3.97213	Up	Up	4.47016e-159	4.26479e-157	-	-	-	-	gi|257480323|gb|ACV60360.1|/2.55066e-123/RD22-like protein [Camellia sinensis]
PAU016731.1	1629	15	148	5	103	2.14	17.67	0.6	9.4	3.04562	3.96963	Up	Up	1.47669e-24	1.99627e-23	K01177|1|1e-90|332|smo:SELMODRAFT_232533|beta-amylase [EC:3.2.1.2]	-	GO:0043167//ion binding;GO:0016160//amylase activity	GO:0005976//polysaccharide metabolic process	gi|462419424|gb|EMJ23687.1|/0/hypothetical protein PRUPE_ppa004116mg [Prunus persica]
PAU021942.1	1206	512	1925.6	114	2340.98	99.5	312.2	18.83	290.71	1.6497	3.94848	Up	Up	1.38532e-146	1.22155e-144	K00830|1|0.0|753|rcu:RCOM_0063050|alanine-glyoxylate transaminase / serine-glyoxylate transaminase / serine-pyruvate transaminase [EC:2.6.1.44 2.6.1.45 2.6.1.51]	-	GO:0048037//cofactor binding;GO:0008483//transaminase activity	-	gi|365222886|gb|AEW69795.1|/0/Hop-interacting protein THI032 [Solanum lycopersicum]
PAU009550.1	1302	17	86	7	140	3.05	12.89	1.07	16.07	2.07937	3.90869	Up	Up	3.13196e-10	1.9915e-09	K07200|1|8e-75|279|bdi:100844830|5'-AMP-activated protein kinase, regulatory gamma subunit;K07199|5|2e-10|65.1|vcn:VOLCADRAFT_103422|5'-AMP-activated protein kinase, regulatory beta subunit	-	GO:0005488//binding	GO:0009267//cellular response to starvation	gi|460380211|ref|XP_004235851.1|/6.7977e-113/PREDICTED: sucrose nonfermenting 4-like protein-like [Solanum lycopersicum]
PAU013751.1	3036	8	67	6	116	0.6	4.26	0.38	5.63	2.82782	3.88906	Up	Up	5.1378e-11	3.47582e-10	K13428|1|0.0|650|aly:ARALYDRAFT_488953|LRR receptor-like serine/threonine-protein kinase EFR [EC:2.7.11.1];K13420|3|1e-139|495|sbi:SORBI_06g028760|LRR receptor-like serine/threonine-protein kinase FLS2 [EC:2.7.11.1]	-	GO:0016301//kinase activity	-	gi|255573062|ref|XP_002527461.1|/0/serine-threonine protein kinase, plant-type, putative [Ricinus communis]
PAU028456.1	1716	22	82	4	77	2.97	9.28	0.46	6.66	1.64366	3.85582	Up	Up	1.51483e-07	7.62457e-07	K03457|1|0.0|716|ath:AT5G03555|nucleobase:cation symporter-1, NCS1 family	GO:0044464	GO:0015932//nucleobase-containing compound transmembrane transporter activity	GO:0015931//nucleobase-containing compound transport	gi|147799196|emb|CAN65774.1|/0/hypothetical protein VITISV_030411 [Vitis vinifera]
PAU017032.1	4587	78.76	620.79	58.74	1108.5	3.92	26.05	2.48	35.45	2.73236	3.83737	Up	Up	2.91274e-88	1.38946e-86	K00547|1|4e-117|421|rcu:RCOM_0911480|homocysteine S-methyltransferase [EC:2.1.1.10]	-	GO:0004518//nuclease activity	GO:0009725//response to hormone;GO:0042445//hormone metabolic process;GO:0019932//second-messenger-mediated signaling;GO:0010065;GO:0046838//phosphorylated carbohydrate dephosphorylation;GO:0043647//inositol phosphate metabolic process;GO:0010051//xylem and phloem pattern formation	gi|460404220|ref|XP_004247582.1|/0/PREDICTED: type I inositol 1,4,5-trisphosphate 5-phosphatase CVP2-like [Solanum lycopersicum]
PAU013981.1	1842	8	51	2	37	1.01	5.37	0.21	2.98	2.41057	3.82685	Up	Up	1.42488e-07	7.19363e-07	-	-	-	-	gi|359477709|ref|XP_002280801.2|/0/PREDICTED: uncharacterized protein LOC100242465 [Vitis vinifera]
PAU028455.1	816	2	38	5	94	0.58	9.2	1.24	17.49	3.98751	3.81812	Up	Up	1.28467e-08	7.15448e-08	K05283|1|7e-17|85.9|aly:ARALYDRAFT_354960|phosphatidylinositol glycan, class W [EC:2.3.-.-];K15692|2|3e-09|60.5|smo:SELMODRAFT_66937|E3 ubiquitin-protein ligase RNF13 [EC:6.3.2.19];K11982|4|1e-07|55.5|ppp:PHYPADRAFT_169900|E3 ubiquitin-protein ligase RNF115/126 [EC:6.3.2.19]	-	-	-	gi|147799195|emb|CAN65773.1|/3.68563e-43/hypothetical protein VITISV_030410 [Vitis vinifera]
PAU030107.1	765	5	33	1	19	1.56	8.54	0.27	3.78	2.45269	3.80735	Up	Up	2.17186e-05	8.6116e-05	K09286|1|2e-28|124|pop:POPTR_828432|EREBP-like factor	-	-	GO:0009987//cellular process	gi|310892554|gb|ADP37419.1|/7.82572e-61/ethylene-responsive-element-binding factor 4 [Petunia x hybrida]
PAU028758.1	1161	339.15	1016.39	137.44	2547.45	68.56	171.32	23.62	328.98	1.32125	3.79992	Up	Up	1.77849e-57	5.30109e-56	K06215|1|1e-143|507|vvi:100260451|pyridoxine biosynthesis protein [EC:4.-.-.-]	GO:0044444;GO:0016020//membrane	GO:0042802//identical protein binding;GO:0046983//protein dimerization activity	GO:0042364;GO:0009108//coenzyme biosynthetic process;GO:0006778//porphyrin-containing compound metabolic process;GO:0008614//pyridoxine metabolic process;GO:0006972//hyperosmotic response;GO:0033194//response to hydroperoxide;GO:0019752//carboxylic acid metabolic process	gi|460393854|ref|XP_004242523.1|/1.67187e-144/PREDICTED: probable pyridoxal biosynthesis protein PDX1-like [Solanum lycopersicum]
PAU013974.2	1935	24	119	38	692	2.87	11.93	3.85	52.99	2.05547	3.78279	Up	Up	1.91707e-13	1.53044e-12	K10999|1|2e-61|235|mtr:MTR_3g030040|cellulose synthase A [EC:2.4.1.12]	-	GO:0016740//transferase activity	-	gi|147785659|emb|CAN70913.1|/0/hypothetical protein VITISV_002996 [Vitis vinifera]
PAU003217.1	3228	13	105	21	365	0.92	6.28	1.26	16.64	2.77106	3.72316	Up	Up	2.87478e-16	2.74046e-15	K13420|1|1e-141|502|pop:POPTR_1075175|LRR receptor-like serine/threonine-protein kinase FLS2 [EC:2.7.11.1]	-	-	-	gi|224145445|ref|XP_002325645.1|/0/predicted protein [Populus trichocarpa]
PAU001429.1	1419	181.03	785.86	105	1826	29.74	107.94	14.65	191.91	1.85975	3.71146	Up	Up	5.27006e-71	1.95665e-69	K13495|1|1e-140|498|vvi:100262460|cis-zeatin O-glucosyltransferase [EC:2.4.1.215]	-	GO:0016757//transferase activity, transferring glycosyl groups	-	gi|460382368|ref|XP_004236911.1|/1.85717e-143/PREDICTED: zeatin O-glucosyltransferase-like [Solanum lycopersicum]
PAU009232.1	315	6	80	11	198	4.96	52.84	7.86	102.15	3.41322	3.70002	Up	Up	2.00444e-15	1.822e-14	-	-	-	-	-
PAU003062.1	801	12	99	8	137	3.58	24.43	2.03	25.99	2.77062	3.67841	Up	Up	1.42898e-15	1.31017e-14	-	-	-	-	gi|460370717|ref|XP_004231196.1|/3.81445e-37/PREDICTED: probable membrane-associated kinase regulator 6-like [Solanum lycopersicum]
PAU017575.1	738	0	24	2	34	0.001	6.45	0.55	7.03	12.6551	3.67602	Up	Up	3.95384e-07	1.91474e-06	K10638|1|2e-06|50.8|vvi:100267660|E3 ubiquitin-protein ligase UHRF1 [EC:6.3.2.19]	-	-	-	gi|460386982|ref|XP_004239171.1|/1.33647e-86/PREDICTED: uncharacterized protein LOC101255692 [Solanum lycopersicum]
PAU020227.2	1449	69	265	13	219	11.09	35.63	1.77	22.53	1.68383	3.67003	Up	Up	4.19196e-22	5.14416e-21	-	GO:0044436;GO:0009534//chloroplast thylakoid	GO:0070011//peptidase activity, acting on L-amino acid peptides	GO:0019538//protein metabolic process;GO:0007165//signal transduction	gi|225433320|ref|XP_002285561.1|/0/PREDICTED: carboxyl-terminal-processing protease [Vitis vinifera]
PAU005196.1	1482	21.8	78.63	6.96	117.22	3.42	10.33	0.93	11.78	1.59477	3.66297	Up	Up	3.25624e-07	1.59081e-06	K03593|1|1e-36|152|vvi:100242483|ATP-binding protein involved in chromosome partitioning	GO:0009536//plastid	GO:0032559	GO:0008152//metabolic process	gi|297738859|emb|CBI28104.3|/0/unnamed protein product [Vitis vinifera]
PAU027537.1	1152	48	182	8	135	9.78	30.92	1.39	17.57	1.66063	3.65996	Up	Up	2.01228e-15	1.8277e-14	-	-	-	-	gi|296081713|emb|CBI20718.3|/5.86729e-33/unnamed protein product [Vitis vinifera]
PAU003181.1	1059	25	168	23	387	5.56	31.11	4.35	54.95	2.48422	3.65903	Up	Up	8.93142e-23	1.12813e-21	K00430|1|3e-129|459|pop:POPTR_830144|peroxidase [EC:1.11.1.7]	-	GO:0005506//iron ion binding;GO:0003824//catalytic activity;GO:0016209//antioxidant activity	GO:0008152//metabolic process;GO:0006950//response to stress	gi|14031049|gb|AAK52084.1|/4.89051e-132/peroxidase [Nicotiana tabacum]
PAU024902.1	567	3	154	22	374	1.29	54.43	8.1	102.01	5.39896	3.65464	Up	Up	3.51336e-37	6.79298e-36	K01955|1|3e-66|249|vvi:100262205|carbamoyl-phosphate synthase large subunit [EC:6.3.5.5];K13944|2|9e-24|107|vvi:100261792|LOB domain-containing protein 16	-	-	-	gi|255570775|ref|XP_002526340.1|/5.72403e-66/LOB domain-containing protein, putative [Ricinus communis]
PAU001666.1	1230	9	67	4	66	1.71	10.65	0.65	8.03	2.63879	3.62689	Up	Up	2.06438e-10	1.33047e-09	-	-	GO:0016407//acetyltransferase activity	GO:0000902//cell morphogenesis;GO:0009755//hormone-mediated signaling pathway;GO:0009639//response to red or far red light	gi|225438982|ref|XP_002279550.1|/0/PREDICTED: uncharacterized protein LOC100242159 [Vitis vinifera]
PAU004069.1	2385	129	631	23	371	12.46	51.18	1.88	22.97	2.03828	3.61095	Up	Up	3.32108e-64	1.1092e-62	-	-	-	-	gi|460404409|ref|XP_004247675.1|/0/PREDICTED: protein tesmin/TSO1-like CXC 3-like [Solanum lycopersicum]
PAU021514.1	1551	11	54	3	48	1.65	6.78	0.38	4.61	2.03882	3.6007	Up	Up	9.7817e-07	4.56604e-06	K08150|1|6e-43|173|vvi:100268023|MFS transporter, SP family, solute carrier family 2 (myo-inositol transporter), member 13	GO:0031224//intrinsic component of membrane	GO:0016628//oxidoreductase activity, acting on the CH-CH group of donors, NAD or NADP as acceptor;GO:0022891//substrate-specific transmembrane transporter activity	GO:0008152//metabolic process;GO:0071702	gi|449457997|ref|XP_004146734.1|/0/PREDICTED: sugar transport protein 7-like [Cucumis sativus]
PAU008251.1	1434	794.07	13643.6	660.14	10405.2	129.05	1853.99	91.11	1081.84	3.84463	3.56973	Up	Up	0	0	K03064|1|6e-08|57.4|smo:SELMODRAFT_157152|26S proteasome regulatory subunit T4	GO:0009532//plastid stroma	GO:0032559	-	gi|225434859|ref|XP_002282236.1|/0/PREDICTED: ribulose bisphosphate carboxylase/oxygenase activase 2, chloroplastic isoform 1 [Vitis vinifera]
PAU005985.1	1020	39	185	16	253	9.02	35.6	3.15	37.34	1.98068	3.5673	Up	Up	2.09978e-19	2.32766e-18	-	-	GO:0046872//metal ion binding	-	gi|3550661|emb|CAA04670.1|/3.43326e-143/39 kDa EF-Hand containing protein [Solanum tuberosum]
PAU002521.1	960	15	57	2	31	3.7	11.67	0.42	4.87	1.65721	3.53546	Up	Up	1.02128e-05	4.22204e-05	-	GO:0043231//intracellular membrane-bounded organelle	GO:0005488//binding	GO:0009813//flavonoid biosynthetic process;GO:0009267//cellular response to starvation;GO:0048513//organ development;GO:0048468//cell development;GO:0006351//transcription, DNA-templated	gi|224111740|ref|XP_002315961.1|/6.56859e-101/predicted protein [Populus trichocarpa]
PAU004798.1	1104	42	243	15	231	8.95	43.12	2.72	31.42	2.2684	3.53	Up	Up	2.9752e-29	4.64518e-28	K01206|1|1e-28|125|ath:AT1G67830|alpha-L-fucosidase [EC:3.2.1.51];K00514|3|1e-26|118|rcu:RCOM_1428040|zeta-carotene desaturase [EC:1.3.5.6]	-	GO:0016788//hydrolase activity, acting on ester bonds	-	gi|297742940|emb|CBI35807.3|/5.95139e-136/unnamed protein product [Vitis vinifera]
PAU025783.1	1320	28	128	22	335	4.96	18.93	3.31	37.92	1.93226	3.51806	Up	Up	1.97824e-13	1.5771e-12	-	-	-	-	gi|407728563|dbj|BAM48552.1|/5.60454e-155/Tm-1 protein [Solanum habrochaites]
PAU009022.3	1143	5	48	5	75	1.03	8.22	0.87	9.84	2.99649	3.49957	Up	Up	1.07341e-08	6.0154e-08	-	-	-	-	gi|470143045|ref|XP_004307198.1|/3.31932e-28/PREDICTED: uncharacterized protein LOC101309290 [Fragaria vesca subsp. vesca]
PAU006614.1	669	46	116	15	227	16.59	34.5	4.62	51.99	1.05628	3.49227	Up	Up	4.59248e-06	1.97978e-05	K00799|1|2e-67|253|gmx:547936|glutathione S-transferase [EC:2.5.1.18]	-	-	-	gi|225469402|ref|XP_002264825.1|/5.8764e-80/PREDICTED: probable glutathione S-transferase parC isoform 1 [Vitis vinifera]
PAU004595.1	939	80	225	27	405	20.17	47.14	5.8	65.12	1.22474	3.48898	Up	Up	1.166e-12	8.89946e-12	-	-	-	-	gi|460370333|ref|XP_004231007.1|/3.49143e-115/PREDICTED: uncharacterized protein LOC101256630 [Solanum lycopersicum]
PAU015826.1	1404	62	408	34	507	10.3	56.65	4.8	53.87	2.45943	3.48838	Up	Up	1.7515e-52	4.75765e-51	K00924|1|7e-25|113|ath:AT5G22850|[EC:2.7.1.-]	-	GO:0016787//hydrolase activity	-	gi|2541876|dbj|BAA22813.1|/7.57357e-139/CND41, chloroplast nucleoid DNA binding protein [Nicotiana tabacum]
PAU002016.2	612	6.81	34.42	6.17	93.07	2.7	11.23	2.09	23.41	2.05633	3.48555	Up	Up	4.3519e-05	0.000165698	-	GO:0043231//intracellular membrane-bounded organelle	-	-	gi|460411860|ref|XP_004251322.1|/1.20482e-62/PREDICTED: uncharacterized protein LOC101266600 [Solanum lycopersicum]
PAU030770.1	2361	815	16265	1068	15646	79.51	1332.91	88.34	978.88	4.0673	3.46999	Up	Up	0	0	K06617|1|0.0|1198|pop:POPTR_779719|raffinose synthase [EC:2.4.1.82]	GO:0009536//plastid	GO:0008378//galactosyltransferase activity	GO:0006950//response to stress;GO:0009628//response to abiotic stimulus	gi|359484223|ref|XP_002285418.2|/0/PREDICTED: probable galactinol--sucrose galactosyltransferase 6-like [Vitis vinifera]
PAU011301.1	1119	2	64	13	191	0.42	11.2	2.32	25.62	4.73697	3.46507	Up	Up	3.60914e-15	3.23392e-14	K05894|1|4e-161|565|pop:POPTR_810138|12-oxophytodienoic acid reductase [EC:1.3.1.42]	GO:0043231//intracellular membrane-bounded organelle	GO:0003824//catalytic activity;GO:0000166//nucleotide binding	-	gi|224120070|ref|XP_002331129.1|/3.40946e-171/predicted protein [Populus trichocarpa]
PAU023379.1	756	15.03	57.64	32.68	482.04	4.76	15.1	8.83	97.13	1.66552	3.45943	Up	Up	1.02128e-05	4.22129e-05	K15382|1|4e-88|322|vvi:100247121|solute carrier family 50 (sugar transporter)	GO:0016021//integral component of membrane	GO:0015144//carbohydrate transmembrane transporter activity	GO:0006810//transport	gi|460384038|ref|XP_004237722.1|/6.63915e-89/PREDICTED: bidirectional sugar transporter SWEET1-like [Solanum lycopersicum]
PAU012893.1	1317	11	51	4	57	1.95	7.56	0.6	6.47	1.95491	3.43073	Up	Up	3.63168e-06	1.58467e-05	-	-	-	-	gi|460405976|ref|XP_004248450.1|/2.42328e-158/PREDICTED: uncharacterized protein LOC101251041 [Solanum lycopersicum]
PAU007984.2	1455	122	389	11	157	19.53	52.08	1.5	16.08	1.41504	3.42223	Up	Up	3.6451e-25	5.03885e-24	K15638|1|9e-118|422|ath:AT1G17060|cytochrome P450, family 72, subfamily C, polypeptide 1;K15639|3|5e-114|409|aly:ARALYDRAFT_901457|cytochrome P450, family 734, subfamily A, polypeptide 1 (PHYB activation tagged suppressor 1) [EC:1.14.-.-];K10717|5|6e-87|319|vvi:100258332|cytokinin trans-hydroxylase	-	-	-	gi|70724314|gb|AAZ07706.1|/0/cytochrome P450 monooxygenase [Sesamum indicum]
PAU030292.2	2526	4	154	11	156	0.36	11.79	0.85	9.11	5.03342	3.42192	Up	Up	6.48316e-36	1.20931e-34	K13430|1|8e-62|237|zma:100283091|serine/threonine-protein kinase PBS1 [EC:2.7.11.1]	-	GO:0030246//carbohydrate binding;GO:0004674//protein serine/threonine kinase activity;GO:0032559	GO:0006464//cellular protein modification process;GO:0008037//cell recognition	gi|460376852|ref|XP_004234210.1|/0/PREDICTED: G-type lectin S-receptor-like serine/threonine-protein kinase At5g24080-like [Solanum lycopersicum]
PAU013659.1	1989	42	137	4	56	4.88	13.35	0.39	4.17	1.45189	3.4185	Up	Up	4.56182e-10	2.87401e-09	K00924|1|2e-53|208|osa:4333525|[EC:2.7.1.-];K04733|3|9e-53|206|smo:SELMODRAFT_230241|interleukin-1 receptor-associated kinase 4 [EC:2.7.11.1]	-	GO:0016301//kinase activity	-	gi|460385019|ref|XP_004238203.1|/0/PREDICTED: wall-associated receptor kinase-like 14-like [Solanum lycopersicum]
PAU024334.1	366	38.7	115.4	9	131	26.98	64.82	5.4	57.26	1.26455	3.4065	Up	Up	7.03458e-08	3.65613e-07	-	GO:0009536//plastid	-	-	gi|460394073|ref|XP_004242630.1|/1.26094e-24/PREDICTED: uncharacterized protein LOC101253911 [Solanum lycopersicum]
PAU007103.1	1734	3	123	8	111	0.4	13.78	0.91	9.51	5.10643	3.38551	Up	Up	3.75442e-29	5.84219e-28	K13754|1|1e-155|548|vvi:100246655|solute carrier family 24 (sodium/potassium/calcium exchanger), member 6	GO:0044464	-	-	gi|359481026|ref|XP_002270512.2|/7.98103e-155/PREDICTED: cation/calcium exchanger 3-like [Vitis vinifera]
PAU030048.1	903	9	65	21	290	2.36	14.18	4.7	48.56	2.587	3.36904	Up	Up	5.55408e-10	3.47656e-09	-	-	-	-	-
PAU000383.1	1119	141	527	50	687	29.61	92.24	8.93	92.15	1.63931	3.36725	Up	Up	4.086e-41	8.79094e-40	K12135|1|2e-17|88.6|aly:ARALYDRAFT_488429|zinc finger protein CONSTANS	-	-	-	gi|359495608|ref|XP_002265377.2|/1.51011e-102/PREDICTED: zinc finger protein CONSTANS-LIKE 10 [Vitis vinifera]
PAU016318.1	204	0	57	7	103	0.001	60.94	8.54	87.35	15.8951	3.3545	Up	Up	5.594e-16	5.2488e-15	-	-	-	-	-
PAU027855.1	1878	47	244	20	266	5.79	25.21	2.09	21	2.12236	3.32881	Up	Up	4.47308e-27	6.54076e-26	K15336|1|5e-26|117|vvi:100259391|tRNA (cytosine38-C5)-methyltransferase [EC:2.1.1.204]	-	-	-	gi|460382917|ref|XP_004237182.1|/0/PREDICTED: pentatricopeptide repeat-containing protein At5g13770, chloroplastic-like [Solanum lycopersicum]
PAU024297.1	603	4	26	6	81	1.61	8.62	2.07	20.7	2.42063	3.32193	Up	Up	0.000193814	0.000666439	-	-	-	-	gi|462407935|gb|EMJ13269.1|/1.42741e-44/hypothetical protein PRUPE_ppa011626mg [Prunus persica]
PAU006019.3	1041	700	2400	171	2256	158.49	452.34	32.94	326.03	1.51302	3.30709	Up	Up	3.19642e-162	3.12645e-160	K15893|1|2e-148|523|rcu:RCOM_1112510|hydroxypyruvate reductase 1	GO:0005576//extracellular region;GO:0009536//plastid	GO:0016616//oxidoreductase activity, acting on the CH-OH group of donors, NAD or NADP as acceptor;GO:0008187//poly-pyrimidine tract binding	GO:0009853//photorespiration	gi|13873334|dbj|BAB44155.1|/2.99411e-150/hydroxypyruvate reductase [Bruguiera gymnorhiza]
PAU028151.1	234	5	74	3	42	5.87	67.79	3.07	30.34	3.52964	3.30491	Up	Up	8.33992e-15	7.29868e-14	-	-	-	-	gi|255546295|ref|XP_002514207.1|/5.88005e-22/conserved hypothetical protein [Ricinus communis]
PAU024250.3	759	18.07	88.7	5.92	78.11	5.7	23.14	1.59	15.67	2.02136	3.30091	Up	Up	3.58134e-10	2.26672e-09	-	-	-	-	gi|460413824|ref|XP_004252278.1|/2.54228e-88/PREDICTED: uncharacterized protein LOC101248551 [Solanum lycopersicum]
PAU005151.1	1218	1.14	39.72	22.93	300.18	0.22	6.37	3.75	36.9	4.85572	3.29866	Up	Up	7.29506e-10	4.52496e-09	K14497|1|1e-121|434|pop:POPTR_768154|protein phosphatase 2C [EC:3.1.3.16]	-	GO:0004721//phosphoprotein phosphatase activity	-	gi|224106389|ref|XP_002314150.1|/1.80657e-120/predicted protein [Populus trichocarpa]
PAU030183.1	2802	75	341.99	21	271.77	6.15	23.57	1.46	14.29	1.93829	3.29097	Up	Up	3.23188e-33	5.66528e-32	K13493|1|5e-111|400|ath:AT5G05860|cytokinin-N-glucosyltransferase [EC:2.4.1.-];K13228|5|2e-87|322|zma:100274317|UDP-glucosyltransferase BX9 [EC:2.4.1.202]	-	GO:0016740//transferase activity	-	gi|225449296|ref|XP_002281324.1|/3.56382e-158/PREDICTED: UDP-glycosyltransferase 76C4 [Vitis vinifera]
PAU030234.1	735	26	95	5.62	73.36	8.48	25.63	1.56	15.22	1.5957	3.28635	Up	Up	2.28156e-08	1.24414e-07	-	GO:0043231//intracellular membrane-bounded organelle	-	-	gi|460377264|ref|XP_004234413.1|/1.04804e-91/PREDICTED: uncharacterized protein LOC101256847 [Solanum lycopersicum]
PAU029527.1	1578	196	822	83	1072	28.87	101.34	10.38	101.07	1.81156	3.28348	Up	Up	8.87956e-72	3.33399e-70	K14652|1|0.0|770|vvi:100248717|3,4-dihydroxy 2-butanone 4-phosphate synthase / GTP cyclohydrolase II [EC:4.1.99.12 3.5.4.25]	GO:0009536//plastid	GO:0003933//GTP cyclohydrolase activity;GO:0046914//transition metal ion binding;GO:0016830//carbon-carbon lyase activity	GO:0006771//riboflavin metabolic process	gi|296087438|emb|CBI34027.3|/0/unnamed protein product [Vitis vinifera]
PAU021670.1	1179	2.06	43.02	38.24	495.09	0.41	7.14	6.47	62.93	4.12223	3.28191	Up	Up	7.3502e-10	4.55795e-09	K15398|1|1e-15|82.8|vvi:100247907|cytochrome P450, family 86, subfamily A, polypeptide 2/4/7/8 (fatty acid omega-hydroxylase) [EC:1.14.-.-];K15401|2|8e-15|79.7|vvi:100243236|cytochrome P450, family 86, subfamily A, polypeptide 1 (fatty acid omega-hydroxylase) [EC:1.14.-.-];K00517|4|2e-14|78.2|aly:ARALYDRAFT_324175|[EC:1.14.-.-];K15402|5|3e-14|77.8|ppp:PHYPADRAFT_180507|cytochrome P450, family 86,…	-	-	-	gi|359473352|ref|XP_002271847.2|/3.2183e-151/PREDICTED: cytochrome P450 704C1-like [Vitis vinifera]
PAU002706.1	900	14	909	65	844	3.69	198.95	14.59	141.81	5.75264	3.28091	Up	Up	1.2782e-218	1.83674e-216	-	-	-	-	gi|359479629|ref|XP_003632307.1|/1.52435e-80/PREDICTED: uncharacterized protein LOC100855273 [Vitis vinifera]
PAU004435.1	474	0	245	50	654	0.001	104.53	22.43	215.97	16.6736	3.26733	Up	Up	2.15554e-66	7.37924e-65	-	-	-	-	gi|297738740|emb|CBI27985.3|/3.89502e-28/unnamed protein product [Vitis vinifera]
PAU026380.1	537	10	78	6	77	4.57	29.18	2.35	22.25	2.67471	3.24307	Up	Up	3.34256e-12	2.4585e-11	K02355|1|5e-55|211|rcu:RCOM_1679710|elongation factor G	GO:0009532//plastid stroma;GO:0009526//plastid envelope;GO:0005576//extracellular region	GO:0008135//translation factor activity, nucleic acid binding;GO:0032561//guanyl ribonucleotide binding;GO:0032559	GO:0044238;GO:0009657//plastid organization;GO:0007275//multicellular organismal development;GO:0044237//cellular metabolic process	gi|460400419|ref|XP_004245732.1|/2.11327e-56/PREDICTED: elongation factor G, chloroplastic-like [Solanum lycopersicum]
PAU011949.1	1392	187.86	762.1	63	788.26	31.48	106.74	8.97	84.49	1.76159	3.2356	Up	Up	1.11475e-64	3.73923e-63	K10532|1|4e-131|466|rcu:RCOM_1348030|heparan-alpha-glucosaminide N-acetyltransferase [EC:2.3.1.78]	GO:0044464	-	-	gi|359473865|ref|XP_002275105.2|/1.74798e-170/PREDICTED: heparan-alpha-glucosaminide N-acetyltransferase-like [Vitis vinifera]
PAU013023.1	3429	218	1079	101	1246	14.56	60.68	5.72	53.44	2.05921	3.22383	Up	Up	1.11714e-109	6.9721e-108	K15015|1|2e-148|525|vvi:100265815|solute carrier family 32 (vesicular inhibitory amino acid transporter)	-	-	-	gi|297740651|emb|CBI30833.3|/0/unnamed protein product [Vitis vinifera]
PAU030893.1	1095	5	34	2	25	1.07	6.08	0.37	3.43	2.50646	3.21261	Up	Up	1.33189e-05	5.43569e-05	K08241|1|2e-53|207|rcu:RCOM_1595240|jasmonate O-methyltransferase [EC:2.1.1.141]	-	-	-	gi|460372391|ref|XP_004232014.1|/8.56636e-103/PREDICTED: probable S-adenosylmethionine-dependent methyltransferase At5g38780-like [Solanum lycopersicum]
PAU017414.1	1764	38	322	25	307	4.99	35.45	2.79	25.83	2.82867	3.21071	Up	Up	3.53688e-48	8.88188e-47	K14640|1|0.0|822|vvi:100247658|solute carrier family 20 (sodium-dependent phosphate transporter)	GO:0009526//plastid envelope	GO:0015291//secondary active transmembrane transporter activity	GO:0015698//inorganic anion transport	gi|462418928|gb|EMJ23191.1|/0/hypothetical protein PRUPE_ppa003252mg [Prunus persica]
PAU026307.1	663	72.57	373.8	66.52	827.9	26.42	112.22	20.68	191.43	2.08663	3.21051	Up	Up	1.6433e-40	3.48083e-39	-	-	-	-	gi|303291416|ref|XP_003064993.1|/1.16646e-64/predicted protein [Micromonas pusilla CCMP1545]
PAU028760.1	1701	28	935	701	8586	3.82	106.81	81.13	749.77	4.80533	3.20814	Up	Up	6.19106e-207	8.47775e-205	K01953|1|0.0|996|vvi:100241610|asparagine synthase (glutamine-hydrolysing) [EC:6.3.5.4]	-	GO:0016884//carbon-nitrogen ligase activity, with glutamine as amido-N-donor;GO:0032559	GO:0009064//glutamine family amino acid metabolic process;GO:0006528//asparagine metabolic process	gi|460389532|ref|XP_004240406.1|/0/PREDICTED: asparagine synthetase [glutamine-hydrolyzing] [Solanum lycopersicum]
PAU027488.1	1422	53	248	18	220	8.69	33.99	2.51	23.07	1.96768	3.20026	Up	Up	3.26822e-25	4.52055e-24	-	-	-	-	gi|460389920|ref|XP_004240593.1|/0/PREDICTED: uncharacterized protein LOC101249271 [Solanum lycopersicum]
PAU012229.1	1761	48	168	13	157	6.32	18.53	1.45	13.23	1.55187	3.18969	Up	Up	4.07536e-13	3.19752e-12	K15919|1|3e-69|261|rcu:RCOM_1493940|hydroxypyruvate reductase 2	-	GO:0016616//oxidoreductase activity, acting on the CH-OH group of donors, NAD or NADP as acceptor;GO:0005488//binding	GO:0008152//metabolic process	gi|359489392|ref|XP_003633919.1|/9.44545e-103/PREDICTED: glyoxylate reductase isoform 1 [Vitis vinifera]
PAU016995.1	360	8	36	2	25	5.68	20.58	1.22	11.13	1.85728	3.1895	Up	Up	0.000137018	0.000482401	-	-	-	-	-
PAU021750.1	1521	31.38	96.21	8.21	99.67	4.8	12.31	1.07	9.76	1.35872	3.18927	Up	Up	5.47246e-07	2.61642e-06	K14497|1|3e-128|456|vvi:100267957|protein phosphatase 2C [EC:3.1.3.16]	-	GO:0016787//hydrolase activity	-	gi|460396349|ref|XP_004243738.1|/5.20159e-139/PREDICTED: probable protein phosphatase 2C 6-like isoform 2 [Solanum lycopersicum]
PAU026120.1	1200	7	58	6	73	1.37	9.45	1	9.11	2.78614	3.18745	Up	Up	1.194e-09	7.28003e-09	-	-	-	-	gi|460382414|ref|XP_004236934.1|/1.15113e-103/PREDICTED: cysteine-rich repeat secretory protein 12-like isoform 1 [Solanum lycopersicum]
PAU024473.1	330	20	146	9	113	15.68	91.69	6.09	55.36	2.54784	3.18433	Up	Up	5.98686e-21	7.06735e-20	-	GO:0016020//membrane;GO:0031410//cytoplasmic vesicle	-	GO:0032502//developmental process	gi|297832202|ref|XP_002883983.1|/5.49867e-36/hypothetical protein ARALYDRAFT_899924 [Arabidopsis lyrata subsp. lyrata]
PAU024478.1	540	0	54	3	37	0.001	20.09	1.17	10.63	14.2942	3.18356	Up	Up	3.56618e-15	3.19912e-14	-	-	GO:0005488//binding	-	gi|225429476|ref|XP_002277676.1|/3.55598e-43/PREDICTED: transcription factor MYB1R1 [Vitis vinifera]
PAU002104.1	567	17.05	96.05	8.06	98.28	7.34	33.94	2.97	26.81	2.20913	3.17424	Up	Up	3.4306e-12	2.52007e-11	-	-	-	-	gi|871487|emb|CAA58731.1|/7.73626e-63/PAR-1b [Nicotiana tabacum]
PAU021791.1	2502	58	4721	661	7857.01	5.33	364.86	51.53	463.49	6.09706	3.16905	Up	Up	0	0	K12309|1|0.0|963|ath:AT3G52840|beta-galactosidase [EC:3.2.1.23];K01190|3|2e-70|266|cme:CMP078C|beta-galactosidase [EC:3.2.1.23]	-	GO:0015925//galactosidase activity;GO:0043167//ion binding	GO:0044238	gi|3299896|gb|AAC25984.1|/0/beta-galactosidase [Solanum lycopersicum]
PAU023844.1	1293	496	5235	816	9683	89.69	790.51	125.37	1119.44	3.13976	3.15851	Up	Up	0	0	K07407|1|0.0|673|vvi:100248541|alpha-galactosidase [EC:3.2.1.22]	GO:0031410//cytoplasmic vesicle;GO:0043231//intracellular membrane-bounded organelle	GO:0043167//ion binding;GO:0015925//galactosidase activity	GO:0044238	gi|52699549|gb|AAU86897.1|/0/glycosyl hydrolase family-like protein [Salvia miltiorrhiza]
PAU029492.1	999	310	1710	145	1703	73.27	336.2	29.16	256.81	2.19803	3.13864	Up	Up	5.83502e-189	7.18695e-187	K00026|1|1e-174|610|vvi:100232924|malate dehydrogenase [EC:1.1.1.37]	GO:0005777//peroxisome	GO:0016615//malate dehydrogenase activity	GO:0009060//aerobic respiration;GO:0044262//cellular carbohydrate metabolic process;GO:0043648//dicarboxylic acid metabolic process	gi|158712040|gb|ABW79813.1|/4.29793e-175/malate dehydrogenase [Perilla frutescens]
PAU031105.1	1557	67	307	15	175	10	38.37	1.9	16.73	1.93998	3.13837	Up	Up	2.84006e-30	4.60723e-29	-	-	-	-	gi|255545349|ref|XP_002513735.1|/9.05363e-62/conserved hypothetical protein [Ricinus communis]
PAU011945.1	1929	49	148	35	407	5.87	14.88	3.56	31.27	1.34194	3.13483	Up	Up	9.75626e-10	5.97988e-09	K14638|1|4e-122|437|smo:SELMODRAFT_448814|solute carrier family 15 (peptide/histidine transporter), member 3/4	GO:0031224//intrinsic component of membrane	-	GO:0015833//peptide transport	gi|225425292|ref|XP_002272176.1|/0/PREDICTED: probable peptide/nitrate transporter At5g13400 [Vitis vinifera]
PAU008344.1	3141	807	2324	112	1298	58.92	142.77	6.93	60.83	1.27686	3.13386	Up	Up	5.87974e-121	4.09804e-119	-	GO:0044464	-	-	gi|225456989|ref|XP_002278890.1|/0/PREDICTED: uncharacterized protein LOC100257111 [Vitis vinifera]
PAU004568.1	393	4	35	3	36	2.57	18.22	1.66	14.56	2.82568	3.13276	Up	Up	2.08112e-06	9.34898e-06	-	-	-	-	gi|460370293|ref|XP_004230988.1|/2.99719e-34/PREDICTED: uncharacterized protein LOC101250258 [Solanum lycopersicum]
PAU021453.1	2592	54.49	357.44	45.15	522.78	4.83	26.66	3.4	29.75	2.46458	3.12928	Up	Up	2.95186e-46	7.18039e-45	-	GO:0016020//membrane	-	GO:0007010//cytoskeleton organization;GO:0009658//chloroplast organization	gi|255539306|ref|XP_002510718.1|/0/conserved hypothetical protein [Ricinus communis]
PAU025361.1	1152	10	198	19	220	2.04	33.64	3.29	28.64	4.04354	3.12187	Up	Up	1.39295e-40	2.95323e-39	-	GO:0016020//membrane	GO:0015205//nucleobase transmembrane transporter activity	GO:0051707//response to other organism;GO:0015851//nucleobase transport	gi|460374574|ref|XP_004233085.1|/2.24912e-117/PREDICTED: probable purine permease 10-like [Solanum lycopersicum]
PAU003933.1	1626	80	455	119	1358	11.43	54.41	14.43	124.17	2.25105	3.10517	Up	Up	9.39284e-53	2.55738e-51	K01177|1|1e-92|338|sbi:SORBI_01g028700|beta-amylase [EC:3.2.1.2]	-	GO:0043167//ion binding;GO:0016160//amylase activity	GO:0005976//polysaccharide metabolic process	gi|225432390|ref|XP_002276777.1|/0/PREDICTED: inactive beta-amylase 9 [Vitis vinifera]
PAU026190.1	414	3	35	4	47	1.82	17.24	2.09	17.96	3.24375	3.10321	Up	Up	4.36656e-07	2.10585e-06	-	-	-	-	gi|460412323|ref|XP_004251551.1|/1.78408e-07/PREDICTED: uncharacterized protein LOC101258528 [Solanum lycopersicum]
PAU028714.1	402	4	372	83	971	2.51	189.02	44.78	383.11	6.23471	3.09683	Up	Up	7.15286e-93	3.55794e-91	-	-	-	-	gi|356494879|ref|XP_003516310.1|/1.02117e-26/PREDICTED: uncharacterized protein LOC100775733 [Glycine max]
PAU018436.1	1632	5	62	19	214	0.71	7.39	2.29	19.49	3.37968	3.08931	Up	Up	6.06404e-12	4.38128e-11	K12742|1|1e-143|508|pop:POPTR_1111628|isoprene synthase [EC:4.2.3.27];K12467|2|4e-139|493|ath:AT3G25810|myrcene/ocimene synthase [EC:4.2.3.15];K07385|3|1e-138|491|ath:AT3G25830|1,8-cineole synthase [EC:4.2.3.-]	-	GO:0016829//lyase activity	-	gi|403084376|gb|AFR23372.1|/0/(+)-epi-alpha-bisabolol synthase [Phyla dulcis]
PAU010553.1	1206	1773	6822.4	853	9626.02	344.56	1106.13	140.89	1195.4	1.68269	3.08485	Up	Up	0	0	K00830|1|0.0|748|pop:POPTR_815301|alanine-glyoxylate transaminase / serine-glyoxylate transaminase / serine-pyruvate transaminase [EC:2.6.1.44 2.6.1.45 2.6.1.51]	-	GO:0048037//cofactor binding;GO:0008483//transaminase activity	-	gi|365222886|gb|AEW69795.1|/0/Hop-interacting protein THI032 [Solanum lycopersicum]
PAU030888.1	1449	82	394	66	739	13.18	52.98	9.01	76.02	2.0071	3.07678	Up	Up	4.42762e-40	9.28564e-39	K03327|1|2e-150|530|vvi:100242777|multidrug resistance protein, MATE family	-	-	-	gi|460375382|ref|XP_004233485.1|/1.07271e-178/PREDICTED: MATE efflux family protein 9-like [Solanum lycopersicum]
PAU027736.1	828	55	150	15	167	15.83	35.77	3.68	30.6	1.17609	3.05575	Up	Up	1.7328e-08	9.55874e-08	-	-	-	-	gi|225433322|ref|XP_002282518.1|/6.69591e-32/PREDICTED: uncharacterized protein LOC100251153 [Vitis vinifera]
PAU009075.2	783	4	38	4	44	1.22	9.6	1.04	8.55	2.97615	3.03934	Up	Up	4.3645e-07	2.10529e-06	K08064|1|9e-30|128|gmx:100782085|nuclear transcription factor Y, alpha	GO:0005667//transcription factor complex	GO:0003676//nucleic acid binding;GO:0001071//nucleic acid binding transcription factor activity	GO:0006351//transcription, DNA-templated	gi|148595728|emb|CAM12543.1|/2.16734e-37/YA5 [Antirrhinum majus]
PAU011669.1	882	2	45	4	44	0.54	10.06	0.92	7.55	4.21953	3.03677	Up	Up	2.32482e-10	1.49295e-09	K11821|1|2e-54|211|ath:AT1G74100|desulfoglucosinolate sulfotransferase A/B/C [EC:2.8.2.-]	-	GO:0008146//sulfotransferase activity	GO:0009719;GO:0031407//oxylipin metabolic process	gi|255573854|ref|XP_002527846.1|/3.16971e-83/Flavonol 3-sulfotransferase, putative [Ricinus communis]
PAU011592.1	1524	7	119	16.97	184.77	1.07	15.2	2.2	18.05	3.82839	3.03642	Up	Up	5.58306e-24	7.39295e-23	K08150|1|2e-38|158|vvi:100268023|MFS transporter, SP family, solute carrier family 2 (myo-inositol transporter), member 13	GO:0016020//membrane	GO:0016491//oxidoreductase activity;GO:0022857//transmembrane transporter activity	GO:0006810//transport	gi|460378840|ref|XP_004235176.1|/0/PREDICTED: hexose carrier protein HEX6-like [Solanum lycopersicum]
PAU007991.1	246	170.83	559.74	7	80.64	188.74	484.98	6.74	55	1.36153	3.02861	Up	Up	5.09134e-37	9.79515e-36	-	GO:0031410//cytoplasmic vesicle	-	-	gi|460364870|ref|XP_004228335.1|/4.61167e-11/PREDICTED: disease resistance response protein 206-like [Solanum lycopersicum]
PAU013742.1	1536	57	309	20	216	8.63	39.15	2.57	20.93	2.18158	3.02573	Up	Up	4.72244e-35	8.61549e-34	K04733|1|2e-80|298|smo:SELMODRAFT_33807|interleukin-1 receptor-associated kinase 4 [EC:2.7.11.1];K13430|4|2e-69|261|rcu:RCOM_1078760|serine/threonine-protein kinase PBS1 [EC:2.7.11.1]	GO:0016020//membrane	GO:0004871//signal transducer activity;GO:0004674//protein serine/threonine kinase activity;GO:0032559	GO:0006464//cellular protein modification process	gi|460385777|ref|XP_004238578.1|/0/PREDICTED: probable serine/threonine-protein kinase At1g01540-like [Solanum lycopersicum]
PAU028321.1	1071	2	104	6	65	0.44	19.04	1.12	9.12	5.43539	3.02554	Up	Up	1.71493e-25	2.39053e-24	K01246|1|2e-95|347|rcu:RCOM_1593770|DNA-3-methyladenine glycosylase I [EC:3.2.2.20]	-	GO:0003905//alkylbase DNA N-glycosylase activity	GO:0006281//DNA repair	gi|460385068|ref|XP_004238227.1|/1.15801e-96/PREDICTED: probable GMP synthase [glutamine-hydrolyzing]-like [Solanum lycopersicum]
PAU028180.1	1362	3	40.5	7.5	80.5	0.51	5.8	1.09	8.82	3.50748	3.01645	Up	Up	2.8539e-08	1.54108e-07	K13946|1|2e-14|79.0|mtr:MTR_3g072870|auxin influx carrier (AUX1 LAX family)	GO:0031224//intrinsic component of membrane	GO:0005275//amine transmembrane transporter activity	-	gi|225426008|ref|XP_002273161.1|/0/PREDICTED: lysine histidine transporter 1 [Vitis vinifera]
PAU028084.1	1362	3	40.5	7.5	80.5	0.51	5.8	1.09	8.82	3.50748	3.01645	Up	Up	2.8539e-08	1.54072e-07	K13946|1|2e-14|79.0|mtr:MTR_3g072870|auxin influx carrier (AUX1 LAX family)	GO:0031224//intrinsic component of membrane	GO:0005275//amine transmembrane transporter activity	-	gi|225426008|ref|XP_002273161.1|/0/PREDICTED: lysine histidine transporter 1 [Vitis vinifera]
PAU029041.1	1584	38.66	93.42	3.91	42.06	5.67	11.47	0.49	3.95	1.01644	3.011	Up	Up	7.25424e-05	0.000266233	-	-	-	-	gi|359486514|ref|XP_002271028.2|/7.17299e-115/PREDICTED: uncharacterized protein LOC100255315 [Vitis vinifera]
PAU024062.1	1446	3.5	88	31	331.5	0.56	11.86	4.24	34.17	4.40453	3.01059	Up	Up	3.47488e-20	3.98089e-19	K03327|1|1e-174|611|vvi:100241893|multidrug resistance protein, MATE family	-	GO:0022857//transmembrane transporter activity	GO:0006810//transport	gi|225461494|ref|XP_002282547.1|/1.35315e-173/PREDICTED: MATE efflux family protein ALF5 [Vitis vinifera]
PAU026067.1	1446	3.5	88	31	331.5	0.56	11.86	4.24	34.17	4.40453	3.01059	Up	Up	3.47488e-20	3.97893e-19	K03327|1|1e-174|611|vvi:100241893|multidrug resistance protein, MATE family	-	GO:0022857//transmembrane transporter activity	GO:0006810//transport	gi|225461494|ref|XP_002282547.1|/1.35315e-173/PREDICTED: MATE efflux family protein ALF5 [Vitis vinifera]
PAU019631.1	1089	18	227	36	383	3.89	40.85	6.61	52.83	3.39249	2.99864	Up	Up	1.25077e-40	2.65663e-39	K01611|1|6e-140|495|rcu:RCOM_0596710|S-adenosylmethionine decarboxylase [EC:4.1.1.50]	-	GO:0016831//carboxy-lyase activity	GO:0006596//polyamine biosynthetic process	gi|3913439|sp|Q96471.1|DCAM_IPONI/1.34056e-140/RecName: Full=S-adenosylmethionine decarboxylase proenzyme; Short=AdoMetDC; Short=SAMDC; Contains: RecName: Full=S-adenosylmethionine decarboxylase alpha chain; Contains: RecName: Full=S-adenosylmethionine decarboxylase beta chain; Flags: Precursor
PAU019756.1	1533	5	38	3	32	0.76	4.82	0.39	3.11	2.66496	2.99537	Up	Up	1.82722e-06	8.26258e-06	-	-	GO:0016407//acetyltransferase activity	GO:0000902//cell morphogenesis;GO:0009755//hormone-mediated signaling pathway;GO:0009639//response to red or far red light	gi|462404254|gb|EMJ09811.1|/1.17106e-138/hypothetical protein PRUPE_ppa021292mg [Prunus persica]
PAU022919.1	1452	49	350	33	348	7.86	46.96	4.5	35.72	2.57883	2.98874	Up	Up	1.39824e-47	3.4887e-46	-	-	-	-	gi|255584501|ref|XP_002532979.1|/2.45842e-90/conserved hypothetical protein [Ricinus communis]
PAU023222.1	567	19.69	63.62	7.99	85.03	8.48	22.49	2.94	23.19	1.40715	2.97961	Up	Up	2.1182e-05	8.406e-05	-	-	-	-	gi|225435694|ref|XP_002283442.1|/6.14404e-52/PREDICTED: non-specific lipid-transfer protein-like protein At2g13820-like [Vitis vinifera]
PAU016919.1	495	71	330	88.06	938.33	35.42	134.5	37.65	295.79	1.92497	2.97385	Up	Up	7.57876e-33	1.30783e-31	-	-	-	-	gi|470128291|ref|XP_004300077.1|/3.70645e-51/PREDICTED: uncharacterized protein LOC101307015 [Fragaria vesca subsp. vesca]
PAU024121.1	1365	37	354	106	1104	6.33	50.58	15.4	120.73	2.99829	2.97078	Up	Up	5.7174e-56	1.64518e-54	K14209|1|1e-11|69.3|smo:SELMODRAFT_54913|solute carrier family 36 (proton-coupled amino acid transporter)	GO:0031224//intrinsic component of membrane	GO:0015171//amino acid transmembrane transporter activity	GO:0015801//aromatic amino acid transport;GO:0015711//organic anion transport;GO:0051707//response to other organism	gi|462419601|gb|EMJ23864.1|/0/hypothetical protein PRUPE_ppa004980mg [Prunus persica]
PAU022072.2	1767	66	279	21	217	8.66	30.66	2.34	18.23	1.82392	2.96173	Up	Up	1.26533e-25	1.76698e-24	K14640|1|0.0|787|vvi:100247658|solute carrier family 20 (sodium-dependent phosphate transporter)	GO:0009526//plastid envelope	GO:0015291//secondary active transmembrane transporter activity	GO:0015698//inorganic anion transport	gi|462418928|gb|EMJ23191.1|/0/hypothetical protein PRUPE_ppa003252mg [Prunus persica]
PAU015463.1	1011	82	494	42	436	19.14	95.94	8.34	64.94	2.32554	2.96099	Up	Up	1.4691e-59	4.5297e-58	-	-	GO:0016741	GO:0006730//one-carbon metabolic process	gi|462420288|gb|EMJ24551.1|/1.57621e-132/hypothetical protein PRUPE_ppa007442mg [Prunus persica]
PAU002738.1	1158	36	227	25	259	7.3	38.36	4.31	33.54	2.39363	2.96012	Up	Up	4.48454e-29	6.94582e-28	K16075|1|6e-122|435|vvi:100246066|magnesium transporter	-	-	-	gi|225437239|ref|XP_002282145.1|/7.52802e-121/PREDICTED: magnesium transporter MRS2-I-like [Vitis vinifera]
PAU005377.1	396	35	114	12	127	22.34	58.86	6.59	50.93	1.39766	2.95017	Up	Up	1.39043e-08	7.71583e-08	-	-	-	-	-
PAU007049.1	933	38.85	190.61	20.56	211.55	9.86	40.2	4.44	34.24	2.02754	2.94705	Up	Up	8.86624e-21	1.04294e-19	K06215|1|3e-148|522|vvi:100260451|pyridoxine biosynthesis protein [EC:4.-.-.-]	GO:0044444;GO:0016020//membrane	GO:0042802//identical protein binding;GO:0046983//protein dimerization activity	GO:0042364;GO:0009108//coenzyme biosynthetic process;GO:0006778//porphyrin-containing compound metabolic process;GO:0008614//pyridoxine metabolic process;GO:0006972//hyperosmotic response;GO:0033194//response to hydroperoxide;GO:0019752//carboxylic acid metabolic process	gi|460393854|ref|XP_004242523.1|/4.77582e-149/PREDICTED: probable pyridoxal biosynthesis protein PDX1-like [Solanum lycopersicum]
PAU008509.1	2826	105	381	51	515	8.53	26.04	3.51	26.86	1.61011	2.93592	Up	Up	3.843e-29	5.97204e-28	K03260|1|6e-12|71.6|ppp:PHYPADRAFT_41129|translation initiation factor 4G	-	GO:0005488//binding	GO:0008152//metabolic process	gi|297803636|ref|XP_002869702.1|/0/hypothetical protein ARALYDRAFT_329184 [Arabidopsis lyrata subsp. lyrata]
PAU026382.1	204	10	72	5	55	13.89	76.98	6.1	46.64	2.47044	2.93469	Up	Up	6.58528e-11	4.41529e-10	K02355|1|4e-30|127|aly:ARALYDRAFT_475077|elongation factor G	GO:0009532//plastid stroma;GO:0009526//plastid envelope;GO:0005576//extracellular region	GO:0017111//nucleoside-triphosphatase activity;GO:0008135//translation factor activity, nucleic acid binding;GO:0032561//guanyl ribonucleotide binding;GO:0032559	GO:0006412//translation;GO:0009207;GO:0009657//plastid organization;GO:0007275//multicellular organismal development	gi|449506160|ref|XP_004162669.1|/1.29722e-29/PREDICTED: LOW QUALITY PROTEIN: elongation factor G, chloroplastic-like [Cucumis sativus]
PAU005947.1	1506	73	344	49	495	11.28	44.47	6.43	48.95	1.97907	2.92842	Up	Up	1.34524e-34	2.42947e-33	K13508|1|0.0|829|vvi:100264832|glycerol-3-phosphate acyltransferase [EC:2.3.1.15]	GO:0044464	GO:0016411//acylglycerol O-acyltransferase activity	GO:0006633//fatty acid biosynthetic process;GO:0009791//post-embryonic development	gi|225440642|ref|XP_002279091.1|/0/PREDICTED: glycerol-3-phosphate acyltransferase 6 [Vitis vinifera]
PAU010475.1	1002	103	253	32	323	24.27	49.59	6.42	48.56	1.03088	2.91912	Up	Up	4.1058e-11	2.79716e-10	K07277|1|6e-67|252|ppp:PHYPADRAFT_110734|outer membrane protein	GO:0016020//membrane	-	-	gi|460411653|ref|XP_004251220.1|/1.25944e-166/PREDICTED: outer envelope protein 80, chloroplastic-like [Solanum lycopersicum]
PAU022236.1	234	30	160	24	257	35.2	146.57	24.58	185.68	2.05794	2.91726	Up	Up	1.251e-18	1.33649e-17	-	-	-	-	gi|462398345|gb|EMJ04013.1|/2.64557e-14/hypothetical protein PRUPE_ppa014191mg [Prunus persica]
PAU016436.1	1644	757	3171	112	1121	106.9	374.99	13.42	101.36	1.81059	2.91703	Up	Up	2.9862e-271	5.65169e-269	K03363|1|6e-60|230|smo:SELMODRAFT_121776|cell division cycle 20, cofactor of APC complex	-	-	-	gi|460379388|ref|XP_004235444.1|/4.14334e-105/PREDICTED: anaphase-promoting complex subunit cdc20-like [Solanum lycopersicum]
PAU023777.1	1173	27	107.1	8	80.35	5.4	17.86	1.36	10.27	1.7257	2.91676	Up	Up	4.65644e-10	2.93124e-09	-	-	-	GO:0044249//cellular biosynthetic process;GO:0048513//organ development	gi|224111740|ref|XP_002315961.1|/8.25551e-99/predicted protein [Populus trichocarpa]
PAU023042.1	978	1	58	5	50	0.24	11.65	1.03	7.71	5.60115	2.90409	Up	Up	8.50184e-15	7.4348e-14	K00162|1|5e-161|565|gmx:100805001|pyruvate dehydrogenase E1 component subunit beta [EC:1.2.4.1]	GO:0043231//intracellular membrane-bounded organelle	GO:0004738//pyruvate dehydrogenase activity	GO:0008152//metabolic process	gi|470149176|ref|XP_004310117.1|/2.88962e-160/PREDICTED: pyruvate dehydrogenase E1 component subunit beta-1, mitochondrial-like [Fragaria vesca subsp. vesca]
PAU015659.3	1395	20.13	67.57	6.85	67.82	3.37	9.44	0.97	7.25	1.48604	2.90192	Up	Up	9.8958e-06	4.09901e-05	K13289|1|0.0|726|vvi:100247312|cathepsin A (carboxypeptidase C) [EC:3.4.16.5]	GO:0005618//cell wall;GO:0031410//cytoplasmic vesicle	GO:0004180//carboxypeptidase activity	GO:0019538//protein metabolic process	gi|255543186|ref|XP_002512656.1|/0/serine carboxypeptidase, putative [Ricinus communis]
PAU001416.1	2670	40	95	11	108	3.44	6.88	0.8	5.97	1	2.89966	Up	Up	0.000105687	0.000378273	K08286|1|2e-113|409|ath:AT4G28490|protein-serine/threonine kinase [EC:2.7.11.-]	GO:0031224//intrinsic component of membrane	GO:0004672//protein kinase activity;GO:0032559	GO:0006464//cellular protein modification process;GO:0007167//enzyme linked receptor protein signaling pathway	gi|225441817|ref|XP_002278051.1|/0/PREDICTED: leucine-rich repeat receptor-like tyrosine-protein kinase At2g41820 [Vitis vinifera]
PAU024583.1	1218	43.86	388.28	19.07	185.82	8.44	62.32	3.12	22.84	2.88438	2.87194	Up	Up	1.50813e-59	4.64388e-58	K14497|1|3e-121|433|pop:POPTR_768154|protein phosphatase 2C [EC:3.1.3.16]	-	GO:0004721//phosphoprotein phosphatase activity	-	gi|224106389|ref|XP_002314150.1|/4.02462e-120/predicted protein [Populus trichocarpa]
PAU003542.1	1353	29	73	6	58	5	10.53	0.88	6.4	1.07451	2.8625	Up	Up	0.000298752	0.000999087	K11548|1|4e-132|469|vvi:100242971|kinetochore protein Nuf2	GO:0031090//organelle membrane	-	-	gi|460406177|ref|XP_004248545.1|/1.69601e-138/PREDICTED: uncharacterized protein LOC101265872 [Solanum lycopersicum]
PAU008425.1	2124	236	2577	336	3220	25.65	235.04	30.96	224.29	3.19588	2.85689	Up	Up	0	0	-	GO:0043231//intracellular membrane-bounded organelle	GO:0003677//DNA binding;GO:0001071//nucleic acid binding transcription factor activity	GO:0006351//transcription, DNA-templated	gi|225439446|ref|XP_002266838.1|/0/PREDICTED: BEL1-like homeodomain protein 1 [Vitis vinifera]
PAU011936.1	792	5	74	30	291	1.51	18.48	7.71	55.85	3.61334	2.85675	Up	Up	8.33992e-15	7.30143e-14	K09286|1|2e-18|91.3|mtr:MTR_8g022820|EREBP-like factor	-	-	GO:0009725//response to hormone;GO:0009628//response to abiotic stimulus;GO:0006950//response to stress	gi|300079024|gb|ADJ67443.1|/1.4817e-41/ethylene response factor 14 [Actinidia deliciosa]
PAU019977.1	633	71	3257	166	1616	27.16	1026.06	54.25	392.33	5.23949	2.85437	Up	Up	0	0	-	-	-	-	gi|225431364|ref|XP_002278653.1|/1.64198e-73/PREDICTED: ganglioside-induced differentiation-associated protein 2 [Vitis vinifera]
PAU002948.1	1683	71	283	10.84	103.72	9.79	32.68	1.27	9.16	1.73903	2.85052	Up	Up	1.84668e-24	2.48922e-23	K08332|1|1e-14|79.7|vcn:VOLCADRAFT_41528|vacuolar protein 8	-	GO:0003824//catalytic activity	-	gi|460367968|ref|XP_004229842.1|/0/PREDICTED: vacuolar protein 8-like isoform 1 [Solanum lycopersicum]
PAU004973.1	357	3	158	18	177	2.15	91.16	11.12	79.51	5.40599	2.83798	Up	Up	3.20342e-38	6.34659e-37	-	-	-	-	gi|356526179|ref|XP_003531697.1|/1.55416e-27/PREDICTED: uncharacterized protein LOC100778751 [Glycine max]
PAU007175.1	2202	43	123	69	651	4.5	10.82	6.13	43.72	1.2657	2.83433	Up	Up	1.02787e-07	5.25078e-07	K00666|1|4e-148|523|sbi:SORBI_10g012080|fatty-acyl-CoA synthase [EC:6.2.1.-];K01904|3|3e-33|142|bdi:100845934|4-coumarate--CoA ligase [EC:6.2.1.12]	GO:0042579//microbody	GO:0016405//CoA-ligase activity	GO:0044262//cellular carbohydrate metabolic process;GO:0032787//monocarboxylic acid metabolic process	gi|460366246|ref|XP_004228999.1|/0/PREDICTED: acetate/butyrate--CoA ligase AAE7, peroxisomal-like [Solanum lycopersicum]
PAU024472.1	984	2	32	5	47	0.48	6.39	1.02	7.2	3.73471	2.81943	Up	Up	3.82758e-07	1.85668e-06	K01489|1|2e-87|320|pop:POPTR_1080879|cytidine deaminase [EC:3.5.4.5]	-	GO:0003824//catalytic activity	GO:0006216//cytidine catabolic process	gi|460394729|ref|XP_004242947.1|/8.65018e-96/PREDICTED: cytidine deaminase-like [Solanum lycopersicum]
PAU009013.1	594	28	121.72	7	66.59	11.47	40.97	2.45	17.29	1.8367	2.81908	Up	Up	3.72648e-12	2.73138e-11	K09753|1|1e-34|144|pop:POPTR_814849|cinnamoyl-CoA reductase [EC:1.2.1.44]	-	GO:0048037//cofactor binding	GO:0008152//metabolic process	gi|225470849|ref|XP_002267167.1|/5.45992e-65/PREDICTED: bifunctional dihydroflavonol 4-reductase/flavanone 4-reductase [Vitis vinifera]
PAU011673.1	1794	1	33	6	56	0.13	3.57	0.66	4.63	4.77934	2.81047	Up	Up	2.54296e-08	1.37829e-07	K15015|1|0.0|666|vvi:100249618|solute carrier family 32 (vesicular inhibitory amino acid transporter)	GO:0031090//organelle membrane	GO:0005275//amine transmembrane transporter activity	-	gi|296085988|emb|CBI31429.3|/0/unnamed protein product [Vitis vinifera]
PAU016209.1	936	5	31	16	150	1.26	6.52	3.45	24.2	2.37145	2.81034	Up	Up	5.71602e-05	0.000213585	-	-	-	-	gi|147778870|emb|CAN62735.1|/9.90141e-70/hypothetical protein VITISV_027749 [Vitis vinifera]
PAU007639.1	1584	6.79	48.09	11.99	111.14	1	5.91	1.49	10.44	2.56316	2.80874	Up	Up	4.65182e-08	2.46225e-07	K08202|1|3e-41|167|vcn:VOLCADRAFT_95576|MFS transporter, OCT family, solute carrier family 22 (organic cation transporter), member 4/5;K08145|3|2e-10|65.5|pop:POPTR_764739|MFS transporter, SP family, solute carrier family 2 (facilitated glucose transporter), member 8;K08150|5|1e-08|60.1|smo:SELMODRAFT_170396|MFS transporter, SP family, solute carrier family 2 (myo-inositol transporter), member 13	GO:0016020//membrane	GO:0022891//substrate-specific transmembrane transporter activity	GO:0006810//transport	gi|224109096|ref|XP_002315082.1|/2.76884e-175/predicted protein [Populus trichocarpa]
PAU027346.1	3615	0	19.14	3.99	36.22	0.001	1.02	0.21	1.47	9.99435	2.80735	Up	Up	8.66604e-06	3.61925e-05	K10400|1|3e-99|362|gmx:100809655|kinesin family member 15	GO:0044444	GO:0003777//microtubule motor activity	GO:0000911//cytokinesis by cell plate formation;GO:0032502//developmental process	gi|460405119|ref|XP_004248024.1|/0/PREDICTED: kinesin-like protein KIN12B-like [Solanum lycopersicum]
PAU024314.1	2898	14	50	3	27	1.11	3.33	0.2	1.37	1.58496	2.7761	Up	Up	7.16186e-05	0.00026305	-	GO:0009536//plastid	-	-	gi|297735465|emb|CBI17905.3|/0/unnamed protein product [Vitis vinifera]
PAU023981.1	1170	0	66.32	8.14	74.21	0.001	11.09	1.39	9.51	13.437	2.77436	Up	Up	2.15912e-18	2.28361e-17	K05543|1|3e-151|533|rcu:RCOM_0188130|tRNA-dihydrouridine synthase 2 [EC:1.3.1.91]	GO:0044464	GO:0016627//oxidoreductase activity, acting on the CH-CH group of donors;GO:0050662//coenzyme binding	GO:0006399//tRNA metabolic process;GO:0019740//nitrogen utilization	gi|460391615|ref|XP_004241416.1|/9.89155e-153/PREDICTED: tRNA-dihydrouridine(20) synthase [NAD(P)+]-like [Solanum lycopersicum]
PAU023992.1	1242	57.47	294	55	500.21	10.83	46.26	8.81	60.27	2.09473	2.77423	Up	Up	3.79702e-32	6.42375e-31	K12126|1|9e-10|63.2|aly:ARALYDRAFT_471048|phytochrome-interacting factor 3	-	-	-	gi|460393964|ref|XP_004242577.1|/1.13531e-93/PREDICTED: transcription factor bHLH66-like [Solanum lycopersicum]
PAU013181.1	1674	9	72	23	208	1.25	8.36	2.71	18.46	2.74157	2.76804	Up	Up	1.69135e-11	1.18593e-10	-	-	-	-	gi|225450265|ref|XP_002269745.1|/0/PREDICTED: uncharacterized protein LOC100242579 [Vitis vinifera]
PAU008398.1	1896	219	1107	84	758	26.72	113.27	8.7	59.26	2.08377	2.76797	Up	Up	1.55426e-114	1.01349e-112	K06638|1|3e-10|65.5|vvi:100262667|mitotic spindle assembly checkpoint protein MAD1;K11498|3|9e-09|60.5|pop:POPTR_831806|centromeric protein E;K10400|4|1e-08|60.1|pop:POPTR_927223|kinesin family member 15	-	-	-	gi|460370114|ref|XP_004230899.1|/2.00314e-114/PREDICTED: uncharacterized protein LOC101250059 [Solanum lycopersicum]
PAU010495.1	4125	500	2094	369	3314	27.71	97.76	17.32	117.95	1.81884	2.76766	Up	Up	9.32012e-180	1.06354e-177	K09842|1|0.0|1731|vvi:100265098|abscisic-aldehyde oxidase [EC:1.2.3.14];K11817|2|0.0|1703|vvi:100255199|indole-3-acetaldehyde oxidase [EC:1.2.3.7]	-	GO:0046872//metal ion binding;GO:0016491//oxidoreductase activity;GO:0051536//iron-sulfur cluster binding	GO:0009850//auxin metabolic process	gi|225436116|ref|XP_002273629.1|/0/PREDICTED: aldehyde oxidase 4-like [Vitis vinifera]
PAU015616.1	1047	15	102.21	16	145	3.38	19.15	3.06	20.83	2.50225	2.76706	Up	Up	1.85796e-14	1.59013e-13	-	-	-	-	gi|225457373|ref|XP_002284825.1|/3.81554e-121/PREDICTED: NAC domain-containing protein 100 isoform 1 [Vitis vinifera]
PAU004705.1	810	16	103.61	9.26	84.06	4.71	25.28	2.32	15.76	2.4242	2.76407	Up	Up	4.00656e-14	3.36467e-13	K13506|1|3e-148|487|gmx:100794544|glycerol-3-phosphate O-acyltransferase 3/4 [EC:2.3.1.15]	GO:0043231//intracellular membrane-bounded organelle;GO:0016020//membrane	GO:0016747//transferase activity, transferring acyl groups other than amino-acyl groups	GO:0006641//triglyceride metabolic process;GO:0046339//diacylglycerol metabolic process	gi|170676822|gb|ACB30546.1|/3.81646e-149/putative lysophosphatidic acid acyltransferase [Ricinus communis]
PAU004387.1	1491	337	1432	179	1606	52.61	187.02	23.73	160.45	1.82978	2.75734	Up	Up	2.08152e-125	1.51424e-123	K00131|1|0.0|895|gmx:100789100|glyceraldehyde-3-phosphate dehydrogenase (NADP) [EC:1.2.1.9]	GO:0044424	-	GO:0008152//metabolic process	gi|2494076|sp|P93338.1|GAPN_NICPL/0/RecName: Full=NADP-dependent glyceraldehyde-3-phosphate dehydrogenase; AltName: Full=Glyceraldehyde-3-phosphate dehydrogenase [NADP(+)]; AltName: Full=Non-phosphorylating glyceraldehyde 3-phosphate dehydrogenase; AltName: Full=Triosephosphate dehydrogenase
PAU012404.1	1512	65	246	33	295	10	31.67	4.31	29.05	1.66312	2.75278	Up	Up	2.69002e-20	3.09698e-19	-	GO:0043231//intracellular membrane-bounded organelle	-	-	gi|460411330|ref|XP_004251065.1|/7.41699e-154/PREDICTED: uncharacterized protein LOC101262176 isoform 2 [Solanum lycopersicum]
PAU027328.1	642	3.03	23.45	9.2	82.93	1.14	7.28	2.96	19.84	2.6749	2.74474	Up	Up	0.000241886	0.000818202	K00799|1|1e-75|280|rcu:RCOM_0324140|glutathione S-transferase [EC:2.5.1.18]	-	GO:0016740//transferase activity	-	gi|388515003|gb|AFK45563.1|/2.33167e-75/unknown [Lotus japonicus]
PAU012904.3	2091	14	50	6	53	1.55	4.63	0.56	3.75	1.57874	2.74339	Up	Up	7.16186e-05	0.000263091	-	-	-	-	gi|147833693|emb|CAN64332.1|/0/hypothetical protein VITISV_014668 [Vitis vinifera]
PAU012894.1	156	1	22	3	30	1.97	32.09	5.26	35.21	4.02586	2.74285	Up	Up	1.57631e-05	6.37507e-05	-	-	-	-	gi|118484549|gb|ABK94148.1|/9.74355e-09/unknown [Populus trichocarpa]
PAU004405.1	1446	115.47	324.53	25.13	221.92	18.6	43.73	3.44	22.88	1.23332	2.73361	Up	Up	1.20915e-17	1.23726e-16	K01285|1|0.0|730|rcu:RCOM_0700730|lysosomal Pro-X carboxypeptidase [EC:3.4.16.2]	GO:0031410//cytoplasmic vesicle;GO:0000323//lytic vacuole	GO:0008238//exopeptidase activity	GO:0019538//protein metabolic process	gi|118487801|gb|ABK95724.1|/0/unknown [Populus trichocarpa]
PAU025704.1	309	48	623	80	738	40.58	420.17	58.49	388.97	3.37213	2.7334	Up	Up	5.32464e-110	3.34103e-108	-	-	-	-	-
PAU003729.1	492	9	91	239	2145	4.52	37.33	102.86	680.59	3.04594	2.7261	Up	Up	9.37834e-16	8.69448e-15	K13449|1|5e-65|244|vvi:100258414|pathogenesis-related protein 1	-	-	-	gi|307340563|gb|ADN43443.1|/2.34351e-66/pathogenesis-related protein 1 [Vitis hybrid cultivar]
PAU008239.1	2232	47	387	55	480	4.86	33.57	4.82	31.79	2.78814	2.72147	Up	Up	9.4908e-57	2.76863e-55	K14494|1|1e-52|206|ppp:PHYPADRAFT_235432|DELLA protein	-	-	-	gi|460382008|ref|XP_004236732.1|/0/PREDICTED: scarecrow-like protein 14-like [Solanum lycopersicum]
PAU008305.1	3024	10	57.01	8.35	73.17	0.76	3.64	0.54	3.56	2.25987	2.72085	Up	Up	8.68028e-08	4.46067e-07	-	-	-	-	gi|460381045|ref|XP_004236263.1|/0/PREDICTED: C2 and GRAM domain-containing protein At5g50170-like [Solanum lycopersicum]
PAU009804.1	1638	37	150	3.81	33.14	5.24	17.8	0.46	3.01	1.76424	2.71006	Up	Up	7.15172e-14	5.91001e-13	-	-	-	-	gi|225449024|ref|XP_002272997.1|/0/PREDICTED: extended synaptotagmin-2 [Vitis vinifera]
PAU024335.1	4995	1772	5185.02	724	6238	80.95	199.69	28	183.09	1.30266	2.70905	Up	Up	1.11853e-274	2.13428e-272	K03255|1|7e-47|188|rcu:RCOM_1527060|protein TIF31	-	-	-	gi|255574960|ref|XP_002528386.1|/0/eukaryotic translation initiation factor 3 subunit, putative [Ricinus communis]
PAU000838.1	1083	15	62	10	87	3.26	11.22	1.85	12.07	1.78313	2.70583	Up	Up	1.35831e-06	6.23916e-06	K09422|1|1e-141|501|vvi:100256209|myb proto-oncogene protein, plant	-	-	-	gi|168831388|gb|ACA34975.1|/4.40453e-152/phantastica [Corytoplectus speciosus]
PAU006744.1	1266	22	104	16	138	4.07	16.05	2.51	16.3	1.97947	2.69911	Up	Up	1.78616e-11	1.25015e-10	K01757|1|7e-41|166|aly:ARALYDRAFT_476542|strictosidine synthase [EC:4.3.3.2]	-	GO:0016843	GO:0008152//metabolic process	gi|462398392|gb|EMJ04060.1|/4.13128e-107/hypothetical protein PRUPE_ppa015510mg, partial [Prunus persica]
PAU031045.1	1074	49	201	25	216	10.74	36.69	4.66	30.23	1.77239	2.69758	Up	Up	2.5228e-18	2.65739e-17	K08994|1|9e-10|62.8|ota:Ot16g02730|putative membrane protein	-	-	-	gi|225454194|ref|XP_002273844.1|/6.46762e-164/PREDICTED: UPF0187 protein At3g61320, chloroplastic [Vitis vinifera]
PAU030705.1	1017	19.5	67	10	86	4.52	12.93	1.97	12.73	1.51633	2.69196	Up	Up	4.76698e-06	2.04932e-05	K15634|1|4e-06|50.4|pop:POPTR_655170|probable phosphoglycerate mutase [EC:5.4.2.1]	-	-	-	gi|460400107|ref|XP_004245577.1|/6.44474e-142/PREDICTED: uncharacterized protein LOC101249946 [Solanum lycopersicum]
PAU028877.1	1017	19.5	67	10	86	4.52	12.93	1.97	12.73	1.51633	2.69196	Up	Up	4.76698e-06	2.04894e-05	K15634|1|4e-06|50.4|pop:POPTR_655170|probable phosphoglycerate mutase [EC:5.4.2.1]	-	-	-	gi|460400107|ref|XP_004245577.1|/6.44474e-142/PREDICTED: uncharacterized protein LOC101249946 [Solanum lycopersicum]
PAU018979.1	1335	6.37	65.06	104.7	894.25	1.11	9.51	15.56	100.05	3.09889	2.68481	Up	Up	6.6643e-12	4.80602e-11	K01533|1|0.0|675|vvi:100259857|Cu2+-exporting ATPase [EC:3.6.3.4]	GO:0031224//intrinsic component of membrane	GO:0046914//transition metal ion binding;GO:0043682//copper-transporting ATPase activity;GO:0032559	GO:0035434//copper ion transmembrane transport;GO:0010038//response to metal ion;GO:0009206;GO:0009636//response to toxic substance	gi|297742533|emb|CBI34682.3|/0/unnamed protein product [Vitis vinifera]
PAU017655.1	1422	22	67.51	8	67.96	3.61	9.25	1.11	7.13	1.35745	2.68334	Up	Up	3.82498e-05	0.000147055	K03327|1|7e-158|555|vvi:100242777|multidrug resistance protein, MATE family	-	-	-	gi|460372403|ref|XP_004232020.1|/1.37173e-162/PREDICTED: MATE efflux family protein DTX1-like [Solanum lycopersicum]
PAU025953.1	1293	4.97	276.07	99.88	852.74	0.9	41.69	15.35	98.58	5.53363	2.68306	Up	Up	1.2214e-67	4.28853e-66	-	-	GO:0043169//cation binding	GO:0007165//signal transduction	gi|225459742|ref|XP_002285895.1|/1.47196e-176/PREDICTED: probable nucleoredoxin 2 [Vitis vinifera]
PAU030983.1	1557	43	152	30	254.99	6.42	19	3.8	24.37	1.56535	2.68103	Up	Up	3.89356e-12	2.84847e-11	K09422|1|2e-24|112|rcu:RCOM_0719860|myb proto-oncogene protein, plant	GO:0009507//chloroplast	GO:0005488//binding	GO:0008152//metabolic process	gi|470145377|ref|XP_004308316.1|/1.92657e-104/PREDICTED: uncharacterized protein LOC101297968 [Fragaria vesca subsp. vesca]
PAU009517.1	981	14	74	8	68	3.37	14.82	1.64	10.45	2.13672	2.67174	Up	Up	2.89928e-09	1.71257e-08	-	GO:0016020//membrane	-	-	gi|460407164|ref|XP_004249025.1|/1.24582e-86/PREDICTED: uncharacterized protein LOC101259093 [Solanum lycopersicum]
PAU006644.1	1449	18	102	9	76	2.89	13.71	1.23	7.82	2.24609	2.66851	Up	Up	6.67598e-13	5.16141e-12	-	-	-	-	gi|297737709|emb|CBI26910.3|/3.23159e-58/unnamed protein product [Vitis vinifera]
PAU010942.2	588	42.99	188.57	13.97	117.79	17.8	64.16	4.95	30.91	1.8498	2.64257	Up	Up	1.02086e-18	1.09767e-17	-	-	-	-	gi|75102455|sp|Q41050.1|OEP16_PEA/1.04376e-44/RecName: Full=Outer envelope pore protein 16, chloroplastic; AltName: Full=Chloroplastic outer envelope pore protein of 16 kDa
PAU012352.1	1344	235	5597	906	7507	40.83	812.48	133.72	834.1	4.31463	2.64101	Up	Up	0	0	K01761|1|0.0|669|pop:POPTR_709036|methionine-gamma-lyase [EC:4.4.1.11]	GO:0044444	GO:0016765//transferase activity, transferring alkyl or aryl (other than methyl) groups;GO:0048037//cofactor binding;GO:0016846//carbon-sulfur lyase activity	GO:0009087//methionine catabolic process	gi|460399865|ref|XP_004245457.1|/0/PREDICTED: methionine gamma-lyase-like [Solanum lycopersicum]
PAU027420.1	2124	33.26	124.21	6.94	57.14	3.61	11.33	0.64	3.98	1.65008	2.63662	Up	Up	7.6536e-11	5.10218e-10	K15172|1|5e-29|127|vcn:VOLCADRAFT_106802|transcription elongation factor SPT5	-	GO:0046872//metal ion binding	-	gi|460367532|ref|XP_004229627.1|/0/PREDICTED: zinc finger CCCH domain-containing protein 30-like [Solanum lycopersicum]
PAU028753.1	2043	23	71	5	41	2.6	6.74	0.48	2.97	1.37424	2.62936	Up	Up	1.81485e-05	7.26908e-05	-	-	-	-	gi|225440616|ref|XP_002273894.1|/1.34397e-180/PREDICTED: UPF0503 protein At3g09070, chloroplastic-like [Vitis vinifera]
PAU025670.1	3063	29	95	14	114.5	2.17	5.99	0.89	5.5	1.46486	2.62755	Up	Up	2.0429e-07	1.01878e-06	K00924|1|0.0|1018|aly:ARALYDRAFT_473063|[EC:2.7.1.-];K08286|3|0.0|976|ath:AT4G28490|protein-serine/threonine kinase [EC:2.7.11.-]	GO:0016020//membrane	GO:0004871//signal transducer activity;GO:0016491//oxidoreductase activity;GO:0004674//protein serine/threonine kinase activity;GO:0000166//nucleotide binding	GO:0008152//metabolic process	gi|460395627|ref|XP_004243383.1|/0/PREDICTED: receptor-like protein kinase HSL1-like [Solanum lycopersicum]
PAU025660.1	3063	29	95	14	114.5	2.17	5.99	0.89	5.5	1.46486	2.62755	Up	Up	2.0429e-07	1.01856e-06	K00924|1|0.0|1018|aly:ARALYDRAFT_473063|[EC:2.7.1.-];K08286|3|0.0|976|ath:AT4G28490|protein-serine/threonine kinase [EC:2.7.11.-]	GO:0016020//membrane	GO:0004871//signal transducer activity;GO:0016491//oxidoreductase activity;GO:0004674//protein serine/threonine kinase activity;GO:0000166//nucleotide binding	GO:0008152//metabolic process	gi|460395627|ref|XP_004243383.1|/0/PREDICTED: receptor-like protein kinase HSL1-like [Solanum lycopersicum]
PAU023596.1	1605	141	502	24	196	20.41	60.83	2.95	18.16	1.57551	2.62198	Up	Up	5.0323e-37	9.68957e-36	K14319|1|0.0|728|vvi:100244330|Ran GTPase-activating protein 1	-	-	-	gi|225436920|ref|XP_002275003.1|/0/PREDICTED: RAN GTPase-activating protein 1 isoform 2 [Vitis vinifera]
PAU006842.4	2244	215	519	79	642	22.09	44.77	6.88	42.29	1.01914	2.61984	Up	Up	1.61887e-20	1.88052e-19	K07456|1|2e-42|172|gmx:100778373|DNA mismatch repair protein MutS2	-	GO:0003677//DNA binding	-	gi|462417073|gb|EMJ21810.1|/3.04192e-157/hypothetical protein PRUPE_ppa001618mg [Prunus persica]
PAU004454.1	1905	269.99	1768.75	309	2510.28	32.79	180.12	31.83	195.32	2.45763	2.61738	Up	Up	1.61301e-221	2.39168e-219	K00029|1|0.0|811|pop:POPTR_737670|malate dehydrogenase (oxaloacetate-decarboxylating)(NADP+) [EC:1.1.1.40]	-	GO:0004470//malic enzyme activity;GO:0005488//binding	GO:0008152//metabolic process	gi|255546341|ref|XP_002514230.1|/0/malic enzyme, putative [Ricinus communis]
PAU023801.1	1653	6	364	20	162	0.84	42.81	2.38	14.57	5.67141	2.61397	Up	Up	8.96512e-88	4.22468e-86	-	-	-	-	gi|225423931|ref|XP_002278994.1|/0/PREDICTED: aluminum-activated malate transporter 9 [Vitis vinifera]
PAU019372.1	921	20	297	23	188	5.15	63.48	5.04	30.84	3.62366	2.61331	Up	Up	1.23047e-55	3.50171e-54	-	-	-	-	gi|460404200|ref|XP_004247572.1|/1.02497e-87/PREDICTED: uncharacterized protein LOC101247367 [Solanum lycopersicum]
PAU024306.1	1467	84	390	33	264	13.34	51.78	4.45	26.82	1.95664	2.59143	Up	Up	1.70113e-38	3.39337e-37	K12129|1|4e-07|54.7|aly:ARALYDRAFT_908143|pseudo-response regulator 7	-	-	-	gi|460394426|ref|XP_004242804.1|/2.24443e-107/PREDICTED: protein CHLOROPLAST IMPORT APPARATUS 2-like [Solanum lycopersicum]
PAU006110.1	1761	151	392	59	470	19.87	43.23	6.59	39.62	1.12144	2.58788	Up	Up	2.9533e-18	3.09963e-17	K14638|1|1e-108|392|smo:SELMODRAFT_135522|solute carrier family 15 (peptide/histidine transporter), member 3/4	GO:0044464	-	GO:0015833//peptide transport	gi|460380875|ref|XP_004236179.1|/0/PREDICTED: probable peptide/nitrate transporter At5g62680-like [Solanum lycopersicum]
PAU010326.1	1428	345	1338	252	1994	56.31	182.59	34.93	208.21	1.69714	2.5755	Up	Up	3.1638e-106	1.9031e-104	K08150|1|3e-62|237|vvi:100268023|MFS transporter, SP family, solute carrier family 2 (myo-inositol transporter), member 13	GO:0031224//intrinsic component of membrane	GO:0016628//oxidoreductase activity, acting on the CH-CH group of donors, NAD or NADP as acceptor;GO:0022857//transmembrane transporter activity	GO:0008152//metabolic process;GO:0071702	gi|116833020|gb|ABK29439.1|/0/sugar transport protein [Coffea canephora]
PAU030879.1	1899	122	390	75	588	14.86	39.84	7.75	45.9	1.42278	2.56623	Up	Up	2.57552e-25	3.5773e-24	K11498|1|1e-07|56.6|ath:AT3G10180|centromeric protein E;K09313|2|3e-07|55.5|pop:POPTR_569871|homeobox protein cut-like;K09291|3|7e-07|54.3|bdi:100825730|nucleoprotein TPR;K06669|5|3e-06|52.4|ppp:PHYPADRAFT_61626|structural maintenance of chromosome 3 (chondroitin sulfate proteoglycan 6)	-	-	-	gi|255574328|ref|XP_002528078.1|/3.38419e-154/Myosin heavy chain, putative [Ricinus communis]
PAU007623.1	822	38	194	38	301	11.02	46.62	9.39	55.57	2.08082	2.56511	Up	Up	1.52752e-21	1.84627e-20	K03506|1|2e-06|51.2|olu:OSTLU_19031|DNA polymerase epsilon subunit 4 [EC:2.7.7.7];K03004|2|6e-06|49.7|ota:Ot14g01850|DNA-directed RNA polymerase I subunit RPA43	GO:0043231//intracellular membrane-bounded organelle	GO:0003677//DNA binding	-	gi|359494595|ref|XP_002262881.2|/3.69204e-83/PREDICTED: nuclear transcription factor Y subunit C-9 [Vitis vinifera]
PAU012445.1	2919	86	373	54	422	6.76	24.67	3.6	21.3	1.86766	2.56478	Up	Up	1.32719e-34	2.39873e-33	-	-	-	-	gi|225436136|ref|XP_002274971.1|/0/PREDICTED: uncharacterized protein LOC100252988 [Vitis vinifera]
PAU028492.3	3078	262	995	167	1305	19.53	62.39	10.55	62.42	1.67562	2.56477	Up	Up	1.46072e-77	6.01842e-76	K05658|1|0.0|1036|vvi:100262262|ATP-binding cassette, subfamily B (MDR/TAP), member 1	GO:0016020//membrane	GO:0005515//protein binding;GO:0000166//nucleotide binding;GO:0015562//efflux transmembrane transporter activity;GO:0042626//ATPase activity, coupled to transmembrane movement of substances	GO:0009630//gravitropism;GO:0043479;GO:0009639//response to red or far red light;GO:0051707//response to other organism;GO:0009734//auxin-activated signaling pathway;GO:0032535//regulation of cellular component size;GO:0048437//floral organ development;GO:0060918//auxin transport	gi|4204793|gb|AAD10836.1|/0/P-glycoprotein [Solanum tuberosum]
PAU002480.1	1413	37	460	228	1788	6.11	63.45	31.95	188.73	3.37638	2.56244	Up	Up	2.14272e-80	9.08568e-79	K14207|1|2e-173|607|vvi:100258371|solute carrier family 38 (sodium-coupled neutral amino acid transporter), member 2	GO:0031224//intrinsic component of membrane;GO:0031090//organelle membrane;GO:0043231//intracellular membrane-bounded organelle	GO:0005275//amine transmembrane transporter activity	-	gi|225451866|ref|XP_002282329.1|/2.48992e-172/PREDICTED: sodium-coupled neutral amino acid transporter 4 [Vitis vinifera]
PAU000826.1	312	19	119	18	147	15.88	79.42	13.01	76.65	2.32229	2.55866	Up	Up	7.6903e-16	7.16663e-15	K11254|1|1e-40|162|mtr:MTR_2g096100|histone H4	GO:0000785//chromatin;GO:0031090//organelle membrane;GO:0009536//plastid	GO:0003676//nucleic acid binding	GO:0034728//nucleosome organization	gi|470116831|ref|XP_004294578.1|/1.79947e-39/PREDICTED: histone H4-like [Fragaria vesca subsp. vesca]
PAU023329.1	2112	400	1150	200	1558	43.72	105.49	18.54	109.15	1.27074	2.5576	Up	Up	1.31519e-60	4.14854e-59	-	GO:0005618//cell wall;GO:0031410//cytoplasmic vesicle;GO:0031090//organelle membrane;GO:0043231//intracellular membrane-bounded organelle	-	-	gi|460408840|ref|XP_004249849.1|/0/PREDICTED: uncharacterized protein LOC101257324 [Solanum lycopersicum]
PAU001864.1	1449	38	145	21	164	6.11	19.5	2.87	16.87	1.67423	2.55534	Up	Up	1.18164e-12	9.01586e-12	-	-	-	-	gi|460375720|ref|XP_004233652.1|/2.56509e-164/PREDICTED: uncharacterized protein LOC101259809 [Solanum lycopersicum]
PAU008283.1	2166	111.44	307.15	23.25	180.52	11.87	27.46	2.1	12.33	1.21001	2.55371	Up	Up	2.67946e-16	2.55846e-15	K03517|1|0.0|932|pop:POPTR_776169|quinolinate synthase [EC:2.5.1.72]	GO:0009536//plastid	GO:0051536//iron-sulfur cluster binding;GO:0042802//identical protein binding;GO:0030234//enzyme regulator activity;GO:0003824//catalytic activity	GO:0045333//cellular respiration;GO:0031325//positive regulation of cellular metabolic process;GO:0019359//nicotinamide nucleotide biosynthetic process;GO:0031163;GO:0043085//positive regulation of catalytic activity	gi|460381073|ref|XP_004236277.1|/0/PREDICTED: uncharacterized protein LOC101246910 [Solanum lycopersicum]
PAU026768.1	1395	659	1889	159	1239	110.18	264	22.58	132.51	1.26068	2.55298	Up	Up	6.68844e-98	3.57111e-96	-	GO:0043234//protein complex;GO:0009534//chloroplast thylakoid	GO:0003824//catalytic activity	GO:0009767//photosynthetic electron transport chain	gi|460380397|ref|XP_004235943.1|/0/PREDICTED: uncharacterized protein LOC101247416 [Solanum lycopersicum]
PAU030820.1	1506	8	65	11	85	1.24	8.4	1.44	8.41	2.76005	2.54604	Up	Up	1.41824e-10	9.25571e-10	K08150|1|7e-57|219|vvi:100268023|MFS transporter, SP family, solute carrier family 2 (myo-inositol transporter), member 13	GO:0031224//intrinsic component of membrane	GO:0016628//oxidoreductase activity, acting on the CH-CH group of donors, NAD or NADP as acceptor;GO:0022891//substrate-specific transmembrane transporter activity	GO:0008152//metabolic process;GO:0071702	gi|338762836|gb|AEI98623.1|/0/hypothetical protein 111O18.10 [Coffea canephora]
PAU028548.1	1599	127.01	471.6	86	662.28	18.45	57.36	10.61	61.6	1.63642	2.53751	Up	Up	1.38182e-36	2.62805e-35	-	-	-	-	gi|359481520|ref|XP_002275477.2|/9.74831e-136/PREDICTED: zinc finger protein NUTCRACKER-like [Vitis vinifera]
PAU000905.2	1599	557	2124	346	2662	80.93	258.36	42.67	247.6	1.67464	2.53672	Up	Up	2.9023e-164	2.85074e-162	K06119|1|0.0|748|pop:POPTR_417124|sulfoquinovosyltransferase [EC:2.4.1.-]	GO:0009526//plastid envelope	GO:0008194//UDP-glycosyltransferase activity	GO:0008610//lipid biosynthetic process;GO:0006664//glycolipid metabolic process;GO:0009267//cellular response to starvation	gi|460408292|ref|XP_004249580.1|/0/PREDICTED: GDP-mannose-dependent alpha-mannosyltransferase-like [Solanum lycopersicum]
PAU016473.1	438	22	77	6.94	54.31	12.55	35.71	3.4	19.52	1.50864	2.52135	Up	Up	1.02499e-06	4.77216e-06	-	GO:0044464	-	-	gi|95925793|gb|ABF57563.1|/3.83181e-26/OleIII [Camellia oleifera]
PAU025657.1	1245	26	175	59	449	4.89	27.47	9.43	53.96	2.48995	2.51656	Up	Up	1.09118e-23	1.42785e-22	K14491|1|2e-19|95.5|olu:OSTLU_5500|two-component response regulator ARR-B family	GO:0043231//intracellular membrane-bounded organelle	GO:0003677//DNA binding	GO:0006355//regulation of transcription, DNA-templated	gi|225446455|ref|XP_002275230.1|/5.98511e-127/PREDICTED: transcription activator GLK1-like [Vitis vinifera]
PAU000597.2	591	6	67	24	185	2.47	22.67	8.45	48.29	3.1982	2.5147	Up	Up	2.29086e-12	1.70981e-11	K12135|1|1e-06|50.8|ath:AT5G15840|zinc finger protein CONSTANS	GO:0044464	GO:0046914//transition metal ion binding;GO:0001071//nucleic acid binding transcription factor activity	GO:0006351//transcription, DNA-templated	gi|302398753|gb|ADL36671.1|/9.28252e-33/COL domain class transcription factor [Malus x domestica]
PAU016496.1	642	62	161	24	184	23.36	49.98	7.72	44.01	1.09731	2.51116	Up	Up	2.51624e-08	1.36572e-07	-	GO:0009536//plastid	-	-	gi|460406193|ref|XP_004248552.1|/3.0382e-83/PREDICTED: probable plastid-lipid-associated protein 11, chloroplastic-like [Solanum lycopersicum]
PAU015482.1	1668	43	123	28	211	5.98	14.33	3.31	18.8	1.26082	2.50583	Up	Up	1.02787e-07	5.25193e-07	K00826|1|2e-52|205|vcn:VOLCADRAFT_102054|branched-chain amino acid aminotransferase [EC:2.6.1.42]	-	GO:0008483//transaminase activity	GO:0006520//cellular amino acid metabolic process	gi|460368634|ref|XP_004230170.1|/0/PREDICTED: branched-chain-amino-acid aminotransferase-like protein 2-like [Solanum lycopersicum]
PAU030986.1	1413	74	330	32	241	12.21	45.52	4.48	25.44	1.89844	2.50553	Up	Up	1.27404e-31	2.1291e-30	K08237|1|0.0|663|pop:POPTR_731288|hydroquinone glucosyltransferase [EC:2.4.1.218]	-	GO:0035251//UDP-glucosyltransferase activity	GO:0006970//response to osmotic stress;GO:0006805//xenobiotic metabolic process	gi|283362112|dbj|BAI65909.1|/0/UDP-sugar:glycosyltransferase [Forsythia x intermedia]
PAU007994.1	2124	108	468	178	1336	11.74	42.68	16.4	93.06	1.86213	2.50447	Up	Up	5.68428e-43	1.2785e-41	K12843|1|1e-72|273|vvi:100248403|U4/U6 small nuclear ribonucleoprotein PRP3;K05681|2|2e-70|265|cme:CMS467C|ATP-binding cassette, subfamily G (WHITE), member 2;K05663|4|8e-15|80.9|sbi:SORBI_01g036355|mitochondrial ABC transporter ATM;K02065|5|1e-14|80.1|mtr:MTR_7g079540|putative ABC transport system ATP-binding protein	GO:0044464	GO:0017111//nucleoside-triphosphatase activity;GO:0015604//organic phosphonate transmembrane transporter activity;GO:0032559	GO:0009207	gi|255569405|ref|XP_002525670.1|/0/ATP-binding cassette transporter, putative [Ricinus communis]
PAU030111.1	2436	125	556	364	2709	11.81	44.15	29.16	164.2	1.9024	2.49339	Up	Up	4.73278e-52	1.27813e-50	K00695|1|0.0|1388|vvi:100267606|sucrose synthase [EC:2.4.1.13]	-	GO:0035251//UDP-glucosyltransferase activity	GO:0005984//disaccharide metabolic process	gi|345286419|gb|AEN79501.1|/0/sucrose synthase 2 [Orobanche ramosa]
PAU009955.1	999	139	426	73	546	32.85	83.75	14.68	82.34	1.3502	2.48774	Up	Up	6.74588e-26	9.53475e-25	K01078|1|4e-120|429|rcu:RCOM_1150260|acid phosphatase [EC:3.1.3.2]	-	GO:0016791//phosphatase activity	-	gi|462405074|gb|EMJ10538.1|/3.4372e-140/hypothetical protein PRUPE_ppa008418mg [Prunus persica]
PAU028342.1	1428	8	36	5	37	1.31	4.91	0.69	3.86	1.90616	2.48393	Up	Up	0.000137018	0.00048262	K01409|1|2e-114|410|rcu:RCOM_1611340|O-sialoglycoprotein endopeptidase [EC:3.4.24.57]	GO:0019866//organelle inner membrane;GO:0043231//intracellular membrane-bounded organelle	-	GO:0007275//multicellular organismal development	gi|462414426|gb|EMJ19163.1|/1.82717e-114/hypothetical protein PRUPE_ppa005258mg [Prunus persica]
PAU003466.1	795	2	22	6	45	0.6	5.47	1.54	8.6	3.18851	2.48141	Up	Up	9.53906e-05	0.000344813	K15707|1|4e-43|172|rcu:RCOM_0774230|RING finger protein 170	GO:0031090//organelle membrane	GO:0005488//binding	GO:0009743//response to carbohydrate	gi|460369254|ref|XP_004230478.1|/6.25452e-48/PREDICTED: E3 ubiquitin-protein ligase RNF170-like isoform 2 [Solanum lycopersicum]
PAU028347.1	1557	365.78	1063.65	1010.48	7445.76	54.62	132.93	128.1	711.65	1.28317	2.4739	Up	Up	2.3229e-57	6.9061e-56	K15638|1|1e-101|368|ath:AT1G17060|cytochrome P450, family 72, subfamily C, polypeptide 1;K15639|3|3e-94|343|aly:ARALYDRAFT_901457|cytochrome P450, family 734, subfamily A, polypeptide 1 (PHYB activation tagged suppressor 1) [EC:1.14.-.-];K10717|5|9e-82|302|vvi:100258332|cytokinin trans-hydroxylase	GO:0044464	GO:0046872//metal ion binding;GO:0016491//oxidoreductase activity	-	gi|224119134|ref|XP_002331333.1|/1.90878e-136/cytochrome P450 [Populus trichocarpa]
PAU020743.1	2166	65.56	212.85	79.75	582.48	6.98	19.03	7.2	39.77	1.44698	2.46561	Up	Up	8.02696e-15	7.03538e-14	K03517|1|0.0|937|pop:POPTR_776169|quinolinate synthase [EC:2.5.1.72]	GO:0009536//plastid	GO:0051536//iron-sulfur cluster binding;GO:0042802//identical protein binding;GO:0030234//enzyme regulator activity;GO:0003824//catalytic activity	GO:0045333//cellular respiration;GO:0031325//positive regulation of cellular metabolic process;GO:0019359//nicotinamide nucleotide biosynthetic process;GO:0031163;GO:0043085//positive regulation of catalytic activity	gi|460381073|ref|XP_004236277.1|/0/PREDICTED: uncharacterized protein LOC101246910 [Solanum lycopersicum]
PAU021138.1	1521	98.62	466.79	69.79	510.33	15.08	59.74	9.06	49.96	1.98606	2.46319	Up	Up	1.11717e-46	2.73754e-45	K14497|1|3e-128|457|vvi:100267957|protein phosphatase 2C [EC:3.1.3.16]	-	GO:0016787//hydrolase activity	-	gi|460396349|ref|XP_004243738.1|/3.04946e-139/PREDICTED: probable protein phosphatase 2C 6-like isoform 2 [Solanum lycopersicum]
PAU029089.1	3141	57.63	429.94	225.3	1637.75	4.21	26.41	13.94	76.75	2.64919	2.46094	Up	Up	9.521e-60	2.95519e-58	K01533|1|0.0|1077|vvi:100259857|Cu2+-exporting ATPase [EC:3.6.3.4]	GO:0031224//intrinsic component of membrane	GO:0046914//transition metal ion binding;GO:0043682//copper-transporting ATPase activity;GO:0032559	GO:0035434//copper ion transmembrane transport;GO:0010038//response to metal ion;GO:0009206;GO:0009636//response to toxic substance	gi|462406641|gb|EMJ12105.1|/0/hypothetical protein PRUPE_ppa000836mg [Prunus persica]
PAU019632.1	1434	2	29	4	29	0.33	3.94	0.55	3.02	3.57766	2.45705	Up	Up	2.04762e-06	9.20381e-06	K00318|1|2e-161|567|vvi:100254983|proline dehydrogenase [EC:1.5.99.8]	-	GO:0016645//oxidoreductase activity, acting on the CH-NH group of donors	GO:0006560//proline metabolic process;GO:0006536//glutamate metabolic process	gi|460372587|ref|XP_004232110.1|/7.32382e-180/PREDICTED: proline dehydrogenase 2, mitochondrial [Solanum lycopersicum]
PAU003750.1	1425	174	473	85	619	28.46	64.69	11.81	64.77	1.18461	2.45532	Up	Up	1.38565e-23	1.80607e-22	K13289|1|8e-122|435|mtr:MTR_4g021500|cathepsin A (carboxypeptidase C) [EC:3.4.16.5];K09756|3|1e-111|401|ath:AT5G09640|serine carboxypeptidase-like 19 [EC:3.4.16.- 2.3.1.91]	-	GO:0004180//carboxypeptidase activity	-	gi|296083020|emb|CBI22424.3|/5.4098e-159/unnamed protein product [Vitis vinifera]
PAU012085.1	2088	101	562	120	869	11.17	52.15	11.25	61.59	2.22304	2.45277	Up	Up	1.03229e-63	3.41344e-62	-	-	-	-	gi|12043533|emb|CAC19789.1|/0/MYB-like DNA-binding protein [Catharanthus roseus]
PAU025147.3	3921	66	473	169	1217	3.85	23.24	8.35	45.59	2.59368	2.44887	Up	Up	7.2006e-64	2.38779e-62	K05666|1|8e-173|606|olu:OSTLU_35503|ATP-binding cassette, subfamily C (CFTR/MRP), member 2;K05658|2|2e-62|239|bdi:100833702|ATP-binding cassette, subfamily B (MDR/TAP), member 1	GO:0031224//intrinsic component of membrane	GO:0017111//nucleoside-triphosphatase activity;GO:0016628//oxidoreductase activity, acting on the CH-CH group of donors, NAD or NADP as acceptor;GO:0015405;GO:0032559	GO:0006810//transport;GO:0009207	gi|460414021|ref|XP_004252373.1|/0/PREDICTED: ABC transporter C family member 8-like [Solanum lycopersicum]
PAU006750.1	1872	12.48	43.56	5.77	42.04	1.54	4.51	0.61	3.33	1.5502	2.44864	Up	Up	0.000231354	0.000785888	K10576|1|5e-69|260|vvi:100250088|ubiquitin-conjugating enzyme E2 H [EC:6.3.2.19];K13416|2|3e-56|218|rcu:RCOM_1534760|brassinosteroid insensitive 1-associated receptor kinase 1 [EC:2.7.10.1 2.7.11.1];K13418|3|3e-56|218|rcu:RCOM_0186340|somatic embryogenesis receptor kinase 1 [EC:2.7.10.1 2.7.11.1]	GO:0016020//membrane	GO:0000166//nucleotide binding	-	gi|302143694|emb|CBI22555.3|/0/unnamed protein product [Vitis vinifera]
PAU017783.1	1422	10	70	21	152	1.64	9.59	2.92	15.94	2.54784	2.44861	Up	Up	1.7572e-10	1.13754e-09	K14494|1|1e-60|232|pop:POPTR_719856|DELLA protein	-	GO:0003676//nucleic acid binding;GO:0001071//nucleic acid binding transcription factor activity	GO:0006351//transcription, DNA-templated	gi|225449883|ref|XP_002267910.1|/0/PREDICTED: scarecrow-like protein 3 [Vitis vinifera]
PAU021165.1	969	27.75	114.14	5.66	40.59	6.77	23.15	1.17	6.32	1.77378	2.43342	Up	Up	2.73914e-11	1.89044e-10	-	-	-	GO:0009725//response to hormone	gi|460379987|ref|XP_004235740.1|/1.00594e-64/PREDICTED: transcription factor DIVARICATA-like [Solanum lycopersicum]
PAU011057.1	948	149	1105	155	1117	37.2	229.26	32.94	177.83	2.62361	2.43259	Up	Up	6.013e-150	5.55463e-148	-	-	GO:0005488//binding	-	gi|147793149|emb|CAN73090.1|/2.25274e-69/hypothetical protein VITISV_028723 [Vitis vinifera]
PAU029726.1	864	3	55	10	72	0.83	12.55	2.34	12.62	3.91843	2.43113	Up	Up	6.50538e-12	4.69432e-11	-	-	-	-	gi|225452173|ref|XP_002270738.1|/4.82121e-44/PREDICTED: uncharacterized protein LOC100249110 [Vitis vinifera]
PAU021892.1	1467	249.18	1144.53	206	1469.2	39.56	151.97	27.77	149.24	1.94167	2.42604	Up	Up	1.36386e-108	8.37714e-107	K13068|1|3e-135|480|aly:ARALYDRAFT_479675|sinapate 1-glucosyltransferase [EC:2.4.1.120];K13692|3|3e-99|360|pop:POPTR_767628|UDP-glucose:(indol-3-yl)acetate beta-D-glucosyltransferase [EC:2.4.1.121]	-	GO:0035251//UDP-glucosyltransferase activity	-	gi|110932098|gb|ABH03018.1|/0/resveratrol/hydroxycinnamic acid O-glucosyltransferase [Vitis labrusca]
PAU030571.1	1155	627.93	5436.42	714.86	5098.83	127.62	921.22	123.51	661.98	2.85169	2.42216	Up	Up	0	0	K03064|1|2e-07|55.1|smo:SELMODRAFT_157152|26S proteasome regulatory subunit T4	-	GO:0032559	-	gi|118486739|gb|ABK95205.1|/0/unknown [Populus trichocarpa]
PAU002641.1	1764	81	332	46	325	10.64	36.55	5.13	27.35	1.78037	2.41451	Up	Up	2.84454e-29	4.45014e-28	K14485|1|0.0|1014|rcu:RCOM_0556140|transport inhibitor response 1	GO:0031461//cullin-RING ubiquitin ligase complex	GO:0042562//hormone binding;GO:0043178//alcohol binding;GO:0019787//small conjugating protein transferase activity	GO:0010102//lateral root morphogenesis;GO:0048437//floral organ development;GO:0009267//cellular response to starvation;GO:0032446//protein modification by small protein conjugation;GO:0019941//modification-dependent protein catabolic process;GO:0009755//hormone-mediated signaling pathway;GO:0009555//pollen development;GO:0009607//response to biotic stimulus	gi|254028670|gb|ACT53268.1|/0/transport inhibitor response 1 [Nicotiana tabacum]
PAU012217.1	1503	48	160	15	106	7.43	20.73	1.97	10.5	1.48029	2.41412	Up	Up	7.59974e-12	5.45695e-11	K00517|1|7e-123|439|osa:4348172|[EC:1.14.-.-];K16084|3|1e-97|355|osa:4329723|cytochrome P450, family 76, subfamily M, polypeptide 7 (ent-cassa-12,15-diene 11-hydroxylase) [EC:1.14.13.145];K05280|4|7e-97|352|osa:4348304|flavonoid 3'-monooxygenase [EC:1.14.13.21];K09755|5|6e-96|349|rcu:RCOM_0193830|ferulate-5-hydroxylase [EC:1.14.-.-]	-	GO:0046872//metal ion binding	-	gi|84578869|dbj|BAE72877.1|/0/cytochrome P450 [Verbena x hybrida]
PAU030301.1	3924	277.53	883.2	141.94	997.83	16.18	43.36	7.01	37.35	1.42215	2.41362	Up	Up	4.8619e-55	1.36691e-53	K05666|1|0.0|664|olu:OSTLU_35503|ATP-binding cassette, subfamily C (CFTR/MRP), member 2;K05658|3|1e-67|257|sbi:SORBI_07g003520|ATP-binding cassette, subfamily B (MDR/TAP), member 1	GO:0031224//intrinsic component of membrane	GO:0017111//nucleoside-triphosphatase activity;GO:0016628//oxidoreductase activity, acting on the CH-CH group of donors, NAD or NADP as acceptor;GO:0015405;GO:0032559	GO:0006810//transport;GO:0009207	gi|460376814|ref|XP_004234191.1|/0/PREDICTED: ABC transporter C family member 10-like [Solanum lycopersicum]
PAU001920.1	3084	23	109	13	91	1.71	6.82	0.82	4.34	1.99578	2.404	Up	Up	5.48506e-12	3.9753e-11	-	-	-	-	gi|225451725|ref|XP_002276947.1|/0/PREDICTED: uncharacterized protein LOC100266999 [Vitis vinifera]
PAU020677.1	1020	62	361	71	499	14.34	69.48	13.97	73.65	2.27655	2.39835	Up	Up	6.53682e-43	1.46741e-41	K01784|1|8e-171|597|vvi:100251292|UDP-glucose 4-epimerase [EC:5.1.3.2]	-	GO:0048037//cofactor binding;GO:0016857//racemase and epimerase activity, acting on carbohydrates and derivatives	GO:0019318//hexose metabolic process	gi|460399972|ref|XP_004245510.1|/1.29259e-174/PREDICTED: UDP-glucose 4-epimerase GEPI48-like [Solanum lycopersicum]
PAU020139.3	1143	40.32	370.03	95.37	669.09	8.28	63.38	16.66	87.81	2.93632	2.398	Up	Up	1.57778e-57	4.71492e-56	K15015|1|0.0|674|vvi:100249618|solute carrier family 32 (vesicular inhibitory amino acid transporter)	GO:0031224//intrinsic component of membrane;GO:0031090//organelle membrane	GO:0005275//amine transmembrane transporter activity	-	gi|225448988|ref|XP_002270908.1|/0/PREDICTED: vacuolar amino acid transporter 1-like [Vitis vinifera]
PAU014962.2	2091	164	666	168	1167	18.11	61.71	15.73	82.59	1.76872	2.39245	Up	Up	1.53669e-56	4.47158e-55	K12843|1|9e-66|249|vvi:100248403|U4/U6 small nuclear ribonucleoprotein PRP3;K05681|2|1e-63|243|cme:CMS467C|ATP-binding cassette, subfamily G (WHITE), member 2;K02065|4|1e-18|93.2|pop:POPTR_275971|putative ABC transport system ATP-binding protein	GO:0044464	GO:0017111//nucleoside-triphosphatase activity;GO:0015604//organic phosphonate transmembrane transporter activity;GO:0032559	GO:0009725//response to hormone;GO:0009207;GO:0006970//response to osmotic stress	gi|460411035|ref|XP_004250920.1|/0/PREDICTED: ABC transporter G family member 15-like [Solanum lycopersicum]
PAU016652.1	372	153	412	607	4362	104.72	227.44	357.74	1872.97	1.11895	2.38834	Up	Up	2.09766e-20	2.4246e-19	-	-	-	-	gi|157688320|gb|ABV64742.1|/9.63052e-09/glycine-rich protein 1 [Boea hygrometrica]
PAU009072.1	858	22	238	27	188	6.1	54.72	6.37	33.2	3.16519	2.38182	Up	Up	3.7547e-40	7.91001e-39	K08818|1|1e-09|62.0|vvi:100246062|cell division cycle 2-like [EC:2.7.11.22]	-	-	-	gi|470137276|ref|XP_004304395.1|/1.20277e-71/PREDICTED: remorin-like [Fragaria vesca subsp. vesca]
PAU004436.1	234	8	440	95	700	9.39	403.08	97.29	505.73	5.4238	2.378	Up	Up	8.7905e-105	5.18061e-103	-	-	-	-	gi|313586565|gb|ADR71293.1|/2.31763e-10/hypothetical protein 17 [Hevea brasiliensis]
PAU000543.2	2322	34	85	16	110	3.37	7.08	1.35	7	1.071	2.3744	Up	Up	0.000104879	0.000375786	K01488|1|2e-151|534|pop:POPTR_837657|adenosine deaminase [EC:3.5.4.4]	-	GO:0016814//hydrolase activity, acting on carbon-nitrogen (but not peptide) bonds, in cyclic amidines	GO:0009127//purine nucleoside monophosphate biosynthetic process	gi|460405874|ref|XP_004248399.1|/7.56388e-151/PREDICTED: adenosine deaminase-like protein-like [Solanum lycopersicum]
PAU006643.1	2019	134	611	132	903	15.33	58.66	12.81	66.23	1.93602	2.37021	Up	Up	2.14124e-58	6.4735e-57	K13947|1|0.0|930|pop:POPTR_803601|auxin efflux carrier family	GO:0031224//intrinsic component of membrane	-	GO:0006810//transport	gi|21435938|gb|AAM54033.1|AF515434_1/0/PIN1-like auxin transport protein [Populus tremula x Populus tremuloides]
PAU022065.1	1449	393	1869.85	341	2327.03	63.19	251.41	46.56	239.38	1.99227	2.36214	Up	Up	5.47838e-182	6.37656e-180	K14272|1|0.0|860|vvi:100261274|glutamate--glyoxylate aminotransferase [EC:2.6.1.4 2.6.1.2 2.6.1.44 2.6.1.-]	GO:0009532//plastid stroma;GO:0042579//microbody	GO:0048037//cofactor binding;GO:0016846//carbon-sulfur lyase activity;GO:0047635	GO:0008652//cellular amino acid biosynthetic process;GO:0043094	gi|225470587|ref|XP_002273994.1|/0/PREDICTED: alanine aminotransferase 2 isoform 1 [Vitis vinifera]
PAU002038.1	3054	34	131.95	21.21	143.22	2.55	8.34	1.35	6.9	1.70955	2.35364	Up	Up	1.11458e-11	7.90081e-11	K08518|1|5e-90|331|smo:SELMODRAFT_449132|syntaxin-binding protein 5	-	-	-	gi|460373519|ref|XP_004232566.1|/0/PREDICTED: uncharacterized protein LOC101257625 [Solanum lycopersicum]
PAU019877.1	588	32	179	26	179	13.25	60.9	9.2	46.98	2.20045	2.35234	Up	Up	2.05542e-21	2.46894e-20	-	GO:0031224//intrinsic component of membrane	GO:0005488//binding	GO:0051234//establishment of localization;GO:0010876//lipid localization	gi|460366948|ref|XP_004229337.1|/1.31425e-55/PREDICTED: non-specific lipid-transfer protein-like protein At2g13820-like [Solanum lycopersicum]
PAU023365.1	1131	27.22	177.98	52.96	358.46	5.65	30.81	9.35	47.56	2.44708	2.34671	Up	Up	1.46727e-23	1.91033e-22	K03875|1|5e-158|555|vvi:100255759|F-box and leucine-rich repeat protein 1 (S-phase kinase-associated protein 2);K10268|5|6e-29|126|smo:SELMODRAFT_410553|F-box and leucine-rich repeat protein 2/20	GO:0043231//intracellular membrane-bounded organelle;GO:0031461//cullin-RING ubiquitin ligase complex	GO:0005488//binding;GO:0019787//small conjugating protein transferase activity	GO:0043161//proteasome-mediated ubiquitin-dependent protein catabolic process;GO:0032446//protein modification by small protein conjugation;GO:0009408//response to heat;GO:0048522//positive regulation of cellular process;GO:0009733//response to auxin;GO:0048527//lateral root development	gi|359492292|ref|XP_002268441.2|/6.34348e-157/PREDICTED: F-box protein SKP2B-like [Vitis vinifera]
PAU028320.1	975	31	464	75	505	7.52	93.53	15.47	78.09	3.63662	2.33566	Up	Up	2.73086e-86	1.2689e-84	K14503|1|5e-71|266|rcu:RCOM_1593760|brassinosteroid resistant 1/2	GO:0044444	GO:0003676//nucleic acid binding	GO:0043401//steroid hormone mediated signaling pathway	gi|460385070|ref|XP_004238228.1|/1.65938e-99/PREDICTED: protein BRASSINAZOLE-RESISTANT 1-like [Solanum lycopersicum]
PAU003354.1	1539	85	407	58	387	12.85	51.47	7.44	37.43	2.00196	2.33082	Up	Up	3.1774e-41	6.85512e-40	-	-	-	-	gi|225452849|ref|XP_002283706.1|/1.63124e-164/PREDICTED: dof zinc finger protein DOF5.2-like [Vitis vinifera]
PAU005266.1	387	7.49	39.79	7.02	48.27	4.9	21.05	3.96	19.85	2.10297	2.32557	Up	Up	1.28797e-05	5.26473e-05	-	GO:0016020//membrane;GO:0043231//intracellular membrane-bounded organelle	GO:0005488//binding	-	gi|297833146|ref|XP_002884455.1|/3.01441e-39/nucleic acid binding protein [Arabidopsis lyrata subsp. lyrata]
PAU029065.1	3342	112	442	221	1462	7.68	25.51	12.84	64.35	1.73188	2.32529	Up	Up	6.26598e-37	1.20451e-35	-	GO:0031410//cytoplasmic vesicle	-	-	gi|449468760|ref|XP_004152089.1|/1.25465e-48/PREDICTED: uncharacterized protein LOC101208428 [Cucumis sativus]
PAU005724.1	1155	96	240	32	213	19.51	40.67	5.53	27.65	1.05975	2.32193	Up	Up	5.72074e-11	3.85339e-10	-	-	-	-	gi|359483975|ref|XP_002270298.2|/2.68577e-94/PREDICTED: uncharacterized protein LOC100263216 [Vitis vinifera]
PAU004003.5	2433	15	50	5	33	1.42	3.97	0.4	2	1.48325	2.32193	Up	Up	0.00014973	0.000524145	K11228|1|4e-62|238|ota:Ot13g01170|mitogen-activated protein kinase kinase kinase [EC:2.7.11.1];K13414|2|9e-50|197|aly:ARALYDRAFT_489755|mitogen-activated protein kinase kinase kinase 1, plant [EC:2.7.11.25]	-	GO:0004672//protein kinase activity;GO:0000166//nucleotide binding	GO:0008152//metabolic process	gi|460367106|ref|XP_004229416.1|/0/PREDICTED: mitogen-activated protein kinase kinase kinase 3-like [Solanum lycopersicum]
PAU003348.1	2343	86.94	339.39	22.18	145.48	8.55	28.03	1.85	9.17	1.71298	2.3094	Up	Up	1.17861e-28	1.8015e-27	K02915|1|2e-42|172|gmx:100779148|large subunit ribosomal protein L34e	GO:0005622//intracellular	-	-	gi|460372818|ref|XP_004232221.1|/2.02159e-135/PREDICTED: uncharacterized protein LOC101253548 [Solanum lycopersicum]
PAU014588.1	2118	936	5520	931	6098	102.01	504.9	86.04	425.99	2.30729	2.30774	Up	Up	0	0	-	-	GO:0003677//DNA binding	GO:0006351//transcription, DNA-templated	gi|225439446|ref|XP_002266838.1|/0/PREDICTED: BEL1-like homeodomain protein 1 [Vitis vinifera]
PAU021596.1	420	11	82	15	101	6.57	39.77	7.7	38	2.59772	2.30307	Up	Up	1.7832e-12	1.34253e-11	-	-	-	-	gi|356521467|ref|XP_003529377.1|/3.30361e-41/PREDICTED: transcription factor bHLH113-like [Glycine max]
PAU010930.1	1338	19.06	89.88	18.16	118.89	3.33	13.11	2.69	13.27	1.97707	2.30249	Up	Up	6.20658e-10	3.87146e-09	K13127|1|5e-14|77.4|vvi:100251778|RING finger protein 113A	GO:0009532//plastid stroma	-	-	gi|224095202|ref|XP_002310360.1|/1.30777e-175/predicted protein [Populus trichocarpa]
PAU003218.1	1023	1483	5880	974	6402	341.94	1128.24	191.06	942.02	1.72226	2.30173	Up	Up	0	0	K03841|1|0.0|641|pop:POPTR_714722|fructose-1,6-bisphosphatase I [EC:3.1.3.11]	GO:0044424	GO:0016628//oxidoreductase activity, acting on the CH-CH group of donors, NAD or NADP as acceptor;GO:0019203//carbohydrate phosphatase activity;GO:0043169//cation binding	GO:0005975//carbohydrate metabolic process	gi|470108436|ref|XP_004290524.1|/0/PREDICTED: fructose-1,6-bisphosphatase, cytosolic-like [Fragaria vesca subsp. vesca]
PAU001214.1	471	2	40	10	67	1.05	17.18	4.52	22.28	4.03227	2.30135	Up	Up	4.10334e-09	2.38924e-08	K14494|1|3e-25|112|rcu:RCOM_0629510|DELLA protein	GO:0043231//intracellular membrane-bounded organelle	GO:0003676//nucleic acid binding;GO:0001071//nucleic acid binding transcription factor activity	GO:0009725//response to hormone;GO:0006351//transcription, DNA-templated	gi|255544089|ref|XP_002513107.1|/1.86736e-67/transcription factor, putative [Ricinus communis]
PAU017798.1	828	95	240	42	276	27.34	57.24	10.3	50.57	1.06601	2.29564	Up	Up	3.50684e-11	2.40176e-10	K09841|1|1e-125|447|pop:POPTR_547844|xanthoxin dehydrogenase [EC:1.1.1.288]	GO:0044444	GO:0004312//fatty acid synthase activity;GO:0004022//alcohol dehydrogenase (NAD) activity	GO:0009746;GO:0009756//carbohydrate mediated signaling;GO:0006560//proline metabolic process;GO:0009688//abscisic acid biosynthetic process;GO:0006950//response to stress	gi|224053312|ref|XP_002297758.1|/1.50129e-124/predicted protein [Populus trichocarpa]
PAU026381.1	1266	221	627	112	731	40.84	96.74	17.59	86.36	1.24413	2.29561	Up	Up	4.42036e-33	7.70221e-32	K02355|1|0.0|740|vvi:100257414|elongation factor G	GO:0009532//plastid stroma;GO:0009526//plastid envelope;GO:0005576//extracellular region	GO:0017111//nucleoside-triphosphatase activity;GO:0008135//translation factor activity, nucleic acid binding;GO:0032561//guanyl ribonucleotide binding;GO:0032559	GO:0006412//translation;GO:0009207;GO:0009657//plastid organization;GO:0007275//multicellular organismal development	gi|359496425|ref|XP_002264221.2|/0/PREDICTED: elongation factor G, chloroplastic-like [Vitis vinifera]
PAU030318.1	264	0	15.5	5.5	37.5	0.001	12.42	4.85	23.6	13.6004	2.28273	Up	Up	0.000102438	0.000367947	-	-	-	-	gi|225454454|ref|XP_002280531.1|/7.72165e-22/PREDICTED: uncharacterized protein LOC100261908 [Vitis vinifera]
PAU006763.1	264	0	15.5	5.5	37.5	0.001	12.42	4.85	23.6	13.6004	2.28273	Up	Up	0.000102438	0.000367833	-	-	-	-	gi|225454454|ref|XP_002280531.1|/7.72165e-22/PREDICTED: uncharacterized protein LOC100261908 [Vitis vinifera]
PAU006837.2	1407	100	280	77	496	16.57	38.79	10.84	52.58	1.22711	2.27815	Up	Up	2.69996e-15	2.43237e-14	K00002|1|3e-13|74.7|cme:CMM296C|alcohol dehydrogenase (NADP+) [EC:1.1.1.2];K08243|2|3e-12|71.6|mtr:MTR_5g097900|6'-deoxychalcone synthase [EC:2.3.1.170];K00011|4|5e-12|70.9|ath:AT2G37790|aldehyde reductase [EC:1.1.1.21];K05275|5|1e-11|69.7|zma:100272747|pyridoxine 4-dehydrogenase [EC:1.1.1.65]	GO:0009536//plastid	GO:0033764//steroid dehydrogenase activity, acting on the CH-OH group of donors, NAD or NADP as acceptor	GO:0008152//metabolic process	gi|460378493|ref|XP_004235005.1|/3.819e-173/PREDICTED: pyridoxal reductase,chloroplastic-like [Solanum lycopersicum]
PAU001776.1	1770	48	148	16	102	6.28	16.24	1.78	8.55	1.37072	2.26405	Up	Up	5.1779e-10	3.24546e-09	-	-	-	-	gi|460372451|ref|XP_004232044.1|/4.74073e-179/PREDICTED: uncharacterized protein LOC101247483 [Solanum lycopersicum]
PAU019757.1	1632	19	136	26	164	2.7	16.2	3.14	14.94	2.58496	2.25034	Up	Up	2.14484e-19	2.37534e-18	-	-	GO:0060089	GO:0009314//response to radiation;GO:0023052//signaling	gi|225438984|ref|XP_002284345.1|/0/PREDICTED: BTB/POZ domain-containing protein NPY2-like [Vitis vinifera]
PAU007194.1	1077	49	157	16	101	10.71	28.58	2.97	14.09	1.41605	2.24614	Up	Up	4.38148e-11	2.97626e-10	-	GO:0031410//cytoplasmic vesicle;GO:0043231//intracellular membrane-bounded organelle	GO:0003824//catalytic activity	GO:0008152//metabolic process	gi|449460953|ref|XP_004148208.1|/9.38458e-46/PREDICTED: aldehyde dehydrogenase 22A1-like [Cucumis sativus]
PAU010838.1	1740	27.7	85.66	9	56.55	3.69	9.56	1.02	4.83	1.37339	2.24345	Up	Up	1.85517e-06	8.37922e-06	K13691|1|3e-163|573|vvi:100243330|pathogen-inducible salicylic acid glucosyltransferase [EC:2.4.1.-]	-	GO:0016758//transferase activity, transferring hexosyl groups	-	gi|462396901|gb|EMJ02700.1|/6.54285e-165/hypothetical protein PRUPE_ppa016883mg [Prunus persica]
PAU027366.1	423	20	77	51	329.5	11.86	37.06	25.98	123.02	1.64376	2.24342	Up	Up	2.1635e-07	1.07501e-06	-	-	GO:0030414//peptidase inhibitor activity	-	gi|460405121|ref|XP_004248025.1|/5.0893e-34/PREDICTED: cysteine proteinase inhibitor 10-like [Solanum lycopersicum]
PAU027345.1	423	20	77	51	329.5	11.86	37.06	25.98	123.02	1.64376	2.24342	Up	Up	2.1635e-07	1.07478e-06	-	-	GO:0030414//peptidase inhibitor activity	-	gi|460405121|ref|XP_004248025.1|/5.0893e-34/PREDICTED: cysteine proteinase inhibitor 10-like [Solanum lycopersicum]
PAU023811.1	1689	82	533	82	513	11.26	61.32	9.56	45.12	2.44515	2.23868	Up	Up	1.60279e-67	5.6023e-66	K14638|1|3e-124|444|mtr:MTR_4g015080|solute carrier family 15 (peptide/histidine transporter), member 3/4	GO:0044464	-	GO:0015833//peptide transport	gi|460386504|ref|XP_004238938.1|/0/PREDICTED: probable nitrite transporter At1g68570-like [Solanum lycopersicum]
PAU009530.1	1098	57	149	19	119.22	12.21	26.59	3.46	16.31	1.12282	2.23691	Up	Up	6.88574e-08	3.58037e-07	K13065|1|6e-177|618|rcu:RCOM_1442250|shikimate O-hydroxycinnamoyltransferase [EC:2.3.1.133]	-	GO:0016747//transferase activity, transferring acyl groups other than amino-acyl groups	-	gi|321157783|emb|CBI83579.1|/0/hydroxycinnamoyl transferase [Solenostemon scutellarioides]
PAU013894.1	1485	30.53	76.47	7.87	49.08	4.79	10.03	1.05	4.92	1.06622	2.22827	Up	Up	0.000202456	0.000694617	K01285|1|0.0|779|vvi:100853380|lysosomal Pro-X carboxypeptidase [EC:3.4.16.2]	GO:0031410//cytoplasmic vesicle;GO:0000323//lytic vacuole	GO:0008238//exopeptidase activity	GO:0019538//protein metabolic process	gi|118487801|gb|ABK95724.1|/0/unknown [Populus trichocarpa]
PAU002885.1	1398	1	24	56	348	0.17	3.35	7.93	37.14	4.30055	2.22758	Up	Up	4.9491e-06	2.1233e-05	K14209|1|4e-15|81.3|pop:POPTR_256101|solute carrier family 36 (proton-coupled amino acid transporter);K13946|2|5e-15|80.9|gmx:100816267|auxin influx carrier (AUX1 LAX family)	GO:0031224//intrinsic component of membrane	-	-	gi|462417292|gb|EMJ22029.1|/0/hypothetical protein PRUPE_ppa027079mg [Prunus persica]
PAU003751.1	1536	92	223	50	310	13.93	28.26	6.43	30.04	1.02057	2.22399	Up	Up	1.03419e-09	6.32056e-09	K13289|1|9e-97|352|mtr:MTR_4g021500|cathepsin A (carboxypeptidase C) [EC:3.4.16.5];K09756|3|3e-86|317|ath:AT5G09640|serine carboxypeptidase-like 19 [EC:3.4.16.- 2.3.1.91]	-	-	-	gi|462396424|gb|EMJ02223.1|/2.01673e-114/hypothetical protein PRUPE_ppa006101mg [Prunus persica]
PAU004235.1	918	7	72	13	81	1.81	15.44	2.86	13.33	3.09261	2.22059	Up	Up	8.3392e-13	6.41746e-12	K08064|1|3e-34|143|sbi:SORBI_01g045500|nuclear transcription factor Y, alpha	-	-	-	gi|359484449|ref|XP_002278441.2|/7.84136e-72/PREDICTED: nuclear transcription factor Y subunit A-3-like [Vitis vinifera]
PAU010093.1	1683	17.35	66.71	16.13	99.09	2.39	7.7	1.89	8.75	1.68785	2.2109	Up	Up	1.46228e-06	6.6864e-06	K01188|1|5e-139|493|sbi:SORBI_06g019840|beta-glucosidase [EC:3.2.1.21]	-	GO:0016798//hydrolase activity, acting on glycosyl bonds	-	gi|400977293|pdb|4A3Y|A/6.06969e-160/Chain A, Crystal Structure Of Raucaffricine Glucosidase From Ajmaline Biosynthesis Pathway
PAU000679.1	894	11	50	11	68	2.92	11.02	2.49	11.51	1.91608	2.20867	Up	Up	5.58976e-06	2.38104e-05	-	-	-	-	gi|462397908|gb|EMJ03576.1|/2.52335e-144/hypothetical protein PRUPE_ppa009334mg [Prunus persica]
PAU014919.1	1773	42	318	181	1108	5.49	34.83	20.07	92.75	2.66545	2.20831	Up	Up	7.63304e-45	1.79484e-43	K14638|1|2e-110|398|ppp:PHYPADRAFT_189464|solute carrier family 15 (peptide/histidine transporter), member 3/4	GO:0044464	-	GO:0015833//peptide transport	gi|460395905|ref|XP_004243520.1|/0/PREDICTED: nitrate transporter 1.3-like [Solanum lycopersicum]
PAU019587.1	1548	21	216	44	269	3.15	27.15	5.61	25.86	3.10753	2.20465	Up	Up	7.91482e-36	1.47281e-34	-	-	-	-	gi|460370140|ref|XP_004230912.1|/2.45661e-160/PREDICTED: BTB/POZ domain-containing protein At3g05675-like isoform 1 [Solanum lycopersicum]
PAU003929.1	726	14	59	12	74	4.63	16.12	3.38	15.56	1.79977	2.20275	Up	Up	1.94692e-06	8.77319e-06	-	-	-	-	gi|460366707|ref|XP_004229221.1|/5.09915e-75/PREDICTED: uncharacterized protein LOC101248131 [Solanum lycopersicum]
PAU009096.1	4608	5	62	6	36	0.25	2.59	0.25	1.15	3.37295	2.20163	Up	Up	6.06404e-12	4.37992e-11	K06685|1|4e-115|415|pop:POPTR_554110|maintenance of ploidy protein MOB1 (MPS1 binder 1)	-	-	-	gi|470147817|ref|XP_004309474.1|/1.79789e-125/PREDICTED: putative disease resistance protein At4g19050-like [Fragaria vesca subsp. vesca]
PAU001064.1	702	118	503	35	215	40.43	142.3	10.23	46.82	1.81544	2.19432	Up	Up	2.56614e-45	6.09563e-44	-	GO:0009534//chloroplast thylakoid	-	-	gi|147767601|emb|CAN73381.1|/1.4338e-71/hypothetical protein VITISV_003162 [Vitis vinifera]
PAU000853.1	1350	9	111	11	67	1.56	16.04	1.62	7.41	3.36206	2.19348	Up	Up	2.1511e-20	2.4839e-19	-	-	-	-	gi|350535437|ref|NP_001234706.1|/4.42878e-155/uncharacterized protein LOC100134881 [Solanum lycopersicum]
PAU022100.1	1266	29	73	8.5	51.5	5.36	11.26	1.33	6.08	1.0709	2.19265	Up	Up	0.000298752	0.000999231	K09286|1|3e-20|97.8|pop:POPTR_798748|EREBP-like factor	-	-	-	gi|225433530|ref|XP_002268004.1|/4.01077e-94/PREDICTED: ethylene-responsive transcription factor ERF062 [Vitis vinifera]
PAU013847.1	1266	29	73	8.5	51.5	5.36	11.26	1.33	6.08	1.0709	2.19265	Up	Up	0.000298752	0.0009988	K09286|1|3e-20|97.8|pop:POPTR_798748|EREBP-like factor	-	-	-	gi|225433530|ref|XP_002268004.1|/4.01077e-94/PREDICTED: ethylene-responsive transcription factor ERF062 [Vitis vinifera]
PAU004868.1	834	29	77	23	140	8.28	18.23	5.6	25.46	1.13861	2.18473	Up	Up	8.81678e-05	0.000320096	-	-	-	-	gi|147810266|emb|CAN71449.1|/7.36209e-95/hypothetical protein VITISV_027853 [Vitis vinifera]
PAU025915.1	942	17	146	15	91	4.27	30.49	3.21	14.58	2.83603	2.18335	Up	Up	8.90894e-23	1.1259e-21	-	-	-	-	gi|460385340|ref|XP_004238362.1|/1.08411e-23/PREDICTED: uncharacterized protein LOC101264003 [Solanum lycopersicum]
PAU000902.1	1707	10	107	6	36	1.36	12.18	0.69	3.13	3.16284	2.18149	Up	Up	1.02627e-18	1.10298e-17	K14638|1|0.0|816|mtr:MTR_4g015080|solute carrier family 15 (peptide/histidine transporter), member 3/4	GO:0031224//intrinsic component of membrane	GO:0015198//oligopeptide transporter activity	GO:0006857//oligopeptide transport;GO:0000904//cell morphogenesis involved in differentiation;GO:0008152//metabolic process	gi|224140377|ref|XP_002323559.1|/0/predicted protein [Populus trichocarpa]
PAU029693.1	1167	259	747	105	629	52.08	125.25	17.95	80.8	1.26601	2.17037	Up	Up	3.54964e-40	7.48479e-39	K00737|1|0.0|635|rcu:RCOM_1064760|beta-1,4-mannosyl-glycoprotein beta-1,4-N-acetylglucosaminyltransferase [EC:2.4.1.144]	GO:0044464	GO:0008375//acetylglucosaminyltransferase activity	GO:0006486//protein glycosylation	gi|460372038|ref|XP_004231841.1|/0/PREDICTED: beta-1,4-mannosyl-glycoprotein 4-beta-N-acetylglucosaminyltransferase-like [Solanum lycopersicum]
PAU002745.1	2343	53	141	28	166	5.21	11.64	2.33	10.47	1.15974	2.16786	Up	Up	9.46148e-08	4.84927e-07	K10583|1|2e-16|86.7|vvi:100244778|ubiquitin-conjugating enzyme E2 S [EC:6.3.2.19]	-	GO:0046914//transition metal ion binding	-	gi|359479587|ref|XP_003632297.1|/0/PREDICTED: uncharacterized protein LOC100261309 [Vitis vinifera]
PAU022824.1	1275	60	395	66	393	11.01	60.51	10.29	46.09	2.45836	2.16321	Up	Up	7.10512e-51	1.86893e-49	-	-	GO:0003824//catalytic activity	-	gi|225430726|ref|XP_002265804.1|/0/PREDICTED: tubby-like F-box protein 5-like [Vitis vinifera]
PAU012609.1	1026	112	282	64	382	25.75	53.95	12.52	56.04	1.06705	2.16222	Up	Up	8.21586e-13	6.32464e-12	K14498|1|1e-165|580|vvi:100853603|serine/threonine-protein kinase SRK2 [EC:2.7.11.1]	-	GO:0004672//protein kinase activity;GO:0032559	GO:0006464//cellular protein modification process	gi|359480471|ref|XP_003632469.1|/1.59849e-164/PREDICTED: serine/threonine-protein kinase SAPK2-like [Vitis vinifera]
PAU024474.1	534	15	94	19	115	6.89	35.38	7.47	33.43	2.36036	2.16196	Up	Up	8.57756e-13	6.59218e-12	-	GO:0016020//membrane	-	GO:0032502//developmental process	gi|460394770|ref|XP_004242965.1|/2.62408e-59/PREDICTED: tetraspanin-2-like [Solanum lycopersicum]
PAU023809.1	1038	98	294	33	197	22.26	55.58	6.38	28.55	1.32011	2.16186	Up	Up	8.7925e-18	9.04466e-17	-	-	GO:0003677//DNA binding	GO:0006351//transcription, DNA-templated	gi|225445248|ref|XP_002281028.1|/1.27869e-76/PREDICTED: heat stress transcription factor C-1 [Vitis vinifera]
PAU010104.1	3585	39	96	15	88	2.49	5.16	0.81	3.61	1.05123	2.15601	Up	Up	4.95462e-05	0.000186995	K14489|1|7e-32|138|pop:POPTR_829362|arabidopsis histidine kinase 2/3/4 (cytokinin receptor) [EC:2.7.13.3]	-	GO:0004673//protein histidine kinase activity;GO:0005488//binding;GO:0004888//transmembrane signaling receptor activity	GO:0048316//seed development;GO:0044238;GO:0044260;GO:0016310//phosphorylation;GO:0007165//signal transduction;GO:0006950//response to stress	gi|60545052|gb|AAQ10680.2|/0/cold inducible histidine kinase 1 [Catharanthus roseus]
PAU012862.1	552	15	68	39	234	6.65	24.72	14.79	65.67	1.89425	2.15061	Up	Up	1.10023e-07	5.60567e-07	-	GO:0031225//anchored component of membrane	-	GO:0010876//lipid localization	gi|460387074|ref|XP_004239214.1|/1.17832e-36/PREDICTED: uncharacterized GPI-anchored protein At1g27950-like [Solanum lycopersicum]
PAU009182.1	342	1	42	9	55	0.75	25.38	5.84	25.9	5.08066	2.14891	Up	Up	1.22573e-10	8.03088e-10	-	-	-	GO:0050896//response to stimulus	gi|460379971|ref|XP_004235732.1|/4.59114e-35/PREDICTED: uncharacterized protein LOC101257549 [Solanum lycopersicum]
PAU018032.1	534	14	99	14	84	6.43	37.26	5.51	24.42	2.53474	2.14794	Up	Up	2.20472e-14	1.87792e-13	K07562|1|6e-41|164|vvi:100245020|nonsense-mediated mRNA decay protein 3	-	-	-	gi|225430590|ref|XP_002265288.1|/6.07763e-40/PREDICTED: 60S ribosomal export protein NMD3-like [Vitis vinifera]
PAU017773.1	1512	75	246.5	52	305.5	11.54	31.74	6.79	30.09	1.45966	2.1478	Up	Up	4.29398e-17	4.28276e-16	K08150|1|0.0|690|vvi:100268023|MFS transporter, SP family, solute carrier family 2 (myo-inositol transporter), member 13	GO:0000325//plant-type vacuole;GO:0031224//intrinsic component of membrane	GO:0005365//myo-inositol transmembrane transporter activity	GO:0015791//polyol transport	gi|460391575|ref|XP_004241396.1|/0/PREDICTED: inositol transporter 1-like [Solanum lycopersicum]
PAU017774.1	1512	75	246.5	52	305.5	11.54	31.74	6.79	30.09	1.45966	2.1478	Up	Up	4.29398e-17	4.28092e-16	K08150|1|0.0|690|vvi:100268023|MFS transporter, SP family, solute carrier family 2 (myo-inositol transporter), member 13	GO:0000325//plant-type vacuole;GO:0031224//intrinsic component of membrane	GO:0005365//myo-inositol transmembrane transporter activity	GO:0015791//polyol transport	gi|460391575|ref|XP_004241396.1|/0/PREDICTED: inositol transporter 1-like [Solanum lycopersicum]
PAU013790.2	1353	339	1213	330	1938	58.5	174.89	48.37	213.86	1.57994	2.14448	Up	Up	1.31826e-87	6.19956e-86	K13289|1|1e-125|448|mtr:MTR_4g021500|cathepsin A (carboxypeptidase C) [EC:3.4.16.5];K09756|3|3e-114|410|ath:AT5G09640|serine carboxypeptidase-like 19 [EC:3.4.16.- 2.3.1.91];K09757|4|1e-88|325|ath:AT2G22990|serine carboxypeptidase-like 8 [EC:3.4.16.- 2.3.1.92]	-	GO:0004180//carboxypeptidase activity	-	gi|165994496|dbj|BAF99698.1|/6.42991e-146/1-O-acylglucose:anthocyanin-O-acyltransferase- like protein [Gentiana triflora]
PAU015834.1	1017	78	622	194	1142	18.1	120.07	38.29	169.06	2.72981	2.1425	Up	Up	1.07221e-88	5.1464e-87	K12135|1|4e-56|216|aly:ARALYDRAFT_488429|zinc finger protein CONSTANS;K12130|5|4e-09|60.5|pop:POPTR_806314|pseudo-response regulator 5	-	-	-	gi|460415413|ref|XP_004253053.1|/9.34945e-125/PREDICTED: zinc finger protein CONSTANS-LIKE 4-like [Solanum lycopersicum]
PAU003436.1	1491	97	350	61	357	15.14	45.71	8.09	35.67	1.59414	2.1405	Up	Up	1.01891e-26	1.46959e-25	K15397|1|0.0|912|pop:POPTR_566626|3-ketoacyl-CoA synthase [EC:2.3.1.-]	GO:0043231//intracellular membrane-bounded organelle	GO:0016747//transferase activity, transferring acyl groups other than amino-acyl groups	GO:0009314//response to radiation;GO:0006633//fatty acid biosynthetic process;GO:0000902//cell morphogenesis;GO:0007275//multicellular organismal development;GO:0006950//response to stress	gi|193245812|gb|ACF17125.1|/0/CER6 [Solanum tuberosum]
PAU011110.1	1170	244	605	73	428	48.93	101.18	12.44	54.83	1.04813	2.13998	Up	Up	5.32826e-25	7.32211e-24	K09250|1|5e-07|53.9|osa:4349279|cellular nucleic acid-binding protein;K11422|4|1e-06|52.4|smo:SELMODRAFT_438147|histone-lysine N-methyltransferase SETD1 [EC:2.1.1.43];K15271|5|2e-06|51.6|olu:OSTLU_31874|ATP-dependent DNA helicase HFM1/MER3 [EC:3.6.4.12]	-	GO:0046872//metal ion binding;GO:0005515//protein binding	-	gi|225424920|ref|XP_002270296.1|/4.01592e-154/PREDICTED: uncharacterized protein LOC100258796 [Vitis vinifera]
PAU019124.1	804	26	74	10.86	64	7.72	18.19	2.75	12.09	1.23647	2.13631	Up	Up	4.21836e-05	0.000161035	-	-	-	-	gi|225455314|ref|XP_002275610.1|/5.68653e-65/PREDICTED: dof zinc finger protein DOF4.6-like [Vitis vinifera]
PAU002278.1	1848	57	389	76	442	7.14	40.85	8.08	35.47	2.51634	2.13417	Up	Up	2.83744e-51	7.53167e-50	-	GO:0016020//membrane	GO:0060089	GO:0023052//signaling;GO:0009314//response to radiation	gi|359473103|ref|XP_002282444.2|/0/PREDICTED: BTB/POZ domain-containing protein At1g67900-like [Vitis vinifera]
PAU030300.1	4440	31.47	136.8	20.06	115.17	1.62	5.93	0.87	3.81	1.87204	2.1307	Up	Up	1.1129e-13	9.06165e-13	K05666|1|0.0|674|olu:OSTLU_35503|ATP-binding cassette, subfamily C (CFTR/MRP), member 2;K05658|2|4e-69|262|aly:ARALYDRAFT_486718|ATP-binding cassette, subfamily B (MDR/TAP), member 1	GO:0031224//intrinsic component of membrane	GO:0017111//nucleoside-triphosphatase activity;GO:0016628//oxidoreductase activity, acting on the CH-CH group of donors, NAD or NADP as acceptor;GO:0015405;GO:0032559	GO:0006810//transport;GO:0009207	gi|359490537|ref|XP_002267650.2|/0/PREDICTED: ABC transporter C family member 10-like [Vitis vinifera]
PAU019436.2	1587	6	357	62	358	0.88	43.76	7.71	33.56	5.63597	2.12194	Up	Up	6.02376e-86	2.78228e-84	K15398|1|7e-47|186|vvi:100247907|cytochrome P450, family 86, subfamily A, polypeptide 2/4/7/8 (fatty acid omega-hydroxylase) [EC:1.14.-.-]	-	GO:0005506//iron ion binding;GO:0016713;GO:0016712//oxidoreductase activity, acting on paired donors, with incorporation or reduction of molecular oxygen, reduced flavin or flavoprotein as one donor, and incorporation of one atom of oxygen	GO:0010584//pollen exine formation;GO:0008152//metabolic process	gi|359473352|ref|XP_002271847.2|/0/PREDICTED: cytochrome P450 704C1-like [Vitis vinifera]
PAU012903.1	537	41	298	58	341	18.72	111.49	22.67	98.55	2.57426	2.12007	Up	Up	3.7203e-41	8.01897e-40	K14496|1|1e-82|303|rcu:RCOM_0719410|abscisic acid receptor PYR/PYL family	-	-	-	gi|460370745|ref|XP_004231210.1|/1.07532e-84/PREDICTED: abscisic acid receptor PYL8-like [Solanum lycopersicum]
PAU015299.1	1386	4.56	69.36	13.35	77.07	0.77	9.76	1.91	8.3	3.66395	2.11954	Up	Up	1.87694e-14	1.60578e-13	-	-	-	-	gi|359473345|ref|XP_002269461.2|/3.33056e-113/PREDICTED: dof zinc finger protein DOF5.2-like [Vitis vinifera]
PAU000671.1	1737	63	349	64	368	8.41	39.03	7.25	31.46	2.21441	2.11747	Up	Up	4.82064e-40	1.00826e-38	-	-	-	-	gi|460402138|ref|XP_004246571.1|/0/PREDICTED: uncharacterized protein LOC101246082 [Solanum lycopersicum]
PAU012304.1	2082	8	91	15	86	0.89	8.47	1.41	6.11	3.25048	2.11548	Up	Up	1.7891e-16	1.72887e-15	-	-	GO:0005488//binding	GO:0009987//cellular process	gi|460372299|ref|XP_004231968.1|/0/PREDICTED: uncharacterized protein LOC101250463 [Solanum lycopersicum]
PAU027536.1	1566	8	151	14	80	1.19	18.76	1.76	7.6	3.97863	2.11042	Up	Up	6.6883e-31	1.09878e-29	K00279|1|0.0|732|vvi:100245801|cytokinin dehydrogenase [EC:1.5.99.12]	-	GO:0016645//oxidoreductase activity, acting on the CH-NH group of donors;GO:0050662//coenzyme binding	GO:0009690//cytokinin metabolic process	gi|441415450|dbj|BAM74649.1|/0/cytokinin oxidase/dehydrogenase [Torenia fournieri]
PAU002960.1	2511	467	1450	385	2193	42.79	111.66	29.91	128.9	1.38377	2.10755	Up	Up	7.87448e-86	3.62273e-84	K09338|1|0.0|989|aly:ARALYDRAFT_324546|homeobox-leucine zipper protein	GO:0043231//intracellular membrane-bounded organelle	GO:0001071//nucleic acid binding transcription factor activity;GO:0003677//DNA binding	GO:0043479;GO:0048513//organ development;GO:0006351//transcription, DNA-templated	gi|359489358|ref|XP_002272264.2|/0/PREDICTED: homeobox-leucine zipper protein ANTHOCYANINLESS 2 [Vitis vinifera]
PAU026534.2	927	26	91	12	69	6.64	19.32	2.61	11.24	1.54084	2.10652	Up	Up	1.03916e-07	5.30496e-07	-	-	-	-	gi|470113039|ref|XP_004292735.1|/6.7319e-79/PREDICTED: protein FAR1-RELATED SEQUENCE 5-like [Fragaria vesca subsp. vesca]
PAU010168.1	1203	72	320	47	268	14.03	52.01	7.78	33.37	1.89027	2.10071	Up	Up	1.29909e-30	2.11924e-29	K03327|1|2e-137|487|rcu:RCOM_0275330|multidrug resistance protein, MATE family	GO:0044464	-	-	gi|460382502|ref|XP_004236978.1|/5.30492e-141/PREDICTED: MATE efflux family protein DTX1-like [Solanum lycopersicum]
PAU012900.1	1350	277	765	144	819.01	47.91	110.55	21.16	90.59	1.2063	2.09801	Up	Up	3.33034e-38	6.59243e-37	-	GO:0009534//chloroplast thylakoid	GO:0005488//binding	GO:0006952//defense response;GO:0009767//photosynthetic electron transport chain	gi|470145377|ref|XP_004308316.1|/8.41064e-130/PREDICTED: uncharacterized protein LOC101297968 [Fragaria vesca subsp. vesca]
PAU004140.2	1530	75	215	47	267	11.4	27.35	6.07	25.98	1.26251	2.09763	Up	Up	1.60157e-12	1.2097e-11	K04733|1|4e-74|277|smo:SELMODRAFT_159261|interleukin-1 receptor-associated kinase 4 [EC:2.7.11.1];K13430|4|1e-61|235|rcu:RCOM_1078760|serine/threonine-protein kinase PBS1 [EC:2.7.11.1]	GO:0043231//intracellular membrane-bounded organelle	GO:0004672//protein kinase activity;GO:0032559	GO:0006464//cellular protein modification process	gi|225450464|ref|XP_002280159.1|/0/PREDICTED: probable receptor-like protein kinase At2g42960 [Vitis vinifera]
PAU029417.1	450	1	25	10	58	0.55	11.27	4.75	20.25	4.35691	2.09192	Up	Up	2.76734e-06	1.22473e-05	-	-	-	-	gi|357147960|ref|XP_003574564.1|/8.97528e-18/PREDICTED: uncharacterized protein LOC100841353 [Brachypodium distachyon]
PAU012045.1	2382	204	642	262	1471	19.72	52.14	21.48	91.21	1.40273	2.0862	Up	Up	9.7284e-40	2.02023e-38	-	-	-	-	gi|460402436|ref|XP_004246718.1|/0/PREDICTED: uncharacterized protein LOC101264361 [Solanum lycopersicum]
PAU004946.4	1770	24	127	43	241	3.14	13.93	4.78	20.21	2.14936	2.07999	Up	Up	5.52348e-15	4.88716e-14	K00666|1|0.0|672|sbi:SORBI_10g012080|fatty-acyl-CoA synthase [EC:6.2.1.-];K10526|2|2e-43|175|osa:4331515|OPC-8:0 CoA ligase 1 [EC:6.2.1.-]	GO:0043231//intracellular membrane-bounded organelle	GO:0016405//CoA-ligase activity	-	gi|460377472|ref|XP_004234517.1|/0/PREDICTED: probable acyl-activating enzyme 2-like [Solanum lycopersicum]
PAU023576.1	906	21	517	164	924	5.5	112.38	36.55	154.19	4.35281	2.07677	Up	Up	6.76262e-109	4.17578e-107	-	-	-	-	gi|359479629|ref|XP_003632307.1|/5.85836e-80/PREDICTED: uncharacterized protein LOC100855273 [Vitis vinifera]
PAU002072.1	795	47	141	31	175	14.12	35.07	7.94	33.46	1.3125	2.07523	Up	Up	2.96988e-09	1.75338e-08	-	-	-	-	gi|460389450|ref|XP_004240365.1|/4.58497e-83/PREDICTED: telomere repeat-binding protein 5-like [Solanum lycopersicum]
PAU024918.1	702	11	48	14	79	3.77	13.58	4.09	17.2	1.84885	2.07224	Up	Up	1.31154e-05	5.35827e-05	K06688|1|9e-75|277|vvi:100253010|ubiquitin-conjugating enzyme E2 C [EC:6.3.2.19]	-	GO:0016879//ligase activity, forming carbon-nitrogen bonds;GO:0032559	GO:0006464//cellular protein modification process	gi|462414928|gb|EMJ19665.1|/1.65342e-74/hypothetical protein PRUPE_ppa011925mg [Prunus persica]
PAU016213.1	666	26	158	87	491	9.42	47.21	26.91	112.99	2.32529	2.06998	Up	Up	3.49078e-20	3.99518e-19	K10529|1|3e-100|362|rcu:RCOM_0851850|alpha-dioxygenase [EC:1.-.-.-]	-	GO:0005506//iron ion binding;GO:0016209//antioxidant activity;GO:0050664//oxidoreductase activity, acting on NAD(P)H, oxygen as acceptor	GO:0008152//metabolic process;GO:0006950//response to stress	gi|12539609|gb|AAG59584.1|AF229926_1/1.85904e-102/pathogen-inducible alpha-dioxygenase [Nicotiana attenuata]
PAU017461.1	480	106	315	27.9	159.01	54.7	132.62	12.34	51.81	1.27769	2.06989	Up	Up	1.11188e-18	1.19333e-17	K08901|1|1e-51|199|vvi:100243071|photosystem II oxygen-evolving enhancer protein 3	GO:0009523//photosystem II;GO:0009534//chloroplast thylakoid	GO:0046872//metal ion binding;GO:0009055//electron carrier activity	GO:0022900//electron transport chain	gi|225425642|ref|XP_002272064.1|/1.30086e-50/PREDICTED: oxygen-evolving enhancer protein 3-2, chloroplastic [Vitis vinifera]
PAU008613.1	1515	18	73	9	50	2.76	9.38	1.17	4.91	1.76492	2.06921	Up	Up	2.02512e-07	1.01013e-06	-	-	-	-	gi|460394828|ref|XP_004242992.1|/3.75995e-89/PREDICTED: uncharacterized protein LOC101247932 [Solanum lycopersicum]
PAU003056.1	453	10	148	62	354	5.5	66.24	29.25	122.74	3.5902	2.0691	Up	Up	2.20258e-28	3.34686e-27	-	-	-	GO:0009414//response to water deprivation	gi|124703010|gb|ABN14361.1|/1.71837e-56/late embryogenesis abundant protein [Lindernia brevidens]
PAU013924.1	2367	33.58	124.76	9.47	52.3	3.27	10.2	0.78	3.26	1.64121	2.06333	Up	Up	7.6536e-11	5.10364e-10	-	-	-	-	gi|225446224|ref|XP_002263521.1|/0/PREDICTED: translocase of chloroplast 90, chloroplastic-like [Vitis vinifera]
PAU026770.4	3438	122	438	52	286	8.13	24.57	2.93	12.23	1.59557	2.06145	Up	Up	7.6686e-33	1.32235e-31	K05666|1|1e-145|516|olu:OSTLU_35503|ATP-binding cassette, subfamily C (CFTR/MRP), member 2;K05658|2|1e-54|213|aly:ARALYDRAFT_484610|ATP-binding cassette, subfamily B (MDR/TAP), member 1	-	GO:0017111//nucleoside-triphosphatase activity;GO:0016491//oxidoreductase activity;GO:0000166//nucleotide binding	GO:0009987//cellular process;GO:0006810//transport;GO:0008152//metabolic process	gi|462413237|gb|EMJ18286.1|/0/hypothetical protein PRUPE_ppa000378mg [Prunus persica]
PAU026421.2	1533	6	54	12.71	70.46	0.91	6.86	1.64	6.84	2.91427	2.0603	Up	Up	2.15686e-09	1.28842e-08	K13148|1|3e-07|55.1|rcu:RCOM_0598050|integrator complex subunit 11 [EC:3.1.27.-]	-	-	-	gi|359473149|ref|XP_002282407.2|/5.95883e-167/PREDICTED: uncharacterized protein LOC100243914 [Vitis vinifera]
PAU006288.1	1392	23	500.66	505	2794	3.85	70.12	71.87	299.47	4.1869	2.05895	Up	Up	1.42645e-102	8.0991e-101	-	-	-	-	gi|460413849|ref|XP_004252289.1|/5.61003e-177/PREDICTED: uncharacterized protein LOC101252852 isoform 2 [Solanum lycopersicum]
PAU028692.1	2205	240	712	152	836	25.1	62.52	13.48	56.06	1.31663	2.05615	Up	Up	3.82154e-40	8.04355e-39	-	-	-	-	gi|359481746|ref|XP_002271475.2|/7.937e-134/PREDICTED: uncharacterized protein LOC100249509 [Vitis vinifera]
PAU002448.1	1176	6	114	11	61	1.2	18.97	1.87	7.77	3.98261	2.05488	Up	Up	1.13383e-23	1.48284e-22	-	-	-	GO:0050896//response to stimulus	gi|460386722|ref|XP_004239045.1|/1.66973e-99/PREDICTED: ninja-family protein AFP2-like [Solanum lycopersicum]
PAU010556.1	1410	23	179	37	204	3.8	24.75	5.2	21.58	2.70336	2.05311	Up	Up	2.86616e-26	4.10088e-25	K14494|1|6e-58|223|rcu:RCOM_0629510|DELLA protein	GO:0043231//intracellular membrane-bounded organelle	-	GO:0009725//response to hormone;GO:0006351//transcription, DNA-templated	gi|460415061|ref|XP_004252879.1|/0/PREDICTED: scarecrow-like protein 3-like [Solanum lycopersicum]
PAU014638.1	1398	47	163	48	264	7.84	22.73	6.8	28.17	1.53567	2.05055	Up	Up	1.24622e-12	9.48372e-12	-	-	GO:0003824//catalytic activity;GO:0005515//protein binding	-	gi|359497371|ref|XP_003635494.1|/2.62147e-174/PREDICTED: probable glucan 1,3-beta-glucosidase A-like [Vitis vinifera]
PAU007532.1	1197	39	158	52	283	7.64	25.81	8.66	35.42	1.75629	2.03213	Up	Up	1.57868e-14	1.3596e-13	-	-	-	-	-
PAU021060.1	318	9	60	8	45	7.36	39.22	5.65	22.97	2.41381	2.02343	Up	Up	6.39438e-09	3.65467e-08	-	-	-	-	-
PAU004976.1	1917	24	68	32	172	2.9	6.88	3.28	13.3	1.24636	2.01966	Up	Up	9.3404e-05	0.000337842	-	-	-	-	gi|225442799|ref|XP_002285259.1|/0/PREDICTED: uncharacterized protein LOC100242968 [Vitis vinifera]
PAU008777.2	456	26	68	22	121	14.19	30.22	10.3	41.66	1.09063	2.01602	Up	Up	0.000287082	0.000962411	K02435|1|3e-33|138|pop:POPTR_577906|aspartyl-tRNA(Asn)/glutamyl-tRNA (Gln) amidotransferase subunit C [EC:6.3.5.6 6.3.5.7]	GO:0043231//intracellular membrane-bounded organelle	-	-	gi|353558764|sp|D7STK2.1|GATC_VITVI/1.07491e-37/RecName: Full=Glutamyl-tRNA(Gln) amidotransferase subunit C, chloroplastic/mitochondrial; Short=Glu-AdT subunit C; Flags: Precursor
PAU015106.1	936	119.82	321.75	362.05	1952.73	30.31	67.63	77.97	315.02	1.15787	2.01445	Up	Up	2.81866e-16	2.68806e-15	-	GO:0009526//plastid envelope;GO:0009532//plastid stroma;GO:0005576//extracellular region	GO:0046914//transition metal ion binding;GO:0016491//oxidoreductase activity	GO:0006950//response to stress;GO:0008152//metabolic process	gi|356526809|ref|XP_003532009.1|/1.46251e-105/PREDICTED: quinone oxidoreductase-like protein At1g23740, chloroplastic-like [Glycine max]
PAU003013.1	888	201	676	91	491	53.74	150.01	20.72	83.66	1.48099	2.01351	Up	Up	8.48152e-46	2.03968e-44	K09872|1|9e-149|524|ath:AT3G61430|aquaporin PIP	GO:0009526//plastid envelope;GO:0031225//anchored component of membrane	GO:0005372//water transmembrane transporter activity	GO:0006970//response to osmotic stress;GO:0042044//fluid transport	gi|350534744|ref|NP_001234413.1|/1.01035e-153/Aqp2 protein [Solanum lycopersicum]
PAU008237.1	2028	122	820	164	875	13.9	78.37	15.85	63.88	2.49522	2.01088	Up	Up	3.16314e-105	1.87844e-103	-	-	-	-	gi|12043533|emb|CAC19789.1|/0/MYB-like DNA-binding protein [Catharanthus roseus]
PAU006408.2	2160	71	473	138	735	7.58	42.41	12.5	50.33	2.48413	2.00949	Up	Up	4.58158e-61	1.45703e-59	K13420|1|3e-27|122|osa:4337016|LRR receptor-like serine/threonine-protein kinase FLS2 [EC:2.7.11.1]	GO:0016020//membrane	GO:0004871//signal transducer activity;GO:0016491//oxidoreductase activity;GO:0004674//protein serine/threonine kinase activity;GO:0032559	GO:0006464//cellular protein modification process;GO:0007167//enzyme linked receptor protein signaling pathway	gi|460408246|ref|XP_004249557.1|/0/PREDICTED: probable leucine-rich repeat receptor-like protein kinase At5g49770-like [Solanum lycopersicum]
PAU004373.1	1314	97	311	75	400	17.25	46.2	11.33	45.49	1.4213	2.0054	Up	Up	1.40289e-20	1.63698e-19	-	GO:0009536//plastid	-	GO:0003006//developmental process involved in reproduction	gi|460393992|ref|XP_004242590.1|/6.53239e-180/PREDICTED: APO protein 2, chloroplastic-like [Solanum lycopersicum]
PAU024655.1	744	202	593	123	662	65.07	157.96	33.79	135.64	1.27949	2.00511	Up	Up	3.70752e-33	6.4844e-32	-	GO:0009523//photosystem II	GO:0046872//metal ion binding	GO:0044237//cellular metabolic process	gi|255571642|ref|XP_002526766.1|/3.20844e-72/Thylakoid lumenal 19 kDa protein, chloroplast precursor, putative [Ricinus communis]
PAU018031.1	2238	71	220	40	211	7.31	19.03	3.49	13.94	1.38033	1.99793	Up	Up	2.61474e-14	2.21905e-13	-	-	GO:0003677//DNA binding	GO:0048523//negative regulation of cellular process;GO:0048856//anatomical structure development;GO:0009414//response to water deprivation;GO:0008361//regulation of cell size;GO:0007275//multicellular organismal development	gi|354832293|gb|AER42647.1|/5.55134e-143/GTL1 [Populus tremula x Populus alba]
PAU007136.1	1518	168	999	116	611	25.75	128.11	15.1	59.93	2.31474	1.98873	Up	Up	1.35172e-117	9.09441e-116	K14497|1|1e-11|69.7|gmx:100781388|protein phosphatase 2C [EC:3.1.3.16]	-	GO:0004721//phosphoprotein phosphatase activity	-	gi|297736872|emb|CBI26073.3|/1.00079e-174/unnamed protein product [Vitis vinifera]
PAU027464.1	1452	451	2749	545	2869	72.36	368.84	74.25	294.51	2.34973	1.98785	Up	Up	0	0	-	-	GO:0003677//DNA binding	GO:0006351//transcription, DNA-templated	gi|359475858|ref|XP_002285407.2|/1.2796e-155/PREDICTED: homeobox protein knotted-1-like 3-like [Vitis vinifera]
PAU016212.1	2433	129	566	286	1493	12.21	45	22.94	90.61	1.88186	1.9818	Up	Up	2.92086e-52	7.90636e-51	K10529|1|0.0|642|vvi:100254380|alpha-dioxygenase [EC:1.-.-.-]	-	GO:0005506//iron ion binding;GO:0016209//antioxidant activity;GO:0016701//oxidoreductase activity, acting on single donors with incorporation of molecular oxygen	GO:0008152//metabolic process;GO:0006950//response to stress	gi|12539609|gb|AAG59584.1|AF229926_1/0/pathogen-inducible alpha-dioxygenase [Nicotiana attenuata]
PAU021407.1	942	45	112	15	79	11.31	23.39	3.21	12.66	1.04829	1.97963	Up	Up	9.00096e-06	3.74903e-05	-	GO:0043231//intracellular membrane-bounded organelle	-	-	gi|470140146|ref|XP_004305804.1|/3.34669e-49/PREDICTED: uncharacterized protein LOC101304796 [Fragaria vesca subsp. vesca]
PAU021767.1	1401	5	177	30	157	0.83	24.63	4.24	16.72	4.89116	1.97944	Up	Up	1.28525e-40	2.72738e-39	-	-	-	-	gi|388252715|gb|AFK24440.1|/1.33549e-93/HSFA9 [Coffea arabica]
PAU020730.1	1431	746	2556	393	2055.6	121.5	348.07	54.36	214.18	1.51842	1.97821	Up	Up	1.74735e-172	1.87449e-170	K02358|1|0.0|702|gmx:100793431|elongation factor Tu	GO:0009536//plastid	GO:0017111//nucleoside-triphosphatase activity;GO:0008135//translation factor activity, nucleic acid binding;GO:0032561//guanyl ribonucleotide binding	GO:0006412//translation;GO:0009207	gi|356516623|ref|XP_003526993.1|/0/PREDICTED: elongation factor Tu, chloroplastic-like [Glycine max]
PAU020127.1	1239	78	267	31	162	14.74	42.11	4.98	19.57	1.51443	1.97443	Up	Up	1.83966e-19	2.0432e-18	-	-	GO:0031406//carboxylic acid binding	-	gi|462414546|gb|EMJ19283.1|/3.3206e-178/hypothetical protein PRUPE_ppa006415mg [Prunus persica]
PAU005469.1	984	53	155	31	162	12.73	30.95	6.33	24.82	1.28171	1.97123	Up	Up	1.09816e-09	6.70799e-09	K09753|1|5e-66|249|pop:POPTR_814849|cinnamoyl-CoA reductase [EC:1.2.1.44]	-	GO:0048037//cofactor binding;GO:0016616//oxidoreductase activity, acting on the CH-OH group of donors, NAD or NADP as acceptor	GO:0008152//metabolic process	gi|462422653|gb|EMJ26916.1|/1.89163e-159/hypothetical protein PRUPE_ppa008777mg [Prunus persica]
PAU024763.1	945	111.81	311.82	209.8	1095.84	28.01	64.91	44.73	175.04	1.2125	1.96837	Up	Up	7.629e-17	7.51568e-16	K01710|1|9e-120|427|cme:CME136C|dTDP-glucose 4,6-dehydratase [EC:4.2.1.46];K12449|2|6e-28|122|ath:AT1G08200|UDP-apiose/xylose synthase	-	GO:0048037//cofactor binding;GO:0016831//carboxy-lyase activity	GO:0008152//metabolic process	gi|224109544|ref|XP_002315231.1|/4.68108e-176/predicted protein [Populus trichocarpa]
PAU015059.1	1356	33.09	114.02	75.79	393.31	5.7	16.4	11.08	43.3	1.52466	1.96641	Up	Up	3.38686e-09	1.98646e-08	-	-	-	-	gi|302143807|emb|CBI22668.3|/1.17543e-147/unnamed protein product [Vitis vinifera]
PAU025108.1	1005	39	768	149	776	9.16	150.07	29.78	116.3	4.03414	1.96544	Up	Up	4.5679e-153	4.28775e-151	K14484|1|7e-57|219|ath:AT1G51950|auxin-responsive protein IAA	-	-	-	gi|297743183|emb|CBI36050.3|/2.51012e-106/unnamed protein product [Vitis vinifera]
PAU017665.1	297	17	104	14	76	15.04	73.23	10.73	41.87	2.28363	1.96427	Up	Up	8.32528e-14	6.83613e-13	-	-	-	-	gi|148278095|gb|ABQ53930.1|/7.19862e-25/lipid transfer protein [Sesamum indicum]
PAU018383.1	2094	12.48	44.77	8.21	42.33	1.38	4.14	0.77	2.99	1.58496	1.95722	Up	Up	0.000156675	0.000546565	K01285|1|3e-159|560|vvi:100243061|lysosomal Pro-X carboxypeptidase [EC:3.4.16.2]	-	GO:0008238//exopeptidase activity	GO:0019538//protein metabolic process	gi|225436405|ref|XP_002271797.1|/4.33731e-158/PREDICTED: lysosomal Pro-X carboxypeptidase [Vitis vinifera]
PAU008546.1	399	18	63	10	53	11.39	32.27	5.44	21.08	1.50243	1.9542	Up	Up	1.02626e-05	4.23961e-05	-	-	-	-	gi|462405513|gb|EMJ10977.1|/1.58862e-11/hypothetical protein PRUPE_ppa013557mg [Prunus persica]
PAU010967.1	2622	7	64	16	82	0.61	4.72	1.19	4.61	2.95191	1.95381	Up	Up	5.48244e-11	3.69822e-10	K13420|1|2e-45|182|osa:4337016|LRR receptor-like serine/threonine-protein kinase FLS2 [EC:2.7.11.1];K13415|5|5e-44|178|osa:4324691|protein brassinosteroid insensitive 1 [EC:2.7.10.1 2.7.11.1]	GO:0016020//membrane	GO:0004672//protein kinase activity;GO:0032559	GO:0006464//cellular protein modification process;GO:0007167//enzyme linked receptor protein signaling pathway	gi|460408246|ref|XP_004249557.1|/0/PREDICTED: probable leucine-rich repeat receptor-like protein kinase At5g49770-like [Solanum lycopersicum]
PAU022480.1	444	41	225	33	174	23.05	102.87	15.92	61.65	2.15798	1.95326	Up	Up	3.58458e-26	5.11621e-25	-	-	-	-	gi|359497432|ref|XP_003635513.1|/1.17937e-30/PREDICTED: uncharacterized protein LOC100261790 [Vitis vinifera]
PAU021316.1	1539	8	37	16	82	1.21	4.68	2.05	7.93	1.9515	1.9517	Up	Up	8.87882e-05	0.000321997	K00517|1|0.0|799|vvi:100245465|[EC:1.14.-.-];K15399|5|0.0|679|aly:ARALYDRAFT_478392|cytochrome P450, family 77, subfamily A, polypeptide 6 [EC:1.14.-.-]	GO:0043231//intracellular membrane-bounded organelle	GO:0016709//oxidoreductase activity, acting on paired donors, with incorporation or reduction of molecular oxygen, NAD(P)H as one donor, and incorporation of one atom of oxygen;GO:0005506//iron ion binding	GO:0006633//fatty acid biosynthetic process;GO:0009791//post-embryonic development	gi|225449736|ref|XP_002270736.1|/0/PREDICTED: cytochrome P450 77A2 [Vitis vinifera]
PAU003269.1	1131	10.78	65.02	18.04	92.54	2.24	11.26	3.19	12.28	2.32964	1.94468	Up	Up	1.98441e-09	1.18968e-08	K03875|1|1e-157|554|vvi:100255759|F-box and leucine-rich repeat protein 1 (S-phase kinase-associated protein 2);K10268|5|6e-28|123|smo:SELMODRAFT_410553|F-box and leucine-rich repeat protein 2/20	GO:0043231//intracellular membrane-bounded organelle;GO:0031461//cullin-RING ubiquitin ligase complex	GO:0005488//binding;GO:0019787//small conjugating protein transferase activity	GO:0043161//proteasome-mediated ubiquitin-dependent protein catabolic process;GO:0032446//protein modification by small protein conjugation;GO:0009408//response to heat;GO:0048522//positive regulation of cellular process;GO:0009733//response to auxin;GO:0048527//lateral root development	gi|359492292|ref|XP_002268441.2|/1.41318e-156/PREDICTED: F-box protein SKP2B-like [Vitis vinifera]
PAU020012.1	1188	10	125	17	87	1.97	20.58	2.85	10.97	3.38498	1.94453	Up	Up	6.55958e-23	8.32609e-22	K01187|1|3e-78|290|rcu:RCOM_0866510|alpha-glucosidase [EC:3.2.1.20]	GO:0009536//plastid	GO:0004558//alpha-1,4-glucosidase activity	GO:0008152//metabolic process	gi|462406129|gb|EMJ11593.1|/2.8133e-78/hypothetical protein PRUPE_ppa000927mg [Prunus persica]
PAU023577.1	621	57	322	56	290	22.26	103.48	18.68	71.84	2.21683	1.94329	Up	Up	1.30944e-37	2.55725e-36	-	-	-	-	gi|460403396|ref|XP_004247177.1|/2.69772e-49/PREDICTED: uncharacterized protein LOC101259575 isoform 1 [Solanum lycopersicum]
PAU014798.1	501	139	513	331	1724	68.45	206.45	139.63	536.5	1.59267	1.94197	Up	Up	1.77663e-39	3.6471e-38	K14686|1|8e-26|114|pop:POPTR_821522|solute carrier family 31 (copper transporter), member 1	GO:0016020//membrane	GO:0022890//inorganic cation transmembrane transporter activity	GO:0006825//copper ion transport;GO:0003006//developmental process involved in reproduction;GO:0009987//cellular process;GO:0048513//organ development	gi|460389488|ref|XP_004240384.1|/9.87093e-31/PREDICTED: copper transporter 1-like [Solanum lycopersicum]
PAU030138.1	1002	23	63	34	174	5.42	12.35	6.82	26.16	1.18815	1.93952	Up	Up	0.000266954	0.000898817	-	-	GO:0046914//transition metal ion binding;GO:0019787//small conjugating protein transferase activity	GO:0010035//response to inorganic substance;GO:0032446//protein modification by small protein conjugation;GO:0033554//cellular response to stress;GO:0009696//salicylic acid metabolic process;GO:0009814//defense response, incompatible interaction;GO:0010033//response to organic substance	gi|225437340|ref|XP_002265436.1|/1.76967e-144/PREDICTED: E3 ubiquitin-protein ligase BAH1 [Vitis vinifera]
PAU013626.1	543	174	461	103	533	78.51	170.47	39.77	152.22	1.11857	1.93641	Up	Up	5.27104e-22	6.44795e-21	-	-	-	-	gi|255568992|ref|XP_002525466.1|/1.65869e-80/conserved hypothetical protein [Ricinus communis]
PAU004031.1	2130	43	115	41	207	4.66	10.46	3.77	14.38	1.16648	1.93143	Up	Up	1.30536e-06	6.01135e-06	K12132|1|0.0|820|pop:POPTR_1096507|serine/threonine-protein kinase WNK1 [EC:2.7.11.1];K08867|5|1e-141|501|smo:SELMODRAFT_134163|WNK lysine deficient protein kinase [EC:2.7.11.1]	-	GO:0004674//protein serine/threonine kinase activity	-	gi|225432654|ref|XP_002278361.1|/0/PREDICTED: serine/threonine-protein kinase WNK1-like [Vitis vinifera]
PAU020895.1	3237	235	798	238	1198	16.64	47.56	14.28	54.46	1.51509	1.9312	Up	Up	1.87745e-54	5.24672e-53	K01187|1|0.0|1597|rcu:RCOM_0866510|alpha-glucosidase [EC:3.2.1.20]	GO:0009536//plastid	GO:0004558//alpha-1,4-glucosidase activity;GO:0005488//binding	GO:0044238	gi|296088485|emb|CBI37476.3|/0/unnamed protein product [Vitis vinifera]
PAU014215.1	1194	36	105.99	42	213	7.07	17.36	7.01	26.72	1.29598	1.93043	Up	Up	5.89846e-07	2.81431e-06	-	GO:0044464	GO:0005099//Ras GTPase activator activity	GO:0032318//regulation of Ras GTPase activity	gi|460395867|ref|XP_004243501.1|/0/PREDICTED: TBC1 domain family member 2A-like [Solanum lycopersicum]
PAU029880.1	1854	34	88	18	91	4.25	9.21	1.91	7.28	1.11574	1.93037	Up	Up	4.27634e-05	0.000162955	K13289|1|3e-135|480|rcu:RCOM_0473920|cathepsin A (carboxypeptidase C) [EC:3.4.16.5]	-	GO:0004180//carboxypeptidase activity	-	gi|460390105|ref|XP_004240682.1|/1.13362e-138/PREDICTED: serine carboxypeptidase-like 48-like [Solanum lycopersicum]
PAU016427.1	1104	58	142	26.6	134.67	12.35	25.2	4.82	18.32	1.02891	1.92631	Up	Up	8.79164e-07	4.11958e-06	K13379|1|0.0|687|vvi:100250902|reversibly glycosylated polypeptide / UDP-arabinopyranose mutase [EC:2.4.1.- 5.4.99.30]	GO:0044459;GO:0030312//external encapsulating structure	GO:0035251//UDP-glucosyltransferase activity	GO:0045229//external encapsulating structure organization;GO:0009250//glucan biosynthetic process	gi|225456339|ref|XP_002283867.1|/0/PREDICTED: UDP-arabinopyranose mutase 1 [Vitis vinifera]
PAU004127.1	2145	134	1056	232	1161	14.42	95.36	21.17	80.07	2.72531	1.91924	Up	Up	2.07118e-148	1.89078e-146	K12126|1|6e-57|220|aly:ARALYDRAFT_471048|phytochrome-interacting factor 3;K13422|3|4e-08|58.5|rcu:RCOM_0864470|transcription factor MYC2	-	-	-	gi|359487706|ref|XP_002276198.2|/2.07527e-155/PREDICTED: transcription factor PIF3-like [Vitis vinifera]
PAU030715.1	4656	1792.73	4711.92	1044	5199.92	87.91	194.75	43.35	163.81	1.14752	1.91792	Up	Up	4.53106e-206	6.16834e-204	K03255|1|3e-45|182|ppp:PHYPADRAFT_203627|protein TIF31	-	-	-	gi|359482723|ref|XP_003632816.1|/0/PREDICTED: protein KIAA0664 homolog [Vitis vinifera]
PAU024228.1	1434	315	865	211	1057	51.19	117.54	29.12	109.9	1.19922	1.91611	Up	Up	1.49558e-42	3.32846e-41	K03327|1|0.0|706|rcu:RCOM_1593370|multidrug resistance protein, MATE family	GO:0031090//organelle membrane	GO:0015291//secondary active transmembrane transporter activity	GO:0015893//drug transport;GO:0003006//developmental process involved in reproduction	gi|255538528|ref|XP_002510329.1|/0/multidrug resistance pump, putative [Ricinus communis]
PAU015831.1	513	20.6	85.54	6.52	33.32	9.89	33.58	2.68	10.11	1.76356	1.91548	Up	Up	8.49282e-09	4.81032e-08	K01802|1|4e-28|122|ath:AT5G45680|peptidylprolyl isomerase [EC:5.2.1.8];K09569|5|3e-11|65.9|cre:CHLREDRAFT_120341|FK506-binding protein 2 [EC:5.2.1.8]	GO:0044436;GO:0009507//chloroplast	GO:0005488//binding;GO:0016853//isomerase activity	-	gi|224053655|ref|XP_002297914.1|/1.07368e-35/predicted protein [Populus trichocarpa]
PAU010711.3	1713	80	279.94	34	169	10.83	31.75	3.91	14.65	1.55172	1.90566	Up	Up	9.6379e-21	1.13199e-19	K04733|1|6e-47|187|smo:SELMODRAFT_159261|interleukin-1 receptor-associated kinase 4 [EC:2.7.11.1]	-	GO:0004672//protein kinase activity;GO:0000166//nucleotide binding	-	gi|225425928|ref|XP_002267668.1|/2.34847e-117/PREDICTED: probable LRR receptor-like serine/threonine-protein kinase At1g67720-like [Vitis vinifera]
PAU030560.1	747	62	170	56	280	19.89	45.1	15.32	57.13	1.18108	1.89883	Up	Up	1.6023e-09	9.69332e-09	K09571|1|7e-24|108|zma:100273568|FK506-binding protein 4/5 [EC:5.2.1.8];K01802|4|6e-19|92.4|cme:CMH207C|peptidylprolyl isomerase [EC:5.2.1.8]	-	GO:0016859//cis-trans isomerase activity	GO:0044267//cellular protein metabolic process	gi|351721330|ref|NP_001235670.1|/4.10992e-51/uncharacterized protein LOC100500018 [Glycine max]
PAU015948.1	723	0	46	16	80	0.001	12.62	4.53	16.89	13.6234	1.89859	Up	Up	4.98296e-13	3.88734e-12	-	GO:0043231//intracellular membrane-bounded organelle	GO:0003676//nucleic acid binding	-	gi|225424540|ref|XP_002281928.1|/3.11097e-24/PREDICTED: uncharacterized protein LOC100262842 [Vitis vinifera]
PAU026077.1	2664	93	231	48	235	8.02	16.76	3.51	13.01	1.06335	1.89008	Up	Up	1.74929e-10	1.13273e-09	K10143|1|0.0|981|rcu:RCOM_0073590|E3 ubiquitin-protein ligase RFWD2 [EC:6.3.2.19]	GO:0043234//protein complex;GO:0044424	GO:0005515//protein binding;GO:0003824//catalytic activity	-	gi|460397354|ref|XP_004244232.1|/0/PREDICTED: protein SPA1-RELATED 3-like [Solanum lycopersicum]
PAU012957.1	696	51	322	67	332	17.63	91.91	19.77	72.95	2.38219	1.8836	Up	Up	1.2041e-40	2.55984e-39	K09338|1|6e-38|155|aly:ARALYDRAFT_486694|homeobox-leucine zipper protein	GO:0043231//intracellular membrane-bounded organelle	-	GO:0009725//response to hormone;GO:0006355//regulation of transcription, DNA-templated;GO:0006970//response to osmotic stress	gi|224130632|ref|XP_002320889.1|/6.36628e-48/predicted protein [Populus trichocarpa]
PAU000760.1	1002	15	90	13	64	3.53	17.64	2.61	9.62	2.32111	1.88199	Up	Up	5.64378e-12	4.08398e-11	-	-	-	-	gi|147841694|emb|CAN68658.1|/1.9486e-42/hypothetical protein VITISV_015697 [Vitis vinifera]
PAU021101.1	618	109	1127	283	1403	42.79	364.03	94.91	349.35	3.08871	1.88004	Up	Up	9.08902e-181	1.04228e-178	-	-	GO:0046914//transition metal ion binding	GO:0006970//response to osmotic stress	gi|118162023|gb|ABK64186.1|/2.71553e-102/CBS domain-containing protein [Solenostemon scutellarioides]
PAU028502.1	1446	15	259	92	448.99	2.42	34.9	12.59	46.29	3.85015	1.87842	Up	Up	7.33142e-51	1.92411e-49	K13692|1|8e-71|266|vvi:100252177|UDP-glucose:(indol-3-yl)acetate beta-D-glucosyltransferase [EC:2.4.1.121];K13691|5|8e-58|223|pop:POPTR_807713|pathogen-inducible salicylic acid glucosyltransferase [EC:2.4.1.-]	-	GO:0016757//transferase activity, transferring glycosyl groups	-	gi|431812557|gb|AGA84057.1|/2.23041e-176/UDP-glucosyltransferase isoform 1 [Picrorhiza kurrooa]
PAU005669.1	1131	19.19	170.58	57.85	282.93	3.99	29.53	10.22	37.54	2.88772	1.87703	Up	Up	8.25934e-27	1.19348e-25	-	GO:0043231//intracellular membrane-bounded organelle	-	-	gi|460411860|ref|XP_004251322.1|/7.34253e-113/PREDICTED: uncharacterized protein LOC101266600 [Solanum lycopersicum]
PAU010805.1	615	58	170	47	232	22.89	55.19	15.85	58.07	1.26969	1.87331	Up	Up	1.58637e-10	1.03183e-09	-	GO:0043234//protein complex	GO:0042393//histone binding	GO:2000028//regulation of photoperiodism, flowering	gi|380710177|gb|AFD98847.1|/2.53586e-68/vernalization insensitive 3 [Solanum lycopersicum]
PAU010940.1	219	152.73	2884.16	355.28	1848.36	194.3	2845.95	395.55	1442.2	3.87255	1.86634	Up	Up	0	0	-	-	GO:0043169//cation binding	-	gi|19549|emb|CAA36249.1|/2.58018e-22/metallothionein [Mimulus guttatus]
PAU027304.1	2055	220	1661	445	2147	24.73	156.64	42.42	154.66	2.66312	1.86628	Up	Up	8.12634e-227	1.2284e-224	K12118|1|0.0|1125|pop:POPTR_830225|cryptochrome 1	-	GO:0003913//DNA photolyase activity	GO:0006259//DNA metabolic process	gi|38037416|gb|AAR08429.1|/0/cryptochrome 1 [Orobanche minor]
PAU006571.1	1389	5	66	11	53	0.84	9.26	1.57	5.69	3.46255	1.85766	Up	Up	6.84688e-13	5.29178e-12	K10956|1|0.0|837|vvi:100250458|protein transport protein SEC61 subunit alpha	GO:0044464	GO:0008320//protein transmembrane transporter activity	GO:0006810//transport	gi|462395226|gb|EMJ01025.1|/0/hypothetical protein PRUPE_ppa005115mg [Prunus persica]
PAU028756.1	780	118	496	103	497	36.16	125.82	26.91	96.92	1.79889	1.84865	Up	Up	4.42284e-44	1.02244e-42	-	GO:0009534//chloroplast thylakoid	-	-	gi|297740242|emb|CBI30424.3|/1.42667e-73/unnamed protein product [Vitis vinifera]
PAU014352.1	2346	0	32	21	100	0.001	2.64	1.75	6.3	11.3663	1.848	Up	Up	2.82966e-09	1.67272e-08	K06694|1|7e-17|87.8|ath:AT2G03430|26S proteasome non-ATPase regulatory subunit 10	GO:0031224//intrinsic component of membrane	-	-	gi|462396430|gb|EMJ02229.1|/1.58578e-172/hypothetical protein PRUPE_ppa005666mg [Prunus persica]
PAU024928.1	951	60	187	25	120	14.93	38.67	5.29	19.04	1.373	1.84769	Up	Up	1.79697e-12	1.35246e-11	K14499|1|1e-56|218|vvi:100243702|BRI1 kinase inhibitor 1	-	-	-	gi|225458591|ref|XP_002284646.1|/1.8439e-55/PREDICTED: BRI1 kinase inhibitor 1 [Vitis vinifera]
PAU002705.1	591	31	458	61	294	12.77	155	21.47	76.75	3.60144	1.83784	Up	Up	7.52804e-85	3.38966e-83	-	-	-	-	gi|460403396|ref|XP_004247177.1|/1.24876e-45/PREDICTED: uncharacterized protein LOC101259575 isoform 1 [Solanum lycopersicum]
PAU018299.2	2571	143	605.02	73	344.94	12.79	45.49	5.54	19.8	1.83053	1.83754	Up	Up	9.26964e-54	2.56585e-52	K15213|1|6e-55|214|sbi:SORBI_09g016515|TATA box-binding protein-associated factor RNA polymerase I subunit B	-	-	-	gi|33318329|gb|AAQ05032.1|AF468223_1/5.33359e-145/phospholipase A1 [Nicotiana tabacum]
PAU000401.1	4695	487	2512	373	1755	23.68	102.96	15.36	54.82	2.12034	1.83552	Up	Up	5.67304e-262	1.02374e-259	-	GO:0044464	GO:0015197//peptide transporter activity	GO:0006810//transport;GO:0030003//cellular cation homeostasis	gi|460409738|ref|XP_004250295.1|/0/PREDICTED: oligopeptide transporter 3-like [Solanum lycopersicum]
PAU027940.1	1041	22	111	16	76	4.98	20.92	3.08	10.98	2.07067	1.83388	Up	Up	8.4272e-13	6.4809e-12	K14484|1|3e-32|136|aly:ARALYDRAFT_470436|auxin-responsive protein IAA	-	-	GO:0009725//response to hormone	gi|365818535|gb|AEX00356.1|/3.26552e-52/IAA13 [Solanum lycopersicum]
PAU003419.1	1179	11.7	54.61	14.53	68.94	2.33	9.06	2.46	8.76	1.95918	1.83227	Up	Up	9.7817e-07	4.56512e-06	K11821|1|1e-57|221|aly:ARALYDRAFT_895283|desulfoglucosinolate sulfotransferase A/B/C [EC:2.8.2.-]	-	GO:0016782//transferase activity, transferring sulfur-containing groups	-	gi|224120802|ref|XP_002330955.1|/2.05357e-89/predicted protein [Populus trichocarpa]
PAU013462.1	1860	117	1155	188	885	14.56	120.5	19.85	70.56	3.04895	1.82971	Up	Up	1.81072e-181	2.0971e-179	-	-	-	GO:0006351//transcription, DNA-templated	gi|460414437|ref|XP_004252577.1|/1.97338e-82/PREDICTED: uncharacterized protein LOC101262091 [Solanum lycopersicum]
PAU006021.1	852	131	892	172	817	36.58	206.56	40.91	145.32	2.49743	1.82871	Up	Up	2.93538e-115	1.92487e-113	K09872|1|2e-138|489|ath:AT4G35100|aquaporin PIP	GO:0031224//intrinsic component of membrane	-	GO:0006810//transport	gi|17940742|gb|AAL49750.1|AF452012_1/3.9988e-144/aquaporin-like protein [Petunia x hybrida]
PAU009488.3	2529	94	290	104	487	8.55	22.17	8.02	28.42	1.37461	1.82523	Up	Up	2.75498e-18	2.8954e-17	K09287|1|5e-13|75.1|aly:ARALYDRAFT_888685|RAV-like factor	-	-	-	gi|460407196|ref|XP_004249040.1|/0/PREDICTED: B3 domain-containing protein Os07g0679700-like [Solanum lycopersicum]
PAU013429.1	852	8	56	14	66	2.23	12.97	3.33	11.74	2.54006	1.81784	Up	Up	1.26062e-08	7.02563e-08	-	-	-	-	gi|225457863|ref|XP_002269120.1|/3.85732e-38/PREDICTED: uncharacterized protein LOC100259118 [Vitis vinifera]
PAU004224.1	645	31	255	74	350	11.62	78.78	23.7	83.31	2.76122	1.8136	Up	Up	6.80154e-38	1.33502e-36	K14397|1|6e-63|238|rcu:RCOM_1496400|cleavage and polyadenylation specificity factor subunit 5	-	GO:0003824//catalytic activity;GO:0005488//binding	-	gi|225444838|ref|XP_002279095.1|/1.3751e-91/PREDICTED: cleavage and polyadenylation specificity factor subunit 5-like [Vitis vinifera]
PAU014138.1	2100	83	242	81	376	9.12	22.33	7.55	26.5	1.29188	1.81144	Up	Up	2.79462e-14	2.36998e-13	K14486|1|2e-78|291|pop:POPTR_589324|auxin response factor	GO:0043231//intracellular membrane-bounded organelle	GO:0003676//nucleic acid binding;GO:0005515//protein binding	GO:0006351//transcription, DNA-templated;GO:0009755//hormone-mediated signaling pathway	gi|225435334|ref|XP_002282437.1|/0/PREDICTED: auxin response factor 18-like [Vitis vinifera]
PAU024067.1	807	24	486	121	568	7.1	119.02	30.48	106.9	4.06724	1.81033	Up	Up	4.22172e-98	2.26446e-96	K01090|1|3e-30|130|sbi:SORBI_01g038410|protein phosphatase [EC:3.1.3.16];K14497|2|3e-25|113|vcn:VOLCADRAFT_61058|protein phosphatase 2C [EC:3.1.3.16]	-	GO:0004721//phosphoprotein phosphatase activity	-	gi|350536387|ref|NP_001234500.1|/5.64662e-113/protein phosphatase 2C [Solanum lycopersicum]
PAU029183.1	1236	286.14	2761.3	321.49	1492.88	54.21	436.6	51.76	180.77	3.00968	1.80425	Up	Up	0	0	K01369|1|5e-132|469|rcu:RCOM_0798420|legumain [EC:3.4.22.34]	-	GO:0004175//endopeptidase activity	GO:0019538//protein metabolic process	gi|233142300|gb|ACQ91103.1|/1.04304e-131/vacuolar processing enzyme a [Populus tomentosa]
PAU000427.1	1512	169	1008	239	1105	26.01	129.79	31.23	108.83	2.31904	1.80107	Up	Up	6.72948e-119	4.55394e-117	K08150|1|0.0|734|pop:POPTR_831764|MFS transporter, SP family, solute carrier family 2 (myo-inositol transporter), member 13	GO:0031224//intrinsic component of membrane	GO:0016628//oxidoreductase activity, acting on the CH-CH group of donors, NAD or NADP as acceptor;GO:0005365//myo-inositol transmembrane transporter activity	GO:0008152//metabolic process;GO:0071702	gi|460409698|ref|XP_004250275.1|/0/PREDICTED: inositol transporter 4 isoform 1 [Solanum lycopersicum]
PAU009537.2	2145	17	85	23	106	1.83	7.68	2.1	7.31	2.06926	1.79948	Up	Up	4.8736e-10	3.0638e-09	-	-	-	-	gi|298204770|emb|CBI25268.3|/8.98591e-50/unnamed protein product [Vitis vinifera]
PAU028088.1	756	31	186	95	443	9.82	48.73	25.66	89.26	2.31102	1.79849	Up	Up	2.61312e-23	3.36454e-22	K06889|1|3e-91|332|rcu:RCOM_1047030|	-	GO:0003824//catalytic activity	-	gi|255546123|ref|XP_002514121.1|/3.52038e-90/valacyclovir hydrolase, putative [Ricinus communis]
PAU003048.1	675	5	45	9	42	1.79	13.26	2.74	9.53	2.88905	1.7983	Up	Up	5.12354e-08	2.69966e-07	-	-	GO:0043169//cation binding	GO:0006812//cation transport	gi|358249170|ref|NP_001240260.1|/4.51536e-19/uncharacterized protein LOC100819572 [Glycine max]
PAU013775.1	801	133	1331	525	2443	39.63	328.49	133.32	463.39	3.05118	1.79733	Up	Up	3.96248e-210	5.55678e-208	-	-	-	-	gi|414145488|pdb|4DNP|A/9.13745e-132/Chain A, Crystal Structure Of Dad2
PAU011092.1	828	20	405	109	506	5.75	96.59	26.72	92.72	4.07024	1.79496	Up	Up	5.3336e-82	2.31212e-80	K09338|1|6e-37|152|aly:ARALYDRAFT_477377|homeobox-leucine zipper protein	-	GO:0003677//DNA binding	GO:0006351//transcription, DNA-templated	gi|359473283|ref|XP_002269605.2|/1.28276e-91/PREDICTED: homeobox-leucine zipper protein HAT5-like [Vitis vinifera]
PAU028978.1	597	16	91	28	131	6.52	30.47	9.75	33.83	2.22445	1.79483	Up	Up	1.11499e-11	7.90131e-11	-	GO:0009536//plastid	GO:0005488//binding	GO:0009890//negative regulation of biosynthetic process	gi|470128305|ref|XP_004300084.1|/4.7235e-32/PREDICTED: calvin cycle protein CP12-3, chloroplastic-like [Fragaria vesca subsp. vesca]
PAU013382.1	1293	18	79	18	83	3.25	11.93	2.77	9.6	1.87608	1.79315	Up	Up	1.69951e-08	9.38399e-08	K03115|1|4e-80|296|vvi:100262569|casein kinase II subunit beta;K00889|2|1e-26|119|gmx:100808235|1-phosphatidylinositol-4-phosphate 5-kinase [EC:2.7.1.68]	-	-	-	gi|460409802|ref|XP_004250327.1|/1.34686e-137/PREDICTED: uncharacterized protein LOC101249136 [Solanum lycopersicum]
PAU019348.1	1173	372	1190	143	659	74.4	198.49	24.31	84.21	1.41569	1.79244	Up	Up	6.10988e-74	2.36266e-72	K05275|1|5e-39|160|zma:100272747|pyridoxine 4-dehydrogenase [EC:1.1.1.65];K00064|2|6e-23|106|ath:AT4G33670|D-threo-aldose 1-dehydrogenase [EC:1.1.1.122]	-	GO:0004033//aldo-keto reductase (NADP) activity	GO:0008152//metabolic process	gi|460404273|ref|XP_004247608.1|/1.69366e-152/PREDICTED: perakine reductase-like [Solanum lycopersicum]
PAU017841.1	861	105	287	40	185	29	65.75	9.41	32.55	1.18094	1.79039	Up	Up	4.89808e-15	4.34702e-14	-	GO:0043231//intracellular membrane-bounded organelle	-	GO:0009267//cellular response to starvation	gi|462420163|gb|EMJ24426.1|/1.42289e-88/hypothetical protein PRUPE_ppa009366mg [Prunus persica]
PAU021645.1	1194	17	96	18	82	3.34	15.72	3	10.29	2.23468	1.77821	Up	Up	3.4306e-12	2.52086e-11	-	-	-	-	gi|225456741|ref|XP_002268569.1|/5.65801e-111/PREDICTED: transcription factor TCP15-like [Vitis vinifera]
PAU029575.1	813	76	536	298	1367	22.29	130.27	74.49	255.31	2.54704	1.77713	Up	Up	1.82009e-71	6.80095e-70	-	-	-	-	gi|2981169|gb|AAC06243.1|/1.94568e-36/osmotic stress-induced zinc-finger protein [Nicotiana tabacum]
PAU005615.1	1587	14	90	30	136	2.05	11.03	3.73	12.75	2.42774	1.77325	Up	Up	1.70746e-12	1.28634e-11	K00924|1|0.0|696|ath:AT3G50530|[EC:2.7.1.-]	-	GO:0046872//metal ion binding;GO:0004674//protein serine/threonine kinase activity;GO:0032559	GO:0006464//cellular protein modification process	gi|460369917|ref|XP_004230803.1|/0/PREDICTED: CDPK-related kinase 5-like [Solanum lycopersicum]
PAU027615.2	2334	464.86	3571.7	929.51	4198.12	45.89	296.12	77.79	265.73	2.68993	1.7723	Up	Up	0	0	K01369|1|0.0|678|vvi:100244137|legumain [EC:3.4.22.34]	-	GO:0004175//endopeptidase activity	GO:0019538//protein metabolic process	gi|462419182|gb|EMJ23445.1|/0/hypothetical protein PRUPE_ppa004713mg [Prunus persica]
PAU029696.1	1170	56	149	56	253	11.23	24.92	9.55	32.41	1.14995	1.76287	Up	Up	4.06198e-08	2.15986e-07	-	-	-	-	gi|225452298|ref|XP_002272341.1|/0/PREDICTED: uncharacterized protein LOC100264636 [Vitis vinifera]
PAU003683.1	846	153	952	170	771	43.04	222.07	40.74	138.15	2.36726	1.76172	Up	Up	8.6316e-116	5.70838e-114	-	-	-	-	gi|460369550|ref|XP_004230625.1|/1.24771e-89/PREDICTED: putative glutamine amidotransferase YLR126C-like [Solanum lycopersicum]
PAU007591.1	2442	117	374	94	421	11.03	29.62	7.51	25.45	1.42514	1.76078	Up	Up	2.44076e-24	3.27107e-23	K12617|1|0.0|848|vvi:100267869|DNA topoisomerase 2-associated protein PAT1	-	-	-	gi|359494575|ref|XP_002267779.2|/0/PREDICTED: uncharacterized protein LOC100267869 [Vitis vinifera]
PAU025234.1	537	22	158	26	119	10.05	59.11	10.16	34.39	2.55621	1.75909	Up	Up	2.36836e-22	2.93261e-21	-	-	-	-	gi|460379604|ref|XP_004235551.1|/9.81652e-54/PREDICTED: uncharacterized protein LOC101253267 [Solanum lycopersicum]
PAU024117.1	1596	84	231	107	480	12.23	28.15	13.22	44.73	1.20271	1.75852	Up	Up	1.66887e-12	1.25849e-11	K00854|1|0.0|865|vvi:100252425|xylulokinase [EC:2.7.1.17]	GO:0044444	GO:0016773//phosphotransferase activity, alcohol group as acceptor	GO:0006796//phosphate-containing compound metabolic process;GO:0019321//pentose metabolic process	gi|225458968|ref|XP_002285560.1|/0/PREDICTED: xylulose kinase [Vitis vinifera]
PAU002624.1	4140	1177	4279	967	4314	64.99	199.04	45.22	152.98	1.61477	1.75831	Up	Up	0	0	-	GO:0009527//plastid outer membrane	GO:0017111//nucleoside-triphosphatase activity;GO:0005488//binding	GO:0006605//protein targeting;GO:0009207	gi|225437318|ref|XP_002267274.1|/0/PREDICTED: translocase of chloroplast 159, chloroplastic-like [Vitis vinifera]
PAU011640.1	1686	4	556.81	171.22	766.44	0.55	64.18	20	67.54	6.86655	1.75574	Up	Up	1.59925e-141	1.344e-139	K00517|1|9e-130|462|ath:AT4G31940|[EC:1.14.-.-];K05280|2|3e-76|284|aly:ARALYDRAFT_487632|flavonoid 3'-monooxygenase [EC:1.14.13.21]	-	GO:0046872//metal ion binding	-	gi|451167578|gb|AGF30364.1|/0/CYP450 monooxygenase CYP82D33 [Ocimum basilicum]
PAU030186.1	1449	22	117	23	103	3.54	15.73	3.14	10.6	2.1517	1.75523	Up	Up	5.8205e-14	4.82534e-13	K13030|1|5e-68|256|sbi:SORBI_01g001220|cyanohydrin beta-glucosyltransferase [EC:2.4.1.85];K13493|2|5e-61|233|ath:AT5G05870|cytokinin-N-glucosyltransferase [EC:2.4.1.-];K13692|4|2e-59|228|vvi:100252177|UDP-glucose:(indol-3-yl)acetate beta-D-glucosyltransferase [EC:2.4.1.121];K13691|5|8e-53|206|pop:POPTR_718172|pathogen-inducible salicylic acid glucosyltransferase [EC:2.4.1.-]	-	-	-	gi|359486567|ref|XP_002280470.2|/1.60295e-174/PREDICTED: LOW QUALITY PROTEIN: UDP-glycosyltransferase 85A1-like [Vitis vinifera]
PAU025982.1	3561	1805	5889	1407	6257.58	116.06	318.79	76.63	258.32	1.45774	1.75318	Up	Up	0	0	K08360|1|8e-15|81.6|rcu:RCOM_0597000|cytochrome b-561	GO:0009527//plastid outer membrane	-	GO:0009658//chloroplast organization	gi|460386574|ref|XP_004238973.1|/0/PREDICTED: uncharacterized protein LOC101267989 [Solanum lycopersicum]
PAU023362.1	1470	89	307	413	1846.91	14.1	40.68	55.56	187.21	1.52862	1.75254	Up	Up	2.2872e-22	2.83664e-21	K00166|1|6e-180|628|vvi:100245451|2-oxoisovalerate dehydrogenase E1 component, alpha subunit [EC:1.2.4.4]	-	GO:0016903//oxidoreductase activity, acting on the aldehyde or oxo group of donors	-	gi|225457857|ref|XP_002268860.1|/8.37585e-179/PREDICTED: 2-oxoisovalerate dehydrogenase subunit alpha, mitochondrial [Vitis vinifera]
PAU018445.1	2109	75	261	70	311	8.21	23.98	6.5	21.82	1.54638	1.74714	Up	Up	1.89427e-19	2.10285e-18	-	-	GO:0005488//binding	-	gi|460411033|ref|XP_004250919.1|/1.54907e-171/PREDICTED: zinc finger CCCH domain-containing protein 46-like isoform 2 [Solanum lycopersicum]
PAU023843.1	1236	88	593	186	830	16.67	93.76	29.95	100.5	2.49172	1.74657	Up	Up	1.07514e-76	4.38322e-75	K07407|1|3e-167|586|vvi:100248541|alpha-galactosidase [EC:3.2.1.22]	GO:0031410//cytoplasmic vesicle;GO:0043231//intracellular membrane-bounded organelle	GO:0043167//ion binding;GO:0015925//galactosidase activity	GO:0044238	gi|52699549|gb|AAU86897.1|/2.99286e-179/glycosyl hydrolase family-like protein [Salvia miltiorrhiza]
PAU030828.1	1662	113	346	54	240	15.78	40.47	6.4	21.46	1.35876	1.74551	Up	Up	2.70328e-21	3.23546e-20	K14494|1|5e-22|104|gmx:547718|DELLA protein	-	-	-	gi|156070763|gb|ABU45178.1|/1.36702e-180/unknown [Solanum melongena]
PAU020965.1	2625	283.49	686.39	534.31	2362.44	24.83	50.54	39.67	132.75	1.02534	1.74259	Up	Up	7.51804e-27	1.08839e-25	K01805|1|0.0|866|rcu:RCOM_0077940|xylose isomerase [EC:5.3.1.5]	GO:0031090//organelle membrane;GO:0043231//intracellular membrane-bounded organelle	GO:0046872//metal ion binding;GO:0016861//intramolecular oxidoreductase activity, interconverting aldoses and ketoses	GO:0019321//pentose metabolic process;GO:0006007//glucose catabolic process	gi|255583291|ref|XP_002532409.1|/0/Xylose isomerase, putative [Ricinus communis]
PAU013555.1	666	79	330	131	589	28.63	98.61	40.53	135.54	1.78421	1.74166	Up	Up	1.13185e-29	1.79852e-28	K06966|1|3e-110|395|rcu:RCOM_1597390|	-	GO:0003824//catalytic activity	-	gi|340248744|dbj|BAK52670.1|/9.83465e-112/cytokinin riboside 5'-monophosphate phosphoribohydrolase [Petunia x hybrida]
PAU001348.1	774	22	87	21	94	6.8	22.25	5.53	18.48	1.7102	1.74061	Up	Up	2.1102e-08	1.15449e-07	-	-	-	GO:0009987//cellular process	gi|255580708|ref|XP_002531176.1|/6.75861e-68/nucleic acid binding protein, putative [Ricinus communis]
PAU000861.1	2166	40	302	73	322	4.26	27	6.59	21.99	2.66403	1.7385	Up	Up	1.34651e-42	3.00244e-41	K08269|1|0.0|949|vvi:100251048|unc51-like kinase [EC:2.7.11.1]	-	GO:0004674//protein serine/threonine kinase activity;GO:0000166//nucleotide binding	-	gi|225440496|ref|XP_002273930.1|/0/PREDICTED: serine/threonine-protein kinase atg-1 [Vitis vinifera]
PAU019814.1	3633	85	311.38	52	229	5.36	16.52	2.78	9.26	1.62391	1.73593	Up	Up	2.63298e-24	3.52259e-23	K13415|1|0.0|1555|vvi:100252647|protein brassinosteroid insensitive 1 [EC:2.7.10.1 2.7.11.1]	GO:0032991//macromolecular complex;GO:0043231//intracellular membrane-bounded organelle;GO:0031224//intrinsic component of membrane	GO:0004702//receptor signaling protein serine/threonine kinase activity;GO:0016791//phosphatase activity;GO:0046983//protein dimerization activity;GO:0042802//identical protein binding;GO:0032559;GO:0008289//lipid binding	GO:0009908//flower development;GO:0009720//detection of hormone stimulus;GO:0048827//phyllome development;GO:0048878//chemical homeostasis;GO:0009411//response to UV;GO:0010208//pollen wall assembly;GO:0043401//steroid hormone mediated signaling pathway;GO:0006464//cellular protein modification process;GO:0006950//response to stress	gi|29427825|sp|Q8L899.1|BRI1_SOLPE/0/RecName: Full=Systemin receptor SR160; AltName: Full=Brassinosteroid LRR receptor kinase; Flags: Precursor
PAU009384.1	5331	138	328.99	64	281	5.9	11.87	2.32	7.72	1.00853	1.73448	Up	Up	4.28124e-13	3.3534e-12	K10581|1|2e-170|598|gmx:100805463|ubiquitin-conjugating enzyme E2 O [EC:6.3.2.19]	-	-	-	gi|359496164|ref|XP_002269383.2|/0/PREDICTED: uncharacterized protein LOC100253928 [Vitis vinifera]
PAU005576.1	1284	69	281	89	393	12.57	42.74	13.77	45.76	1.7656	1.73256	Up	Up	7.58686e-25	1.03708e-23	K14432|1|6e-99|359|vvi:100243434|ABA responsive element binding factor	-	-	-	gi|147795293|emb|CAN64991.1|/9.34266e-99/hypothetical protein VITISV_001773 [Vitis vinifera]
PAU005940.1	561	23	87	33	148	10.02	31.09	12.3	40.83	1.63357	1.73097	Up	Up	4.77634e-08	2.52586e-07	-	-	GO:0004672//protein kinase activity;GO:0000166//nucleotide binding	-	gi|224140401|ref|XP_002323571.1|/3.46936e-31/predicted protein [Populus trichocarpa]
PAU005766.1	1290	75	216	48	211	13.59	32.69	7.39	24.45	1.2663	1.72619	Up	Up	1.1588e-12	8.84742e-12	K14181|1|9e-15|79.7|vvi:100256880|valencene synthase [EC:4.2.3.73];K12929|2|8e-06|50.1|rcu:RCOM_1574190|casbene synthase [EC:4.2.3.8]	GO:0031224//intrinsic component of membrane	-	-	gi|359484042|ref|XP_002263050.2|/7.92492e-114/PREDICTED: transmembrane protein 56-like [Vitis vinifera]
PAU023564.2	1875	109	263	177	775	13.45	27.22	18.53	61.28	1.01706	1.72555	Up	Up	4.1699e-11	2.83668e-10	K01968|1|0.0|931|vvi:100853875|3-methylcrotonyl-CoA carboxylase alpha subunit [EC:6.4.1.4]	GO:0005840//ribosome;GO:0043231//intracellular membrane-bounded organelle	GO:0016421//CoA carboxylase activity;GO:0046914//transition metal ion binding;GO:0016879//ligase activity, forming carbon-nitrogen bonds;GO:0032559	GO:0006551//leucine metabolic process	gi|359479709|ref|XP_003632341.1|/0/PREDICTED: methylcrotonoyl-CoA carboxylase subunit alpha, mitochondrial-like [Vitis vinifera]
PAU028503.1	900	85	439.44	241	1061.99	22.41	96.18	54.09	178.44	2.10159	1.72201	Up	Up	2.80914e-47	6.95681e-46	K13692|1|6e-46|182|vvi:100252177|UDP-glucose:(indol-3-yl)acetate beta-D-glucosyltransferase [EC:2.4.1.121];K13691|2|7e-42|169|gmx:100781244|pathogen-inducible salicylic acid glucosyltransferase [EC:2.4.1.-]	-	GO:0008194//UDP-glycosyltransferase activity;GO:0016758//transferase activity, transferring hexosyl groups	-	gi|431812557|gb|AGA84057.1|/1.04833e-105/UDP-glucosyltransferase isoform 1 [Picrorhiza kurrooa]
PAU000147.1	1440	101	288	77	337	16.34	38.97	10.58	34.89	1.25396	1.72147	Up	Up	3.75276e-16	3.54404e-15	K05399|1|1e-96|352|osa:4340853|lipopolysaccharide-binding protein	GO:0031090//organelle membrane;GO:0043231//intracellular membrane-bounded organelle	GO:0005488//binding	-	gi|460397054|ref|XP_004244083.1|/3.31403e-172/PREDICTED: putative BPI/LBP family protein At1g04970-like [Solanum lycopersicum]
PAU025991.1	2028	30	109	37	161	3.42	10.42	3.57	11.75	1.60729	1.71866	Up	Up	2.35326e-09	1.39963e-08	K05681|1|1e-77|289|cme:CMS467C|ATP-binding cassette, subfamily G (WHITE), member 2;K12843|2|3e-63|241|vvi:100248403|U4/U6 small nuclear ribonucleoprotein PRP3;K05663|4|6e-17|87.8|rcu:RCOM_0261010|mitochondrial ABC transporter ATM	-	GO:0017111//nucleoside-triphosphatase activity;GO:0000166//nucleotide binding	-	gi|224108571|ref|XP_002314895.1|/0/white-brown-complex ABC transporter family [Populus trichocarpa]
PAU026460.1	4521	114	456	82	356	5.76	19.41	3.51	11.55	1.75266	1.71835	Up	Up	1.31766e-38	2.64429e-37	K05666|1|8e-164|577|olu:OSTLU_35503|ATP-binding cassette, subfamily C (CFTR/MRP), member 2;K05658|2|2e-56|219|ath:AT3G28415|ATP-binding cassette, subfamily B (MDR/TAP), member 1	GO:0031224//intrinsic component of membrane	GO:0017111//nucleoside-triphosphatase activity;GO:0016491//oxidoreductase activity;GO:0015405;GO:0032559	GO:0006810//transport;GO:0009207	gi|470143230|ref|XP_004307284.1|/0/PREDICTED: ABC transporter C family member 9-like [Fragaria vesca subsp. vesca]
PAU010642.1	738	26	185	29	128	8.45	49.69	8.04	26.45	2.55593	1.718	Up	Up	8.57314e-26	1.2037e-24	-	-	GO:0005488//binding;GO:0001071//nucleic acid binding transcription factor activity	GO:0010087//phloem or xylem histogenesis;GO:0032501//multicellular organismal process	gi|337733646|gb|AEI72272.1|/2.78026e-92/NAC domain transcription factor [Citrus trifoliata]
PAU002353.1	3441	23	95	27	117	1.53	5.32	1.52	5	1.79789	1.71786	Up	Up	1.95592e-09	1.1729e-08	-	-	-	-	gi|225446887|ref|XP_002279964.1|/5.2292e-74/PREDICTED: uncharacterized protein LOC100255858 [Vitis vinifera]
PAU013463.1	1317	72	268	81	352	12.77	39.72	12.21	39.93	1.63711	1.70941	Up	Up	1.4235e-21	1.72233e-20	-	-	-	GO:0006351//transcription, DNA-templated	gi|225460674|ref|XP_002266272.1|/2.96914e-148/PREDICTED: uncharacterized protein LOC100259010 [Vitis vinifera]
PAU020365.1	2856	11	93	31	132	0.88	6.29	2.11	6.81	2.83748	1.69041	Up	Up	7.08128e-15	6.22527e-14	K09291|1|5e-09|62.0|sbi:SORBI_04g028320|nucleoprotein TPR;K06636|2|2e-06|53.5|gmx:100785315|structural maintenance of chromosome 1;K10400|3|3e-06|52.8|rcu:RCOM_0773970|kinesin family member 15	GO:0043231//intracellular membrane-bounded organelle	-	-	gi|460388196|ref|XP_004239755.1|/0/PREDICTED: uncharacterized protein LOC101253381 [Solanum lycopersicum]
PAU028042.3	2595	20	180	76	323	1.77	13.41	5.71	18.36	2.92149	1.685	Up	Up	2.21176e-28	3.35861e-27	K03327|1|0.0|700|vvi:100257810|multidrug resistance protein, MATE family	GO:0031090//organelle membrane	GO:0015291//secondary active transmembrane transporter activity	GO:0015893//drug transport;GO:0051707//response to other organism	gi|297734274|emb|CBI15521.3|/0/unnamed protein product [Vitis vinifera]
PAU030887.1	1488	128	369	94	400	20.03	48.29	12.49	40.04	1.26956	1.68067	Up	Up	1.24359e-20	1.45549e-19	K03327|1|3e-164|576|vvi:100242777|multidrug resistance protein, MATE family	-	GO:0022857//transmembrane transporter activity	GO:0006810//transport	gi|460372405|ref|XP_004232021.1|/0/PREDICTED: MATE efflux family protein 9-like [Solanum lycopersicum]
PAU018936.1	930	22	89	14	60	5.6	18.83	3.04	9.74	1.74953	1.67985	Up	Up	9.44652e-09	5.32846e-08	K14484|1|3e-47|187|aly:ARALYDRAFT_470436|auxin-responsive protein IAA	-	-	-	gi|365818535|gb|AEX00356.1|/2.94952e-66/IAA13 [Solanum lycopersicum]
PAU022895.1	1134	118	320	140	597	24.44	55.25	24.66	78.99	1.17673	1.6795	Up	Up	2.23146e-16	2.14299e-15	K02641|1|0.0|661|gmx:100807968|ferredoxin--NADP+ reductase [EC:1.18.1.2]	GO:0034357;GO:0009536//plastid	GO:0046914//transition metal ion binding;GO:0008937//ferredoxin-NAD(P) reductase activity;GO:0050662//coenzyme binding;GO:0000166//nucleotide binding	GO:0051234//establishment of localization;GO:0006091//generation of precursor metabolites and energy	gi|358248040|ref|NP_001239798.1|/0/uncharacterized protein LOC100807968 [Glycine max]
PAU026027.1	3225	130	353	110	464	9.24	21.12	6.62	21.17	1.19265	1.67712	Up	Up	5.92618e-18	6.15049e-17	-	-	-	-	gi|225436136|ref|XP_002274971.1|/0/PREDICTED: uncharacterized protein LOC100252988 [Vitis vinifera]
PAU012896.1	1002	439	1230	69	294	103.43	241.08	13.83	44.2	1.22086	1.67625	Up	Up	6.27912e-62	2.01338e-60	K13082|1|4e-41|166|aly:ARALYDRAFT_494741|bifunctional dihydroflavonol 4-reductase/flavanone 4-reductase [EC:1.1.1.219 1.1.1.234]	-	GO:0016491//oxidoreductase activity	GO:0008152//metabolic process	gi|462416872|gb|EMJ21609.1|/2.2595e-107/hypothetical protein PRUPE_ppa008244mg [Prunus persica]
PAU015956.1	1209	886	2618	872	3689	171.74	423.39	143.66	456.95	1.30176	1.66938	Up	Up	6.09872e-142	5.18146e-140	K07407|1|0.0|671|pop:POPTR_228333|alpha-galactosidase [EC:3.2.1.22]	GO:0005576//extracellular region;GO:0005618//cell wall	GO:0043167//ion binding;GO:0015925//galactosidase activity	GO:0044238	gi|462419385|gb|EMJ23648.1|/0/hypothetical protein PRUPE_ppa006179mg [Prunus persica]
PAU028613.1	2925	27	74	26	109	2.12	4.88	1.73	5.49	1.20282	1.66603	Up	Up	7.52046e-05	0.000275525	-	-	-	-	gi|460402482|ref|XP_004246741.1|/0/PREDICTED: uncharacterized protein LOC101245690 [Solanum lycopersicum]
PAU002162.1	348	3	27	11	48	2.21	16.01	7	22.18	2.85686	1.66383	Up	Up	3.0826e-05	0.00012002	-	-	-	-	gi|224134687|ref|XP_002321883.1|/1.42058e-28/predicted protein [Populus trichocarpa]
PAU005915.1	312	30	123	49	215	25.08	82.09	35.42	112.1	1.71067	1.66215	Up	Up	9.55916e-12	6.80721e-11	K11254|1|1e-40|162|mtr:MTR_2g096100|histone H4	GO:0000785//chromatin;GO:0031090//organelle membrane;GO:0009536//plastid	GO:0003676//nucleic acid binding	GO:0034728//nucleosome organization	gi|470116831|ref|XP_004294578.1|/1.79947e-39/PREDICTED: histone H4-like [Fragaria vesca subsp. vesca]
PAU010067.1	3447	120	293	84	350	7.97	16.39	4.73	14.93	1.04016	1.6583	Up	Up	1.67951e-12	1.26611e-11	K10615|1|9e-16|84.7|cme:CMB070C|E3 ubiquitin-protein ligase HERC4 [EC:6.3.2.19];K11493|5|4e-11|69.3|ota:Ot03g05690|regulator of chromosome condensation	-	-	-	gi|460381460|ref|XP_004236467.1|/0/PREDICTED: uncharacterized protein LOC101257851 [Solanum lycopersicum]
PAU027547.1	2358	17.44	55.21	29.8	124.01	1.7	4.53	2.47	7.77	1.41398	1.6534	Up	Up	9.71914e-05	0.000350724	-	GO:0043231//intracellular membrane-bounded organelle;GO:0016020//membrane	GO:0005216//ion channel activity	GO:0009612//response to mechanical stimulus	gi|460399048|ref|XP_004245056.1|/0/PREDICTED: mechanosensitive ion channel protein 10-like [Solanum lycopersicum]
PAU010243.1	978	40.63	117.69	16.08	67.44	9.82	23.65	3.31	10.4	1.26805	1.65168	Up	Up	1.23482e-07	6.26669e-07	-	-	-	-	gi|460392719|ref|XP_004241961.1|/6.4111e-59/PREDICTED: uncharacterized protein LOC101266834 [Solanum lycopersicum]
PAU003700.1	1401	74	683	146	609	12.32	95.04	20.64	64.85	2.94753	1.65166	Up	Up	1.01357e-104	5.95833e-103	-	-	-	-	gi|460369446|ref|XP_004230573.1|/8.85468e-130/PREDICTED: uncharacterized protein LOC101252825 [Solanum lycopersicum]
PAU011724.1	1323	163	456	120	500	28.78	67.27	18	56.46	1.2249	1.64923	Up	Up	6.23398e-24	8.23614e-23	K12662|1|4e-07|54.3|ppp:PHYPADRAFT_119600|U4/U6 small nuclear ribonucleoprotein PRP4;K03130|2|1e-06|53.1|ota:Ot10g02330|transcription initiation factor TFIID subunit 5;K12816|3|1e-06|52.8|smo:SELMODRAFT_78344|pre-mRNA-processing factor 17;K14855|4|3e-06|51.6|gmx:100796328|ribosome assembly protein 4;K12602|5|3e-06|51.6|ota:Ot10g00230|WD repeat-containing protein 61	-	-	-	gi|462419161|gb|EMJ23424.1|/0/hypothetical protein PRUPE_ppa005865mg [Prunus persica]
PAU009076.1	2124	105	978	196	813	11.41	89.2	18.06	56.63	2.96674	1.64877	Up	Up	7.42222e-150	6.82932e-148	K15172|1|8e-30|130|vcn:VOLCADRAFT_106802|transcription elongation factor SPT5	-	GO:0046872//metal ion binding	-	gi|359481761|ref|XP_002277747.2|/0/PREDICTED: zinc finger CCCH domain-containing protein 30-like [Vitis vinifera]
PAU025777.1	1080	64	236	134	559	13.95	42.84	24.83	77.77	1.61869	1.64713	Up	Up	5.6791e-19	6.16335e-18	-	-	-	-	gi|350535054|ref|NP_001234429.1|/9.99978e-72/dicyanin precursor [Solanum lycopersicum]
PAU006613.1	522	6	32	84	356	2.83	12.33	33.87	106.03	2.1233	1.64639	Up	Up	0.000109975	0.000392956	-	GO:0016020//membrane	-	GO:0006950//response to stress	gi|460365665|ref|XP_004228721.1|/2.77591e-50/PREDICTED: protein PLANT CADMIUM RESISTANCE 2-like [Solanum lycopersicum]
PAU003439.1	1221	14	55	12	50	2.69	8.81	1.96	6.13	1.71154	1.64503	Up	Up	9.98944e-06	4.13559e-05	K03453|1|5e-13|73.9|vcn:VOLCADRAFT_102664|bile acid:Na+ symporter, BASS family	-	-	-	gi|359488181|ref|XP_002280096.2|/1.0778e-72/PREDICTED: uncharacterized protein LOC100249716 [Vitis vinifera]
PAU001047.1	2100	28	216	15	62	3.08	19.93	1.4	4.37	2.69394	1.64221	Up	Up	2.96296e-31	4.91974e-30	K14486|1|3e-170|597|gmx:100819023|auxin response factor	-	GO:0005488//binding	GO:0009725//response to hormone;GO:0050794//regulation of cellular process	gi|255555629|ref|XP_002518850.1|/0/hypothetical protein RCOM_1311830 [Ricinus communis]
PAU012730.1	1479	66	218	78	323	10.39	28.71	10.43	32.54	1.46636	1.64148	Up	Up	1.88646e-15	1.71879e-14	K00819|1|0.0|746|rcu:RCOM_0631280|ornithine--oxo-acid transaminase [EC:2.6.1.13]	GO:0043231//intracellular membrane-bounded organelle	GO:0008483//transaminase activity;GO:0046914//transition metal ion binding;GO:0048037//cofactor binding	GO:0006527//arginine catabolic process;GO:0006591//ornithine metabolic process;GO:0006972//hyperosmotic response;GO:0006560//proline metabolic process	gi|304650830|gb|ADM47437.1|/0/ornithine aminotransferase [Nicotiana tabacum]
PAU006779.1	6654	576	1864	1368	5614	19.71	53.82	39.62	123.48	1.44921	1.63998	Up	Up	1.02702e-116	6.8504e-115	K00264|1|0.0|3725|vvi:100246868|glutamate synthase (NADPH/NADH) [EC:1.4.1.13 1.4.1.14]	GO:0009532//plastid stroma	GO:0045181//glutamate synthase activity, NAD(P)H as acceptor;GO:0051536//iron-sulfur cluster binding;GO:0046914//transition metal ion binding;GO:0000166//nucleotide binding;GO:0050662//coenzyme binding	GO:0010038//response to metal ion;GO:0040007//growth;GO:0006536//glutamate metabolic process	gi|460378389|ref|XP_004234955.1|/0/PREDICTED: glutamate synthase 1 [NADH], chloroplastic-like [Solanum lycopersicum]
PAU028542.1	1065	42	111	22	91.01	9.29	20.44	4.14	12.85	1.13764	1.63407	Up	Up	2.6148e-06	1.16031e-05	K15688|1|6e-07|53.5|bdi:100838731|E3 ubiquitin-protein ligase MUL1 [EC:6.3.2.19];K01931|3|1e-06|52.4|ppp:PHYPADRAFT_82022|protein neuralized [EC:6.3.2.19]	-	GO:0046914//transition metal ion binding	-	gi|460402325|ref|XP_004246663.1|/5.2711e-134/PREDICTED: probable E3 ubiquitin-protein ligase LOG2-like [Solanum lycopersicum]
PAU002468.2	2088	50	122	30	123	5.53	11.32	2.81	8.72	1.03352	1.63376	Up	Up	5.70422e-06	2.42802e-05	K15639|1|9e-90|329|aly:ARALYDRAFT_901457|cytochrome P450, family 734, subfamily A, polypeptide 1 (PHYB activation tagged suppressor 1) [EC:1.14.-.-];K10717|5|1e-82|306|ath:AT1G67110|cytokinin trans-hydroxylase	-	GO:0016491//oxidoreductase activity;GO:0005506//iron ion binding	-	gi|470122350|ref|XP_004297206.1|/5.12914e-143/PREDICTED: cytochrome P450 734A1-like [Fragaria vesca subsp. vesca]
PAU000934.1	312	17	104	25	107	14.21	69.41	18.07	55.79	2.28824	1.62641	Up	Up	8.32528e-14	6.83854e-13	K11254|1|1e-40|162|mtr:MTR_2g096100|histone H4	GO:0000785//chromatin;GO:0031090//organelle membrane;GO:0009536//plastid	GO:0003676//nucleic acid binding	GO:0034728//nucleosome organization	gi|470116831|ref|XP_004294578.1|/1.79947e-39/PREDICTED: histone H4-like [Fragaria vesca subsp. vesca]
PAU024170.1	4653	610.27	1690.08	446	1813.08	29.95	69.9	18.53	57.15	1.22274	1.62489	Up	Up	9.142e-83	4.00031e-81	K03255|1|4e-47|189|ppp:PHYPADRAFT_203627|protein TIF31	-	-	-	gi|255553265|ref|XP_002517675.1|/0/eukaryotic translation initiation factor 3 subunit, putative [Ricinus communis]
PAU015943.1	639	24	85	13	54	9.09	26.52	4.21	12.98	1.54473	1.6244	Up	Up	2.2362e-07	1.109e-06	-	-	-	-	gi|225424520|ref|XP_002281819.1|/1.17265e-42/PREDICTED: uncharacterized protein LOC100242197 [Vitis vinifera]
PAU026544.1	807	33	133	45	185	9.76	32.57	11.34	34.82	1.73859	1.6185	Up	Up	2.20212e-12	1.64516e-11	-	-	-	-	gi|462419614|gb|EMJ23877.1|/2.07829e-107/hypothetical protein PRUPE_ppa008609mg [Prunus persica]
PAU016435.1	651	383.44	1226.96	43.56	179.86	142.37	375.41	13.81	42.39	1.39882	1.61801	Up	Up	3.3923e-76	1.371e-74	-	-	-	-	gi|462396208|gb|EMJ02007.1|/5.25233e-30/hypothetical protein PRUPE_ppa025557mg [Prunus persica]
PAU014981.2	744	46	123	35	144	14.82	32.76	9.62	29.5	1.14439	1.61661	Up	Up	5.57498e-07	2.66434e-06	-	GO:0009534//chloroplast thylakoid	-	-	gi|460411063|ref|XP_004250934.1|/3.58872e-31/PREDICTED: uncharacterized protein LOC101247982 [Solanum lycopersicum]
PAU006862.1	1095	103.25	320	97	395	22.18	57.27	17.72	54.18	1.36852	1.61238	Up	Up	3.17418e-20	3.63999e-19	K05279|1|2e-160|563|rcu:RCOM_0596300|flavonol 3-O-methyltransferase [EC:2.1.1.76];K13066|3|1e-152|537|pop:POPTR_824484|caffeic acid 3-O-methyltransferase [EC:2.1.1.68]	-	GO:0005515//protein binding;GO:0008171//O-methyltransferase activity	GO:0006730//one-carbon metabolic process;GO:0009699//phenylpropanoid biosynthetic process	gi|29839421|sp|Q9XGW0.1|COMT1_OCIBA/2.20774e-175/RecName: Full=Caffeic acid 3-O-methyltransferase 1; Short=CAOMT-1; Short=COMT-1; AltName: Full=S-adenosysl-L-methionine:caffeic acid 3-O-methyltransferase 1
PAU001011.1	591	115	335	59	243	47.36	113.37	20.77	63.43	1.2593	1.61066	Up	Up	3.5302e-19	3.86545e-18	-	GO:0043231//intracellular membrane-bounded organelle	-	-	gi|255557685|ref|XP_002519872.1|/2.6883e-48/conserved hypothetical protein [Ricinus communis]
PAU011773.1	360	31	115	10	42	22.02	65.76	6.12	18.69	1.5784	1.61066	Up	Up	5.12506e-10	3.2132e-09	-	-	GO:0005506//iron ion binding;GO:0022892	GO:0009725//response to hormone;GO:0015669	gi|350538955|ref|NP_001234111.1|/7.65088e-46/non-symbiotic hemoglobin 2 [Solanum lycopersicum]
PAU003300.1	2304	28.88	199.7	55.07	222.25	2.89	16.77	4.67	14.25	2.53674	1.60947	Up	Up	1.28292e-27	1.91197e-26	K03549|1|0.0|1069|mtr:MTR_5g034500|KUP system potassium uptake protein	GO:0044464	GO:0046873//metal ion transmembrane transporter activity	GO:0030001//metal ion transport;GO:0034220//ion transmembrane transport	gi|460372953|ref|XP_004232287.1|/0/PREDICTED: potassium transporter 8-like [Solanum lycopersicum]
PAU006902.1	636	23	66	20	82	8.75	20.69	6.5	19.81	1.24158	1.60772	Up	Up	9.99298e-05	0.000359992	-	GO:0031410//cytoplasmic vesicle	-	-	gi|225454852|ref|XP_002277138.1|/5.33947e-72/PREDICTED: uncharacterized protein LOC100252883 [Vitis vinifera]
PAU017217.1	1725	249	1597	635.5	2564	33.47	179.85	72.49	220.73	2.42585	1.60643	Up	Up	4.84754e-197	6.26922e-195	K14638|1|1e-99|362|smo:SELMODRAFT_97812|solute carrier family 15 (peptide/histidine transporter), member 3/4	-	-	-	gi|460392483|ref|XP_004241845.1|/0/PREDICTED: probable peptide/nitrate transporter At1g22540-like [Solanum lycopersicum]
PAU017136.1	1725	249	1597	635.5	2564	33.47	179.85	72.49	220.73	2.42585	1.60643	Up	Up	4.84754e-197	6.23458e-195	K14638|1|1e-99|362|smo:SELMODRAFT_97812|solute carrier family 15 (peptide/histidine transporter), member 3/4	-	-	-	gi|460392483|ref|XP_004241845.1|/0/PREDICTED: probable peptide/nitrate transporter At1g22540-like [Solanum lycopersicum]
PAU013431.1	1143	34	147	59	239	6.99	25.18	10.31	31.36	1.84891	1.60488	Up	Up	1.75818e-14	1.50806e-13	K03875|1|3e-163|572|vvi:100255759|F-box and leucine-rich repeat protein 1 (S-phase kinase-associated protein 2);K10268|5|1e-27|122|smo:SELMODRAFT_410553|F-box and leucine-rich repeat protein 2/20	GO:0043231//intracellular membrane-bounded organelle;GO:0031461//cullin-RING ubiquitin ligase complex	GO:0005488//binding;GO:0019787//small conjugating protein transferase activity	GO:0043161//proteasome-mediated ubiquitin-dependent protein catabolic process;GO:0032446//protein modification by small protein conjugation;GO:0009408//response to heat;GO:0048522//positive regulation of cellular process;GO:0009733//response to auxin;GO:0048527//lateral root development	gi|359492292|ref|XP_002268441.2|/1.43237e-164/PREDICTED: F-box protein SKP2B-like [Vitis vinifera]
PAU023453.1	1167	76	195	111	448	15.28	32.7	18.97	57.55	1.09765	1.6011	Up	Up	1.33755e-09	8.12972e-09	K01784|1|8e-172|601|pop:POPTR_817341|UDP-glucose 4-epimerase [EC:5.1.3.2]	GO:0044444;GO:0016020//membrane	GO:0005515//protein binding;GO:0016857//racemase and epimerase activity, acting on carbohydrates and derivatives;GO:0048037//cofactor binding	GO:0050896//response to stimulus;GO:0006012//galactose metabolic process;GO:0048229//gametophyte development	gi|224074891|ref|XP_002304478.1|/1.04793e-170/predicted protein [Populus trichocarpa]
PAU008345.1	375	32	100	25	104	21.71	54.73	14.6	44.27	1.33397	1.60036	Up	Up	2.61254e-07	1.28605e-06	K03676|1|1e-47|186|vvi:100260385|glutaredoxin 3	-	GO:0015036//disulfide oxidoreductase activity	GO:0019725//cellular homeostasis	gi|225456991|ref|XP_002282196.1|/1.51436e-46/PREDICTED: glutaredoxin-C1 [Vitis vinifera]
PAU010667.1	1191	56	354	127	510	11.02	58.13	21.25	64.15	2.39916	1.59399	Up	Up	1.44604e-44	3.39339e-43	-	-	-	-	gi|460387082|ref|XP_004239218.1|/0/PREDICTED: F-box only protein 6-like isoform 1 [Solanum lycopersicum]
PAU006925.1	1239	192	603	121	485	36.28	95.11	19.43	58.58	1.39042	1.59212	Up	Up	2.58636e-37	5.00897e-36	-	GO:0009536//plastid	GO:0016301//kinase activity;GO:0032559	GO:0006464//cellular protein modification process	gi|225454753|ref|XP_002273880.1|/2.30493e-171/PREDICTED: uncharacterized protein LOC100264883 [Vitis vinifera]
PAU020720.1	3024	0	16.99	28.65	113.83	0.001	1.08	1.84	5.54	10.0768	1.59018	Up	Up	5.52462e-05	0.000206698	-	-	-	-	gi|460381045|ref|XP_004236263.1|/0/PREDICTED: C2 and GRAM domain-containing protein At5g50170-like [Solanum lycopersicum]
PAU009543.1	1200	16	57.97	13	52	3.13	9.45	2.16	6.49	1.59415	1.58719	Up	Up	2.23522e-05	8.84776e-05	-	GO:0043231//intracellular membrane-bounded organelle	GO:0015020//glucuronosyltransferase activity	GO:0009832//plant-type cell wall biogenesis;GO:0010413//glucuronoxylan metabolic process	gi|255540029|ref|XP_002511079.1|/0/catalytic, putative [Ricinus communis]
PAU025043.1	1014	5	165	32	128	1.16	31.95	6.34	19.01	4.78362	1.5842	Up	Up	1.51003e-37	2.94652e-36	K15109|1|7e-124|441|pop:POPTR_756847|solute carrier family 25 (mitochondrial carnitine/acylcarnitine transporter), member 20/29	GO:0043231//intracellular membrane-bounded organelle;GO:0016020//membrane	GO:0015179//L-amino acid transmembrane transporter activity	GO:0006970//response to osmotic stress;GO:0015809//arginine transport;GO:0006560//proline metabolic process	gi|460392250|ref|XP_004241730.1|/2.36645e-128/PREDICTED: mitochondrial arginine transporter BAC2-like [Solanum lycopersicum]
PAU027359.1	1059	377.71	1774.75	460.47	1832	84.01	328.67	87.11	260.11	1.96801	1.57821	Up	Up	3.69834e-171	3.91335e-169	K05275|1|2e-40|164|zma:100272747|pyridoxine 4-dehydrogenase [EC:1.1.1.65];K00064|2|6e-17|86.7|smo:SELMODRAFT_124085|D-threo-aldose 1-dehydrogenase [EC:1.1.1.122]	-	GO:0003824//catalytic activity	GO:0008152//metabolic process	gi|460405103|ref|XP_004248016.1|/2.75775e-151/PREDICTED: auxin-induced protein PCNT115-like [Solanum lycopersicum]
PAU029940.1	1059	377.71	1774.75	460.47	1832	84.01	328.67	87.11	260.11	1.96801	1.57821	Up	Up	3.69834e-171	3.89564e-169	K05275|1|2e-40|164|zma:100272747|pyridoxine 4-dehydrogenase [EC:1.1.1.65];K00064|2|6e-17|86.7|smo:SELMODRAFT_124085|D-threo-aldose 1-dehydrogenase [EC:1.1.1.122]	-	GO:0003824//catalytic activity	GO:0008152//metabolic process	gi|460405103|ref|XP_004248016.1|/2.75775e-151/PREDICTED: auxin-induced protein PCNT115-like [Solanum lycopersicum]
PAU028723.1	1440	13	61	19	75	2.1	8.25	2.61	7.76	1.974	1.57201	Up	Up	3.29752e-07	1.60861e-06	K13030|1|2e-68|258|sbi:SORBI_01g001220|cyanohydrin beta-glucosyltransferase [EC:2.4.1.85];K13493|2|5e-60|230|ath:AT5G05860|cytokinin-N-glucosyltransferase [EC:2.4.1.-];K13068|4|3e-56|218|aly:ARALYDRAFT_479675|sinapate 1-glucosyltransferase [EC:2.4.1.120]	-	-	-	gi|242199346|gb|ACS87994.1|/1.00713e-136/UDP-glucosyltransferase family 1 protein [Citrus sinensis]
PAU004689.1	2859	1660.8	4525.93	722.35	2834.01	133.39	305.71	49.17	146.06	1.19651	1.57071	Up	Up	4.8259e-212	6.80861e-210	K01872|1|0.0|1356|vvi:100255425|alanyl-tRNA synthetase [EC:6.1.1.7]	GO:0009532//plastid stroma	GO:0000166//nucleotide binding;GO:0004812//aminoacyl-tRNA ligase activity	GO:0006418//tRNA aminoacylation for protein translation;GO:0003006//developmental process involved in reproduction	gi|225428201|ref|XP_002278951.1|/0/PREDICTED: probable alanyl-tRNA synthetase, chloroplastic [Vitis vinifera]
PAU029664.1	1437	450.07	1158.9	148.36	584.06	72.99	157.15	20.43	60.6	1.10637	1.56863	Up	Up	5.94614e-50	1.5363e-48	K08232|1|0.0|749|vvi:100267896|monodehydroascorbate reductase (NADH) [EC:1.6.5.4]	GO:0044439	GO:0016667//oxidoreductase activity, acting on a sulfur group of donors;GO:0016655//oxidoreductase activity, acting on NAD(P)H, quinone or similar compound as acceptor;GO:0050662//coenzyme binding	GO:0042743//hydrogen peroxide metabolic process;GO:0006091//generation of precursor metabolites and energy	gi|460372989|ref|XP_004232305.1|/0/PREDICTED: probable monodehydroascorbate reductase, cytoplasmic isoform 2-like [Solanum lycopersicum]
PAU018373.1	450	149	393	90	363	82.53	177.14	42.77	126.76	1.1019	1.56743	Up	Up	7.8324e-19	8.44513e-18	K11252|1|3e-45|178|mtr:MTR_4g071180|histone H2B	-	-	-	gi|470116874|ref|XP_004294598.1|/2.506e-44/PREDICTED: probable histone H2B.1-like isoform 2 [Fragaria vesca subsp. vesca]
PAU022828.4	1146	11	44	18	71	2.25	7.52	3.14	9.29	1.74081	1.56491	Up	Up	6.92504e-05	0.000255157	-	-	-	-	gi|255561116|ref|XP_002521570.1|/2.14498e-51/ubiquitin-protein ligase, putative [Ricinus communis]
PAU026130.1	609	14	92.38	13	51.67	5.58	30.3	4.43	13.07	2.44098	1.56088	Up	Up	6.5544e-13	5.0691e-12	K11275|1|1e-07|54.7|osa:4342583|histone H1/5	GO:0043231//intracellular membrane-bounded organelle;GO:0000785//chromatin	GO:0003676//nucleic acid binding	GO:0006351//transcription, DNA-templated;GO:0034728//nucleosome organization	gi|147842416|emb|CAN71833.1|/3.28025e-20/hypothetical protein VITISV_005586 [Vitis vinifera]
PAU028586.1	2304	183	696	157	612	18.3	58.46	13.31	39.25	1.67561	1.56018	Up	Up	7.21868e-55	2.02462e-53	K13430|1|2e-148|525|pop:POPTR_413452|serine/threonine-protein kinase PBS1 [EC:2.7.11.1]	-	GO:0004871//signal transducer activity;GO:0004713//protein tyrosine kinase activity;GO:0032559	GO:0006464//cellular protein modification process	gi|462400962|gb|EMJ06519.1|/2.55748e-175/hypothetical protein PRUPE_ppa006902mg [Prunus persica]
PAU015237.3	2280	186.2	503.07	354.65	1381.99	18.82	42.71	30.4	89.58	1.18231	1.55911	Up	Up	9.35002e-25	1.27361e-23	K01872|1|0.0|1097|vvi:100255425|alanyl-tRNA synthetase [EC:6.1.1.7]	GO:0009532//plastid stroma	GO:0004812//aminoacyl-tRNA ligase activity;GO:0032559	GO:0006418//tRNA aminoacylation for protein translation;GO:0003006//developmental process involved in reproduction	gi|225428201|ref|XP_002278951.1|/0/PREDICTED: probable alanyl-tRNA synthetase, chloroplastic [Vitis vinifera]
PAU019454.1	279	2	64	35	144	1.9	48.26	28.9	85.11	4.66676	1.55826	Up	Up	3.60914e-15	3.23267e-14	-	-	-	-	gi|255537711|ref|XP_002509922.1|/3.29573e-25/conserved hypothetical protein [Ricinus communis]
PAU012207.1	1389	143	678	143	557	24.02	95.17	20.4	59.83	1.98627	1.5523	Up	Up	5.57418e-67	1.93385e-65	K14329|1|1e-53|208|ath:AT5G61160|agmatine coumaroyltransferase [EC:2.3.1.64 2.3.1.-];K13065|3|5e-24|110|pop:POPTR_784746|shikimate O-hydroxycinnamoyltransferase [EC:2.3.1.133]	-	GO:0016747//transferase activity, transferring acyl groups other than amino-acyl groups	-	gi|45789980|gb|AAS77402.1|/0/quercetin 3-O-glucoside-6''-O-malonyltransferase [Glandularia x hybrida]
PAU016067.2	1038	281	907	132	515	63.82	171.45	25.5	74.65	1.42571	1.54965	Up	Up	1.66368e-57	4.96523e-56	K00121|1|2e-61|234|sbi:SORBI_01g044580|S-(hydroxymethyl)glutathione dehydrogenase / alcohol dehydrogenase [EC:1.1.1.284 1.1.1.1];K00001|3|2e-59|227|sbi:SORBI_01g025570|alcohol dehydrogenase [EC:1.1.1.1]	-	-	-	gi|359478643|ref|XP_002281275.2|/4.07542e-107/PREDICTED: LOW QUALITY PROTEIN: alcohol dehydrogenase-like 1-like [Vitis vinifera]
PAU010665.1	3369	545	2650	756	2919	37.06	151.69	43.55	127.44	2.03319	1.54907	Up	Up	1.92911e-262	3.50841e-260	K14489|1|0.0|1401|rcu:RCOM_1079740|arabidopsis histidine kinase 2/3/4 (cytokinin receptor) [EC:2.7.13.3]	GO:0016020//membrane	GO:0004673//protein histidine kinase activity;GO:0019901//protein kinase binding;GO:0016791//phosphatase activity;GO:0032559;GO:0004888//transmembrane signaling receptor activity	GO:0009908//flower development;GO:0006351//transcription, DNA-templated;GO:0009888//tissue development;GO:0009744//response to sucrose;GO:0040007//growth;GO:0010260//organ senescence;GO:0009755//hormone-mediated signaling pathway;GO:0006826//iron ion transport;GO:2000026//regulation of multicellular organismal development;GO:0006970//response to osmotic stress;GO:0006468//protein phosphorylation;…	gi|190148357|gb|ACE63261.1|/0/histidine kinase 3 [Betula pendula]
PAU021585.1	3453	6	41.32	41	158.02	0.4	2.31	2.3	6.73	2.52982	1.54897	Up	Up	1.52151e-06	6.9395e-06	K03013|1|4e-117|421|vvi:100258335|DNA-directed RNA polymerases I, II, and III subunit RPABC1;K13457|2|2e-67|256|rcu:RCOM_0742270|disease resistance protein RPM1	-	-	-	gi|460408270|ref|XP_004249569.1|/0/PREDICTED: putative disease resistance protein RGA3-like isoform 2 [Solanum lycopersicum]
PAU000103.2	828	86	270	97	379	24.75	64.39	23.78	69.45	1.37941	1.54623	Up	Up	1.49693e-17	1.52503e-16	K08341|1|2e-50|197|vvi:100246909|GABA(A) receptor-associated protein (autophagy-related protein 8)	-	GO:0015631//tubulin binding;GO:0004871//signal transducer activity	-	gi|225460943|ref|XP_002279682.1|/1.21463e-49/PREDICTED: autophagy-related protein 8C isoform 2 [Vitis vinifera]
PAU011259.1	3252	356	1022	307	1182.95	25.09	60.62	18.33	53.52	1.27268	1.54587	Up	Up	6.34156e-54	1.76164e-52	K01537|1|0.0|1366|ath:AT4G29900|Ca2+-transporting ATPase [EC:3.6.3.8]	GO:0031224//intrinsic component of membrane	GO:0046873//metal ion transmembrane transporter activity;GO:0019829//cation-transporting ATPase activity;GO:0005515//protein binding;GO:0032559	GO:0051707//response to other organism;GO:0009206;GO:0006816//calcium ion transport	gi|350539882|ref|NP_001234817.1|/0/auto-inhibited Ca2 -transporting ATPase 10 [Solanum lycopersicum]
PAU027042.1	564	50	180	67	264	21.65	63.97	24.82	72.42	1.56303	1.54489	Up	Up	2.04258e-14	1.74365e-13	K13354|1|1e-49|194|smo:SELMODRAFT_160785|solute carrier family 25 (peroxisomal adenine nucleotide transporter), member 17;K00133|2|9e-27|117|ota:Ot01g02440|aspartate-semialdehyde dehydrogenase [EC:1.2.1.11]	GO:0031224//intrinsic component of membrane;GO:0019866//organelle inner membrane;GO:0042579//microbody	GO:0000295//adenine nucleotide transmembrane transporter activity	GO:0015868//purine ribonucleotide transport;GO:0009850//auxin metabolic process;GO:0009062//fatty acid catabolic process;GO:0009791//post-embryonic development;GO:0046907//intracellular transport	gi|462419625|gb|EMJ23888.1|/1.34011e-75/hypothetical protein PRUPE_ppa008653mg [Prunus persica]
PAU012539.2	2271	147	456	198	762	14.92	38.87	17.04	49.59	1.38141	1.54112	Up	Up	4.19142e-28	6.31534e-27	K13430|1|8e-61|233|rcu:RCOM_1078760|serine/threonine-protein kinase PBS1 [EC:2.7.11.1]	GO:0016020//membrane	GO:0016772//transferase activity, transferring phosphorus-containing groups	-	gi|460412817|ref|XP_004251794.1|/0/PREDICTED: protein STRUBBELIG-RECEPTOR FAMILY 3-like [Solanum lycopersicum]
PAU004222.2	1662	162	634	195	751	22.62	74.15	23.11	67.15	1.71285	1.53887	Up	Up	8.89462e-52	2.39097e-50	K14497|1|6e-142|502|vvi:100267957|protein phosphatase 2C [EC:3.1.3.16]	-	GO:0003824//catalytic activity	-	gi|460396347|ref|XP_004243737.1|/2.05701e-152/PREDICTED: probable protein phosphatase 2C 6-like isoform 1 [Solanum lycopersicum]
PAU018494.1	1416	23	67	16.34	62.77	3.79	9.22	2.28	6.61	1.28257	1.53562	Up	Up	7.15144e-05	0.000262791	K15397|1|3e-100|363|mtr:MTR_7g118170|3-ketoacyl-CoA synthase [EC:2.3.1.-]	GO:0043231//intracellular membrane-bounded organelle	GO:0016747//transferase activity, transferring acyl groups other than amino-acyl groups	GO:0009314//response to radiation;GO:0006950//response to stress;GO:0006631//fatty acid metabolic process	gi|460411820|ref|XP_004251303.1|/0/PREDICTED: 3-ketoacyl-CoA synthase 3-like [Solanum lycopersicum]
PAU029651.1	858	73.98	220.9	25.14	97.53	20.51	50.79	5.94	17.22	1.30822	1.53555	Up	Up	9.24692e-14	7.56888e-13	-	GO:0043231//intracellular membrane-bounded organelle	-	-	gi|225452478|ref|XP_002274527.1|/3.35827e-98/PREDICTED: uncharacterized protein LOC100266403 [Vitis vinifera]
PAU006856.1	633	74	194	30	117	28.31	61.12	9.8	28.41	1.11033	1.53555	Up	Up	6.45036e-10	4.02029e-09	-	-	-	-	gi|359490751|ref|XP_003634155.1|/1.03325e-59/PREDICTED: protein NDR1 [Vitis vinifera]
PAU012203.1	618	9	83	19	74	3.53	26.81	6.37	18.43	2.92503	1.53269	Up	Up	6.1063e-14	5.05687e-13	K13448|1|2e-30|130|rcu:RCOM_0597990|calcium-binding protein CML	-	-	-	gi|225453929|ref|XP_002279679.1|/1.04636e-53/PREDICTED: probable calcium-binding protein CML10 isoform 2 [Vitis vinifera]
PAU030497.3	1179	36	214	71	273	7.16	35.51	12.01	34.7	2.31019	1.5307	Up	Up	1.9722e-26	2.82877e-25	K00924|1|2e-95|347|osa:4342410|[EC:2.7.1.-];K07198|3|5e-54|209|sbi:SORBI_03g033530|5'-AMP-activated protein kinase, catalytic alpha subunit [EC:2.7.11.11]	GO:0016020//membrane	GO:0004674//protein serine/threonine kinase activity;GO:0000166//nucleotide binding	GO:0009725//response to hormone;GO:0006970//response to osmotic stress;GO:0009987//cellular process	gi|460388478|ref|XP_004239894.1|/1.03529e-149/PREDICTED: CBL-interacting protein kinase 1-like [Solanum lycopersicum]
PAU007576.1	2190	120	404.58	182	694.83	12.64	35.77	16.26	46.92	1.50075	1.52888	Up	Up	4.6563e-28	7.0022e-27	K13424|1|7e-86|317|rcu:RCOM_0664190|WRKY transcription factor 33	-	-	-	gi|350540814|gb|AEQ29020.1|/0/WRKY7 [Panax quinquefolius]
PAU007168.1	2010	104	342	119	454	11.96	32.98	11.6	33.45	1.46337	1.52788	Up	Up	2.91166e-23	3.74065e-22	K14491|1|0.0|800|rcu:RCOM_0999330|two-component response regulator ARR-B family	-	-	GO:0044237//cellular metabolic process;GO:0050794//regulation of cellular process	gi|33330870|gb|AAQ10678.1|/0/type-B response regulator [Catharanthus roseus]
PAU001380.1	423	24	79	15	59	14.23	38.02	7.64	22.03	1.41782	1.52782	Up	Up	2.06246e-06	9.26873e-06	-	-	-	-	gi|225441405|ref|XP_002278550.1|/2.20758e-37/PREDICTED: uncharacterized protein LOC100248625 [Vitis vinifera]
PAU030859.2	1590	59	155	66	252	8.62	18.96	8.19	23.58	1.1372	1.52563	Up	Up	3.20674e-08	1.72441e-07	-	-	-	-	gi|460375392|ref|XP_004233490.1|/5.50698e-123/PREDICTED: monoglyceride lipase-like [Solanum lycopersicum]
PAU002704.1	504	25	170	91	355	12.23	67.98	38.14	109.77	2.47469	1.52511	Up	Up	3.40738e-23	4.37027e-22	-	-	-	-	gi|460403394|ref|XP_004247176.1|/2.81559e-49/PREDICTED: uncharacterized protein LOC101259285 [Solanum lycopersicum]
PAU001441.1	1515	80	212	43	164	12.29	27.24	5.61	16.12	1.14824	1.52278	Up	Up	6.59854e-11	4.42036e-10	K06443|1|0.0|785|vvi:100252133|lycopene beta-cyclase [EC:5.5.1.19]	-	GO:0016491//oxidoreductase activity	GO:0016109	gi|225441311|ref|XP_002275769.1|/0/PREDICTED: lycopene beta cyclase, chloroplastic [Vitis vinifera]
PAU005027.1	1356	199	863	286	1091	34.26	124.15	41.82	120.12	1.85749	1.52221	Up	Up	7.01334e-78	2.90505e-76	-	GO:0016020//membrane	-	-	gi|225459168|ref|XP_002285717.1|/9.40031e-113/PREDICTED: purine permease 3 [Vitis vinifera]
PAU013754.1	1653	34	129	42	160	4.77	15.17	5.01	14.39	1.66916	1.52218	Up	Up	2.43444e-11	1.68514e-10	K12347|1|0.0|807|vvi:100262579|natural resistance-associated macrophage protein	GO:0044464	GO:0008324//cation transmembrane transporter activity	GO:0006812//cation transport;GO:0030003//cellular cation homeostasis	gi|225458772|ref|XP_002285122.1|/0/PREDICTED: metal transporter Nramp2-like [Vitis vinifera]
PAU006873.1	2001	43	145	58	220	4.97	14.05	5.68	16.28	1.49925	1.51914	Up	Up	5.13822e-11	3.47509e-10	K05658|1|1e-23|109|vvi:100262734|ATP-binding cassette, subfamily B (MDR/TAP), member 1;K00924|2|4e-22|105|aly:ARALYDRAFT_485972|[EC:2.7.1.-];K04733|4|1e-21|103|smo:SELMODRAFT_159261|interleukin-1 receptor-associated kinase 4 [EC:2.7.11.1]	-	GO:0016301//kinase activity;GO:0005488//binding	-	gi|460378557|ref|XP_004235037.1|/0/PREDICTED: probable L-type lectin-domain containing receptor kinase S.7-like [Solanum lycopersicum]
PAU003223.1	1863	312	1383	350	1325	38.76	144.05	36.89	105.46	1.89393	1.51539	Up	Up	1.89821e-126	1.39837e-124	-	-	-	GO:0006351//transcription, DNA-templated	gi|356576059|ref|XP_003556152.1|/1.23858e-84/PREDICTED: trihelix transcription factor GT-2-like [Glycine max]
PAU007525.1	213	19	64	11	45	25.01	65.16	12.69	36.27	1.38148	1.51508	Up	Up	1.46581e-05	5.94781e-05	K13456|1|3e-10|61.2|aly:ARALYDRAFT_480014|RPM1-interacting protein 4	-	-	-	gi|460396963|ref|XP_004244039.1|/7.53587e-30/PREDICTED: RPM1-interacting protein 4-like [Solanum lycopersicum]
PAU004764.1	1455	33	118	57	216	5.28	15.8	7.75	22.13	1.58131	1.51374	Up	Up	7.59268e-10	4.6958e-09	-	-	-	-	gi|462413870|gb|EMJ18919.1|/0/hypothetical protein PRUPE_ppa005004mg [Prunus persica]
PAU001674.2	2010	205	861	182	686	23.57	83.04	17.75	50.54	1.81685	1.50961	Up	Up	3.25228e-75	1.28978e-73	-	-	GO:0060089	GO:0009314//response to radiation	gi|359480578|ref|XP_002284242.2|/0/PREDICTED: BTB/POZ domain-containing protein At5g67385-like isoform 1 [Vitis vinifera]
PAU001781.2	1800	59	189	26	98	7.59	20.39	2.84	8.08	1.42569	1.50846	Up	Up	4.64836e-13	3.63484e-12	K00924|1|0.0|863|aly:ARALYDRAFT_485401|[EC:2.7.1.-]	GO:0015629//actin cytoskeleton;GO:0016020//membrane	GO:0008092//cytoskeletal protein binding;GO:0004672//protein kinase activity;GO:0046872//metal ion binding;GO:0004722//protein serine/threonine phosphatase activity;GO:0032559	GO:0016049//cell growth;GO:0008154//actin polymerization or depolymerization;GO:0000904//cell morphogenesis involved in differentiation;GO:0006464//cellular protein modification process	gi|73761697|gb|AAZ83348.1|/0/CDPK-related protein kinase [Gossypium hirsutum]
PAU021597.3	1056	33	89	23	87	7.36	16.53	4.36	12.39	1.16731	1.50678	Up	Up	1.83746e-05	7.34953e-05	K10661|1|6e-09|60.1|ppp:PHYPADRAFT_317|E3 ubiquitin-protein ligase MARCH6 [EC:6.3.2.19]	-	-	-	gi|359478263|ref|XP_002276253.2|/1.34765e-73/PREDICTED: uncharacterized protein LOC100254146 [Vitis vinifera]
PAU016935.1	3279	42	155	35	131	2.94	9.12	2.07	5.88	1.63322	1.50619	Up	Up	5.8563e-13	4.55188e-12	-	-	-	-	gi|460380631|ref|XP_004236058.1|/0/PREDICTED: protein LONGIFOLIA 1-like [Solanum lycopersicum]
PAU023666.1	1746	121	511	149	559	16.06	56.85	16.79	47.53	1.82369	1.50124	Up	Up	1.39782e-45	3.35117e-44	K14485|1|0.0|1007|rcu:RCOM_0556140|transport inhibitor response 1	GO:0031461//cullin-RING ubiquitin ligase complex	GO:0042562//hormone binding;GO:0043178//alcohol binding;GO:0019787//small conjugating protein transferase activity	GO:0010102//lateral root morphogenesis;GO:0048437//floral organ development;GO:0009267//cellular response to starvation;GO:0032446//protein modification by small protein conjugation;GO:0019941//modification-dependent protein catabolic process;GO:0009755//hormone-mediated signaling pathway;GO:0009555//pollen development;GO:0009607//response to biotic stimulus	gi|254028670|gb|ACT53268.1|/0/transport inhibitor response 1 [Nicotiana tabacum]
PAU030255.1	3426	100.91	271.98	39.5	147.69	6.75	15.31	2.24	6.34	1.18151	1.50098	Up	Up	4.46578e-14	3.73281e-13	K13447|1|2e-10|67.4|zma:100037794|respiratory burst oxidase [EC:1.6.3.- 1.11.1.-]	GO:0016020//membrane	GO:0016723//oxidoreductase activity, oxidizing metal ions, NAD or NADP as acceptor;GO:0005488//binding	-	gi|302143807|emb|CBI22668.3|/0/unnamed protein product [Vitis vinifera]
PAU014182.1	678	12	49	15	57	4.27	14.37	4.55	12.87	1.75075	1.50007	Up	Up	2.10204e-05	8.35183e-05	-	GO:0031224//intrinsic component of membrane	-	GO:0006810//transport	gi|460412321|ref|XP_004251550.1|/6.24375e-85/PREDICTED: protein transport protein SFT2-like [Solanum lycopersicum]
PAU015458.1	939	15	126	40	151	3.78	26.4	8.59	24.28	2.80408	1.49904	Up	Up	1.2423e-19	1.39103e-18	-	-	-	-	gi|460414879|ref|XP_004252789.1|/5.20517e-119/PREDICTED: uncharacterized protein At1g01500-like [Solanum lycopersicum]
PAU003522.1	2046	44.17	113.99	38.59	144.34	4.99	10.8	3.7	10.44	1.11392	1.49652	Up	Up	4.05982e-06	1.76158e-05	K14403|1|0.0|1154|vvi:100266252|cleavage and polyadenylation specificity factor subunit 3 [EC:3.1.27.-]	GO:0043231//intracellular membrane-bounded organelle	GO:0005488//binding;GO:0003824//catalytic activity	GO:0031124//mRNA 3'-end processing	gi|359486185|ref|XP_003633408.1|/0/PREDICTED: cleavage and polyadenylation specificity factor subunit 3-I-like [Vitis vinifera]
PAU008902.2	1020	64	280	246	925	14.8	53.89	48.4	136.52	1.86442	1.49603	Up	Up	1.40106e-26	2.01827e-25	K12135|1|7e-57|219|aly:ARALYDRAFT_488429|zinc finger protein CONSTANS;K12127|5|3e-09|61.2|smo:SELMODRAFT_438647|pseudo-response regulator 1	-	-	-	gi|460415413|ref|XP_004253053.1|/8.22879e-121/PREDICTED: zinc finger protein CONSTANS-LIKE 4-like [Solanum lycopersicum]
PAU020593.2	1080	204.96	626.81	48.87	183.5	44.66	113.77	9.06	25.53	1.34907	1.49461	Up	Up	2.24148e-37	4.35191e-36	K00083|1|6e-140|495|pop:POPTR_667694|cinnamyl-alcohol dehydrogenase [EC:1.1.1.195]	-	GO:0016616//oxidoreductase activity, acting on the CH-OH group of donors, NAD or NADP as acceptor;GO:0046914//transition metal ion binding	GO:0008152//metabolic process	gi|75324836|sp|Q6V4H0.1|10HGO_CATRO/1.46001e-147/RecName: Full=8-hydroxygeraniol dehydrogenase; Short=Cr10HGO
PAU020705.1	2064	10	108	25	93	1.12	10.14	2.37	6.67	3.17849	1.4928	Up	Up	6.03616e-19	6.53866e-18	K13418|1|8e-67|253|pop:POPTR_913861|somatic embryogenesis receptor kinase 1 [EC:2.7.10.1 2.7.11.1];K13416|3|3e-66|251|rcu:RCOM_1534760|brassinosteroid insensitive 1-associated receptor kinase 1 [EC:2.7.10.1 2.7.11.1]	GO:0031224//intrinsic component of membrane	GO:0004871//signal transducer activity;GO:0004672//protein kinase activity;GO:0016628//oxidoreductase activity, acting on the CH-CH group of donors, NAD or NADP as acceptor;GO:0032559	GO:0006464//cellular protein modification process;GO:0007167//enzyme linked receptor protein signaling pathway	gi|460400383|ref|XP_004245714.1|/0/PREDICTED: probable LRR receptor-like serine/threonine-protein kinase At1g34110-like [Solanum lycopersicum]
PAU020403.1	2139	11.5	332.65	89.86	334.06	1.24	30.12	8.22	23.1	4.60231	1.49068	Up	Up	3.53932e-73	1.34848e-71	K08150|1|9e-38|157|gmx:100814449|MFS transporter, SP family, solute carrier family 2 (myo-inositol transporter), member 13	GO:0016020//membrane	GO:0016491//oxidoreductase activity;GO:0005215//transporter activity	GO:0006810//transport	gi|460377444|ref|XP_004234503.1|/0/PREDICTED: monosaccharide-sensing protein 2-like [Solanum lycopersicum]
PAU000829.1	525	9	62	20	76	4.21	23.75	8.01	22.5	2.49604	1.49005	Up	Up	2.4195e-09	1.43719e-08	K05283|1|3e-11|66.2|aly:ARALYDRAFT_354960|phosphatidylinositol glycan, class W [EC:2.3.-.-];K11982|2|3e-10|62.8|zma:100383341|E3 ubiquitin-protein ligase RNF115/126 [EC:6.3.2.19]	-	GO:0046914//transition metal ion binding;GO:0016491//oxidoreductase activity	-	gi|255573615|ref|XP_002527730.1|/2.8369e-34/RING-H2 finger protein ATL2J, putative [Ricinus communis]
PAU017020.1	1356	19	168	68	253	3.27	24.17	9.94	27.86	2.88585	1.48688	Up	Up	2.30272e-26	3.3008e-25	-	-	-	-	gi|225432774|ref|XP_002283288.1|/1.21921e-136/PREDICTED: uncharacterized protein LOC100256307 [Vitis vinifera]
PAU019698.1	624	103	403	66	249	40.01	128.87	21.9	61.37	1.68748	1.4866	Up	Up	1.69786e-33	2.99656e-32	-	-	-	-	gi|359480685|ref|XP_002282199.2|/5.70222e-39/PREDICTED: cyclin-dependent kinase inhibitor 1-like [Vitis vinifera]
PAU021207.1	1605	149	365	116	430	21.57	44.23	14.25	39.84	1.036	1.48326	Up	Up	2.56432e-15	2.31196e-14	K00799|1|1e-76|285|pop:POPTR_817349|glutathione S-transferase [EC:2.5.1.18]	-	GO:0016765//transferase activity, transferring alkyl or aryl (other than methyl) groups	-	gi|460414461|ref|XP_004252589.1|/7.13569e-78/PREDICTED: glutathione S-transferase T1-like isoform 1 [Solanum lycopersicum]
PAU003202.1	936	10	64	18	67	2.53	13.45	3.88	10.81	2.4104	1.47824	Up	Up	3.20508e-09	1.88459e-08	-	GO:0044424	-	-	gi|359493121|ref|XP_002265433.2|/3.08509e-63/PREDICTED: uncharacterized protein LOC100262291 [Vitis vinifera]
PAU009547.1	1395	220	542	279	1031	36.78	75.75	39.62	110.26	1.04232	1.47661	Up	Up	2.85906e-22	3.53083e-21	-	-	-	-	gi|460413849|ref|XP_004252289.1|/1.10067e-164/PREDICTED: uncharacterized protein LOC101252852 isoform 2 [Solanum lycopersicum]
PAU001871.1	1461	28	559	137	506	4.46	74.53	18.55	51.61	4.06271	1.47623	Up	Up	3.21692e-112	2.06869e-110	K00318|1|1e-163|574|vvi:100254983|proline dehydrogenase [EC:1.5.99.8]	-	GO:0016491//oxidoreductase activity	GO:0009064//glutamine family amino acid metabolic process	gi|18253083|dbj|BAB83948.1|/1.51727e-172/CIG1 [Nicotiana tabacum]
PAU016274.1	2964	86	275	70	257	6.66	17.91	4.59	12.77	1.42717	1.47619	Up	Up	2.64678e-18	2.78546e-17	K05658|1|0.0|1650|rcu:RCOM_0855230|ATP-binding cassette, subfamily B (MDR/TAP), member 1	GO:0031224//intrinsic component of membrane	GO:0015562//efflux transmembrane transporter activity;GO:0032559;GO:0042626//ATPase activity, coupled to transmembrane movement of substances	GO:0009630//gravitropism;GO:0043479;GO:0009639//response to red or far red light;GO:0009734//auxin-activated signaling pathway;GO:0032535//regulation of cellular component size;GO:0009207;GO:0009926//auxin polar transport;GO:0048528//post-embryonic root development;GO:0048437//floral organ development	gi|162280537|gb|ABX82929.1|/0/LO4 [Solanum pennellii]
PAU020013.2	3423	263	863	273	1002	17.6	48.61	15.48	43.05	1.46568	1.47561	Up	Up	4.44118e-56	1.2859e-54	K00620|1|5e-33|142|ota:Ot08g02650|glutamate N-acetyltransferase / amino-acid N-acetyltransferase [EC:2.3.1.35 2.3.1.1]	GO:0043231//intracellular membrane-bounded organelle	-	GO:0009411//response to UV	gi|460397757|ref|XP_004244433.1|/0/PREDICTED: UPF0420 protein C16orf58 homolog [Solanum lycopersicum]
PAU002657.1	939	179	651	226	837	45.14	136.4	48.51	134.58	1.59537	1.47211	Up	Up	8.77026e-49	2.23129e-47	K14493|1|2e-156|550|vvi:100249385|gibberellin receptor GID1 [EC:3.-.-.-]	-	GO:0004871//signal transducer activity;GO:0003824//catalytic activity	-	gi|148612415|gb|ABQ96123.1|/9.08205e-156/gibberellic acid receptor-b [Gossypium hirsutum]
PAU014148.1	2202	111	345	172	631	11.63	30.34	15.28	42.37	1.38337	1.4714	Up	Up	1.06303e-21	1.28954e-20	-	-	GO:0046872//metal ion binding	-	gi|225435353|ref|XP_002285265.1|/0/PREDICTED: uncharacterized protein LOC100233041 isoform 1 [Vitis vinifera]
PAU017006.1	1401	384	1604	399	1468	63.92	223.19	56.41	156.31	1.80393	1.47039	Up	Up	9.1952e-138	7.53715e-136	K13811|1|0.0|789|vvi:100259752|3'-phosphoadenosine 5'-phosphosulfate synthase [EC:2.7.7.4 2.7.1.25]	GO:0016020//membrane;GO:0009536//plastid	GO:0004779//sulfate adenylyltransferase activity	GO:0006790//sulfur compound metabolic process;GO:0010038//response to metal ion	gi|126012451|gb|ABF47291.2|/0/ATP sulfurylase [Camellia sinensis]
PAU025363.1	816	5	75	17	63	1.46	18.16	4.23	11.72	3.63672	1.47024	Up	Up	4.78872e-15	4.25808e-14	K13424|1|2e-27|120|pop:POPTR_663578|WRKY transcription factor 33	-	-	-	gi|255557405|ref|XP_002519733.1|/2.52881e-76/WRKY transcription factor, putative [Ricinus communis]
PAU005784.1	978	99	267	121	447	23.92	53.65	24.88	68.91	1.16536	1.46973	Up	Up	8.87664e-14	7.27091e-13	K07393|1|3e-173|605|vvi:100268002|putative glutathione S-transferase	GO:0009536//plastid	GO:0003824//catalytic activity	GO:0010038//response to metal ion	gi|297737960|emb|CBI27161.3|/4.29798e-172/unnamed protein product [Vitis vinifera]
PAU014561.1	2019	7	86	15	55	0.8	8.26	1.46	4.03	3.36807	1.46481	Up	Up	4.64326e-16	4.36553e-15	-	-	-	-	gi|460407974|ref|XP_004249423.1|/5.38944e-174/PREDICTED: uncharacterized protein At5g41620-like [Solanum lycopersicum]
PAU021025.1	1161	8	345	15	55	1.62	58.15	2.58	7.1	5.16571	1.46045	Up	Up	3.8772e-80	1.64104e-78	K05282|1|4e-165|578|rcu:RCOM_1498120|gibberellin 20-oxidase [EC:1.14.11.12]	-	GO:0046914//transition metal ion binding;GO:0016706//oxidoreductase activity, acting on paired donors, with incorporation or reduction of molecular oxygen, 2-oxoglutarate as one donor, and incorporation of one atom each of oxygen into both donors	GO:0008152//metabolic process	gi|320462772|dbj|BAJ65440.1|/5.89141e-174/gibberellin 20-oxidase [Torenia fournieri]
PAU020748.1	2637	24	65.85	26.19	95.12	2.09	4.83	1.94	5.32	1.20852	1.45537	Up	Up	0.000247018	0.000834955	K13457|1|2e-75|282|pop:POPTR_755797|disease resistance protein RPM1	-	-	-	gi|460413318|ref|XP_004252037.1|/1.75978e-159/PREDICTED: putative late blight resistance protein homolog R1B-16-like [Solanum lycopersicum]
PAU001775.1	3237	49	137	46	166	3.47	8.16	2.76	7.55	1.23363	1.45181	Up	Up	3.63054e-08	1.93843e-07	-	-	-	-	gi|460377788|ref|XP_004234670.1|/0/PREDICTED: uncharacterized protein LOC101249796 [Solanum lycopersicum]
PAU030238.1	1710	41	163	36.51	132.14	5.56	18.52	4.2	11.48	1.73593	1.45066	Up	Up	1.15516e-14	1.00452e-13	-	-	-	GO:0006810//transport	gi|225464519|ref|XP_002270615.1|/0/PREDICTED: putative transporter arsB isoform 1 [Vitis vinifera]
PAU030409.1	855	8	56	17	62	2.23	12.92	4.03	10.99	2.53449	1.44734	Up	Up	1.26062e-08	7.02395e-08	K03017|1|6e-57|219|vvi:100253286|DNA-directed RNA polymerase II subunit RPB9	GO:0016020//membrane	GO:0003676//nucleic acid binding;GO:0046914//transition metal ion binding;GO:0034062//RNA polymerase activity	GO:0010467//gene expression	gi|255556338|ref|XP_002519203.1|/5.03396e-62/protein translocase, putative [Ricinus communis]
PAU003172.1	1485	52	131	39	141	8.15	17.18	5.19	14.14	1.07586	1.44598	Up	Up	1.12751e-06	5.22855e-06	-	GO:0043231//intracellular membrane-bounded organelle	GO:0005488//binding	-	gi|359492327|ref|XP_002284838.2|/0/PREDICTED: DUF246 domain-containing protein At1g04910-like [Vitis vinifera]
PAU027589.1	1524	158.17	690.5	271.69	980.22	24.15	88.19	35.21	95.76	1.86859	1.44344	Up	Up	4.75004e-63	1.55304e-61	-	-	-	-	gi|359475946|ref|XP_002278933.2|/2.3465e-131/PREDICTED: zinc finger protein NUTCRACKER-like [Vitis vinifera]
PAU008608.1	795	428	1384	384	1398	128.55	344.24	98.3	267.26	1.42109	1.44298	Up	Up	4.8367e-87	2.25638e-85	K02520|1|2e-78|290|rcu:RCOM_0443750|translation initiation factor IF-3	GO:0030312//external encapsulating structure;GO:0009536//plastid	GO:0008135//translation factor activity, nucleic acid binding	GO:0006412//translation	gi|255585038|ref|XP_002533227.1|/2.87851e-77/translation initiation factor if-3, putative [Ricinus communis]
PAU021162.1	345	22.5	161.5	56.5	211	16.77	96.67	36.32	98.42	2.52719	1.43819	Up	Up	5.4369e-23	6.9313e-22	-	-	-	-	gi|224069114|ref|XP_002326278.1|/1.5125e-54/predicted protein [Populus trichocarpa]
PAU024762.3	345	22.5	161.5	56.5	211	16.77	96.67	36.32	98.42	2.52719	1.43819	Up	Up	5.4369e-23	6.92751e-22	-	-	-	-	gi|224069114|ref|XP_002326278.1|/1.5125e-54/predicted protein [Populus trichocarpa]
PAU013695.1	2577	119	441	115	411	10.62	33.08	8.7	23.53	1.63918	1.43541	Up	Up	2.504e-34	4.49426e-33	-	-	-	-	gi|460394741|ref|XP_004242953.1|/0/PREDICTED: protein WEAK CHLOROPLAST MOVEMENT UNDER BLUE LIGHT 1-like [Solanum lycopersicum]
PAU008917.1	1536	36	297	119	427	5.45	37.63	15.3	41.38	2.78756	1.4354	Up	Up	5.91552e-44	1.36209e-42	K14297|1|1e-09|63.2|mtr:MTR_1g066430|nuclear pore complex protein Nup98-Nup96	-	-	-	gi|225429764|ref|XP_002280551.1|/4.99048e-97/PREDICTED: uncharacterized protein LOC100245643 [Vitis vinifera]
PAU022362.1	1782	7	266	57	204	0.91	28.98	6.29	16.99	4.99305	1.43355	Up	Up	4.8723e-61	1.54737e-59	K13424|1|4e-23|108|osa:4327518|WRKY transcription factor 33	-	-	-	gi|460395836|ref|XP_004243486.1|/5.00636e-136/PREDICTED: WRKY transcription factor 6-like [Solanum lycopersicum]
PAU014465.2	1470	8	65	24	86	1.27	8.61	3.23	8.72	2.76118	1.43279	Up	Up	1.41824e-10	9.25831e-10	K12126|1|7e-28|123|ath:AT1G09530|phytochrome-interacting factor 3;K13422|3|4e-06|51.2|aly:ARALYDRAFT_890840|transcription factor MYC2	-	GO:0005488//binding	GO:0044249//cellular biosynthetic process;GO:0034641//cellular nitrogen compound metabolic process;GO:0009791//post-embryonic development;GO:0050794//regulation of cellular process;GO:0009639//response to red or far red light	gi|460403257|ref|XP_004247109.1|/2.32368e-112/PREDICTED: transcription factor PIF1-like [Solanum lycopersicum]
PAU005733.1	1254	24	83	22	79	4.48	12.93	3.49	9.42	1.52915	1.4325	Up	Up	4.73678e-07	2.27825e-06	K14156|1|4e-141|499|pop:POPTR_413422|choline/ethanolamine kinase [EC:2.7.1.32 2.7.1.82]	-	GO:0016301//kinase activity	GO:0006796//phosphate-containing compound metabolic process	gi|118486233|gb|ABK94958.1|/3.65189e-140/unknown [Populus trichocarpa]
PAU005318.1	1506	54	243	64	229	8.34	31.41	8.4	22.65	1.9131	1.43105	Up	Up	6.97966e-24	9.20564e-23	-	-	-	-	gi|460381214|ref|XP_004236347.1|/4.16238e-56/PREDICTED: uncharacterized protein LOC101267981 [Solanum lycopersicum]
PAU022084.2	870	4	37.06	30	108	1.09	8.4	6.98	18.8	2.94606	1.42943	Up	Up	7.36308e-07	3.47889e-06	K13420|1|4e-10|63.5|osa:4337016|LRR receptor-like serine/threonine-protein kinase FLS2 [EC:2.7.11.1]	GO:0044464	GO:0004672//protein kinase activity;GO:0032559	GO:0006464//cellular protein modification process	gi|460386980|ref|XP_004239170.1|/1.24666e-31/PREDICTED: probable LRR receptor-like serine/threonine-protein kinase At1g67720-like [Solanum lycopersicum]
PAU018732.2	1317	14	87	52	186	2.48	12.89	7.84	21.1	2.37784	1.42832	Up	Up	7.10386e-12	5.11192e-11	-	-	-	-	gi|460412827|ref|XP_004251799.1|/5.41398e-33/PREDICTED: uncharacterized protein LOC101256948 [Solanum lycopersicum]
PAU022439.1	399	15	76	25	92	9.49	38.93	13.6	36.6	2.0364	1.42824	Up	Up	3.37448e-09	1.9797e-08	-	GO:0031461//cullin-RING ubiquitin ligase complex	-	-	gi|460367620|ref|XP_004229670.1|/2.77829e-40/PREDICTED: F-box/WD-40 repeat-containing protein At3g52030-like [Solanum lycopersicum]
PAU016393.2	1467	68	226	60	214	10.8	30.01	8.09	21.74	1.47441	1.42614	Up	Up	4.31068e-16	4.0594e-15	K00517|1|9e-41|166|ath:AT3G48360|[EC:1.14.-.-];K04498|3|9e-14|76.6|ppp:PHYPADRAFT_52|E1A/CREB-binding protein [EC:2.3.1.48]	-	GO:0005515//protein binding	GO:0009725//response to hormone;GO:0000302//response to reactive oxygen species;GO:0048229//gametophyte development;GO:0006970//response to osmotic stress	gi|470101401|ref|XP_004287161.1|/5.69434e-119/PREDICTED: BTB/POZ and TAZ domain-containing protein 3-like [Fragaria vesca subsp. vesca]
PAU013602.1	477	7	172	42	153	3.64	72.89	18.71	50.18	4.32371	1.4233	Up	Up	4.04674e-37	7.81128e-36	-	-	-	-	gi|460385205|ref|XP_004238295.1|/7.25972e-30/PREDICTED: uncharacterized protein LOC101245159 isoform 1 [Solanum lycopersicum]
PAU017368.1	1611	86	554	240	852	12.4	66.88	29.37	78.65	2.43123	1.4211	Up	Up	1.05324e-69	3.80131e-68	K14515|1|8e-09|60.5|ath:AT5G25350|EIN3-binding F-box protein;K10268|3|5e-08|57.8|mtr:MTR_2g021030|F-box and leucine-rich repeat protein 2/20;K08286|4|7e-08|57.4|ath:AT4G28490|protein-serine/threonine kinase [EC:2.7.11.-]	-	-	-	gi|460380320|ref|XP_004235905.1|/0/PREDICTED: internalin-A-like [Solanum lycopersicum]
PAU005802.1	2376	224	564	333	1178	21.71	45.92	27.37	73.23	1.08076	1.41984	Up	Up	3.89858e-24	5.18304e-23	K03549|1|0.0|793|smo:SELMODRAFT_149244|KUP system potassium uptake protein	GO:0016020//membrane	GO:0046873//metal ion transmembrane transporter activity	GO:0034220//ion transmembrane transport;GO:0030001//metal ion transport;GO:0048229//gametophyte development	gi|359472756|ref|XP_002276261.2|/0/PREDICTED: potassium transporter 11-like [Vitis vinifera]
PAU010431.1	1383	21	113	46.5	164.5	3.54	15.93	6.66	17.75	2.16993	1.41422	Up	Up	1.20524e-13	9.78608e-13	K13496|1|5e-38|157|ath:AT2G36750|UDP-glucosyl transferase 73C [EC:2.4.1.-]	-	GO:0016758//transferase activity, transferring hexosyl groups	-	gi|460374714|ref|XP_004233155.1|/2.19146e-165/PREDICTED: UDP-glycosyltransferase 91C1-like [Solanum lycopersicum]
PAU001277.1	1383	21	113	46.5	164.5	3.54	15.93	6.66	17.75	2.16993	1.41422	Up	Up	1.20524e-13	9.78267e-13	K13496|1|5e-38|157|ath:AT2G36750|UDP-glucosyl transferase 73C [EC:2.4.1.-]	-	GO:0016758//transferase activity, transferring hexosyl groups	-	gi|460374714|ref|XP_004233155.1|/2.19146e-165/PREDICTED: UDP-glycosyltransferase 91C1-like [Solanum lycopersicum]
PAU016234.3	3759	586	1533	299	1051	35.67	78.59	15.42	41.08	1.13963	1.41363	Up	Up	1.07474e-67	3.77929e-66	K05658|1|0.0|1852|vvi:100854950|ATP-binding cassette, subfamily B (MDR/TAP), member 1	GO:0031224//intrinsic component of membrane	GO:0017111//nucleoside-triphosphatase activity;GO:0015405;GO:0032559	GO:0006810//transport;GO:0009207	gi|460372885|ref|XP_004232253.1|/0/PREDICTED: ABC transporter B family member 15-like [Solanum lycopersicum]
PAU001247.1	1647	656	1653	651	2298	92.47	195.11	77.88	207.39	1.07723	1.41302	Up	Up	1.23337e-67	4.32405e-66	-	-	-	-	gi|359494813|ref|XP_003634846.1|/0/PREDICTED: protein FRIGIDA-like [Vitis vinifera]
PAU016848.1	2292	7	95	20	70.47	0.7	8.02	1.71	4.54	3.51818	1.4087	Up	Up	3.43738e-18	3.59312e-17	-	GO:0016020//membrane	-	-	gi|460368823|ref|XP_004230264.1|/0/PREDICTED: uncharacterized protein LOC101261459 [Solanum lycopersicum]
PAU000988.1	2037	43	122	53	186	4.88	11.61	5.1	13.52	1.25041	1.40653	Up	Up	1.42238e-07	7.18565e-07	K14431|1|1e-16|86.7|aly:ARALYDRAFT_311885|transcription factor TGA;K09561|2|4e-07|55.1|vcn:VOLCADRAFT_67840|STIP1 homology and U-box containing protein 1 [EC:6.3.2.19]	GO:0043234//protein complex;GO:0043231//intracellular membrane-bounded organelle	GO:0019787//small conjugating protein transferase activity	GO:0009743//response to carbohydrate;GO:0032446//protein modification by small protein conjugation	gi|460401517|ref|XP_004246269.1|/0/PREDICTED: U-box domain-containing protein 16-like [Solanum lycopersicum]
PAU019673.1	1416	40	145	27	95	6.59	19.96	3.78	10.01	1.59876	1.40498	Up	Up	5.6573e-12	4.09249e-11	K00620|1|2e-35|148|ota:Ot08g02650|glutamate N-acetyltransferase / amino-acid N-acetyltransferase [EC:2.3.1.35 2.3.1.1]	-	-	-	gi|462399169|gb|EMJ04837.1|/7.03672e-143/hypothetical protein PRUPE_ppa004185mg [Prunus persica]
PAU017128.1	1629	131	373	130	456	18.67	44.52	15.73	41.62	1.25373	1.40376	Up	Up	1.97022e-20	2.2807e-19	-	GO:0031224//intrinsic component of membrane;GO:0009536//plastid	-	GO:0051234//establishment of localization	gi|460410436|ref|XP_004250635.1|/1.98975e-176/PREDICTED: patellin-3-like [Solanum lycopersicum]
PAU030985.1	1029	17	74	23	81	3.9	14.11	4.48	11.85	1.85517	1.40332	Up	Up	5.54962e-08	2.91624e-07	K13424|1|4e-13|73.9|pop:POPTR_663578|WRKY transcription factor 33	-	-	-	gi|225454483|ref|XP_002281031.1|/3.215e-72/PREDICTED: probable WRKY transcription factor 46 [Vitis vinifera]
PAU009932.1	1719	51	137	34	119	6.88	15.48	3.89	10.28	1.16993	1.402	Up	Up	1.10384e-07	5.62283e-07	K08819|1|0.0|686|mtr:MTR_8g099770|cyclin-dependent kinase 12/13 [EC:2.7.11.22 2.7.11.23]	-	GO:0004674//protein serine/threonine kinase activity;GO:0032559	GO:0006464//cellular protein modification process	gi|255540111|ref|XP_002511120.1|/0/DNA binding protein, putative [Ricinus communis]
PAU010321.1	846	268	694	232	820	75.39	161.89	55.6	146.93	1.10257	1.40197	Up	Up	5.6436e-31	9.29776e-30	K11778|1|8e-75|278|pop:POPTR_712930|ditrans,polycis-polyprenyl diphosphate synthase [EC:2.5.1.87]	-	GO:0004659//prenyltransferase activity	GO:0006984//ER-nucleus signaling pathway;GO:0016094;GO:0009642//response to light intensity;GO:0006950//response to stress	gi|460392781|ref|XP_004241992.1|/7.5872e-79/PREDICTED: nogo-B receptor-like [Solanum lycopersicum]
PAU013846.1	528	30	125	21	75	13.95	47.6	8.36	22.07	1.7707	1.40051	Up	Up	4.2435e-12	3.09961e-11	-	-	-	-	gi|449442381|ref|XP_004138960.1|/3.00634e-07/PREDICTED: uncharacterized protein LOC101214231 [Cucumis sativus]
PAU012437.1	2928	53	141	30	104	4.16	9.3	1.99	5.23	1.16065	1.39404	Up	Up	9.46148e-08	4.8482e-07	K12619|1|0.0|728|rcu:RCOM_1282650|5'-3' exoribonuclease 2 [EC:3.1.13.-]	GO:0005622//intracellular	GO:0004527//exonuclease activity	GO:0006139//nucleobase-containing compound metabolic process	gi|470146299|ref|XP_004308764.1|/0/PREDICTED: 5'-3' exoribonuclease 3-like [Fragaria vesca subsp. vesca]
PAU025436.1	2028	249	604	220	765	28.37	57.73	21.26	55.85	1.02496	1.39342	Up	Up	7.27936e-24	9.59005e-23	K13415|1|2e-48|192|sbi:SORBI_03g032990|protein brassinosteroid insensitive 1 [EC:2.7.10.1 2.7.11.1]	-	GO:0004672//protein kinase activity	GO:0003006//developmental process involved in reproduction;GO:0009987//cellular process	gi|460374495|ref|XP_004233046.1|/0/PREDICTED: probable LRR receptor-like serine/threonine-protein kinase At2g24230-like [Solanum lycopersicum]
PAU003128.1	1149	11	43	18	63	2.25	7.33	3.13	8.22	1.70389	1.39298	Up	Up	0.000103987	0.000372704	K14491|1|3e-08|57.8|aly:ARALYDRAFT_474061|two-component response regulator ARR-B family	GO:0043231//intracellular membrane-bounded organelle	-	GO:0001708//cell fate specification;GO:0009943//adaxial/abaxial axis specification;GO:0009653//anatomical structure morphogenesis;GO:0048437//floral organ development	gi|255575188|ref|XP_002528498.1|/7.31568e-92/transcription factor, putative [Ricinus communis]
PAU015858.1	738	14.68	75.39	49.02	171.63	4.77	20.25	13.58	35.46	2.08586	1.38471	Up	Up	1.84542e-09	1.10921e-08	-	-	-	-	-
PAU021538.1	2508	205	617	89.3	307.45	18.81	47.57	6.94	18.09	1.33855	1.38218	Up	Up	8.49228e-36	1.57649e-34	-	-	-	-	gi|460373523|ref|XP_004232568.1|/0/PREDICTED: uncharacterized protein LOC101258217 [Solanum lycopersicum]
PAU001062.2	1245	237.2	677.03	142.81	494.88	44.6	106.26	22.82	59.48	1.25248	1.38211	Up	Up	5.40086e-36	1.00985e-34	K00940|1|4e-82|303|pop:POPTR_640355|nucleoside-diphosphate kinase [EC:2.7.4.6]	GO:0009534//chloroplast thylakoid	GO:0016776//phosphotransferase activity, phosphate group as acceptor;GO:0046914//transition metal ion binding;GO:0032559	GO:0009209;GO:0006796//phosphate-containing compound metabolic process;GO:0009206;GO:0009132//nucleoside diphosphate metabolic process	gi|359473918|ref|XP_002269576.2|/1.84335e-160/PREDICTED: uncharacterized protein LOC100263310 [Vitis vinifera]
PAU004841.1	1671	292	1038	337.19	1161	40.55	120.73	39.74	103.24	1.57401	1.37734	Up	Up	1.31051e-74	5.13593e-73	K14497|1|1e-179|628|vvi:100241147|protein phosphatase 2C [EC:3.1.3.16]	-	GO:0004721//phosphoprotein phosphatase activity	-	gi|350535078|ref|NP_001234686.1|/0/protein phosphatase 2C ABI2 homolog [Solanum lycopersicum]
PAU023087.1	1761	202	572	187	643	26.59	63.08	20.88	54.2	1.2463	1.37617	Up	Up	3.173e-30	5.14017e-29	-	-	-	-	gi|359489351|ref|XP_002269115.2|/2.54849e-132/PREDICTED: uncharacterized protein LOC100254125 [Vitis vinifera]
PAU025550.1	855	19	65	34	118	5.29	15	8.06	20.91	1.50362	1.37534	Up	Up	1.01113e-05	4.18305e-05	-	-	-	-	gi|297802326|ref|XP_002869047.1|/7.41831e-106/hypothetical protein ARALYDRAFT_328155 [Arabidopsis lyrata subsp. lyrata]
PAU002791.1	1452	65	181	48	165	10.43	24.29	6.54	16.94	1.21962	1.37307	Up	Up	2.69402e-10	1.71819e-09	K14491|1|1e-10|66.6|aly:ARALYDRAFT_486765|two-component response regulator ARR-B family	-	-	-	gi|225438007|ref|XP_002270511.1|/6.16534e-142/PREDICTED: uncharacterized protein LOC100244545 [Vitis vinifera]
PAU029207.1	3087	31	102	26	89	2.3	6.38	1.64	4.24	1.47192	1.37037	Up	Up	6.55294e-08	3.41419e-07	K00924|1|0.0|1081|ath:AT5G25930|[EC:2.7.1.-]	GO:0016020//membrane	GO:0016491//oxidoreductase activity;GO:0004674//protein serine/threonine kinase activity;GO:0000166//nucleotide binding	GO:0008152//metabolic process	gi|460399227|ref|XP_004245143.1|/0/PREDICTED: receptor-like protein kinase HSL1-like [Solanum lycopersicum]
PAU003533.1	2499	338	1315	421	1438	31.12	101.75	32.86	84.93	1.70911	1.36994	Up	Up	8.27166e-105	4.88721e-103	K05391|1|6e-22|104|pop:POPTR_807853|cyclic nucleotide gated channel, other eukaryote	GO:0031224//intrinsic component of membrane	GO:0005249//voltage-gated potassium channel activity;GO:0005515//protein binding;GO:0000166//nucleotide binding	GO:0009725//response to hormone;GO:0006873//cellular ion homeostasis;GO:0030001//metal ion transport	gi|5834502|dbj|BAA84085.1|/0/potassium channel [Nicotiana paniculata]
PAU003145.1	1359	218	571	133	456	37.45	81.96	19.41	50.09	1.12995	1.36772	Up	Up	2.53124e-26	3.62614e-25	K00924|1|8e-14|76.6|ath:AT5G22850|[EC:2.7.1.-]	-	GO:0008233//peptidase activity	GO:0019538//protein metabolic process	gi|224065128|ref|XP_002301682.1|/1.81482e-156/predicted protein [Populus trichocarpa]
PAU000280.1	1548	64	194	115	393	9.61	24.39	14.67	37.79	1.34368	1.36514	Up	Up	2.11328e-12	1.5798e-11	K04345|1|1e-24|113|ath:AT2G20050|protein kinase A [EC:2.7.11.11]	GO:0016020//membrane	GO:0004721//phosphoprotein phosphatase activity	-	gi|460396880|ref|XP_004243998.1|/1.8766e-168/PREDICTED: probable protein phosphatase 2C 6-like [Solanum lycopersicum]
PAU029511.1	1245	72	186	85	291	13.54	29.19	13.58	34.97	1.10825	1.36463	Up	Up	2.50204e-09	1.48546e-08	K01431|1|0.0|714|pop:POPTR_819740|beta-ureidopropionase [EC:3.5.1.6]	GO:0044444	GO:0016811//hydrolase activity, acting on carbon-nitrogen (but not peptide) bonds, in linear amides	GO:0031669//cellular response to nutrient levels;GO:0006208//pyrimidine nucleobase catabolic process	gi|224095800|ref|XP_002310485.1|/0/predicted protein [Populus trichocarpa]
PAU022067.1	1143	28	80	32	109	5.75	13.7	5.59	14.3	1.25254	1.35509	Up	Up	1.91045e-05	7.62445e-05	K14026|1|1e-11|68.9|olu:OSTLU_27845|SEL1 protein;K07126|2|2e-08|58.2|ppp:PHYPADRAFT_117372|	-	-	-	gi|255574005|ref|XP_002527920.1|/1.26358e-136/conserved hypothetical protein [Ricinus communis]
PAU002465.1	213	57	266	56	205	75.04	270.83	64.6	165.24	1.85166	1.35496	Up	Up	7.19972e-27	1.04425e-25	-	-	-	-	gi|118482602|gb|ABK93221.1|/5.2552e-07/unknown [Populus trichocarpa]
PAU010178.1	813	9	38	19	65	2.64	9.24	4.75	12.14	1.80735	1.35377	Up	Up	0.000145981	0.000511867	K10661|1|2e-08|58.2|ppp:PHYPADRAFT_317|E3 ubiquitin-protein ligase MARCH6 [EC:6.3.2.19]	-	GO:0046914//transition metal ion binding	-	gi|460386354|ref|XP_004238863.1|/4.87947e-88/PREDICTED: E3 ubiquitin-protein ligase MARCH2-like [Solanum lycopersicum]
PAU015029.1	1581	24	65	18	61	3.53	8	2.25	5.74	1.18033	1.35113	Up	Up	0.000247018	0.000834833	K03023|1|2e-170|597|vvi:100267008|DNA-directed RNA polymerase III subunit RPC3	-	-	-	gi|460390207|ref|XP_004240730.1|/0/PREDICTED: DNA-directed RNA polymerase III subunit rpc3-like [Solanum lycopersicum]
PAU002288.1	936	24	170	67	228	6.07	35.74	14.43	36.78	2.55777	1.34985	Up	Up	9.35832e-24	1.2308e-22	-	-	-	-	gi|460397228|ref|XP_004244170.1|/1.87601e-52/PREDICTED: uncharacterized protein LOC101263228 [Solanum lycopersicum]
PAU003647.1	786	75	527	231	788	22.8	132.63	59.85	152.45	2.5403	1.34891	Up	Up	3.88322e-70	1.41467e-68	K06892|1|2e-37|154|pop:POPTR_550478|;K05278|2|3e-35|146|mtr:MTR_5g059130|flavonol synthase [EC:1.14.11.23]	-	GO:0016706//oxidoreductase activity, acting on paired donors, with incorporation or reduction of molecular oxygen, 2-oxoglutarate as one donor, and incorporation of one atom each of oxygen into both donors	GO:0008152//metabolic process	gi|460397939|ref|XP_004244522.1|/4.6344e-88/PREDICTED: thebaine 6-O-demethylase-like [Solanum lycopersicum]
PAU000273.1	2190	106	302.42	151	508.17	11.16	26.74	13.49	34.31	1.26066	1.34674	Up	Up	7.64218e-17	7.52548e-16	K13424|1|1e-92|339|vvi:100243352|WRKY transcription factor 33	-	-	-	gi|350540814|gb|AEQ29020.1|/0/WRKY7 [Panax quinquefolius]
PAU023870.1	378	531	1346	670	2333	356.96	730.41	387.71	984.37	1.03294	1.34422	Up	Up	4.50204e-56	1.3019e-54	-	-	-	-	gi|359486364|ref|XP_003633435.1|/2.18393e-37/PREDICTED: uncharacterized protein LOC100248433 [Vitis vinifera]
PAU016785.1	885	58	217	70	237	15.56	48.32	15.99	40.52	1.63478	1.34146	Up	Up	7.53962e-18	7.78336e-17	-	-	-	-	-
PAU003295.2	858	91.02	225.1	92.86	314.47	25.23	51.75	21.92	55.53	1.03642	1.34102	Up	Up	3.68154e-10	2.32887e-09	-	GO:0043231//intracellular membrane-bounded organelle	-	-	gi|225452478|ref|XP_002274527.1|/3.713e-97/PREDICTED: uncharacterized protein LOC100266403 [Vitis vinifera]
PAU011053.1	1575	8	77	28	94	1.18	9.51	3.51	8.88	3.01066	1.33909	Up	Up	2.9534e-13	2.33137e-12	-	-	-	-	gi|449458125|ref|XP_004146798.1|/1.00468e-100/PREDICTED: microtubule-associated protein TORTIFOLIA1-like [Cucumis sativus]
PAU001889.1	1305	22	64	28	94	3.94	9.57	4.26	10.76	1.28032	1.33675	Up	Up	0.000106613	0.000381354	-	-	GO:0003824//catalytic activity	-	gi|460372626|ref|XP_004232129.1|/0/PREDICTED: F-box/kelch-repeat protein At5g15710-like [Solanum lycopersicum]
PAU003350.1	1017	133	382	131	441	30.85	73.74	25.86	65.29	1.25718	1.33614	Up	Up	3.51458e-21	4.1871e-20	-	-	-	-	gi|460375136|ref|XP_004233363.1|/6.56543e-78/PREDICTED: transcription factor HB29-like [Solanum lycopersicum]
PAU003002.3	1425	26	79	21	70	4.25	10.8	2.92	7.33	1.3455	1.32784	Up	Up	7.82126e-06	3.28648e-05	-	-	GO:0005088//Ras guanyl-nucleotide exchange factor activity	-	gi|460368108|ref|XP_004229911.1|/0/PREDICTED: rop guanine nucleotide exchange factor 2-like [Solanum lycopersicum]
PAU012247.1	1065	10	91	41	137	2.21	16.76	7.71	19.34	2.9229	1.32679	Up	Up	4.46908e-15	3.98147e-14	K15277|1|1e-170|597|vvi:100242001|solute carrier family 35 (adenosine 3'-phospho 5'-phosphosulfate transporter), member B3	GO:0031224//intrinsic component of membrane	-	GO:0006810//transport	gi|470142310|ref|XP_004306854.1|/4.12839e-171/PREDICTED: UDP-galactose/UDP-glucose transporter 4-like [Fragaria vesca subsp. vesca]
PAU016251.1	405	44	118	33	113	27.38	59.48	17.66	44.23	1.11928	1.32454	Up	Up	8.86498e-07	4.15311e-06	K03671|1|3e-43|171|gmx:547759|thioredoxin 1	GO:0043231//intracellular membrane-bounded organelle;GO:0044444;GO:0016020//membrane	GO:0015036//disulfide oxidoreductase activity	GO:0018904;GO:0019725//cellular homeostasis	gi|66096352|gb|AAY42864.1|/5.54387e-49/thioredoxin H [Nicotiana alata]
PAU004455.2	3114	84	220	43	142	6.19	13.63	2.68	6.71	1.13877	1.32408	Up	Up	4.8218e-11	3.26583e-10	-	-	-	-	gi|297738765|emb|CBI28010.3|/0/unnamed protein product [Vitis vinifera]
PAU007283.1	2514	32	89	30.09	99	2.93	6.85	2.33	5.81	1.2252	1.31821	Up	Up	1.04824e-05	4.32354e-05	-	GO:0043231//intracellular membrane-bounded organelle;GO:0044444	GO:0003676//nucleic acid binding;GO:0034061//DNA polymerase activity	GO:0006260//DNA replication;GO:0006396//RNA processing	gi|460401950|ref|XP_004246478.1|/0/PREDICTED: uncharacterized protein LOC101244110 [Solanum lycopersicum]
PAU006785.1	864	42	234	39	130	11.56	53.41	9.14	22.79	2.20797	1.31813	Up	Up	1.82246e-27	2.70568e-26	K03539|1|3e-11|67.4|osa:9271052|ribonuclease P/MRP protein subunit RPP1 [EC:3.1.26.5];K12129|3|5e-06|50.1|vvi:100246836|pseudo-response regulator 7	-	-	-	gi|460378395|ref|XP_004234958.1|/7.81891e-103/PREDICTED: uncharacterized protein LOC101255179 [Solanum lycopersicum]
PAU002191.1	1221	37	141	33	109	7.1	22.57	5.38	13.37	1.66852	1.31332	Up	Up	2.51612e-12	1.86954e-11	K12823|1|5e-47|186|bdi:100840811|ATP-dependent RNA helicase DDX5/DBP2 [EC:3.6.4.13]	GO:0031981//nuclear lumen	GO:0003676//nucleic acid binding;GO:0019899//enzyme binding;GO:0017111//nucleoside-triphosphatase activity;GO:0000166//nucleotide binding	GO:0044260	gi|359490274|ref|XP_002269873.2|/9.52483e-154/PREDICTED: DEAD-box ATP-dependent RNA helicase 7-like [Vitis vinifera]
PAU014375.1	729	39.7	109.52	23.79	79.25	13.07	29.8	6.68	16.59	1.18905	1.31239	Up	Up	9.3334e-07	4.36465e-06	K13229|1|1e-36|151|zma:541977|2,4-dihydroxy-1,4-benzoxazin-3-one-glucoside dioxygenase [EC:1.14.20.2];K06892|2|3e-27|120|pop:POPTR_550478|;K05933|3|1e-22|104|mtr:MTR_5g085330|aminocyclopropanecarboxylate oxidase [EC:1.14.17.4]	-	-	-	gi|147820925|emb|CAN65048.1|/1.35611e-67/hypothetical protein VITISV_026363 [Vitis vinifera]
PAU024963.1	3153	65	225.41	86.93	285	4.73	13.79	5.36	13.3	1.54371	1.31112	Up	Up	7.3656e-17	7.25926e-16	K08343|1|2e-136|485|pop:POPTR_836380|autophagy-related protein 3	GO:0044424	-	GO:0044248//cellular catabolic process;GO:0006810//transport	gi|224138464|ref|XP_002326609.1|/2.83356e-135/predicted protein [Populus trichocarpa]
PAU012376.1	1614	34	89	31	102	4.89	10.72	3.79	9.4	1.1324	1.31046	Up	Up	3.15278e-05	0.000122527	K01177|1|1e-122|438|gmx:100781448|beta-amylase [EC:3.2.1.2]	-	GO:0043167//ion binding;GO:0016160//amylase activity	GO:0005976//polysaccharide metabolic process	gi|147795448|emb|CAN65860.1|/0/hypothetical protein VITISV_014849 [Vitis vinifera]
PAU001596.3	2577	405	1765	196	642	36.15	132.4	14.83	36.76	1.87284	1.30962	Up	Up	3.72168e-158	3.5362e-156	K01188|1|3e-122|437|osa:4336146|beta-glucosidase [EC:3.2.1.21];K05350|5|2e-112|405|smo:SELMODRAFT_185578|beta-glucosidase [EC:3.2.1.21]	-	GO:0016798//hydrolase activity, acting on glycosyl bonds	-	gi|25989474|gb|AAL93619.1|/2.4844e-142/beta-glucosidase [Olea europaea subsp. europaea]
PAU005452.1	972	72	204	166	549	17.51	41.25	34.36	85.17	1.23622	1.30962	Up	Up	9.65588e-12	6.86768e-11	-	-	-	-	gi|460386494|ref|XP_004238933.1|/2.10321e-70/PREDICTED: uncharacterized protein LOC101255885 [Solanum lycopersicum]
PAU000281.1	1074	58	158	53	175	12.71	28.84	9.88	24.49	1.18211	1.30961	Up	Up	7.45934e-09	4.24562e-08	K02493|1|4e-128|456|pop:POPTR_647438|release factor glutamine methyltransferase [EC:2.1.1.-]	-	GO:0005488//binding;GO:0008168//methyltransferase activity	GO:0008213;GO:0006730//one-carbon metabolic process	gi|460396878|ref|XP_004243997.1|/5.34016e-134/PREDICTED: release factor glutamine methyltransferase-like [Solanum lycopersicum]
PAU017691.1	567	37	100	44	147	15.93	35.34	16.2	40.1	1.14956	1.30761	Up	Up	5.27342e-06	2.25165e-05	K06688|1|9e-83|303|vvi:100253010|ubiquitin-conjugating enzyme E2 C [EC:6.3.2.19]	-	GO:0016879//ligase activity, forming carbon-nitrogen bonds;GO:0032559	GO:0006464//cellular protein modification process	gi|225449088|ref|XP_002275915.1|/9.71853e-82/PREDICTED: ubiquitin-conjugating enzyme E2 19 [Vitis vinifera]
PAU012446.1	2052	76	712	202	661	8.55	67.25	19.28	47.69	2.97554	1.30658	Up	Up	7.2504e-110	4.53715e-108	-	-	-	-	gi|225436140|ref|XP_002275098.1|/2.31035e-172/PREDICTED: BEL1-like homeodomain protein 1 [Vitis vinifera]
PAU025323.1	1701	34	191	44	144	4.64	21.82	5.09	12.57	2.23345	1.30425	Up	Up	8.00328e-23	1.0131e-21	-	-	-	-	gi|460391140|ref|XP_004241181.1|/4.95607e-101/PREDICTED: uncharacterized protein LOC101261240 [Solanum lycopersicum]
PAU002608.1	2151	175	483	150	490	18.77	43.49	13.65	33.7	1.21226	1.30385	Up	Up	1.09436e-24	1.48806e-23	K10527|1|0.0|827|vvi:100244762|enoyl-CoA hydratase/3-hydroxyacyl-CoA dehydrogenase [EC:4.2.1.17 1.1.1.35 1.1.1.211]	GO:0005777//peroxisome	GO:0016856;GO:0005488//binding;GO:0016491//oxidoreductase activity;GO:0016863//intramolecular oxidoreductase activity, transposing C=C bonds;GO:0016836//hydro-lyase activity	GO:0009062//fatty acid catabolic process	gi|460389826|ref|XP_004240549.1|/0/PREDICTED: glyoxysomal fatty acid beta-oxidation multifunctional protein MFP-a-like [Solanum lycopersicum]
PAU016502.1	1503	106	320	62	203	16.41	41.45	8.15	20.12	1.3368	1.30376	Up	Up	2.10888e-19	2.33663e-18	K10268|1|5e-25|114|mtr:MTR_2g021030|F-box and leucine-rich repeat protein 2/20	-	-	-	gi|460370761|ref|XP_004231218.1|/1.68837e-166/PREDICTED: F-box protein At5g07670-like [Solanum lycopersicum]
PAU026418.1	1887	49.44	196.06	25.09	81.95	6.06	20.16	2.61	6.44	1.73411	1.30301	Up	Up	1.86653e-17	1.89082e-16	-	-	GO:0060089	GO:0009314//response to radiation;GO:0023052//signaling	gi|359473103|ref|XP_002282444.2|/0/PREDICTED: BTB/POZ domain-containing protein At1g67900-like [Vitis vinifera]
PAU019498.1	3036	108	305	89	290	8.16	19.39	5.7	14.06	1.24867	1.30256	Up	Up	9.26756e-17	9.0876e-16	-	-	-	-	gi|460410736|ref|XP_004250776.1|/0/PREDICTED: protein NLP8-like [Solanum lycopersicum]
PAU021555.1	2139	11.5	195.35	44.14	143.94	1.24	17.69	4.04	9.96	3.83452	1.30179	Up	Up	6.68874e-39	1.35398e-37	K08150|1|9e-38|157|gmx:100814449|MFS transporter, SP family, solute carrier family 2 (myo-inositol transporter), member 13	GO:0016020//membrane	GO:0016491//oxidoreductase activity;GO:0005215//transporter activity	GO:0006810//transport	gi|460377444|ref|XP_004234503.1|/0/PREDICTED: monosaccharide-sensing protein 2-like [Solanum lycopersicum]
PAU007601.1	1047	22	80	21	69	4.95	14.99	4.02	9.91	1.5985	1.30169	Up	Up	3.27896e-07	1.6009e-06	K15688|1|4e-07|53.9|gmx:100803252|E3 ubiquitin-protein ligase MUL1 [EC:6.3.2.19]	-	-	-	gi|255544694|ref|XP_002513408.1|/6.33314e-100/conserved hypothetical protein [Ricinus communis]
PAU008939.2	1524	44	106	45	147	6.72	13.54	5.83	14.36	1.01069	1.30049	Up	Up	3.10232e-05	0.000120747	-	-	-	-	gi|460397781|ref|XP_004244445.1|/2.19117e-137/PREDICTED: uncharacterized protein LOC101252306 [Solanum lycopersicum]
PAU014627.1	1083	68	635	197	646	14.78	114.93	36.4	89.62	2.95904	1.29988	Up	Up	5.1111e-98	2.7352e-96	K14431|1|5e-122|435|vvi:100255706|transcription factor TGA	-	GO:0003677//DNA binding	GO:0006351//transcription, DNA-templated	gi|460384330|ref|XP_004237865.1|/8.083e-130/PREDICTED: transcription factor TGA1-like [Solanum lycopersicum]
PAU010597.1	1443	37	108	46.23	151.02	5.97	14.58	6.34	15.6	1.28819	1.29899	Up	Up	3.98782e-07	1.92999e-06	K00012|1|0.0|903|rcu:RCOM_1621050|UDPglucose 6-dehydrogenase [EC:1.1.1.22]	GO:0031410//cytoplasmic vesicle	GO:0000166//nucleotide binding;GO:0016616//oxidoreductase activity, acting on the CH-OH group of donors, NAD or NADP as acceptor	GO:0008152//metabolic process	gi|255542070|ref|XP_002512099.1|/0/UDP-glucose 6-dehydrogenase, putative [Ricinus communis]
PAU012574.1	1857	6.71	37.06	40.27	130.86	0.84	3.87	4.26	10.45	2.20387	1.29458	Up	Up	1.05393e-05	4.34624e-05	K13030|1|1e-62|239|sbi:SORBI_01g001220|cyanohydrin beta-glucosyltransferase [EC:2.4.1.85];K13493|3|3e-61|234|ath:AT5G05870|cytokinin-N-glucosyltransferase [EC:2.4.1.-];K13692|5|2e-48|192|vvi:100252177|UDP-glucose:(indol-3-yl)acetate beta-D-glucosyltransferase [EC:2.4.1.121]	-	-	-	gi|460388534|ref|XP_004239922.1|/5.95387e-180/PREDICTED: UDP-glycosyltransferase 85A1-like [Solanum lycopersicum]
PAU016185.1	1863	33	154	73	237	4.1	16.04	7.69	18.86	1.96798	1.29427	Up	Up	3.6497e-16	3.45091e-15	K00278|1|0.0|1019|vvi:100242339|L-aspartate oxidase [EC:1.4.3.16]	GO:0009536//plastid	GO:0015922//aspartate oxidase activity	GO:0019359//nicotinamide nucleotide biosynthetic process	gi|225452458|ref|XP_002274361.1|/0/PREDICTED: L-aspartate oxidase 1-like [Vitis vinifera]
PAU008001.1	642	22	75	27	89	8.29	23.28	8.69	21.29	1.48965	1.29275	Up	Up	2.163e-06	9.69809e-06	-	GO:0043231//intracellular membrane-bounded organelle	-	-	gi|225454563|ref|XP_002263294.1|/3.5167e-39/PREDICTED: uncharacterized protein LOC100242649 [Vitis vinifera]
PAU019155.1	1101	162	444	95	310	34.6	79.02	17.26	42.28	1.19145	1.29254	Up	Up	1.50459e-22	1.87904e-21	K05279|1|1e-137|487|pop:POPTR_834247|flavonol 3-O-methyltransferase [EC:2.1.1.76];K13066|5|7e-133|471|pop:POPTR_824484|caffeic acid 3-O-methyltransferase [EC:2.1.1.68]	-	GO:0005515//protein binding;GO:0008171//O-methyltransferase activity	GO:0006730//one-carbon metabolic process;GO:0009699//phenylpropanoid biosynthetic process	gi|29839377|sp|Q8W013.1|COMT1_CATRO/1.83813e-145/RecName: Full=Caffeic acid 3-O-methyltransferase; Short=CAOMT; Short=COMT; AltName: Full=S-adenosysl-L-methionine:caffeic acid 3-O-methyltransferase
PAU019012.1	870	12	55	29	95	3.28	12.47	6.75	16.53	1.92669	1.29213	Up	Up	1.68218e-06	7.64236e-06	K09872|1|2e-148|522|aly:ARALYDRAFT_492536|aquaporin PIP	GO:0031224//intrinsic component of membrane;GO:0009536//plastid	GO:0005372//water transmembrane transporter activity	GO:0006950//response to stress;GO:0042044//fluid transport	gi|77999265|gb|ABB16979.1|/4.88832e-153/major intrinsic protein 1-like protein [Solanum tuberosum]
PAU003835.1	3327	179	517.26	357	1153.42	12.33	29.99	20.83	51	1.28231	1.29183	Up	Up	2.26686e-28	3.4378e-27	K01115|1|0.0|1773|vvi:100261987|phospholipase D [EC:3.1.4.4]	-	GO:0004620//phospholipase activity;GO:0016628//oxidoreductase activity, acting on the CH-CH group of donors, NAD or NADP as acceptor	GO:0008152//metabolic process;GO:0048513//organ development;GO:0009267//cellular response to starvation	gi|460366816|ref|XP_004229274.1|/0/PREDICTED: phospholipase D p1-like [Solanum lycopersicum]
PAU028514.1	768	52	245	150	492	16.2	63.15	39.84	97.51	1.96279	1.29133	Up	Up	4.47352e-25	6.16572e-24	-	-	-	-	gi|460402285|ref|XP_004246644.1|/1.42694e-86/PREDICTED: OTU domain-containing protein DDB_G0284757-like [Solanum lycopersicum]
PAU006028.1	1179	158	904	276	898	31.43	150	46.68	114.15	2.25475	1.29005	Up	Up	1.31681e-103	7.60645e-102	K14497|1|2e-20|98.2|mtr:MTR_3g104710|protein phosphatase 2C [EC:3.1.3.16];K01090|5|1e-19|95.5|sbi:SORBI_01g038410|protein phosphatase [EC:3.1.3.16]	GO:0043234//protein complex	GO:0004721//phosphoprotein phosphatase activity;GO:0043169//cation binding	GO:0006464//cellular protein modification process	gi|255560515|ref|XP_002521272.1|/0/protein phosphatase 2c, putative [Ricinus communis]
PAU000159.1	1068	34	82	32	104	7.5	15.05	6	14.64	1.0048	1.28688	Up	Up	0.00025035	0.000845481	K15223|1|9e-103|371|vvi:100264067|upstream activation factor subunit UAF30	-	-	-	gi|225460811|ref|XP_002275854.1|/1.1904e-101/PREDICTED: uncharacterized protein LOC100264067 [Vitis vinifera]
PAU002998.1	1140	116	358	133	432	23.9	61.48	23.3	56.85	1.36311	1.28683	Up	Up	3.11292e-22	3.84026e-21	-	-	-	GO:0006629//lipid metabolic process	gi|147773896|emb|CAN69548.1|/2.76695e-175/hypothetical protein VITISV_005615 [Vitis vinifera]
PAU017547.1	1548	43	159	38	123	6.46	19.99	4.85	11.83	1.62967	1.28639	Up	Up	2.75754e-13	2.18046e-12	K15336|1|1e-56|219|vvi:100259391|tRNA (cytosine38-C5)-methyltransferase [EC:2.1.1.204]	GO:0031090//organelle membrane	-	-	gi|225424625|ref|XP_002282301.1|/0/PREDICTED: pentatricopeptide repeat-containing protein At1g13040, mitochondrial [Vitis vinifera]
PAU030278.1	1410	32	137	59	191	5.29	18.94	8.29	20.2	1.8401	1.28491	Up	Up	1.81465e-13	1.45216e-12	K13263|1|2e-106|384|gmx:100101902|isoflavone 7-O-glucosyltransferase [EC:2.4.1.170];K08237|2|2e-84|311|vvi:100246482|hydroquinone glucosyltransferase [EC:2.4.1.218]	-	GO:0016757//transferase activity, transferring glycosyl groups	-	gi|283362114|dbj|BAI65910.1|/0/UDP-sugar:glycosyltransferase [Forsythia x intermedia]
PAU001808.1	2817	109	348	147	473	8.89	23.86	10.16	24.75	1.42434	1.28453	Up	Up	1.0266e-22	1.2939e-21	K15631|1|5e-17|88.6|ppp:PHYPADRAFT_118134|molybdenum cofactor sulfurtransferase [EC:2.8.1.9]	-	GO:0048037//cofactor binding	-	gi|460372506|ref|XP_004232070.1|/0/PREDICTED: uncharacterized protein LOC101256238 [Solanum lycopersicum]
PAU023613.1	3342	337.41	917	262	841	23.13	52.92	15.22	37.02	1.19405	1.28234	Up	Up	2.77048e-44	6.42371e-43	K06998|1|8e-100|363|mtr:MTR_1g072500|	-	-	-	gi|359479805|ref|XP_002276833.2|/3.42282e-155/PREDICTED: uncharacterized protein LOC100254487 [Vitis vinifera]
PAU025193.1	1746	268	955	514.81	1657	35.58	106.24	58	140.9	1.57819	1.28055	Up	Up	5.39294e-69	1.91961e-67	K14497|1|0.0|647|vvi:100241147|protein phosphatase 2C [EC:3.1.3.16]	-	GO:0004721//phosphoprotein phosphatase activity	-	gi|350535078|ref|NP_001234686.1|/0/protein phosphatase 2C ABI2 homolog [Solanum lycopersicum]
PAU017462.1	792	20.94	506.98	145.76	473.91	6.31	126.59	37.46	90.96	4.32638	1.27988	Up	Up	3.34046e-107	2.01981e-105	-	-	GO:0003676//nucleic acid binding	-	gi|260600584|gb|ACX47024.1|/1.11364e-105/NAP-like transcription factor [Vitis vinifera]
PAU031056.1	1866	45	211	86	276	5.58	21.94	9.05	21.93	1.97523	1.27692	Up	Up	1.03952e-21	1.26168e-20	-	-	-	-	gi|297745234|emb|CBI40314.3|/0/unnamed protein product [Vitis vinifera]
PAU004018.1	4920	695	3185	1005	3208	32.24	124.54	39.47	95.6	1.94969	1.27625	Up	Up	3.39206e-298	7.05034e-296	-	-	-	-	gi|359477506|ref|XP_002277982.2|/0/PREDICTED: protein TIME FOR COFFEE-like [Vitis vinifera]
PAU005376.1	417	16	103	36	119	9.64	50.33	18.64	45.12	2.38431	1.27537	Up	Up	4.00656e-14	3.36346e-13	-	-	-	-	-
PAU011695.2	1287	33.67	84.32	57.13	183.72	6.12	12.79	8.82	21.34	1.06341	1.27471	Up	Up	8.52168e-05	0.00031006	K12619|1|9e-53|206|osa:4349826|5'-3' exoribonuclease 2 [EC:3.1.13.-]	-	-	-	gi|147772908|emb|CAN64580.1|/6.62488e-145/hypothetical protein VITISV_002159 [Vitis vinifera]
PAU020011.1	2286	50	232	76	243	5.04	19.64	6.5	15.71	1.9623	1.27317	Up	Up	1.65928e-23	2.15549e-22	-	GO:0031224//intrinsic component of membrane	GO:0015081//sodium ion transmembrane transporter activity	GO:0030001//metal ion transport;GO:0009267//cellular response to starvation	gi|225427484|ref|XP_002263043.1|/0/PREDICTED: probable urea active transporter 1 [Vitis vinifera]
PAU007246.1	660	57	194	65	211	20.86	58.52	20.31	49.02	1.48819	1.27118	Up	Up	1.95666e-14	1.67214e-13	-	-	GO:0005488//binding	GO:0048827//phyllome development	gi|225453002|ref|XP_002263259.1|/1.19515e-61/PREDICTED: uncharacterized protein LOC100253609 [Vitis vinifera]
PAU019659.1	1485	147	577	169	541	23.05	75.67	22.5	54.27	1.71495	1.27023	Up	Up	1.99079e-47	4.95653e-46	K14380|1|5e-09|60.8|pop:POPTR_946533|four and a half LIM domains protein 2	-	GO:0046872//metal ion binding	-	gi|460372542|ref|XP_004232088.1|/0/PREDICTED: protein DA1-related 1-like [Solanum lycopersicum]
PAU001065.1	429	38	372	35	115	22.19	176.39	17.55	42.28	2.99079	1.2685	Up	Up	2.41198e-59	7.37825e-58	-	-	-	-	gi|388502964|gb|AFK39548.1|/9.56957e-17/unknown [Lotus japonicus]
PAU003125.1	675	44	139.21	27.29	88.17	15.72	41.02	8.32	20.01	1.38373	1.26607	Up	Up	8.634e-10	5.32285e-09	-	GO:0044464	-	-	gi|239056164|emb|CAQ58595.1|/7.86022e-64/unknown protein [Vitis vinifera]
PAU004280.1	735	140	379	55	177	45.68	102.24	15.31	36.73	1.16233	1.26248	Up	Up	4.57868e-19	4.97838e-18	-	-	-	-	gi|460396259|ref|XP_004243694.1|/2.77727e-68/PREDICTED: uncharacterized protein LOC101247342 [Solanum lycopersicum]
PAU018208.1	1632	195	616	248	788	27.75	73.39	29.95	71.78	1.4031	1.26103	Up	Up	2.0983e-38	4.1749e-37	K12837|1|9e-154|541|mtr:MTR_3g005670|splicing factor U2AF 65 kDa subunit	-	GO:0005488//binding	-	gi|470114622|ref|XP_004293510.1|/9.5879e-171/PREDICTED: splicing factor U2af large subunit B-like [Fragaria vesca subsp. vesca]
PAU008360.1	729	219	1475	644	2066	72.09	401.28	180.81	432.42	2.47674	1.25796	Up	Up	4.36124e-188	5.31546e-186	-	-	GO:0016787//hydrolase activity	GO:0044238	gi|462405262|gb|EMJ10726.1|/6.44369e-102/hypothetical protein PRUPE_ppa010625mg [Prunus persica]
PAU027614.1	771	34	128	35	112	10.55	32.86	9.26	22.11	1.63909	1.25561	Up	Up	3.58966e-11	2.45631e-10	K14291|1|1e-43|174|gmx:100775515|phosphorylated adapter RNA export protein	-	-	-	gi|225429444|ref|XP_002278710.1|/2.5553e-59/PREDICTED: uncharacterized protein LOC100247482 [Vitis vinifera]
PAU011089.1	1575	82	232	102	323	12.1	28.66	12.78	30.51	1.24403	1.25539	Up	Up	3.93772e-13	3.09474e-12	-	-	-	-	gi|460386147|ref|XP_004238761.1|/7.67472e-109/PREDICTED: uncharacterized protein LOC101254994 [Solanum lycopersicum]
PAU004320.1	1191	42	195	57	181	8.27	32.02	9.54	22.77	1.95301	1.25507	Up	Up	5.312e-20	6.0321e-19	-	-	-	-	gi|460394296|ref|XP_004242740.1|/8.99982e-109/PREDICTED: uncharacterized protein LOC101261040 [Solanum lycopersicum]
PAU000847.1	2535	12	299	111	350	1.09	22.8	8.54	20.37	4.38663	1.25414	Up	Up	9.79368e-64	3.24306e-62	K00423|1|6e-67|254|aly:ARALYDRAFT_489021|L-ascorbate oxidase [EC:1.10.3.3]	GO:0005576//extracellular region	GO:0046914//transition metal ion binding;GO:0016682//oxidoreductase activity, acting on diphenols and related substances as donors, oxygen as acceptor	GO:0009808//lignin metabolic process	gi|297740346|emb|CBI30528.3|/0/unnamed protein product [Vitis vinifera]
PAU015514.2	1641	137	426	158	499	19.38	50.47	18.97	45.2	1.38086	1.2526	Up	Up	1.89012e-26	2.71605e-25	K00630|1|4e-148|523|vvi:100264363|glycerol-3-phosphate O-acyltransferase [EC:2.3.1.15]	GO:0009536//plastid	GO:0008374//O-acyltransferase activity	GO:0008152//metabolic process	gi|225427100|ref|XP_002276101.1|/5.70122e-147/PREDICTED: glycerol-3-phosphate acyltransferase, chloroplastic [Vitis vinifera]
PAU017197.1	858	35	116	55	175	9.7	26.67	12.98	30.9	1.45916	1.25132	Up	Up	6.78014e-09	3.86755e-08	-	-	-	-	gi|296089429|emb|CBI39248.3|/6.76668e-99/unnamed protein product [Vitis vinifera]
PAU013700.1	1320	220	896.83	381.97	1206	38.94	132.6	57.44	136.5	1.76776	1.24877	Up	Up	1.05168e-75	4.19213e-74	K14432|1|8e-113|405|vvi:100232889|ABA responsive element binding factor	-	-	-	gi|459021879|gb|AGG39700.1|/1.17951e-120/bZIP transcription factor bZIP8 [Camellia sinensis]
PAU021408.1	711	55	136	58	185	18.59	37.97	16.73	39.75	1.03033	1.24852	Up	Up	1.15397e-06	5.34167e-06	K01365|1|3e-09|60.5|bdi:100836282|cathepsin L [EC:3.4.22.15]	-	GO:0005488//binding	-	gi|225443385|ref|XP_002266798.1|/3.97127e-101/PREDICTED: uncharacterized protein LOC100244390 isoform 1 [Vitis vinifera]
PAU020466.1	1458	777	2366	1178	3713	124.14	316.12	159.81	379.54	1.3485	1.24789	Up	Up	9.14244e-135	7.23901e-133	-	-	GO:0005488//binding	-	gi|462417914|gb|EMJ22479.1|/0/hypothetical protein PRUPE_ppa004802mg [Prunus persica]
PAU012866.1	1404	165	582	235	740	27.41	80.81	33.15	78.62	1.55983	1.24589	Up	Up	3.58222e-42	7.8819e-41	K13145|1|7e-08|57.0|smo:SELMODRAFT_443625|integrator complex subunit 8	-	-	-	gi|460387082|ref|XP_004239218.1|/0/PREDICTED: F-box only protein 6-like isoform 1 [Solanum lycopersicum]
PAU021967.1	1218	30	189.01	39	123	5.77	30.34	6.38	15.12	2.39458	1.24483	Up	Up	1.94672e-24	2.61952e-23	-	-	-	-	gi|462408131|gb|EMJ13465.1|/2.40791e-165/hypothetical protein PRUPE_ppa006669mg [Prunus persica]
PAU020850.1	1191	41.26	110.29	44	138.64	8.12	18.11	7.36	17.44	1.15723	1.24462	Up	Up	2.0781e-06	9.33721e-06	K12486|1|2e-21|101|cre:CHLREDRAFT_115159|stromal membrane-associated protein	-	-	-	gi|460398828|ref|XP_004244953.1|/2.58836e-148/PREDICTED: probable ADP-ribosylation factor GTPase-activating protein AGD11-like [Solanum lycopersicum]
PAU003674.1	2112	397	1011	415	1300	43.39	92.74	38.47	91.08	1.09583	1.2434	Up	Up	6.12836e-43	1.37705e-41	-	GO:0034357	-	GO:0000302//response to reactive oxygen species	gi|460369379|ref|XP_004230540.1|/0/PREDICTED: protein EXECUTER 1, chloroplastic-like [Solanum lycopersicum]
PAU024631.1	1089	95	258	113	356	20.52	46.43	20.76	49.11	1.17803	1.24221	Up	Up	1.61631e-13	1.29522e-12	-	GO:0043231//intracellular membrane-bounded organelle	-	-	gi|225446561|ref|XP_002279857.1|/1.73869e-164/PREDICTED: uncharacterized protein LOC100255693 [Vitis vinifera]
PAU003977.3	1248	45	165	69	217	8.44	25.83	11	26.02	1.61373	1.24212	Up	Up	1.31366e-13	1.06404e-12	K01061|1|2e-64|244|bdi:100822628|carboxymethylenebutenolidase [EC:3.1.1.45]	-	-	-	gi|224093320|ref|XP_002309880.1|/4.49557e-90/predicted protein [Populus trichocarpa]
PAU012872.1	2862	244	750	312	973.98	19.58	50.61	21.21	50.14	1.37004	1.24122	Up	Up	1.45877e-44	3.41981e-43	-	GO:0044444	-	-	gi|460387096|ref|XP_004239225.1|/0/PREDICTED: calmodulin-binding transcription activator 4 [Solanum lycopersicum]
PAU006073.1	690	69	169	82	260	24.08	48.68	24.42	57.65	1.01549	1.23926	Up	Up	7.85426e-08	4.06039e-07	K14677|1|9e-57|218|aly:ARALYDRAFT_327784|aminoacylase [EC:3.5.1.14]	GO:0009536//plastid	GO:0016787//hydrolase activity	GO:0008152//metabolic process	gi|224132452|ref|XP_002328277.1|/1.05896e-71/predicted protein [Populus trichocarpa]
PAU026351.1	2115	55.74	187.79	118.06	368.86	6.08	17.2	10.93	25.8	1.50027	1.23908	Up	Up	6.01218e-14	4.9807e-13	K15172|1|5e-29|127|vcn:VOLCADRAFT_106802|transcription elongation factor SPT5	-	GO:0046872//metal ion binding	-	gi|460367532|ref|XP_004229627.1|/0/PREDICTED: zinc finger CCCH domain-containing protein 30-like [Solanum lycopersicum]
PAU001991.2	1008	7	102	62	195	1.64	19.87	12.35	29.14	3.59882	1.23849	Up	Up	7.2821e-20	8.22114e-19	-	-	-	-	gi|460375150|ref|XP_004233370.1|/2.15497e-73/PREDICTED: SPX domain-containing protein 4-like [Solanum lycopersicum]
PAU021429.1	852	53	692	256	806	14.8	160.25	60.89	143.36	3.43666	1.23537	Up	Up	2.9479e-122	2.08584e-120	-	-	-	-	gi|224065625|ref|XP_002301890.1|/9.32626e-101/predicted protein [Populus trichocarpa]
PAU008343.2	1644	101	413	157	490	14.26	48.84	18.82	44.3	1.77609	1.23504	Up	Up	6.07384e-36	1.13386e-34	K04354|1|1e-167|588|gmx:100789058|protein phosphatase 2 (formerly 2A), regulatory subunit B	-	-	-	gi|359491379|ref|XP_002278753.2|/0/PREDICTED: serine/threonine protein phosphatase 2A 55 kDa regulatory subunit B beta isoform-like [Vitis vinifera]
PAU013121.1	1440	79	288	73	228	12.78	38.97	10.03	23.6	1.60848	1.23447	Up	Up	1.58935e-22	1.98277e-21	K00827|1|0.0|799|vvi:100243935|alanine-glyoxylate transaminase / (R)-3-amino-2-methylpropionate-pyruvate transaminase [EC:2.6.1.44 2.6.1.40]	GO:0031090//organelle membrane;GO:0043231//intracellular membrane-bounded organelle	GO:0046914//transition metal ion binding;GO:0008483//transaminase activity;GO:0048037//cofactor binding	GO:0006527//arginine catabolic process;GO:0010038//response to metal ion	gi|225438605|ref|XP_002276566.1|/0/PREDICTED: alanine--glyoxylate aminotransferase 2 homolog 1, mitochondrial [Vitis vinifera]
PAU003838.1	690	41	180	49	154.5	14.31	51.84	14.59	34.26	1.85704	1.23155	Up	Up	1.14653e-17	1.17474e-16	K09286|1|3e-34|143|aly:ARALYDRAFT_897996|EREBP-like factor	GO:0044424	GO:0005488//binding	GO:0009987//cellular process;GO:0009725//response to hormone;GO:0010467//gene expression	gi|151301850|gb|ABR92333.1|/6.22264e-64/putative ethylene-responsive element binding protein [Salvia miltiorrhiza]
PAU030368.1	690	41	180	49	154.5	14.31	51.84	14.59	34.26	1.85704	1.23155	Up	Up	1.14653e-17	1.17422e-16	K09286|1|3e-34|143|aly:ARALYDRAFT_897996|EREBP-like factor	GO:0044424	GO:0005488//binding	GO:0009987//cellular process;GO:0009725//response to hormone;GO:0010467//gene expression	gi|151301850|gb|ABR92333.1|/6.22264e-64/putative ethylene-responsive element binding protein [Salvia miltiorrhiza]
PAU011467.1	1437	154	398	115	358	24.97	53.97	15.84	37.14	1.11196	1.2294	Up	Up	2.3217e-18	2.44999e-17	-	GO:0005618//cell wall;GO:0031225//anchored component of membrane;GO:0043231//intracellular membrane-bounded organelle	GO:0043167//ion binding;GO:0008422//beta-glucosidase activity	GO:0044238	gi|460401111|ref|XP_004246072.1|/0/PREDICTED: glucan endo-1,3-beta-glucosidase 6-like [Solanum lycopersicum]
PAU030249.1	1140	134	373	90.66	282.51	27.61	64.06	15.88	37.18	1.21423	1.22732	Up	Up	1.08403e-19	1.21673e-18	-	-	-	-	gi|460373531|ref|XP_004232571.1|/5.03041e-77/PREDICTED: uncharacterized protein LOC101260196 [Solanum lycopersicum]
PAU013944.2	1482	183	563	198	615	28.75	73.98	26.41	61.82	1.36357	1.22699	Up	Up	6.59176e-34	1.17316e-32	-	GO:0009536//plastid	-	-	gi|460404435|ref|XP_004247688.1|/0/PREDICTED: putative ion channel POLLUX-like 2-like [Solanum lycopersicum]
PAU016190.1	1158	192	1054	714	2224	38.92	178.13	123.03	287.97	2.19435	1.22691	Up	Up	9.66918e-117	6.46807e-115	K00122|1|0.0|692|vvi:100261093|formate dehydrogenase [EC:1.2.1.2]	GO:0043231//intracellular membrane-bounded organelle	GO:0016614//oxidoreductase activity, acting on CH-OH group of donors;GO:0016620//oxidoreductase activity, acting on the aldehyde or oxo group of donors, NAD or NADP as acceptor;GO:0000166//nucleotide binding	GO:0008152//metabolic process	gi|26454627|sp|Q07511.2|FDH_SOLTU/0/RecName: Full=Formate dehydrogenase, mitochondrial; AltName: Full=NAD-dependent formate dehydrogenase; Short=FDH; Flags: Precursor
PAU023006.1	3423	55	198	62	191	3.68	11.15	3.51	8.21	1.59927	1.22591	Up	Up	1.02362e-15	9.48225e-15	-	-	-	-	gi|225443802|ref|XP_002266486.1|/0/PREDICTED: protein SCAR3-like [Vitis vinifera]
PAU013685.1	897	19	252	93	290	5.03	55.34	20.95	48.9	3.45969	1.22288	Up	Up	9.8407e-46	2.3641e-44	K14499|1|3e-74|276|vvi:100243702|BRI1 kinase inhibitor 1	-	-	-	gi|225458591|ref|XP_002284646.1|/3.99793e-73/PREDICTED: BRI1 kinase inhibitor 1 [Vitis vinifera]
PAU008820.1	1893	332	1104	300	926	40.58	113.15	31.11	72.51	1.4794	1.2208	Up	Up	1.41918e-72	5.35448e-71	K15336|1|1e-46|186|vvi:100259391|tRNA (cytosine38-C5)-methyltransferase [EC:2.1.1.204]	-	-	-	gi|225430029|ref|XP_002281569.1|/0/PREDICTED: pentatricopeptide repeat-containing protein At5g25630-like [Vitis vinifera]
PAU030483.1	2886	61	214	80	246	4.85	14.32	5.39	12.56	1.56197	1.22048	Up	Up	2.29052e-16	2.19699e-15	-	-	-	-	gi|225432151|ref|XP_002274846.1|/0/PREDICTED: calmodulin-binding transcription activator 1 [Vitis vinifera]
PAU023520.1	729	180	488	116	362	59.25	132.76	32.57	75.77	1.16393	1.21808	Up	Up	3.60036e-24	4.79478e-23	K14484|1|1e-74|277|ath:AT3G23050|auxin-responsive protein IAA	GO:0043231//intracellular membrane-bounded organelle	GO:0005515//protein binding	GO:0009755//hormone-mediated signaling pathway	gi|90811715|gb|ABD98055.1|/4.93376e-102/auxin-regulated protein [Striga asiatica]
PAU004953.1	1056	42	107	52	161	9.37	19.87	9.87	22.93	1.08447	1.21611	Up	Up	8.74616e-06	3.65074e-05	-	GO:0044464	-	-	gi|470134263|ref|XP_004302974.1|/2.30817e-174/PREDICTED: uncharacterized protein At1g04910-like [Fragaria vesca subsp. vesca]
PAU026647.1	1524	107	267	128	394	16.33	34.1	16.59	38.49	1.06225	1.21417	Up	Up	5.2851e-12	3.83516e-11	-	GO:0009536//plastid	GO:0004175//endopeptidase activity;GO:0042623//ATPase activity, coupled;GO:0032559	GO:0019538//protein metabolic process	gi|460413003|ref|XP_004251885.1|/0/PREDICTED: uncharacterized protein ycf45-like [Solanum lycopersicum]
PAU026663.1	654	94	246	75	234	34.73	74.91	23.66	54.89	1.10898	1.21409	Up	Up	3.62738e-12	2.6621e-11	K11982|1|5e-11|65.9|zma:100383341|E3 ubiquitin-protein ligase RNF115/126 [EC:6.3.2.19]	-	GO:0046914//transition metal ion binding	-	gi|460395388|ref|XP_004243265.1|/1.39969e-22/PREDICTED: uncharacterized protein LOC101266431 [Solanum lycopersicum]
PAU030853.1	1491	38	96	66	203	5.93	12.54	8.75	20.28	1.08043	1.2127	Up	Up	3.02162e-05	0.000117823	K15397|1|0.0|917|pop:POPTR_566626|3-ketoacyl-CoA synthase [EC:2.3.1.-]	GO:0043231//intracellular membrane-bounded organelle	GO:0016747//transferase activity, transferring acyl groups other than amino-acyl groups	GO:0009314//response to radiation;GO:0006633//fatty acid biosynthetic process;GO:0000902//cell morphogenesis;GO:0007275//multicellular organismal development;GO:0006950//response to stress	gi|193245812|gb|ACF17125.1|/0/CER6 [Solanum tuberosum]
PAU028929.1	1035	107	308	140	432.47	24.37	58.4	27.13	62.87	1.26086	1.21248	Up	Up	1.98813e-17	2.01138e-16	K07119|1|5e-162|568|vvi:100256090|	-	GO:0016628//oxidoreductase activity, acting on the CH-CH group of donors, NAD or NADP as acceptor;GO:0046914//transition metal ion binding	GO:0008152//metabolic process	gi|444302246|pdb|4HFJ|A/7.52791e-162/Chain A, X-ray Crystal Structure Of A Double Bond Reductase From Nicotiana Tabacum
PAU016397.1	1035	107	308	140	432.47	24.37	58.4	27.13	62.87	1.26086	1.21248	Up	Up	1.98813e-17	2.0105e-16	K07119|1|5e-162|568|vvi:100256090|	-	GO:0016628//oxidoreductase activity, acting on the CH-CH group of donors, NAD or NADP as acceptor;GO:0046914//transition metal ion binding	GO:0008152//metabolic process	gi|444302246|pdb|4HFJ|A/7.52791e-162/Chain A, X-ray Crystal Structure Of A Double Bond Reductase From Nicotiana Tabacum
PAU017657.1	1449	42	219	730	2245	6.75	29.45	99.67	230.94	2.12531	1.21229	Up	Up	1.54514e-24	2.08638e-23	K03327|1|5e-148|522|vvi:100242777|multidrug resistance protein, MATE family	-	-	-	gi|460376349|ref|XP_004233961.1|/7.46328e-164/PREDICTED: MATE efflux family protein 9-like [Solanum lycopersicum]
PAU017392.2	702	28	93	37	115	9.59	26.31	10.82	25.04	1.45601	1.21053	Up	Up	2.09932e-07	1.0458e-06	-	-	GO:0046872//metal ion binding	-	gi|255572771|ref|XP_002527318.1|/5.61216e-84/Defective in cullin neddylation protein, putative [Ricinus communis]
PAU000900.1	1290	19	60	27	83	3.44	9.08	4.16	9.62	1.40028	1.20945	Up	Up	6.26564e-05	0.000232591	-	GO:0005622//intracellular	GO:0003677//DNA binding	-	gi|460401672|ref|XP_004246341.1|/6.99104e-86/PREDICTED: uncharacterized protein LOC101253925 [Solanum lycopersicum]
PAU005829.1	945	18	180	107	330	4.51	37.47	22.81	52.71	3.05454	1.20841	Up	Up	9.70922e-30	1.54809e-28	K15631|1|8e-23|105|smo:SELMODRAFT_173762|molybdenum cofactor sulfurtransferase [EC:2.8.1.9]	-	GO:0003824//catalytic activity;GO:0005488//binding	-	gi|460373645|ref|XP_004232625.1|/3.09101e-111/PREDICTED: MOSC domain-containing protein 2, mitochondrial-like [Solanum lycopersicum]
PAU004393.1	1296	340	2127	666	2036	61.33	320.43	102.08	234.82	2.38534	1.20186	Up	Up	2.252e-257	3.94168e-255	K00924|1|5e-127|452|ath:AT1G30270|[EC:2.7.1.-];K07198|3|5e-67|253|gmx:100806916|5'-AMP-activated protein kinase, catalytic alpha subunit [EC:2.7.11.11]	-	GO:0004674//protein serine/threonine kinase activity;GO:0032559	GO:0006464//cellular protein modification process;GO:0023052//signaling	gi|460393974|ref|XP_004242581.1|/0/PREDICTED: CBL-interacting serine/threonine-protein kinase 6-like [Solanum lycopersicum]
PAU012678.1	2640	41	311	49	149	3.57	22.77	3.62	8.32	2.67314	1.20059	Up	Up	6.18176e-44	1.42199e-42	K04733|1|2e-146|518|ath:AT5G38990|interleukin-1 receptor-associated kinase 4 [EC:2.7.11.1];K13430|3|1e-65|249|osa:4329463|serine/threonine-protein kinase PBS1 [EC:2.7.11.1];K00924|4|5e-65|248|aly:ARALYDRAFT_485972|[EC:2.7.1.-]	GO:0031410//cytoplasmic vesicle;GO:0016020//membrane	GO:0004713//protein tyrosine kinase activity;GO:0032559	GO:0009725//response to hormone;GO:0000902//cell morphogenesis;GO:0006464//cellular protein modification process	gi|460376196|ref|XP_004233885.1|/0/PREDICTED: probable receptor-like protein kinase At1g30570-like [Solanum lycopersicum]
PAU007243.1	4491	93	223	57.88	175.03	4.73	9.56	2.49	5.72	1.01517	1.19987	Up	Up	1.63971e-09	9.90166e-09	K10357|1|0.0|1053|aly:ARALYDRAFT_887631|myosin V;K03165|3|0.0|972|ota:Ot06g03550|DNA topoisomerase III [EC:5.99.1.2]	GO:0015629//actin cytoskeleton	GO:0008092//cytoskeletal protein binding;GO:0017111//nucleoside-triphosphatase activity;GO:0004672//protein kinase activity;GO:0032559	GO:0030029//actin filament-based process	gi|359488002|ref|XP_002263591.2|/0/PREDICTED: myosin-H heavy chain-like [Vitis vinifera]
PAU020986.1	270	13	46	19	61	12.86	35.96	16.32	37.42	1.4835	1.19717	Up	Up	0.000155879	0.00054387	-	GO:0031410//cytoplasmic vesicle	-	-	gi|297745780|emb|CBI15836.3|/1.00201e-21/unnamed protein product [Vitis vinifera]
PAU003675.1	738	132	617	202	621	42.89	165.74	55.98	128.32	1.95021	1.19676	Up	Up	2.533e-60	7.96834e-59	-	-	-	-	gi|460369540|ref|XP_004230620.1|/6.15082e-116/PREDICTED: uncharacterized isochorismatase family protein PncA-like [Solanum lycopersicum]
PAU023643.1	1077	115	332	152	463	25.13	60.43	28.25	64.6	1.26585	1.19328	Up	Up	9.33918e-19	1.00558e-17	K14493|1|2e-161|566|vvi:100249385|gibberellin receptor GID1 [EC:3.-.-.-]	-	GO:0004871//signal transducer activity;GO:0003824//catalytic activity	-	gi|462395746|gb|EMJ01545.1|/3.94068e-161/hypothetical protein PRUPE_ppa008128mg [Prunus persica]
PAU012622.3	2418	397	1288.79	175	528.42	37.8	103.1	14.13	32.27	1.44759	1.19143	Up	Up	1.63786e-81	7.0607e-80	K03327|1|2e-135|333|vvi:100267226|multidrug resistance protein, MATE family	GO:0044464	GO:0015291//secondary active transmembrane transporter activity	GO:0003006//developmental process involved in reproduction;GO:0006810//transport	gi|224097194|ref|XP_002310871.1|/4.72835e-134/predicted protein [Populus trichocarpa]
PAU004117.1	3366	27	142	66	199	1.84	8.14	3.81	8.7	2.14532	1.19122	Up	Up	1.62222e-16	1.57087e-15	K12120|1|0.0|1787|vvi:100240824|phytochrome A	GO:0044464	GO:0004673//protein histidine kinase activity;GO:0004930//G-protein coupled receptor activity;GO:0042802//identical protein binding;GO:0032559	GO:0006468//protein phosphorylation;GO:0007602//phototransduction;GO:0006351//transcription, DNA-templated	gi|38037208|gb|AAR08426.1|/0/phytochrome A [Orobanche minor]
PAU002334.1	1776	150	360.78	89	269	19.57	39.45	9.85	22.48	1.01138	1.19045	Up	Up	1.61569e-14	1.38891e-13	K00924|1|1e-150|531|ath:AT2G01450|[EC:2.7.1.-];K04371|2|2e-80|298|aly:ARALYDRAFT_912096|extracellular signal-regulated kinase 1/2 [EC:2.7.11.24];K14512|5|2e-79|295|pop:POPTR_718188|mitogen-activated protein kinase 6 [EC:2.7.11.24]	-	GO:0004702//receptor signaling protein serine/threonine kinase activity;GO:0032559	GO:0006464//cellular protein modification process	gi|359485144|ref|XP_002283794.2|/0/PREDICTED: mitogen-activated protein kinase 20-like [Vitis vinifera]
PAU008530.3	1518	19	340	70	212	2.91	43.6	9.11	20.79	3.90524	1.19037	Up	Up	5.84626e-67	2.02522e-65	K00517|1|2e-115|414|ath:AT3G26310|[EC:1.14.-.-]	GO:0016020//membrane	GO:0016491//oxidoreductase activity;GO:0005506//iron ion binding	GO:0008152//metabolic process	gi|359491185|ref|XP_002276558.2|/0/PREDICTED: cytochrome P450 71A1-like [Vitis vinifera]
PAU019755.1	1206	98.04	267.72	100	303.15	19.05	43.41	16.52	37.65	1.18824	1.18844	Up	Up	5.1593e-14	4.29094e-13	K03097|1|3e-136|483|vvi:100262741|casein kinase II subunit alpha [EC:2.7.11.1]	-	GO:0004672//protein kinase activity	-	gi|225438980|ref|XP_002284333.1|/3.34266e-135/PREDICTED: casein kinase II subunit alpha isoform 1 [Vitis vinifera]
PAU000287.2	1614	53	162	47	142	7.63	19.52	5.74	13.08	1.3552	1.18824	Up	Up	1.05224e-10	6.92342e-10	-	-	-	-	gi|460396868|ref|XP_004243992.1|/3.03962e-169/PREDICTED: methyltransferase-like protein 25-like [Solanum lycopersicum]
PAU012874.1	405	16	66	38	118	9.96	33.27	20.33	46.18	1.74	1.18366	Up	Up	6.27892e-07	2.98666e-06	-	-	-	-	gi|255547676|ref|XP_002514895.1|/1.84982e-36/conserved hypothetical protein [Ricinus communis]
PAU010412.1	438	89	308.79	64.62	199.64	50.78	143.22	31.65	71.78	1.4959	1.18138	Up	Up	1.58626e-22	1.97997e-21	K00799|1|9e-51|196|pop:POPTR_831173|glutathione S-transferase [EC:2.5.1.18]	GO:0031410//cytoplasmic vesicle;GO:0043231//intracellular membrane-bounded organelle	GO:0016740//transferase activity	-	gi|460373717|ref|XP_004232661.1|/2.38345e-52/PREDICTED: microsomal glutathione S-transferase 3-like isoform 2 [Solanum lycopersicum]
PAU017574.1	2715	133	339	103	308	11.26	24.12	7.39	16.73	1.09902	1.17879	Up	Up	1.8453e-15	1.68392e-14	K04733|1|8e-68|257|smo:SELMODRAFT_159261|interleukin-1 receptor-associated kinase 4 [EC:2.7.11.1];K00924|5|4e-66|251|aly:ARALYDRAFT_313416|[EC:2.7.1.-]	-	GO:0004672//protein kinase activity;GO:0032559	GO:0006464//cellular protein modification process	gi|460386980|ref|XP_004239170.1|/0/PREDICTED: probable LRR receptor-like serine/threonine-protein kinase At1g67720-like [Solanum lycopersicum]
PAU004858.1	1632	110	298	138	414	15.65	35.5	16.67	37.71	1.18166	1.17769	Up	Up	2.51382e-15	2.26731e-14	-	-	GO:0005488//binding	-	gi|255572931|ref|XP_002527396.1|/3.04335e-100/nucleic acid binding protein, putative [Ricinus communis]
PAU020564.1	1326	71.94	256.12	207.84	623.11	12.68	37.69	31.11	70.2	1.57163	1.17409	Up	Up	6.23834e-20	7.06334e-19	K13127|1|1e-13|76.3|vvi:100251778|RING finger protein 113A	GO:0009532//plastid stroma	-	-	gi|224095202|ref|XP_002310360.1|/1.16795e-176/predicted protein [Populus trichocarpa]
PAU029239.1	744	66	168	83	251	21.26	44.75	22.8	51.43	1.07375	1.17358	Up	Up	2.42362e-08	1.31883e-07	K09873|1|2e-90|329|ath:AT2G25810|aquaporin TIP	GO:0000325//plant-type vacuole;GO:0031224//intrinsic component of membrane	GO:0005372//water transmembrane transporter activity	GO:0006810//transport	gi|4584429|emb|CAB40742.1|/4.75011e-100/aquaglyceroporin [Nicotiana tabacum]
PAU007501.1	1311	162	463	142	425	28.88	68.94	21.51	48.44	1.25527	1.17119	Up	Up	3.82984e-25	5.28795e-24	-	-	-	-	gi|225460783|ref|XP_002274753.1|/1.68292e-127/PREDICTED: uncharacterized protein LOC100262283 [Vitis vinifera]
PAU003177.1	603	25	75	29	88	10.08	24.85	9.99	22.49	1.30175	1.17073	Up	Up	1.63797e-05	6.60838e-05	-	-	-	-	gi|460384259|ref|XP_004237830.1|/1.86426e-44/PREDICTED: uncharacterized protein LOC101254895 [Solanum lycopersicum]
PAU008768.1	2349	485	1755	817	2429	47.56	144.56	67.93	152.76	1.60385	1.16915	Up	Up	1.03392e-127	7.66515e-126	K01369|1|0.0|709|rcu:RCOM_0798420|legumain [EC:3.4.22.34]	-	GO:0004175//endopeptidase activity	GO:0019538//protein metabolic process	gi|462419182|gb|EMJ23445.1|/0/hypothetical protein PRUPE_ppa004713mg [Prunus persica]
PAU012772.4	747	77	223	79	238	24.7	59.16	21.61	48.56	1.26011	1.16807	Up	Up	3.88184e-13	3.05288e-12	K15892|1|4e-34|142|vvi:100265588|farnesol kinase [EC:2.7.1.-]	GO:0009536//plastid	GO:0016301//kinase activity	GO:0042360//vitamin E metabolic process	gi|460378306|ref|XP_004234914.1|/2.24475e-65/PREDICTED: probable phytol kinase 1, chloroplastic-like [Solanum lycopersicum]
PAU000278.1	2307	244	637.29	304	903.01	24.37	53.46	25.75	57.84	1.13335	1.1675	Up	Up	5.29372e-29	8.19365e-28	K13342|1|0.0|1107|pop:POPTR_837219|peroxin-5	-	GO:0005488//binding	GO:0009725//response to hormone;GO:0006605//protein targeting	gi|3806016|gb|AAC69177.1|/0/peroxisomal targeting signal 1 receptor [Nicotiana tabacum]
PAU012810.3	1629	98	730.12	42.89	127.65	13.97	87.15	5.19	11.65	2.64117	1.16652	Up	Up	6.512e-100	3.56689e-98	-	-	-	-	gi|359473318|ref|XP_002267713.2|/2.47785e-110/PREDICTED: uncharacterized protein LOC100258808 [Vitis vinifera]
PAU013813.1	432	42	110	26	79	24.33	51.77	12.93	28.83	1.08938	1.15685	Up	Up	3.54856e-06	1.55072e-05	-	-	-	-	gi|462423784|gb|EMJ28047.1|/2.95657e-26/hypothetical protein PRUPE_ppa017173mg, partial [Prunus persica]
PAU027327.1	648	208.97	1955.55	1233.8	3698.07	77.97	601.23	393.12	875.92	2.94693	1.15583	Up	Up	5.1438e-299	1.07876e-296	K00799|1|5e-84|308|rcu:RCOM_0324140|glutathione S-transferase [EC:2.5.1.18]	-	GO:0016765//transferase activity, transferring alkyl or aryl (other than methyl) groups	-	gi|462412106|gb|EMJ17155.1|/7.38529e-85/hypothetical protein PRUPE_ppa011337mg [Prunus persica]
PAU003805.1	1164	24.85	74.61	73	216	5.01	12.54	12.51	27.82	1.32365	1.15304	Up	Up	1.22082e-05	5.00343e-05	K09338|1|5e-54|209|ath:AT5G06710|homeobox-leucine zipper protein	-	-	-	gi|460366970|ref|XP_004229348.1|/1.30606e-88/PREDICTED: homeobox-leucine zipper protein HAT14-like [Solanum lycopersicum]
PAU010144.1	1188	71	581	187	553	14.01	95.66	31.38	69.74	2.77146	1.15214	Up	Up	4.10896e-84	1.82543e-82	-	-	-	-	gi|460386424|ref|XP_004238898.1|/4.57312e-129/PREDICTED: uncharacterized protein LOC101245647 [Solanum lycopersicum]
PAU012123.1	4140	111	290	126	369	6.13	13.49	5.89	13.09	1.13793	1.15213	Up	Up	4.7884e-14	3.99818e-13	K11671|1|5e-127|454|ppp:PHYPADRAFT_164383|nuclear factor related to kappa-B-binding protein	-	-	-	gi|225435142|ref|XP_002284629.1|/0/PREDICTED: uncharacterized protein LOC100250176 [Vitis vinifera]
PAU028641.1	963	46	548	166	491	11.3	111.88	34.7	76.91	3.30756	1.14824	Up	Up	5.67594e-94	2.86617e-92	K00100|1|8e-26|115|olu:OSTLU_36252|[EC:1.1.1.-];K00218|2|1e-20|98.6|olu:OSTLU_4520|protochlorophyllide reductase [EC:1.3.1.33]	-	GO:0016628//oxidoreductase activity, acting on the CH-CH group of donors, NAD or NADP as acceptor	GO:0008152//metabolic process	gi|460401877|ref|XP_004246442.1|/6.33577e-128/PREDICTED: short-chain dehydrogenase TIC 32, chloroplastic-like [Solanum lycopersicum]
PAU010505.2	1467	125	355	99	291	19.84	47.14	13.35	29.56	1.24854	1.14681	Up	Up	1.94109e-19	2.15277e-18	K14963|1|2e-09|62.4|smo:SELMODRAFT_169971|COMPASS component SWD3;K14555|2|9e-09|60.1|osa:4336833|U3 small nucleolar RNA-associated protein 13;K12862|4|3e-08|58.5|vcn:VOLCADRAFT_66651|pleiotropic regulator 1	-	-	GO:0009267//cellular response to starvation	gi|460411681|ref|XP_004251234.1|/9.23494e-178/PREDICTED: F-box/WD-40 repeat-containing protein At5g21040-like [Solanum lycopersicum]
PAU025531.1	2190	49	139	55	161	5.16	12.29	4.91	10.87	1.25204	1.14656	Up	Up	1.91022e-08	1.04877e-07	K04733|1|1e-100|365|smo:SELMODRAFT_33807|interleukin-1 receptor-associated kinase 4 [EC:2.7.11.1];K13430|2|1e-90|332|pop:POPTR_413452|serine/threonine-protein kinase PBS1 [EC:2.7.11.1]	GO:0016020//membrane	GO:0004672//protein kinase activity;GO:0032559	GO:0006464//cellular protein modification process	gi|225437589|ref|XP_002270928.1|/0/PREDICTED: receptor-like serine/threonine-protein kinase ALE2 [Vitis vinifera]
PAU002872.1	1260	71	177	51	150	13.19	27.44	8.05	17.81	1.05684	1.14563	Up	Up	2.1024e-08	1.15049e-07	K12126|1|5e-08|57.4|aly:ARALYDRAFT_471048|phytochrome-interacting factor 3	-	-	-	gi|460415009|ref|XP_004252853.1|/4.89223e-76/PREDICTED: transcription factor bHLH122-like [Solanum lycopersicum]
PAU018058.1	744	20	81	56	166	6.44	21.58	15.38	34.01	1.74456	1.1449	Up	Up	4.36422e-08	2.31528e-07	-	-	-	-	gi|460388319|ref|XP_004239815.1|/1.08304e-19/PREDICTED: uncharacterized protein LOC101246249 [Solanum lycopersicum]
PAU012964.1	918	86	347	170	502	22.2	74.41	37.37	82.63	1.74494	1.14479	Up	Up	4.96942e-30	8.00022e-29	-	-	-	GO:0008152//metabolic process	gi|225453586|ref|XP_002266943.1|/8.88882e-100/PREDICTED: uncharacterized protein LOC100242029 [Vitis vinifera]
PAU030088.1	1200	197	493	135	397	38.48	80.34	22.41	49.55	1.06201	1.14474	Up	Up	4.8514e-21	5.74737e-20	K15849|1|2e-37|154|vcn:VOLCADRAFT_103084|bifunctional aspartate aminotransferase and glutamate/aspartate-prephenate aminotransferase [EC:2.6.1.1 2.6.1.78 2.6.1.79]	-	GO:0008483//transaminase activity;GO:0048037//cofactor binding;GO:0016846//carbon-sulfur lyase activity	GO:0008652//cellular amino acid biosynthetic process	gi|255548531|ref|XP_002515322.1|/2.21039e-155/Aminotransferase ybdL, putative [Ricinus communis]
PAU023164.1	2916	128	435.17	214.03	625	10.08	28.81	14.28	31.57	1.51507	1.14456	Up	Up	1.84398e-30	3.00182e-29	K14432|1|1e-95|349|vvi:100232889|ABA responsive element binding factor;K14292|3|8e-85|313|aly:ARALYDRAFT_473847|trimethylguanosine synthase [EC:2.1.1.-]	-	GO:0016741	GO:0009451//RNA modification;GO:0006396//RNA processing	gi|460414829|ref|XP_004252765.1|/2.36364e-104/PREDICTED: uncharacterized protein LOC101263590 [Solanum lycopersicum]
PAU000055.1	1068	80	193	109	321	17.64	35.43	20.44	45.18	1.00612	1.14429	Up	Up	1.6422e-08	9.07402e-08	K03522|1|4e-143|505|vvi:100243622|electron transfer flavoprotein alpha subunit	-	GO:0050662//coenzyme binding;GO:0046914//transition metal ion binding	-	gi|460412170|ref|XP_004251475.1|/1.58664e-146/PREDICTED: electron transfer flavoprotein subunit alpha, mitochondrial-like [Solanum lycopersicum]
PAU013327.2	2688	145	354	222	648	12.4	25.45	16.09	35.55	1.03733	1.14369	Up	Up	8.4342e-15	7.37842e-14	K15692|1|2e-38|159|gmx:100793048|E3 ubiquitin-protein ligase RNF13 [EC:6.3.2.19]	-	-	-	gi|460409967|ref|XP_004250407.1|/0/PREDICTED: uncharacterized protein LOC101248637 [Solanum lycopersicum]
PAU022523.1	1098	34	98	35	103	7.28	17.49	6.38	14.09	1.26452	1.14304	Up	Up	1.79848e-06	8.13894e-06	K10457|1|5e-09|60.5|smo:SELMODRAFT_3894|kelch-like protein 20	-	-	-	gi|460383496|ref|XP_004237458.1|/3.12962e-137/PREDICTED: F-box/kelch-repeat protein SKIP6-like [Solanum lycopersicum]
PAU015052.1	1509	238	876	284	832	36.7	113.02	37.18	82.11	1.62273	1.14303	Up	Up	5.2566e-66	1.79426e-64	K03327|1|0.0|697|rcu:RCOM_1582850|multidrug resistance protein, MATE family	GO:0031090//organelle membrane	GO:0015291//secondary active transmembrane transporter activity	GO:0015893//drug transport;GO:0009698//phenylpropanoid metabolic process;GO:0009900;GO:0048229//gametophyte development	gi|460390191|ref|XP_004240722.1|/0/PREDICTED: protein TRANSPARENT TESTA 12-like isoform 1 [Solanum lycopersicum]
PAU029716.1	1671	84	515	89	260	11.67	59.9	10.49	23.12	2.35975	1.14013	Up	Up	8.76764e-63	2.85457e-61	-	-	GO:0046872//metal ion binding	-	gi|296081314|emb|CBI17696.3|/0/unnamed protein product [Vitis vinifera]
PAU014197.1	360	155	396	102	309	110.08	226.43	62.42	137.54	1.04051	1.13977	Up	Up	6.87658e-18	7.11466e-17	-	GO:0009536//plastid	-	-	gi|224129182|ref|XP_002320521.1|/6.71806e-34/predicted protein [Populus trichocarpa]
PAU024806.1	2013	123	493	156	454	14.12	47.48	15.19	33.4	1.74958	1.13673	Up	Up	1.06629e-41	2.31983e-40	-	-	-	-	gi|294612078|gb|ADF27783.1|/0/neutral/alkaline invertase 2 [Orobanche ramosa]
PAU010079.1	1668	130	372	230	670	18.09	43.35	27.16	59.69	1.26084	1.13601	Up	Up	1.52131e-20	1.77072e-19	K00294|1|0.0|942|vvi:100251938|1-pyrroline-5-carboxylate dehydrogenase [EC:1.5.1.12]	GO:0009536//plastid	GO:0004030//aldehyde dehydrogenase [NAD(P)+] activity;GO:0016646//oxidoreductase activity, acting on the CH-NH group of donors, NAD or NADP as acceptor;GO:0046914//transition metal ion binding	GO:0006536//glutamate metabolic process;GO:0006970//response to osmotic stress	gi|149938952|gb|ABR45721.1|/0/P5CDH1 [Actinidia chinensis]
PAU012074.1	780	13	117	61	179	3.98	29.68	15.93	34.91	2.89865	1.13189	Up	Up	6.36902e-19	6.89281e-18	K07199|1|2e-75|280|gmx:100789052|5'-AMP-activated protein kinase, regulatory beta subunit	-	GO:0005488//binding	GO:0031669//cellular response to nutrient levels	gi|42540596|gb|AAS19201.1|/8.34454e-82/GAL83 [Nicotiana attenuata]
PAU019449.1	7425	236.11	850.93	296.04	854.44	7.24	22.01	7.68	16.83	1.6041	1.13186	Up	Up	2.00452e-62	6.47201e-61	K09291|1|9e-24|112|mtr:MTR_2g063480|nucleoprotein TPR	-	-	-	gi|460401174|ref|XP_004246103.1|/7.93727e-163/PREDICTED: uncharacterized protein LOC101256404 [Solanum lycopersicum]
PAU005495.1	993	155	422	129	377	36.87	83.48	26.11	57.21	1.17898	1.13166	Up	Up	2.89732e-21	3.46236e-20	K12126|1|4e-08|57.4|ath:AT1G09530|phytochrome-interacting factor 3	-	-	-	gi|225445180|ref|XP_002284145.1|/4.46662e-124/PREDICTED: transcription factor bHLH68 [Vitis vinifera]
PAU007573.1	4362	245	677	275	794	12.83	29.88	12.2	26.71	1.21966	1.1305	Up	Up	4.95552e-34	8.83981e-33	-	-	-	-	gi|359494366|ref|XP_002265221.2|/0/PREDICTED: uncharacterized protein LOC100263414 [Vitis vinifera]
PAU006282.1	1770	7.12	35.12	29.19	84.55	0.93	3.85	3.24	7.09	2.04956	1.12979	Up	Up	7.99588e-05	0.00029207	K01880|1|0.0|1041|vvi:100257704|glycyl-tRNA synthetase [EC:6.1.1.14]	GO:0043231//intracellular membrane-bounded organelle	GO:0004812//aminoacyl-tRNA ligase activity;GO:0032559	GO:0006418//tRNA aminoacylation for protein translation;GO:0010038//response to metal ion	gi|460380205|ref|XP_004235848.1|/0/PREDICTED: glycine--tRNA ligase 1, mitochondrial-like [Solanum lycopersicum]
PAU004820.1	519	29	102	50	148	13.74	39.55	20.29	44.35	1.5253	1.12817	Up	Up	1.55964e-08	8.63013e-08	K03133|1|6e-67|251|vvi:100248023|transcription initiation factor TFIID subunit 9B	GO:0005667//transcription factor complex	GO:0003676//nucleic acid binding	GO:0006351//transcription, DNA-templated	gi|460382099|ref|XP_004236777.1|/1.70084e-68/PREDICTED: transcription initiation factor TFIID subunit 9-like isoform 1 [Solanum lycopersicum]
PAU017813.1	1323	284	856	514	1492	50.15	126.27	77.11	168.48	1.33219	1.12759	Up	Up	3.97692e-49	1.01735e-47	-	-	GO:0003677//DNA binding	GO:0006351//transcription, DNA-templated	gi|449455557|ref|XP_004145519.1|/1.75187e-148/PREDICTED: homeobox protein knotted-1-like 3-like [Cucumis sativus]
PAU022620.1	1179	55	161	42	122	10.94	26.71	7.1	15.51	1.28777	1.12731	Up	Up	5.0624e-10	3.17649e-09	-	-	-	-	gi|224123330|ref|XP_002330289.1|/1.60465e-134/predicted protein [Populus trichocarpa]
PAU021464.2	786	10	59.98	40	117	3.04	15.09	10.36	22.63	2.31145	1.12721	Up	Up	3.4188e-08	1.83041e-07	-	-	-	-	gi|297743729|emb|CBI36612.3|/2.1291e-08/unnamed protein product [Vitis vinifera]
PAU022926.1	1170	44	144	43	125	8.82	24.08	7.33	16.01	1.44898	1.12709	Up	Up	1.47886e-10	9.63787e-10	-	-	-	GO:0009408//response to heat	gi|460398864|ref|XP_004244968.1|/2.61515e-137/PREDICTED: F-box protein At5g46170-like [Solanum lycopersicum]
PAU009478.1	1014	27.93	80.36	42.7	124.16	6.5	15.56	8.45	18.44	1.25933	1.12582	Up	Up	1.04214e-05	4.30143e-05	K04424|1|5e-37|153|aly:ARALYDRAFT_909157|sterile alpha motif and leucine zipper containing kinase AZK [EC:2.7.11.25];K14510|3|1e-33|141|ppp:PHYPADRAFT_30352|serine/threonine-protein kinase CTR1 [EC:2.7.11.1]	-	GO:0004713//protein tyrosine kinase activity;GO:0032559	GO:0006464//cellular protein modification process	gi|255584255|ref|XP_002532865.1|/1.42903e-141/protein kinase atn1, putative [Ricinus communis]
PAU021806.1	876	66	202	80	233	17.9	45.46	18.48	40.26	1.34464	1.12338	Up	Up	4.97104e-13	3.87934e-12	K00640|1|3e-122|436|rcu:RCOM_1047820|serine O-acetyltransferase [EC:2.3.1.30]	GO:0044444	GO:0016412//serine O-acyltransferase activity	GO:0006563//L-serine metabolic process	gi|255546181|ref|XP_002514150.1|/3.78497e-121/Serine acetyltransferase, putative [Ricinus communis]
PAU023131.1	1062	484.29	1535.26	93.7	271.57	107.4	283.5	17.67	38.44	1.40035	1.12131	Up	Up	1.15005e-93	5.7948e-92	K13030|1|6e-51|199|sbi:SORBI_01g001220|cyanohydrin beta-glucosyltransferase [EC:2.4.1.85];K13493|2|1e-47|188|ath:AT5G05860|cytokinin-N-glucosyltransferase [EC:2.4.1.-];K13691|4|5e-43|173|vvi:100242294|pathogen-inducible salicylic acid glucosyltransferase [EC:2.4.1.-]	-	-	-	gi|359478183|ref|XP_002268187.2|/2.1406e-119/PREDICTED: UDP-glycosyltransferase 85A1 [Vitis vinifera]
PAU002367.1	1545	1236	4185	1460	4210	186.04	527.14	186.57	405.58	1.50257	1.12027	Up	Up	1.1874e-276	2.30345e-274	K15638|1|2e-132|471|ath:AT1G17060|cytochrome P450, family 72, subfamily C, polypeptide 1;K15639|3|1e-112|405|aly:ARALYDRAFT_901457|cytochrome P450, family 734, subfamily A, polypeptide 1 (PHYB activation tagged suppressor 1) [EC:1.14.-.-];K10717|5|5e-83|306|aly:ARALYDRAFT_494132|cytokinin trans-hydroxylase	-	-	-	gi|70724314|gb|AAZ07706.1|/0/cytochrome P450 monooxygenase [Sesamum indicum]
PAU009406.1	408	99	2303	830	2462	61.11	1151.86	440.38	955.86	4.23641	1.11805	Up	Up	0	0	-	-	-	GO:0009746;GO:0034285	gi|353441188|gb|AEQ94178.1|/3.0448e-31/auxin-repressed protein [Elaeis guineensis]
PAU000271.1	4344	234	567	197	563	12.31	25.13	8.77	19.02	1.02958	1.11687	Up	Up	1.90007e-22	2.3628e-21	-	-	-	-	gi|359494366|ref|XP_002265221.2|/0/PREDICTED: uncharacterized protein LOC100263414 [Vitis vinifera]
PAU001231.1	879	355	972	378	1095	95.93	217.97	86.99	188.55	1.18408	1.11603	Up	Up	2.32634e-47	5.77344e-46	K00020|1|4e-75|279|olu:OSTLU_45774|3-hydroxyisobutyrate dehydrogenase [EC:1.1.1.31]	GO:0044444	GO:0016616//oxidoreductase activity, acting on the CH-OH group of donors, NAD or NADP as acceptor;GO:0048037//cofactor binding	GO:0009081//branched-chain amino acid metabolic process;GO:0006950//response to stress;GO:0006007//glucose catabolic process	gi|225468850|ref|XP_002266252.1|/9.66001e-133/PREDICTED: putative oxidoreductase GLYR1 isoform 1 [Vitis vinifera]
PAU027225.1	1410	73	471	154	443	12.07	65.11	21.63	46.86	2.43145	1.11532	Up	Up	1.4359e-59	4.43319e-58	K15406|1|9e-32|136|ath:AT5G37300|wax-ester synthase / diacylglycerol O-acyltransferase [EC:2.3.1.75 2.3.1.20]	-	-	-	gi|255553705|ref|XP_002517893.1|/2.10658e-163/conserved hypothetical protein [Ricinus communis]
PAU013041.1	384	33	114	32	95	21.8	60.83	18.19	39.4	1.48045	1.11505	Up	Up	3.38686e-09	1.98596e-08	-	-	-	-	gi|225435656|ref|XP_002285673.1|/1.90381e-25/PREDICTED: uncharacterized protein LOC100251830 [Vitis vinifera]
PAU014983.1	954	22	103	36	104	5.46	21.23	7.6	16.45	1.95913	1.11402	Up	Up	2.74622e-11	1.89476e-10	K08064|1|2e-35|147|gmx:100782085|nuclear transcription factor Y, alpha	-	-	-	gi|148595726|emb|CAM12542.1|/3.43129e-118/YA4 [Antirrhinum majus]
PAU023985.1	1008	289	772.4	215.99	622.77	67.67	150.47	43.03	93.04	1.15289	1.11251	Up	Up	2.55522e-36	4.81254e-35	K10255|1|1e-145|513|vvi:100248377|omega-6 fatty acid desaturase (delta-12 desaturase) [EC:1.14.19.-]	GO:0009941//chloroplast envelope	GO:0016705//oxidoreductase activity, acting on paired donors, with incorporation or reduction of molecular oxygen	GO:0006631//fatty acid metabolic process	gi|58013371|gb|AAW63039.1|/2.0394e-148/plastidial delta-12 oleate desaturase [Olea europaea]
PAU024013.1	513	100	312	156	456	47.99	122.47	64.11	138.36	1.35162	1.10981	Up	Up	7.09458e-20	8.01333e-19	-	-	GO:0046872//metal ion binding	-	gi|460367505|ref|XP_004229614.1|/6.25087e-60/PREDICTED: zinc finger A20 and AN1 domain-containing stress-associated protein 8-like isoform 1 [Solanum lycopersicum]
PAU018236.3	2736	242	1114.01	654	1861	20.32	78.66	46.55	100.28	1.95273	1.10718	Up	Up	5.5108e-106	3.30634e-104	K10581|1|0.0|879|gmx:100805463|ubiquitin-conjugating enzyme E2 O [EC:6.3.2.19]	-	GO:0016881//acid-amino acid ligase activity	GO:0015698//inorganic anion transport;GO:0072506;GO:0009639//response to red or far red light;GO:0009267//cellular response to starvation	gi|359496174|ref|XP_002267490.2|/0/PREDICTED: probable ubiquitin-conjugating enzyme E2 24-like [Vitis vinifera]
PAU029398.2	2835	90	257	96	273	7.29	17.51	6.59	14.19	1.26419	1.10652	Up	Up	1.33161e-14	1.15236e-13	K13126|1|5e-10|65.5|ppp:PHYPADRAFT_108547|polyadenylate-binding protein	-	-	-	gi|359487944|ref|XP_002265918.2|/2.04462e-176/PREDICTED: uncharacterized protein LOC100260652 [Vitis vinifera]
PAU027735.1	198	29	90	41	127	41.81	99.55	51.98	111.57	1.25157	1.10192	Up	Up	1.19956e-06	5.5428e-06	-	-	-	-	-
PAU017992.1	2004	83	342	92	261	9.57	33.08	9	19.29	1.78937	1.09986	Up	Up	2.85154e-30	4.62263e-29	-	-	-	-	gi|297738090|emb|CBI27291.3|/1.26573e-74/unnamed protein product [Vitis vinifera]
PAU003024.1	1797	49	151	42	119	6.32	16.31	4.59	9.83	1.36776	1.0987	Up	Up	3.51556e-10	2.2263e-09	-	-	-	-	gi|460388893|ref|XP_004240098.1|/1.20446e-137/PREDICTED: AT-rich interactive domain-containing protein 1-like [Solanum lycopersicum]
PAU004270.1	1977	26	130	36	102	3.04	12.75	3.57	7.64	2.06835	1.09765	Up	Up	1.17066e-14	1.01762e-13	K13754|1|0.0|754|vvi:100249061|solute carrier family 24 (sodium/potassium/calcium exchanger), member 6	GO:0043231//intracellular membrane-bounded organelle;GO:0012506//vesicle membrane	GO:0046873//metal ion transmembrane transporter activity;GO:0022890//inorganic cation transmembrane transporter activity	GO:0009651//response to salt stress;GO:0006828//manganese ion transport;GO:0035725//sodium ion transmembrane transport;GO:0006873//cellular ion homeostasis	gi|225444706|ref|XP_002277833.1|/0/PREDICTED: cation/calcium exchanger 4 [Vitis vinifera]
PAU026157.1	1641	75	236	97	275	10.61	27.96	11.65	24.91	1.39794	1.0964	Up	Up	1.42502e-15	1.30757e-14	K14494|1|2e-59|228|rcu:RCOM_0629510|DELLA protein	-	-	-	gi|225447596|ref|XP_002272334.1|/0/PREDICTED: scarecrow-like transcription factor PAT1-like [Vitis vinifera]
PAU027400.1	228	14	314	181	549	16.95	296.13	191.51	408.75	4.12687	1.0938	Up	Up	2.08812e-65	7.06531e-64	-	-	-	-	gi|359474167|ref|XP_003631409.1|/2.18275e-08/PREDICTED: uncharacterized protein LOC100853997 [Vitis vinifera]
PAU004897.2	4341	20	97	82	230	1.05	4.3	3.65	7.78	2.03395	1.09187	Up	Up	5.18164e-11	3.50242e-10	K05681|1|3e-45|182|cme:CMS467C|ATP-binding cassette, subfamily G (WHITE), member 2;K12843|3|6e-42|172|vvi:100248403|U4/U6 small nuclear ribonucleoprotein PRP3	GO:0044464	GO:0017111//nucleoside-triphosphatase activity;GO:0015604//organic phosphonate transmembrane transporter activity;GO:0032559	GO:0009207	gi|394994948|gb|AFN42938.1|/0/pleiotropic drug resistance transporter 5b [Nicotiana tabacum]
PAU006817.1	1557	56	142	81	229	8.36	17.75	10.27	21.89	1.08624	1.09184	Up	Up	3.31048e-07	1.6146e-06	K09122|1|0.0|715|vvi:100255486|hypothetical protein	GO:0044464	GO:0005488//binding;GO:0004527//exonuclease activity	GO:0034641//cellular nitrogen compound metabolic process	gi|359490814|ref|XP_002271858.2|/0/PREDICTED: probable exonuclease mut-7 homolog [Vitis vinifera]
PAU026697.1	5253	795	2664	1097	3080	34.52	97.53	40.33	85.93	1.49841	1.09131	Up	Up	2.42316e-174	2.66079e-172	-	-	-	-	gi|460403790|ref|XP_004247369.1|/0/PREDICTED: protein TIME FOR COFFEE-like [Solanum lycopersicum]
PAU005465.1	1314	35	513	105	297	6.22	76.2	15.86	33.77	3.6148	1.09035	Up	Up	1.29316e-94	6.57282e-93	K12135|1|3e-11|68.2|ath:AT5G15840|zinc finger protein CONSTANS	-	-	-	gi|225423977|ref|XP_002282578.1|/6.82297e-145/PREDICTED: zinc finger protein CONSTANS-LIKE 16 [Vitis vinifera]
PAU017835.1	1929	220	545	223	628	26.38	54.8	22.68	48.24	1.05473	1.08881	Up	Up	1.23438e-22	1.54823e-21	-	GO:0030117//membrane coat;GO:0043231//intracellular membrane-bounded organelle	GO:0035091//phosphatidylinositol binding;GO:0005515//protein binding;GO:0016628//oxidoreductase activity, acting on the CH-CH group of donors, NAD or NADP as acceptor	GO:0006901//vesicle coating;GO:0008152//metabolic process	gi|460389918|ref|XP_004240592.1|/0/PREDICTED: putative clathrin assembly protein At2g25430-like [Solanum lycopersicum]
PAU019908.1	1038	75	486	116	328	17.03	91.87	22.41	47.54	2.43152	1.085	Up	Up	1.37364e-61	4.39244e-60	K08235|1|4e-128|456|rcu:RCOM_1316740|xyloglucan:xyloglucosyl transferase [EC:2.4.1.207]	GO:0005576//extracellular region;GO:0030312//external encapsulating structure	GO:0016798//hydrolase activity, acting on glycosyl bonds;GO:0016758//transferase activity, transferring hexosyl groups	GO:0044042//glucan metabolic process	gi|187372980|gb|ACD03224.1|/1.0268e-142/xyloglucan endotransglucosylase/hydrolase 14 [Actinidia deliciosa]
PAU001001.1	447	15	79	26	75	8.37	35.86	12.45	26.38	2.09908	1.0833	Up	Up	8.82782e-10	5.43227e-09	K06689|1|6e-82|300|gmx:100499824|ubiquitin-conjugating enzyme E2 D/E [EC:6.3.2.19]	GO:0016020//membrane	GO:0019787//small conjugating protein transferase activity;GO:0032559	GO:0019941//modification-dependent protein catabolic process;GO:0032446//protein modification by small protein conjugation	gi|183013548|gb|ACC38297.1|/2.49412e-81/E2 ubiquitin-conjugating enzyme UBC10 [Brassica napus]
PAU028761.1	1509	246	734	206	579	37.94	94.7	26.97	57.14	1.31964	1.08315	Up	Up	1.04714e-41	2.2803e-40	-	GO:0043231//intracellular membrane-bounded organelle	-	-	gi|462400690|gb|EMJ06247.1|/0/hypothetical protein PRUPE_ppa004609mg [Prunus persica]
PAU023532.1	414	20	60	34	98	12.15	29.55	17.74	37.45	1.2822	1.07796	Up	Up	0.000120177	0.000426852	K11251|1|8e-53|203|gmx:100499998|histone H2A	GO:0043231//intracellular membrane-bounded organelle;GO:0000785//chromatin	GO:0003676//nucleic acid binding	GO:0006952//defense response;GO:0009266//response to temperature stimulus;GO:0009791//post-embryonic development;GO:0034728//nucleosome organization	gi|460403453|ref|XP_004247205.1|/1.06741e-52/PREDICTED: probable histone H2A variant 3-like [Solanum lycopersicum]
PAU003382.1	1752	193	462	271	757	25.53	51.22	30.42	64.14	1.00451	1.0762	Up	Up	4.1057e-18	4.28402e-17	K05391|1|0.0|968|rcu:RCOM_0169070|cyclic nucleotide gated channel, other eukaryote	GO:0031224//intrinsic component of membrane	GO:0005249//voltage-gated potassium channel activity;GO:0005221//intracellular cyclic nucleotide activated cation channel activity;GO:0005515//protein binding;GO:0000166//nucleotide binding	GO:0033554//cellular response to stress;GO:0006816//calcium ion transport;GO:0007165//signal transduction	gi|460372743|ref|XP_004232185.1|/0/PREDICTED: cyclic nucleotide-gated ion channel 2-like isoform 2 [Solanum lycopersicum]
PAU005017.1	1869	49	167	53	148	6.07	17.34	5.57	11.74	1.51434	1.07568	Up	Up	1.21633e-12	9.26533e-12	K15336|1|2e-45|182|vvi:100259391|tRNA (cytosine38-C5)-methyltransferase [EC:2.1.1.204]	-	-	-	gi|225442663|ref|XP_002279821.1|/0/PREDICTED: pentatricopeptide repeat-containing protein At3g16010-like [Vitis vinifera]
PAU015719.1	1320	137	352	143	400	24.25	52.04	21.5	45.27	1.10164	1.07422	Up	Up	3.0955e-16	2.94123e-15	K00121|1|2e-34|145|cme:CMS125C|S-(hydroxymethyl)glutathione dehydrogenase / alcohol dehydrogenase [EC:1.1.1.284 1.1.1.1]	-	GO:0016616//oxidoreductase activity, acting on the CH-OH group of donors, NAD or NADP as acceptor;GO:0046914//transition metal ion binding	GO:0008152//metabolic process	gi|460387940|ref|XP_004239630.1|/0/PREDICTED: succinate-semialdehyde dehydrogenase (acetylating)-like [Solanum lycopersicum]
PAU022465.1	1341	50	208	69	193	8.71	30.26	10.21	21.49	1.79667	1.07368	Up	Up	3.54022e-19	3.8746e-18	-	-	-	-	gi|147792827|emb|CAN62228.1|/3.11697e-68/hypothetical protein VITISV_008028 [Vitis vinifera]
PAU031052.1	1533	142	510	347	968	21.55	64.75	44.7	94	1.58719	1.07239	Up	Up	5.40164e-38	1.06293e-36	K13667|1|2e-141|501|gmx:100797600|protein glucosyltransferase [EC:2.4.1.-]	-	-	-	gi|359489773|ref|XP_002273091.2|/0/PREDICTED: O-glucosyltransferase rumi-like [Vitis vinifera]
PAU014625.1	555	60	199	68	193	26.44	71.92	25.64	53.85	1.44367	1.07055	Up	Up	2.65264e-14	2.25039e-13	-	-	-	-	-
PAU004261.1	564	39	96	36	102	16.89	34.12	13.34	27.98	1.01445	1.06864	Up	Up	4.95462e-05	0.000187025	-	-	-	GO:0010033//response to organic substance	gi|225444738|ref|XP_002278940.1|/2.69398e-84/PREDICTED: uncharacterized protein LOC100261240 [Vitis vinifera]
PAU003858.1	1437	42.43	144.48	45.89	127.71	6.88	19.59	6.32	13.25	1.50964	1.068	Up	Up	3.62356e-11	2.47805e-10	K15382|1|7e-80|296|rcu:RCOM_0681600|solute carrier family 50 (sugar transporter)	GO:0016020//membrane	-	GO:0006810//transport	gi|296089724|emb|CBI39543.3|/1.78506e-109/unnamed protein product [Vitis vinifera]
PAU021615.2	2208	42	109	61	169	4.39	9.56	5.4	11.32	1.12279	1.06784	Up	Up	4.80464e-06	2.0636e-05	-	-	-	-	gi|359474026|ref|XP_002276624.2|/0/PREDICTED: uncharacterized protein LOC100259829 [Vitis vinifera]
PAU007765.1	921	58	149	91	254.37	14.92	31.85	19.93	41.73	1.09405	1.06614	Up	Up	1.15285e-07	5.85838e-07	K04506|1|4e-141|498|vvi:100267231|E3 ubiquitin-protein ligase SIAH1 [EC:6.3.2.19]	GO:0043231//intracellular membrane-bounded organelle	GO:0046914//transition metal ion binding;GO:0019787//small conjugating protein transferase activity	GO:0019941//modification-dependent protein catabolic process;GO:0032501//multicellular organismal process;GO:0032446//protein modification by small protein conjugation	gi|460365580|ref|XP_004228679.1|/2.02729e-152/PREDICTED: E3 ubiquitin-protein ligase SINAT2-like [Solanum lycopersicum]
PAU000133.1	294	120	383	110	320	107.45	272.7	85.3	178.31	1.34365	1.06377	Up	Up	7.79884e-25	1.06543e-23	K12160|1|2e-45|178|vvi:100267064|small ubiquitin-related modifier	GO:0043231//intracellular membrane-bounded organelle	GO:0005488//binding	GO:0032446//protein modification by small protein conjugation;GO:0009408//response to heat;GO:0043392//negative regulation of DNA binding	gi|462413330|gb|EMJ18379.1|/9.69387e-46/hypothetical protein PRUPE_ppa012976mg [Prunus persica]
PAU000808.1	1236	71	277	103	286	13.45	43.8	16.58	34.63	1.70332	1.06258	Up	Up	1.96351e-23	2.53936e-22	-	-	-	GO:0006351//transcription, DNA-templated	gi|225470070|ref|XP_002269458.1|/4.803e-44/PREDICTED: uncharacterized protein LOC100259805 [Vitis vinifera]
PAU018878.1	873	105	331.96	128	356.64	28.58	74.97	29.67	61.85	1.39131	1.05977	Up	Up	2.66124e-21	3.18678e-20	K14165|1|1e-08|58.5|ppp:PHYPADRAFT_69356|dual specificity phosphatase [EC:3.1.3.16 3.1.3.48];K05766|2|2e-07|54.3|ath:AT3G23610|slingshot;K04459|3|2e-06|51.2|bdi:100843241|dual specificity phosphatase [EC:3.1.3.16 3.1.3.48];K13917|4|4e-06|50.4|mtr:MTR_4g014920|mRNA-capping enzyme [EC:2.7.7.50 3.1.3.33]	-	GO:0004721//phosphoprotein phosphatase activity	GO:0006796//phosphate-containing compound metabolic process;GO:0006464//cellular protein modification process	gi|460412522|ref|XP_004251647.1|/7.84517e-119/PREDICTED: putative dual specificity protein phosphatase DSP8-like [Solanum lycopersicum]
PAU009236.1	963	240	690	279	776	58.94	140.87	58.31	121.55	1.25705	1.05973	Up	Up	4.81458e-37	9.28572e-36	-	-	-	-	gi|460397228|ref|XP_004244170.1|/1.14727e-36/PREDICTED: uncharacterized protein LOC101263228 [Solanum lycopersicum]
PAU008412.1	945	41	135	54.5	151.5	10.27	28.1	11.62	24.2	1.45213	1.0584	Up	Up	4.68942e-10	2.9512e-09	K12581|1|1e-76|285|mtr:MTR_4g006800|CCR4-NOT transcription complex subunit 7/8	GO:0043231//intracellular membrane-bounded organelle	GO:0000175//3'-5'-exoribonuclease activity;GO:0005488//binding	GO:0006950//response to stress;GO:0016070//RNA metabolic process	gi|225464848|ref|XP_002271636.1|/6.90204e-103/PREDICTED: probable CCR4-associated factor 1 homolog 9-like [Vitis vinifera]
PAU007272.1	945	41	135	54.5	151.5	10.27	28.1	11.62	24.2	1.45213	1.0584	Up	Up	4.68942e-10	2.95041e-09	K12581|1|1e-76|285|mtr:MTR_4g006800|CCR4-NOT transcription complex subunit 7/8	GO:0043231//intracellular membrane-bounded organelle	GO:0000175//3'-5'-exoribonuclease activity;GO:0005488//binding	GO:0006950//response to stress;GO:0016070//RNA metabolic process	gi|225464848|ref|XP_002271636.1|/6.90204e-103/PREDICTED: probable CCR4-associated factor 1 homolog 9-like [Vitis vinifera]
PAU006287.1	903	21.12	64.4	50	139	5.55	14.05	11.18	23.27	1.34001	1.05755	Up	Up	5.69902e-05	0.000212984	K00079|1|3e-100|363|aly:ARALYDRAFT_919433|carbonyl reductase 1 [EC:1.1.1.184 1.1.1.189 1.1.1.197];K15095|5|8e-44|175|vvi:100248214|(+)-neomenthol dehydrogenase [EC:1.1.1.208]	-	GO:0016491//oxidoreductase activity	GO:0008152//metabolic process	gi|460380215|ref|XP_004235853.1|/9.49148e-123/PREDICTED: carbonyl reductase [NADPH] 3-like [Solanum lycopersicum]
PAU019674.1	2817	42	174	59	162	3.42	11.93	4.08	8.48	1.80253	1.0555	Up	Up	3.27514e-16	3.11065e-15	K15631|1|3e-17|89.4|ppp:PHYPADRAFT_118134|molybdenum cofactor sulfurtransferase [EC:2.8.1.9]	-	GO:0048037//cofactor binding	-	gi|460372506|ref|XP_004232070.1|/0/PREDICTED: uncharacterized protein LOC101256238 [Solanum lycopersicum]
PAU013740.1	2175	222	536	167	459	23.55	47.73	15.02	31.21	1.01917	1.05512	Up	Up	3.79484e-21	4.51406e-20	K14297|1|5e-28|124|mtr:MTR_1g066430|nuclear pore complex protein Nup98-Nup96;K15692|2|1e-08|60.5|smo:SELMODRAFT_66937|E3 ubiquitin-protein ligase RNF13 [EC:6.3.2.19];K11982|5|4e-07|55.5|vvi:100262515|E3 ubiquitin-protein ligase RNF115/126 [EC:6.3.2.19]	-	-	-	gi|225458665|ref|XP_002282892.1|/0/PREDICTED: uncharacterized protein LOC100267740 [Vitis vinifera]
PAU029211.1	426	11	246	53	150	6.47	117.52	26.78	55.57	4.183	1.05315	Up	Up	1.65466e-51	4.4173e-50	K14490|1|4e-56|214|pop:POPTR_751856|histidine-containing phosphotransfer peotein	-	GO:0016628//oxidoreductase activity, acting on the CH-CH group of donors, NAD or NADP as acceptor;GO:0060089	GO:0008152//metabolic process;GO:0007165//signal transduction	gi|147818916|emb|CAN69375.1|/1.37113e-55/hypothetical protein VITISV_008201 [Vitis vinifera]
PAU030717.1	1569	70	177	108	297	10.37	21.95	13.58	28.16	1.08181	1.05216	Up	Up	1.28627e-08	7.16171e-08	K00864|1|0.0|910|vvi:100251587|glycerol kinase [EC:2.7.1.30]	-	GO:0016301//kinase activity	GO:0006071//glycerol metabolic process;GO:0009636//response to toxic substance;GO:0009628//response to abiotic stimulus;GO:0051707//response to other organism;GO:0006796//phosphate-containing compound metabolic process	gi|225463623|ref|XP_002273367.1|/0/PREDICTED: probable glycerol kinase isoform 1 [Vitis vinifera]
PAU002549.1	1677	84	232	75	206	11.62	26.89	8.81	18.25	1.21046	1.05068	Up	Up	1.22086e-12	9.29684e-12	K14638|1|6e-123|439|ppp:PHYPADRAFT_134814|solute carrier family 15 (peptide/histidine transporter), member 3/4	GO:0044464	-	GO:0015833//peptide transport	gi|460386504|ref|XP_004238938.1|/0/PREDICTED: probable nitrite transporter At1g68570-like [Solanum lycopersicum]
PAU016859.1	1281	26	77	39	107	4.75	11.74	6.05	12.49	1.30543	1.04577	Up	Up	1.54844e-05	6.26561e-05	-	-	GO:0005488//binding	-	gi|359491050|ref|XP_002283220.2|/3.26605e-144/PREDICTED: uncharacterized protein LOC100260988 [Vitis vinifera]
PAU005796.2	537	29	83	45	125.54	13.24	31.05	17.59	36.28	1.22969	1.04442	Up	Up	1.28687e-05	5.26208e-05	-	-	GO:0016667//oxidoreductase activity, acting on a sulfur group of donors;GO:0003676//nucleic acid binding	GO:0008152//metabolic process	gi|225423668|ref|XP_002276335.1|/2.50794e-41/PREDICTED: BEACH domain-containing protein lvsE [Vitis vinifera]
PAU016487.2	2562	147.57	359	85.31	232.19	13.25	27.09	6.49	13.37	1.03177	1.04271	Up	Up	5.34474e-15	4.73261e-14	K04733|1|1e-42|173|aly:ARALYDRAFT_916421|interleukin-1 receptor-associated kinase 4 [EC:2.7.11.1];K13429|3|9e-40|164|zma:100279924|chitin elicitor receptor kinase 1	GO:0016020//membrane;GO:0009536//plastid	GO:0005488//binding;GO:0016772//transferase activity, transferring phosphorus-containing groups	-	gi|460378844|ref|XP_004235178.1|/0/PREDICTED: U-box domain-containing protein 35-like [Solanum lycopersicum]
PAU019701.1	540	86	429	186	518	39.04	159.56	72.25	148.81	2.03107	1.0424	Up	Up	6.33608e-45	1.49289e-43	K13448|1|3e-46|182|pop:POPTR_767565|calcium-binding protein CML	-	-	-	gi|462396742|gb|EMJ02541.1|/1.30578e-45/hypothetical protein PRUPE_ppa011990mg [Prunus persica]
PAU028317.1	2511	144	463	144	392.01	13.2	35.65	11.19	23.04	1.43336	1.04193	Up	Up	5.30314e-30	8.51392e-29	K01404|1|0.0|1415|vvi:100257368|leishmanolysin [EC:3.4.24.36]	GO:0044464	GO:0046914//transition metal ion binding;GO:0004175//endopeptidase activity	GO:0019538//protein metabolic process;GO:0009987//cellular process	gi|460385056|ref|XP_004238221.1|/0/PREDICTED: uncharacterized protein LOC101248771 [Solanum lycopersicum]
PAU022843.1	885	18	85	32	88	4.83	18.93	7.31	15.05	1.97058	1.04182	Up	Up	1.31948e-09	8.02405e-09	K03190|1|9e-117|417|rcu:RCOM_0061320|urease accessory protein	GO:0044424	GO:0046914//transition metal ion binding	GO:0043085//positive regulation of catalytic activity	gi|31096385|emb|CAC85464.1|/2.58415e-117/putative urease accessory protein D [Solanum lycopersicum]
PAU008065.1	2139	321	822	430	1168	34.63	74.44	39.34	80.78	1.10406	1.038	Up	Up	1.3127e-35	2.42526e-34	K03260|1|2e-11|69.7|ppp:PHYPADRAFT_41129|translation initiation factor 4G	-	GO:0005488//binding	GO:0008152//metabolic process	gi|297733646|emb|CBI14893.3|/0/unnamed protein product [Vitis vinifera]
PAU018619.1	1542	38	281.11	66	179.79	5.73	35.48	8.45	17.35	2.6304	1.03791	Up	Up	2.79616e-39	5.69482e-38	K03115|1|7e-135|479|vvi:100262569|casein kinase II subunit beta;K00889|2|2e-25|115|zma:100381628|1-phosphatidylinositol-4-phosphate 5-kinase [EC:2.7.1.68]	-	-	-	gi|460407077|ref|XP_004248983.1|/1.87558e-152/PREDICTED: uncharacterized protein LOC101257910 [Solanum lycopersicum]
PAU006683.1	1620	38	115	79	215	5.45	13.8	9.61	19.73	1.34034	1.03778	Up	Up	7.03458e-08	3.65694e-07	-	-	GO:0016740//transferase activity	-	gi|460381731|ref|XP_004236596.1|/0/PREDICTED: uncharacterized protein LOC101264204 [Solanum lycopersicum]
PAU009873.1	951	123.33	436.56	287.72	788.28	30.69	90.28	60.94	125.09	1.55664	1.03751	Up	Up	3.40534e-32	5.7737e-31	-	-	-	-	gi|119331596|gb|ABL63124.1|/5.91787e-62/MYB transcription factor [Catharanthus roseus]
PAU000813.1	453	84	278	81	226	46.19	124.42	38.21	78.36	1.42957	1.03617	Up	Up	2.37144e-19	2.61634e-18	K11251|1|4e-45|177|vvi:100265411|histone H2A	GO:0000785//chromatin;GO:0043231//intracellular membrane-bounded organelle	GO:0003676//nucleic acid binding	GO:0034728//nucleosome organization	gi|225439749|ref|XP_002274570.1|/4.39011e-44/PREDICTED: probable histone H2A.4 isoform 1 [Vitis vinifera]
PAU018540.1	1119	27	103	37	101	5.67	18.03	6.61	13.55	1.66898	1.03557	Up	Up	2.26248e-09	1.34874e-08	-	-	-	-	gi|460385920|ref|XP_004238648.1|/1.27542e-109/PREDICTED: F-box/kelch-repeat protein At1g23390-like [Solanum lycopersicum]
PAU026910.1	2004	130.82	429.9	165.79	449.77	15.09	41.59	16.22	33.24	1.46264	1.03515	Up	Up	6.38454e-29	9.85582e-28	K12119|1|0.0|964|vvi:100247664|cryptochrome 2	-	GO:0004871//signal transducer activity;GO:0003913//DNA photolyase activity	GO:0006259//DNA metabolic process	gi|78217443|gb|ABB36797.1|/0/cryptochrome 2 [Nicotiana sylvestris]
PAU014121.1	1332	102	294	95	258	17.89	43.07	14.15	28.93	1.26753	1.03176	Up	Up	9.74744e-17	9.54208e-16	-	-	-	-	gi|225435303|ref|XP_002282323.1|/2.04721e-104/PREDICTED: uncharacterized protein LOC100257089 [Vitis vinifera]
PAU001691.1	1539	203	1078	396	1073	30.68	136.32	50.81	103.78	2.15163	1.03034	Up	Up	3.0225e-116	2.01031e-114	K12347|1|0.0|784|rcu:RCOM_1154780|natural resistance-associated macrophage protein	GO:0031090//organelle membrane;GO:0043231//intracellular membrane-bounded organelle	GO:0022890//inorganic cation transmembrane transporter activity	GO:0006952//defense response;GO:0030003//cellular cation homeostasis;GO:0051707//response to other organism;GO:0000041//transition metal ion transport;GO:0010038//response to metal ion	gi|255567945|ref|XP_002524950.1|/0/natural resistance-associated macrophage protein, putative [Ricinus communis]
PAU012596.1	1056	17	54	43	117	3.79	10.03	8.16	16.66	1.40405	1.02975	Up	Up	0.000139437	0.000490549	K13030|1|2e-67|254|sbi:SORBI_01g001220|cyanohydrin beta-glucosyltransferase [EC:2.4.1.85];K13692|2|4e-46|183|rcu:RCOM_1154190|UDP-glucose:(indol-3-yl)acetate beta-D-glucosyltransferase [EC:2.4.1.121];K13691|5|3e-42|170|rcu:RCOM_0101360|pathogen-inducible salicylic acid glucosyltransferase [EC:2.4.1.-]	-	GO:0016758//transferase activity, transferring hexosyl groups	-	gi|359496680|ref|XP_003635298.1|/1.67733e-124/PREDICTED: UDP-glycosyltransferase 85A2-like [Vitis vinifera]
PAU030493.1	1059	57	169	82	223	12.68	31.3	15.51	31.66	1.30361	1.02946	Up	Up	1.20409e-10	7.89576e-10	K00898|1|6e-174|608|vvi:100245923|pyruvate dehydrogenase kinase [EC:2.7.11.2]	GO:0043231//intracellular membrane-bounded organelle	GO:0004871//signal transducer activity;GO:0004673//protein histidine kinase activity;GO:0032559	GO:0006468//protein phosphorylation;GO:0007165//signal transduction	gi|460366341|ref|XP_004229042.1|/5.89563e-178/PREDICTED: Pyruvate dehydrogenase (acetyl-transferring) kinase, mitochondrial-like [Solanum lycopersicum]
PAU002970.1	1221	24	70	35	95	4.6	11.21	5.71	11.65	1.28508	1.02877	Up	Up	4.80126e-05	0.00018156	K08657|1|7e-139|491|vvi:100258554|taspase, threonine aspartase, 1 [EC:3.4.25.-]	-	GO:0003824//catalytic activity	-	gi|359489764|ref|XP_002272417.2|/2.35695e-136/PREDICTED: probable isoaspartyl peptidase/L-asparaginase 4-like [Vitis vinifera]
PAU006793.1	2355	172	445	220	592.95	16.82	36.56	18.24	37.19	1.12009	1.02781	Up	Up	2.166e-20	2.49987e-19	K01278|1|0.0|1139|gmx:100777293|dipeptidyl-peptidase 4 [EC:3.4.14.5]	GO:0044464	GO:0070011//peptidase activity, acting on L-amino acid peptides	GO:0019538//protein metabolic process	gi|147835769|emb|CAN75198.1|/0/hypothetical protein VITISV_002739 [Vitis vinifera]
PAU026911.1	1623	79.51	226.45	90.2	243.78	11.38	27.13	10.96	22.33	1.25339	1.02674	Up	Up	4.75612e-13	3.71661e-12	K08176|1|0.0|845|ath:AT2G38940|MFS transporter, PHS family, inorganic phosphate transporter	GO:0031224//intrinsic component of membrane	GO:0015291//secondary active transmembrane transporter activity	GO:0015698//inorganic anion transport	gi|2208908|dbj|BAA20522.1|/0/phosphate transporter [Catharanthus roseus]
PAU028296.1	582	115	374	81.61	224.09	48.15	128.62	29.21	59.45	1.41751	1.02521	Up	Up	6.39932e-25	8.77325e-24	K07901|1|4e-88|321|pop:POPTR_656053|Ras-related protein Rab-8A	-	GO:0032561//guanyl ribonucleotide binding;GO:0003824//catalytic activity	GO:0006810//transport;GO:0035556//intracellular signal transduction	gi|449459908|ref|XP_004147688.1|/2.16412e-87/PREDICTED: ras-related protein RABE1c-like [Cucumis sativus]
PAU016250.1	2868	788	2359	1521	4085	63.09	158.84	103.19	209.86	1.33209	1.02412	Up	Up	8.23816e-131	6.30843e-129	K01535|1|0.0|1509|vvi:100241576|H+-transporting ATPase [EC:3.6.3.6]	GO:0031224//intrinsic component of membrane	GO:0043169//cation binding;GO:0015662//ATPase activity, coupled to transmembrane movement of ions, phosphorylative mechanism;GO:0032559	GO:0006818//hydrogen transport;GO:0009206;GO:0006811//ion transport;GO:0009207	gi|170206|gb|AAA34052.1|/0/H+-translocating ATPase [Nicotiana plumbaginifolia]
PAU022452.1	1344	30.54	105.32	38.4	103.46	5.31	15.29	5.67	11.5	1.5258	1.02021	Up	Up	1.06499e-08	5.97252e-08	K14840|1|3e-129|460|vvi:100250159|nucleolar protein 53	-	-	-	gi|460374938|ref|XP_004233265.1|/1.20695e-128/PREDICTED: uncharacterized protein At2g40430-like [Solanum lycopersicum]
PAU011477.1	2946	419	1404	699	1872	32.65	92.01	46.15	93.6	1.49471	1.02018	Up	Up	8.95468e-93	4.44469e-91	K12446|1|0.0|1644|vvi:100267958|L-arabinokinase [EC:2.7.1.46]	GO:0044424	GO:0016773//phosphotransferase activity, alcohol group as acceptor;GO:0032559	GO:0019321//pentose metabolic process;GO:0010467//gene expression;GO:0006796//phosphate-containing compound metabolic process	gi|359476009|ref|XP_002280915.2|/0/PREDICTED: L-arabinokinase-like [Vitis vinifera]
PAU010663.1	3162	218.8	875.74	414.97	1111	15.87	53.44	25.5	51.71	1.75162	1.01995	Up	Up	8.16286e-73	3.08981e-71	-	GO:0044424	-	-	gi|460387096|ref|XP_004239225.1|/0/PREDICTED: calmodulin-binding transcription activator 4 [Solanum lycopersicum]
PAU005408.1	1449	207	604	384	1033	33.28	81.21	52.43	106.26	1.287	1.01913	Up	Up	2.03288e-33	3.57968e-32	K03327|1|0.0|647|vvi:100255994|multidrug resistance protein, MATE family	GO:0044464	GO:0015291//secondary active transmembrane transporter activity	GO:0015893//drug transport	gi|460386372|ref|XP_004238872.1|/0/PREDICTED: MATE efflux family protein 7-like [Solanum lycopersicum]
PAU012576.1	1488	311.71	792.74	248.3	667.43	48.77	103.75	32.98	66.82	1.08905	1.01869	Up	Up	5.3281e-34	9.48989e-33	K13030|1|4e-68|257|sbi:SORBI_01g001220|cyanohydrin beta-glucosyltransferase [EC:2.4.1.85];K13493|2|3e-59|228|ath:AT5G05860|cytokinin-N-glucosyltransferase [EC:2.4.1.-];K13068|4|2e-51|201|ath:AT3G21560|sinapate 1-glucosyltransferase [EC:2.4.1.120];K13691|5|3e-51|201|vvi:100242294|pathogen-inducible salicylic acid glucosyltransferase [EC:2.4.1.-]	-	-	-	gi|225449274|ref|XP_002281029.1|/2.94702e-155/PREDICTED: UDP-glycosyltransferase 85A1 isoform 2 [Vitis vinifera]
PAU015326.2	1344	120	417	138	371	20.85	60.53	20.37	41.22	1.5376	1.0169	Up	Up	4.1523e-30	6.70329e-29	-	-	-	-	gi|462420406|gb|EMJ24669.1|/2.91976e-74/hypothetical protein PRUPE_ppa011657mg [Prunus persica]
PAU007095.1	1962	248	3333	1283	3435	29.22	329.42	128.24	259.37	3.4949	1.01617	Up	Up	0	0	K03294|1|2e-73|275|gmx:100776671|basic amino acid/polyamine antiporter, APA family	GO:0031224//intrinsic component of membrane;GO:0005840//ribosome;GO:0030312//external encapsulating structure;GO:0000325//plant-type vacuole;GO:0009532//plastid stroma;GO:0009526//plastid envelope;GO:0042579//microbody;GO:0031090//organelle membrane;GO:0005576//extracellular region	GO:0046914//transition metal ion binding;GO:0004601//peroxidase activity;GO:0015171//amino acid transmembrane transporter activity	GO:0010038//response to metal ion;GO:0009267//cellular response to starvation;GO:0009416//response to light stimulus;GO:0019725//cellular homeostasis;GO:0042743//hydrogen peroxide metabolic process;GO:0006865//amino acid transport	gi|460407866|ref|XP_004249370.1|/0/PREDICTED: cationic amino acid transporter 2, vacuolar-like [Solanum lycopersicum]
PAU000729.3	1188	119	333	108	290	23.49	54.83	18.12	36.57	1.22292	1.01308	Up	Up	6.79274e-18	7.03104e-17	K14852|1|7e-57|219|vvi:100252416|regulator of ribosome biosynthesis	GO:0031981//nuclear lumen	-	-	gi|460412354|ref|XP_004251566.1|/1.60491e-57/PREDICTED: ribosome biogenesis regulatory protein homolog [Solanum lycopersicum]
PAU015597.1	2034	53	317	126	336	6.02	30.21	12.14	24.46	2.32719	1.01066	Up	Up	1.35148e-38	2.70982e-37	-	-	-	-	gi|460380466|ref|XP_004235977.1|/2.01237e-35/PREDICTED: uncharacterized protein LOC101257550 isoform 2 [Solanum lycopersicum]
PAU011136.1	1578	252	805	284	758	37.12	99.24	35.51	71.46	1.41873	1.00891	Up	Up	1.75893e-50	4.59553e-49	-	-	-	-	gi|460408878|ref|XP_004249868.1|/2.52664e-128/PREDICTED: trihelix transcription factor GT-2-like [Solanum lycopersicum]
PAU023868.1	945	51	150	75	201	12.77	31.22	15.99	32.11	1.28971	1.00585	Up	Up	1.71289e-09	1.03248e-08	-	GO:0044424	GO:0016788//hydrolase activity, acting on ester bonds;GO:0016876//ligase activity, forming aminoacyl-tRNA and related compounds;GO:0032559	GO:0006412//translation	gi|14030876|gb|AAK52082.1|/1.98503e-142/nuclease [Nicotiana tabacum]
PAU025121.1	1905	33	123	67	178	4.01	12.53	6.9	13.85	1.64371	1.00522	Up	Up	1.12654e-10	7.39555e-10	-	-	-	-	gi|460379771|ref|XP_004235634.1|/3.20233e-128/PREDICTED: protein CHUP1, chloroplastic-like [Solanum lycopersicum]
PAU023397.1	717	120	535	328	883	40.2	148.08	93.74	188.06	1.88111	1.00446	Up	Up	2.92954e-50	7.62827e-49	-	-	-	-	gi|224082406|ref|XP_002306682.1|/6.4346e-107/predicted protein [Populus trichocarpa]
PAU028543.1	1467	20	103	38	101	3.18	13.68	5.12	10.26	2.10497	1.00282	Up	Up	3.68976e-12	2.70617e-11	K10661|1|7e-09|60.5|mtr:MTR_4g085550|E3 ubiquitin-protein ligase MARCH6 [EC:6.3.2.19]	-	-	-	gi|359481363|ref|XP_002280929.2|/3.78428e-147/PREDICTED: uncharacterized protein LOC100265508 [Vitis vinifera]
PAU022635.1	1386	71	188	168	447	11.95	26.45	24.02	48.12	1.14626	1.0024	Up	Up	8.16868e-10	5.04266e-09	K15406|1|6e-49|193|ath:AT5G37300|wax-ester synthase / diacylglycerol O-acyltransferase [EC:2.3.1.75 2.3.1.20]	-	-	-	gi|460369841|ref|XP_004230765.1|/0/PREDICTED: O-acyltransferase WSD1-like [Solanum lycopersicum]
PAU019277.1	2325	33	150	55	145.52	3.27	12.48	4.62	9.25	1.93226	1.00156	Up	Up	1.99644e-15	1.81685e-14	K01278|1|0.0|1134|gmx:100777293|dipeptidyl-peptidase 4 [EC:3.4.14.5]	GO:0044464	GO:0070011//peptidase activity, acting on L-amino acid peptides	GO:0019538//protein metabolic process	gi|460378403|ref|XP_004234962.1|/0/PREDICTED: dipeptidyl peptidase 8-like [Solanum lycopersicum]
PAU019106.1	2325	33	150	55	145.52	3.27	12.48	4.62	9.25	1.93226	1.00156	Up	Up	1.99644e-15	1.81614e-14	K01278|1|0.0|1134|gmx:100777293|dipeptidyl-peptidase 4 [EC:3.4.14.5]	GO:0044464	GO:0070011//peptidase activity, acting on L-amino acid peptides	GO:0019538//protein metabolic process	gi|460378403|ref|XP_004234962.1|/0/PREDICTED: dipeptidyl peptidase 8-like [Solanum lycopersicum]
PAU012560.1	474	1100	3	98.18	0	575.47	1.28	44.04	0.001	-8.81245	-15.4265	Down	Down	0	0	K02355|1|1e-20|97.1|vvi:100257414|elongation factor G;K01051|2|6e-11|64.7|rcu:RCOM_0417480|pectinesterase [EC:3.1.1.11]	-	GO:0030234//enzyme regulator activity	-	gi|225466065|ref|XP_002264028.1|/8.93793e-41/PREDICTED: 21 kDa protein [Vitis vinifera]
PAU012559.1	606	689	0	65.82	0	276.2	0.001	22.55	0.001	-18.0754	-14.4608	Down	Down	1.12782e-232	1.7387e-230	K02355|1|5e-23|105|vvi:100257414|elongation factor G;K01051|2|1e-18|90.9|ath:AT1G53830|pectinesterase [EC:3.1.1.11]	-	GO:0030234//enzyme regulator activity	-	gi|225466065|ref|XP_002264028.1|/7.62565e-62/PREDICTED: 21 kDa protein [Vitis vinifera]
PAU017503.1	972	89.99	21	52	0	21.89	4.25	10.76	0.001	-2.36474	-13.3934	Down	Down	6.85796e-14	5.66926e-13	K01710|1|3e-101|366|cme:CME136C|dTDP-glucose 4,6-dehydratase [EC:4.2.1.46];K12449|2|4e-21|100|ppp:PHYPADRAFT_61449|UDP-apiose/xylose synthase;K10046|5|3e-20|97.4|mtr:MTR_7g115080|GDP-D-mannose 3', 5'-epimerase [EC:5.1.3.18 5.1.3.-]	-	GO:0048037//cofactor binding;GO:0016831//carboxy-lyase activity	GO:0008152//metabolic process	gi|48093461|gb|AAT40107.1|/4.00128e-154/UDP-glucuronate decarboxylase 1 [Nicotiana tabacum]
PAU005854.1	630	73.26	5	26.94	0	28.17	1.58	8.85	0.001	-4.15616	-13.1115	Down	Down	2.69422e-19	2.96262e-18	K03919|1|6e-07|52.4|osa:4334565|alkylated DNA repair protein [EC:1.14.11.-]	-	-	-	gi|225439631|ref|XP_002268948.1|/1.87992e-29/PREDICTED: uncharacterized protein LOC100253378 [Vitis vinifera]
PAU005182.1	528	173.72	28.04	17.99	0	80.8	10.68	7.16	0.001	-2.91944	-12.8057	Down	Down	3.17854e-32	5.40491e-31	-	-	-	-	gi|303291416|ref|XP_003064993.1|/9.49327e-70/predicted protein [Micromonas pusilla CCMP1545]
PAU005337.1	912	105.19	7.72	31.71	0	27.35	1.67	7.02	0.001	-4.03362	-12.7773	Down	Down	2.27338e-27	3.3644e-26	K05359|1|1e-160|563|vvi:100267022|arogenate/prephenate dehydratase [EC:4.2.1.91 4.2.1.51]	GO:0009536//plastid	GO:0016836//hydro-lyase activity	GO:0009637//response to blue light;GO:0006558//L-phenylalanine metabolic process;GO:0006570//tyrosine metabolic process	gi|225436339|ref|XP_002268701.1|/1.28951e-159/PREDICTED: arogenate dehydratase/prephenate dehydratase 6, chloroplastic [Vitis vinifera]
PAU022619.1	531	24	1	15	0	11.09	0.38	5.94	0.001	-4.86712	-12.5362	Down	Down	1.11448e-07	5.67079e-07	-	-	-	GO:0009987//cellular process	gi|460369947|ref|XP_004230818.1|/1.08205e-20/PREDICTED: cyclin-dependent kinase inhibitor 6-like [Solanum lycopersicum]
PAU010060.1	1461	26	5	11	0	4.15	0.67	1.49	0.001	-2.63088	-10.5411	Down	Down	1.7588e-05	7.06158e-05	-	-	-	-	gi|460391943|ref|XP_004241577.1|/6.10647e-89/PREDICTED: protein PHYTOCHROME KINASE SUBSTRATE 3-like [Solanum lycopersicum]
PAU016620.1	933	15.56	0.33	65.33	0.13	3.95	0.07	14.12	0.02	-5.81835	-9.46352	Down	Down	8.23286e-06	3.44699e-05	-	-	-	-	gi|297743811|emb|CBI36694.3|/1.82325e-132/unnamed protein product [Vitis vinifera]
PAU014205.1	798	2135	115	4056	64	638.68	28.49	1034.11	12.19	-4.48657	-6.40655	Down	Down	0	0	K08913|1|1e-150|530|rcu:RCOM_0483250|light-harvesting complex II chlorophyll a/b binding protein 2	GO:0009521;GO:0031224//intrinsic component of membrane;GO:0009534//chloroplast thylakoid	GO:0046906//tetrapyrrole binding;GO:0043169//cation binding	GO:0006464//cellular protein modification process;GO:0006091//generation of precursor metabolites and energy	gi|255581778|ref|XP_002531690.1|/1.66424e-149/chlorophyll A/B binding protein, putative [Ricinus communis]
PAU009847.2	1713	157.46	7.4	182.18	3.73	21.32	0.84	20.93	0.32	-4.66567	-6.03136	Down	Down	1.05388e-43	2.40996e-42	K14638|1|9e-91|332|ppp:PHYPADRAFT_189464|solute carrier family 15 (peptide/histidine transporter), member 3/4	GO:0044464	-	GO:0015833//peptide transport	gi|462407010|gb|EMJ12474.1|/0/hypothetical protein PRUPE_ppa003360mg [Prunus persica]
PAU003090.1	273	250	24	320	8	244.1	18.53	271.21	4.85	-3.71954	-5.80528	Down	Down	5.24326e-57	1.54113e-55	-	-	-	-	gi|418731157|gb|AFX67023.1|/6.45892e-29/hypothetical protein [Solanum tuberosum]
PAU012497.1	1968	89	16	294	9	10.45	1.58	29.29	0.68	-2.72551	-5.42873	Down	Down	2.25738e-16	2.16699e-15	-	-	-	-	gi|255544033|ref|XP_002513079.1|/7.95809e-122/conserved hypothetical protein [Ricinus communis]
PAU025356.1	792	83.29	21.79	253.54	8.14	25.11	5.44	65.16	1.56	-2.20658	-5.38437	Down	Down	2.0061e-12	1.50306e-11	K08912|1|2e-142|503|rcu:RCOM_0633890|light-harvesting complex II chlorophyll a/b binding protein 1	GO:0009521;GO:0031224//intrinsic component of membrane;GO:0009534//chloroplast thylakoid	GO:0046906//tetrapyrrole binding;GO:0043169//cation binding	GO:0006464//cellular protein modification process;GO:0006091//generation of precursor metabolites and energy	gi|255557387|ref|XP_002519724.1|/2.14835e-141/chlorophyll A/B binding protein, putative [Ricinus communis]
PAU001543.1	1614	27	1	41	1.5	3.89	0.12	5.01	0.14	-5.01866	-5.16131	Down	Down	1.2114e-08	6.76262e-08	K01051|1|7e-127|452|rcu:RCOM_1179070|pectinesterase [EC:3.1.1.11]	GO:0005618//cell wall	GO:0030234//enzyme regulator activity	GO:0071555//cell wall organization	gi|226490392|dbj|BAH56489.1|/0/pectin methylesterase 1 [Prunus persica]
PAU000596.1	1959	28	4	49	2	3.3	0.4	4.91	0.15	-3.04439	-5.03269	Down	Down	1.34847e-06	6.20009e-06	K13418|1|3e-14|78.6|rcu:RCOM_0186340|somatic embryogenesis receptor kinase 1 [EC:2.7.10.1 2.7.11.1];K13416|3|2e-13|75.9|aly:ARALYDRAFT_491347|brassinosteroid insensitive 1-associated receptor kinase 1 [EC:2.7.10.1 2.7.11.1]	-	-	-	gi|359496521|ref|XP_002262970.2|/8.74842e-121/PREDICTED: G-type lectin S-receptor-like serine/threonine-protein kinase At1g11330-like [Vitis vinifera]
PAU020055.1	1497	84.95	5.86	27.1	1.14	13.21	0.76	3.58	0.11	-4.11949	-5.02438	Down	Down	1.03443e-22	1.30306e-21	K11818|1|4e-118|423|aly:ARALYDRAFT_913321|cytochrome P450, family 83, subfamily B, polypeptide 1 [EC:1.14.-.-];K00517|3|1e-111|401|ath:AT5G57260|[EC:1.14.-.-]	-	GO:0016491//oxidoreductase activity;GO:0005506//iron ion binding	-	gi|225458055|ref|XP_002278300.1|/1.47113e-162/PREDICTED: cytochrome P450 83B1 [Vitis vinifera]
PAU026659.1	846	20	3	23	1	5.63	0.7	5.51	0.18	-3.00771	-4.93598	Down	Down	6.10438e-05	0.000226967	-	-	-	-	gi|225446678|ref|XP_002277345.1|/2.82511e-33/PREDICTED: uncharacterized protein LOC100260838 [Vitis vinifera]
PAU025255.1	639	128	15	239	11	48.48	4.68	77.31	2.64	-3.37281	-4.87205	Down	Down	6.82264e-28	1.02203e-26	K09527|1|4e-12|69.3|gmx:100804685|DnaJ homolog subfamily C member 7;K09506|3|2e-11|67.4|gmx:100788305|DnaJ homolog subfamily A member 5;K09523|5|2e-11|67.0|bdi:100820991|DnaJ homolog subfamily C member 3	-	GO:0005515//protein binding	-	gi|297742954|emb|CBI35821.3|/2.77819e-60/unnamed protein product [Vitis vinifera]
PAU000106.1	1137	558	28	492	23	115.27	4.82	86.41	3.03	-4.57984	-4.83381	Down	Down	2.56962e-148	2.33665e-146	K00514|1|9e-24|109|rcu:RCOM_1428040|zeta-carotene desaturase [EC:1.3.5.6];K01206|2|7e-22|103|ath:AT1G67830|alpha-L-fucosidase [EC:3.2.1.51]	-	GO:0016787//hydrolase activity	-	gi|225460935|ref|XP_002277934.1|/2.63232e-110/PREDICTED: GDSL esterase/lipase At5g55050 [Vitis vinifera]
PAU002362.1	1038	111	30	105	5	25.21	5.67	20.28	0.72	-2.15258	-4.81592	Down	Down	2.39636e-15	2.1664e-14	-	-	-	-	gi|359485318|ref|XP_002278078.2|/4.46429e-138/PREDICTED: uncharacterized protein LOC100267770 [Vitis vinifera]
PAU016471.3	921	18.31	0	61	3	4.71	0.001	13.36	0.49	-12.2015	-4.76899	Down	Down	8.04958e-07	3.79017e-06	-	-	GO:0005488//binding	-	gi|460390282|ref|XP_004240766.1|/9.35691e-57/PREDICTED: uncharacterized protein LOC101251190 [Solanum lycopersicum]
PAU008069.1	1044	113	63	721	36	25.51	11.84	138.45	5.19	-1.10739	-4.73749	Down	Down	1.39228e-06	6.3864e-06	K00517|1|5e-107|385|ath:AT3G48360|[EC:1.14.-.-];K04498|3|5e-11|67.0|aly:ARALYDRAFT_897509|E1A/CREB-binding protein [EC:2.3.1.48]	GO:0043231//intracellular membrane-bounded organelle	GO:0000989//transcription factor binding transcription factor activity;GO:0004468//lysine N-acetyltransferase activity, acting on acetyl phosphate as donor;GO:0046914//transition metal ion binding;GO:0005515//protein binding	GO:0000302//response to reactive oxygen species;GO:0009756//carbohydrate mediated signaling;GO:0048229//gametophyte development;GO:0051347//positive regulation of transferase activity;GO:0048511//rhythmic process;GO:0006970//response to osmotic stress;GO:0009755//hormone-mediated signaling pathway;GO:0006351//transcription, DNA-templated	gi|297733653|emb|CBI14900.3|/1.75221e-142/unnamed protein product [Vitis vinifera]
PAU027331.1	2220	53	0	39	2	5.51	0.001	3.44	0.13	-12.4278	-4.72583	Down	Down	1.33364e-18	1.42086e-17	-	-	GO:0016491//oxidoreductase activity;GO:0008233//peptidase activity	GO:0008152//metabolic process	gi|460398078|ref|XP_004244591.1|/0/PREDICTED: subtilisin-like protease-like [Solanum lycopersicum]
PAU023550.1	1086	22	1	20	1	4.77	0.18	3.69	0.14	-4.72792	-4.72012	Down	Down	4.86008e-07	2.33322e-06	-	-	GO:0003677//DNA binding	GO:0006351//transcription, DNA-templated	gi|225437154|ref|XP_002280618.1|/4.16897e-126/PREDICTED: heat stress transcription factor A-6b [Vitis vinifera]
PAU025781.1	1104	1649	21	278	15	351.23	3.73	50.35	2.04	-6.5571	-4.62535	Down	Down	0	0	K08241|1|1e-102|371|vvi:100260930|jasmonate O-methyltransferase [EC:2.1.1.141]	-	GO:0008757//S-adenosylmethionine-dependent methyltransferase activity	GO:0006730//one-carbon metabolic process	gi|23957318|gb|AAN40745.1|/3.0424e-148/S-adenosyl-L-methionine:salicylic acid methyltransferase [Antirrhinum majus]
PAU023245.1	2742	214	126	1079	63	17.93	8.88	76.63	3.39	-1.01374	-4.49855	Down	Down	4.35266e-10	2.74446e-09	K00360|1|0.0|1023|ppp:PHYPADRAFT_184973|nitrate reductase (NADH) [EC:1.7.1.1];K00387|4|5e-110|397|olu:OSTLU_3554|sulfite oxidase [EC:1.8.3.1]	-	GO:0008940//nitrate reductase activity;GO:0005506//iron ion binding;GO:0050662//coenzyme binding	GO:0042126//nitrate metabolic process	gi|225459455|ref|XP_002285831.1|/0/PREDICTED: nitrate reductase [NADH]-like [Vitis vinifera]
PAU027032.1	1503	145.98	2.67	64.99	3.96	22.6	0.35	8.54	0.39	-6.01282	-4.45269	Down	Down	4.61112e-46	1.11699e-44	K11818|1|2e-119|427|ath:AT4G31500|cytochrome P450, family 83, subfamily B, polypeptide 1 [EC:1.14.-.-];K00517|3|1e-113|408|ath:AT3G26320|[EC:1.14.-.-]	-	GO:0004497//monooxygenase activity;GO:0005506//iron ion binding	-	gi|460404871|ref|XP_004247903.1|/1.47908e-162/PREDICTED: cytochrome P450 83B1-like [Solanum lycopersicum]
PAU024024.1	603	129	18	63	4	51.99	5.97	21.7	1.02	-3.12243	-4.41105	Down	Down	3.64298e-26	5.19638e-25	-	-	-	-	gi|460406421|ref|XP_004248663.1|/5.08865e-34/PREDICTED: uncharacterized protein LOC101250259 [Solanum lycopersicum]
PAU016372.1	1038	20.36	4.05	22.49	1.52	4.62	0.77	4.35	0.22	-2.58496	-4.30544	Down	Down	0.000214618	0.000733964	-	-	-	-	gi|460389201|ref|XP_004240247.1|/6.14666e-71/PREDICTED: F-box protein At5g07610-like [Solanum lycopersicum]
PAU002226.1	606	73	14	1360.8	93.56	29.26	4.62	466.18	23.78	-2.66297	-4.29307	Down	Down	3.32254e-13	2.61833e-12	K02355|1|2e-26|116|vvi:100257414|elongation factor G;K01051|2|4e-20|95.9|rcu:RCOM_0417480|pectinesterase [EC:3.1.1.11]	-	GO:0030234//enzyme regulator activity	-	gi|8096279|dbj|BAA95794.1|/4.46022e-70/DC1.2 homologue [Nicotiana tabacum]
PAU005378.2	564	57	3	58	4	24.69	1.07	21.48	1.1	-4.52824	-4.28742	Down	Down	3.54286e-16	3.35534e-15	K09510|1|2e-14|77.0|zma:100191212|DnaJ homolog subfamily B member 4	-	-	-	gi|460386308|ref|XP_004238841.1|/3.21942e-45/PREDICTED: chaperone protein DnaJ 1-like [Solanum lycopersicum]
PAU009217.1	1542	492	22	128	9	74.2	2.78	16.39	0.87	-4.73826	-4.23566	Down	Down	7.75634e-134	6.07946e-132	-	-	-	-	gi|460394878|ref|XP_004243017.1|/3.27433e-72/PREDICTED: putative UPF0481 protein At3g02645-like [Solanum lycopersicum]
PAU031020.1	942	54	15	137	10	13.57	3.13	29.31	1.6	-2.11619	-4.19525	Down	Down	5.42178e-08	2.851e-07	K13425|1|7e-69|258|vvi:100256849|WRKY transcription factor 22	-	-	-	gi|460368150|ref|XP_004229932.1|/1.49185e-73/PREDICTED: WRKY transcription factor 22-like [Solanum lycopersicum]
PAU021985.1	501	27	0	40	3	13.3	0.001	16.87	0.93	-13.6991	-4.18109	Down	Down	7.52388e-10	4.66068e-09	K13993|1|1e-58|223|gmx:100499727|HSP20 family protein	GO:0044424	-	GO:0050896//response to stimulus	gi|1235896|gb|AAB63310.1|/3.24811e-66/18.6 kDa heat-shock protein [Helianthus annuus]
PAU023974.1	855	52.69	10	13.66	1	14.66	2.31	3.24	0.18	-2.66592	-4.16993	Down	Down	9.11324e-10	5.6005e-09	-	GO:0009526//plastid envelope	-	-	gi|460372309|ref|XP_004231973.1|/3.37659e-58/PREDICTED: uncharacterized protein LOC101251835 isoform 1 [Solanum lycopersicum]
PAU011842.1	492	488	98	558	47	245.1	40.2	240.15	14.91	-2.6081	-4.00958	Down	Down	1.35423e-77	5.58956e-76	K09506|1|7e-16|81.3|smo:SELMODRAFT_110523|DnaJ homolog subfamily A member 5;K09510|2|2e-15|80.1|vcn:VOLCADRAFT_57911|DnaJ homolog subfamily B member 4	-	GO:0005515//protein binding	-	gi|460368861|ref|XP_004230283.1|/7.80144e-62/PREDICTED: chaperone protein DnaJ-like [Solanum lycopersicum]
PAU002176.1	984	63	33	36	3	15.13	6.59	7.36	0.46	-1.19906	-4	Down	Down	0.000122394	0.000434066	K14493|1|7e-33|139|ppp:PHYPADRAFT_118478|gibberellin receptor GID1 [EC:3.-.-.-]	-	-	-	gi|460390244|ref|XP_004240748.1|/8.88947e-117/PREDICTED: probable carboxylesterase 120-like [Solanum lycopersicum]
PAU025355.1	792	2956.75	392.21	2492.46	211.86	891.58	97.93	640.59	40.66	-3.18654	-3.97772	Down	Down	0	0	K08912|1|3e-148|522|rcu:RCOM_0633890|light-harvesting complex II chlorophyll a/b binding protein 1	GO:0009536//plastid	-	GO:0006091//generation of precursor metabolites and energy	gi|255557387|ref|XP_002519724.1|/3.42195e-147/chlorophyll A/B binding protein, putative [Ricinus communis]
PAU026530.1	1023	191.39	46.87	1965.66	169.32	44.13	8.99	385.58	24.91	-2.29537	-3.95223	Down	Down	9.9537e-28	1.48629e-26	K00469|1|2e-117|420|vvi:100254212|inositol oxygenase [EC:1.13.99.1]	GO:0044424	GO:0046914//transition metal ion binding;GO:0016701//oxidoreductase activity, acting on single donors with incorporation of molecular oxygen	GO:0006020//inositol metabolic process	gi|225445025|ref|XP_002283119.1|/2.10719e-116/PREDICTED: probable inositol oxygenase [Vitis vinifera]
PAU029715.9	1392	66	14	162	14	11.06	1.96	23.06	1.5	-2.49643	-3.94236	Down	Down	2.17946e-11	1.51359e-10	-	-	-	-	gi|224055665|ref|XP_002298592.1|/1.05368e-74/predicted protein [Populus trichocarpa]
PAU022555.1	945	140	20	353	31	35.07	4.16	75.26	4.95	-3.07558	-3.92638	Down	Down	5.61478e-28	8.42724e-27	-	-	-	-	gi|225431388|ref|XP_002272117.1|/5.49424e-84/PREDICTED: auxin-induced protein 5NG4 [Vitis vinifera]
PAU024590.1	798	149	28	320	29	44.57	6.94	81.59	5.52	-2.68307	-3.88565	Down	Down	8.54556e-26	1.20056e-24	K08914|1|1e-142|503|pop:POPTR_744667|light-harvesting complex II chlorophyll a/b binding protein 3	GO:0009521;GO:0031224//intrinsic component of membrane;GO:0009534//chloroplast thylakoid	GO:0046906//tetrapyrrole binding;GO:0043169//cation binding	GO:0006464//cellular protein modification process;GO:0006091//generation of precursor metabolites and energy	gi|224122902|ref|XP_002330392.1|/1.6681e-141/light-harvesting complex II protein Lhcb3 [Populus trichocarpa]
PAU019513.2	387	122	7	183	17	79.88	3.7	103.09	6.99	-4.43224	-3.88247	Down	Down	1.16991e-32	2.00992e-31	-	-	-	-	gi|407410|emb|CAA81526.1|/1.96753e-14/14 kDa polypeptide [Catharanthus roseus]
PAU017524.1	1302	452	18	142	13	81.15	2.7	21.66	1.49	-4.90956	-3.86165	Down	Down	1.50616e-125	1.10258e-123	-	-	-	-	gi|449522424|ref|XP_004168226.1|/2.44593e-70/PREDICTED: squamosa promoter-binding-like protein 6-like [Cucumis sativus]
PAU022951.1	798	737.98	95.5	2002.5	185	220.77	23.66	510.55	35.23	-3.22202	-3.85718	Down	Down	3.1398e-147	2.80044e-145	K08912|1|1e-151|533|rcu:RCOM_0633890|light-harvesting complex II chlorophyll a/b binding protein 1	GO:0009521;GO:0031224//intrinsic component of membrane;GO:0009534//chloroplast thylakoid	GO:0046906//tetrapyrrole binding;GO:0043169//cation binding	GO:0006464//cellular protein modification process;GO:0006091//generation of precursor metabolites and energy	gi|3036945|dbj|BAA25390.1|/1.15252e-150/light harvesting chlorophyll a/b-binding protein [Nicotiana sylvestris]
PAU022950.1	798	737.98	95.5	2002.5	185	220.77	23.66	510.55	35.23	-3.22202	-3.85718	Down	Down	3.1398e-147	2.78975e-145	K08912|1|1e-151|533|rcu:RCOM_0633890|light-harvesting complex II chlorophyll a/b binding protein 1	GO:0009521;GO:0031224//intrinsic component of membrane;GO:0009534//chloroplast thylakoid	GO:0046906//tetrapyrrole binding;GO:0043169//cation binding	GO:0006464//cellular protein modification process;GO:0006091//generation of precursor metabolites and energy	gi|3036945|dbj|BAA25390.1|/1.15252e-150/light harvesting chlorophyll a/b-binding protein [Nicotiana sylvestris]
PAU020645.1	2739	38	0	65	6	3.19	0.001	4.62	0.32	-11.6393	-3.85175	Down	Down	1.49253e-13	1.20432e-12	K11643|1|2e-08|60.1|ppp:PHYPADRAFT_145844|chromodomain-helicase-DNA-binding protein 4 [EC:3.6.4.12];K02603|4|4e-07|55.8|bdi:100821084|origin recognition complex subunit 1	-	-	-	gi|460402924|ref|XP_004246957.1|/0/PREDICTED: uncharacterized protein LOC101264968 [Solanum lycopersicum]
PAU027332.1	2226	116	0	125	12	12.02	0.001	10.98	0.8	-13.5531	-3.77873	Down	Down	8.31214e-40	1.73075e-38	-	-	GO:0016491//oxidoreductase activity;GO:0008233//peptidase activity	GO:0008152//metabolic process	gi|324388032|gb|ADY38794.1|/0/serine protease [Coffea arabica]
PAU026161.1	804	1274	95	1715	171	378.12	23.36	433.79	32.31	-4.01673	-3.74694	Down	Down	1.6e-306	3.44874e-304	K08913|1|5e-150|528|rcu:RCOM_0483250|light-harvesting complex II chlorophyll a/b binding protein 2	GO:0009521;GO:0031224//intrinsic component of membrane;GO:0009534//chloroplast thylakoid	GO:0046906//tetrapyrrole binding;GO:0043169//cation binding	GO:0006464//cellular protein modification process;GO:0006091//generation of precursor metabolites and energy	gi|255581778|ref|XP_002531690.1|/6.34234e-149/chlorophyll A/B binding protein, putative [Ricinus communis]
PAU009089.1	1521	865	200	1092	108	132.31	25.6	141.81	10.57	-2.36971	-3.74591	Down	Down	1.83247e-123	1.31661e-121	-	GO:0009534//chloroplast thylakoid	GO:0070011//peptidase activity, acting on L-amino acid peptides	GO:0019538//protein metabolic process;GO:0007165//signal transduction	gi|359481833|ref|XP_002277512.2|/0/PREDICTED: carboxyl-terminal-processing protease-like [Vitis vinifera]
PAU008764.1	1047	184	1	60	6	41.41	0.19	11.49	0.86	-7.76784	-3.7399	Down	Down	1.08335e-60	3.42189e-59	-	-	-	-	gi|460399161|ref|XP_004245110.1|/1.53835e-146/PREDICTED: pollen-specific protein SF21-like [Solanum lycopersicum]
PAU012287.1	783	26	1	196	20	7.94	0.25	50.99	3.88	-4.98914	-3.71609	Down	Down	2.54146e-08	1.3778e-07	K08235|1|4e-116|415|pop:POPTR_718004|xyloglucan:xyloglucosyl transferase [EC:2.4.1.207]	GO:0005576//extracellular region;GO:0030312//external encapsulating structure	GO:0016798//hydrolase activity, acting on glycosyl bonds;GO:0016758//transferase activity, transferring hexosyl groups	GO:0044042//glucan metabolic process	gi|147771556|emb|CAN78176.1|/1.41715e-121/hypothetical protein VITISV_037683 [Vitis vinifera]
PAU002917.2	3354	57	14	129	13	3.89	0.81	7.47	0.57	-2.26378	-3.71207	Down	Down	3.94384e-09	2.29809e-08	K13420|1|6e-151|533|aly:ARALYDRAFT_356368|LRR receptor-like serine/threonine-protein kinase FLS2 [EC:2.7.11.1]	-	-	-	gi|460376128|ref|XP_004233852.1|/0/PREDICTED: uncharacterized protein LOC101253557 [Solanum lycopersicum]
PAU021834.1	942	350.61	83.13	3721.34	379.68	88.11	17.36	796.07	60.85	-2.34354	-3.70957	Down	Down	4.65914e-50	1.2078e-48	K00469|1|9e-147|517|vvi:100254212|inositol oxygenase [EC:1.13.99.1]	GO:0044424	GO:0046914//transition metal ion binding;GO:0016701//oxidoreductase activity, acting on single donors with incorporation of molecular oxygen	GO:0006020//inositol metabolic process	gi|225445025|ref|XP_002283119.1|/1.11867e-145/PREDICTED: probable inositol oxygenase [Vitis vinifera]
PAU029991.1	1734	304	82	351	36	40.65	9.19	39.83	3.08	-2.14512	-3.69285	Down	Down	1.8142e-39	3.72094e-38	K03294|1|1e-139|494|sbi:SORBI_08g021380|basic amino acid/polyamine antiporter, APA family	GO:0031090//organelle membrane	GO:0015171//amino acid transmembrane transporter activity	GO:0006865//amino acid transport	gi|460412894|ref|XP_004251831.1|/0/PREDICTED: cationic amino acid transporter 8, vacuolar-like [Solanum lycopersicum]
PAU022468.1	324	113	6	219	24	90.46	3.84	151.44	12	-4.5581	-3.65764	Down	Down	7.9944e-31	1.31057e-29	-	GO:0009534//chloroplast thylakoid;GO:0031090//organelle membrane	-	-	gi|350537023|ref|NP_001234532.1|/1.19076e-35/wound/stress protein precursor [Solanum lycopersicum]
PAU025861.1	711	57	3	28	3	19.27	0.84	8.07	0.64	-4.51982	-3.65642	Down	Down	3.54286e-16	3.35397e-15	K02154|1|3e-94|342|rcu:RCOM_1596210|V-type H+-transporting ATPase subunit I [EC:3.6.3.14]	GO:0000325//plant-type vacuole;GO:0009536//plastid;GO:0031090//organelle membrane;GO:0016469//proton-transporting two-sector ATPase complex	GO:0015077//monovalent inorganic cation transmembrane transporter activity;GO:0015405;GO:0003824//catalytic activity	GO:0009651//response to salt stress;GO:0031667//response to nutrient levels;GO:0006754//ATP biosynthetic process;GO:0015988//energy coupled proton transmembrane transport, against electrochemical gradient	gi|460395177|ref|XP_004243162.1|/5.93427e-97/PREDICTED: vacuolar proton ATPase a2-like [Solanum lycopersicum]
PAU017423.1	1233	186.07	7	266.96	28.17	35.34	1.11	43.09	3.42	-4.99267	-3.65528	Down	Down	5.75074e-53	1.56942e-51	K03327|1|3e-161|566|rcu:RCOM_0024820|multidrug resistance protein, MATE family	GO:0031090//organelle membrane;GO:0009536//plastid	GO:0016778;GO:0015291//secondary active transmembrane transporter activity	GO:0015893//drug transport;GO:0009725//response to hormone;GO:0006950//response to stress;GO:0051707//response to other organism	gi|460386886|ref|XP_004239125.1|/1.13593e-170/PREDICTED: protein TRANSPARENT TESTA 12-like [Solanum lycopersicum]
PAU025581.1	1284	199	13	471	50	36.25	1.98	72.89	5.82	-4.19441	-3.64663	Down	Down	6.8144e-51	1.79448e-49	-	-	-	-	gi|225439864|ref|XP_002274712.1|/3.45464e-77/PREDICTED: uncharacterized protein LOC100255195 [Vitis vinifera]
PAU000443.1	1101	522	46	761	81	111.5	8.19	138.23	11.05	-3.76704	-3.64495	Down	Down	1.394e-120	9.658e-119	-	-	-	-	gi|462409731|gb|EMJ15065.1|/1.05348e-108/hypothetical protein PRUPE_ppa018212mg [Prunus persica]
PAU019523.1	1167	218	34	238	26	43.83	5.7	40.68	3.34	-2.94288	-3.6064	Down	Down	5.73258e-41	1.22655e-39	K01183|1|3e-116|416|vvi:100248333|chitinase [EC:3.2.1.14]	-	GO:0016798//hydrolase activity, acting on glycosyl bonds	GO:0008152//metabolic process	gi|296084602|emb|CBI25623.3|/3.66064e-115/unnamed protein product [Vitis vinifera]
PAU006601.1	231	169	23	168	20	201.44	21.38	174.86	14.67	-3.23602	-3.57526	Down	Down	3.37116e-34	6.03671e-33	-	-	-	-	gi|224099549|ref|XP_002311528.1|/7.99039e-11/predicted protein [Populus trichocarpa]
PAU008697.1	321	340.82	34.22	246.88	28.69	275.75	22.14	172.59	14.49	-3.63863	-3.57422	Down	Down	6.6207e-76	2.66189e-74	-	-	-	-	gi|460384509|ref|XP_004237953.1|/9.16969e-28/PREDICTED: uncharacterized protein LOC101267111 isoform 2 [Solanum lycopersicum]
PAU019524.1	2247	177.81	30	570	64	18.24	2.58	49.59	4.21	-2.82166	-3.55816	Down	Down	3.74208e-32	6.33541e-31	K01183|1|7e-81|300|rcu:RCOM_0701150|chitinase [EC:3.2.1.14]	-	GO:0004672//protein kinase activity;GO:0032559	GO:0006464//cellular protein modification process	gi|359497026|ref|XP_003635401.1|/0/PREDICTED: G-type lectin S-receptor-like serine/threonine-protein kinase At1g11410-like, partial [Vitis vinifera]
PAU028870.1	1131	220	39	786	90	45.7	6.75	138.81	11.94	-2.75923	-3.53924	Down	Down	1.24919e-38	2.51121e-37	K04371|1|1e-179|627|vvi:100260441|extracellular signal-regulated kinase 1/2 [EC:2.7.11.24]	-	GO:0004702//receptor signaling protein serine/threonine kinase activity;GO:0032559	GO:0006464//cellular protein modification process	gi|449452284|ref|XP_004143889.1|/0/PREDICTED: mitogen-activated protein kinase 4-like [Cucumis sativus]
PAU018833.1	789	285	69	459	55	86.28	17.3	118.45	10.6	-2.31825	-3.48214	Down	Down	1.94759e-40	4.12164e-39	K00430|1|8e-114|407|rcu:RCOM_1182920|peroxidase [EC:1.11.1.7]	-	GO:0005506//iron ion binding;GO:0003824//catalytic activity;GO:0016209//antioxidant activity	GO:0008152//metabolic process;GO:0006950//response to stress	gi|19698452|gb|AAL93154.1|AF485268_1/1.17871e-115/bacterial-induced class III peroxidase [Gossypium hirsutum]
PAU016700.1	1476	1682	117	1523	186	265.35	15.44	204.02	18.78	-4.10315	-3.44144	Down	Down	0	0	K00901|1|3e-147|520|ppp:PHYPADRAFT_106363|diacylglycerol kinase [EC:2.7.1.107]	-	GO:0016301//kinase activity	GO:0007186//G-protein coupled receptor signaling pathway;GO:0006796//phosphate-containing compound metabolic process	gi|460405360|ref|XP_004248144.1|/0/PREDICTED: diacylglycerol kinase iota-like [Solanum lycopersicum]
PAU029414.1	1152	111	16	275	34	22.62	2.72	47.64	4.43	-3.05592	-3.42679	Down	Down	2.17576e-22	2.69987e-21	K12135|1|7e-49|192|aly:ARALYDRAFT_488429|zinc finger protein CONSTANS;K03539|4|2e-09|61.6|bdi:100830772|ribonuclease P/MRP protein subunit RPP1 [EC:3.1.26.5];K12127|5|1e-08|58.9|smo:SELMODRAFT_438647|pseudo-response regulator 1	-	-	-	gi|350535390|ref|NP_001234448.1|/8.05528e-91/CONSTANS-like protein [Solanum lycopersicum]
PAU023130.1	1446	70	19	123.62	15.39	11.28	2.56	16.92	1.59	-2.13955	-3.41163	Down	Down	3.74752e-10	2.36932e-09	K13030|1|4e-64|243|sbi:SORBI_01g001220|cyanohydrin beta-glucosyltransferase [EC:2.4.1.85];K13493|2|1e-56|218|ath:AT5G05870|cytokinin-N-glucosyltransferase [EC:2.4.1.-];K13692|4|9e-52|202|vvi:100252177|UDP-glucose:(indol-3-yl)acetate beta-D-glucosyltransferase [EC:2.4.1.121];K13068|5|2e-48|192|aly:ARALYDRAFT_479675|sinapate 1-glucosyltransferase [EC:2.4.1.120]	-	-	-	gi|359486567|ref|XP_002280470.2|/2.56379e-156/PREDICTED: LOW QUALITY PROTEIN: UDP-glycosyltransferase 85A1-like [Vitis vinifera]
PAU021658.1	705	34	13	55	7	11.6	3.66	16.01	1.52	-1.66421	-3.39683	Down	Down	0.000296566	0.000992347	K11982|1|7e-20|95.5|zma:100383341|E3 ubiquitin-protein ligase RNF115/126 [EC:6.3.2.19]	-	-	-	gi|225425662|ref|XP_002273461.1|/3.83314e-48/PREDICTED: E3 ubiquitin-protein ligase RING1-like [Vitis vinifera]
PAU000573.1	1443	21	0	54	7	3.39	0.001	7.4	0.72	-11.7271	-3.36146	Down	Down	7.87038e-08	4.06692e-07	K07385|1|2e-52|204|aly:ARALYDRAFT_664366|1,8-cineole synthase [EC:4.2.3.-];K12742|2|4e-41|167|pop:POPTR_1111628|isoprene synthase [EC:4.2.3.27]	-	-	-	gi|385211786|gb|AFI47927.1|/6.62297e-96/terpene synthase 2 [Olea europaea]
PAU027088.1	519	146	38	254	34	69.19	14.73	103.06	10.19	-2.23181	-3.33826	Down	Down	2.49784e-20	2.87858e-19	-	-	-	-	gi|470107575|ref|XP_004290120.1|/2.24206e-36/PREDICTED: uncharacterized protein LOC101292949 [Fragaria vesca subsp. vesca]
PAU030410.1	1323	143	36	172	23	25.25	5.31	25.8	2.6	-2.2495	-3.31079	Down	Down	1.85577e-20	2.14928e-19	K09645|1|9e-162|568|vvi:100247506|vitellogenic carboxypeptidase-like protein [EC:3.4.16.-]	GO:0043231//intracellular membrane-bounded organelle	GO:0004180//carboxypeptidase activity	GO:0019538//protein metabolic process	gi|460402335|ref|XP_004246668.1|/1.92348e-171/PREDICTED: serine carboxypeptidase-like 50-like [Solanum lycopersicum]
PAU027893.1	687	17	0	44	6	5.96	0.001	13.16	1.34	-12.5411	-3.29585	Down	Down	1.74729e-06	7.91964e-06	-	-	-	-	gi|255565683|ref|XP_002523831.1|/5.83809e-22/conserved hypothetical protein [Ricinus communis]
PAU024499.1	1242	509	12	505	69	95.95	1.89	80.9	8.31	-5.66582	-3.28322	Down	Down	2.02362e-151	1.88431e-149	K15283|1|4e-156|549|vvi:100241727|solute carrier family 35, member E1	GO:0031224//intrinsic component of membrane;GO:0031090//organelle membrane	GO:0015291//secondary active transmembrane transporter activity;GO:0015119;GO:0005342//organic acid transmembrane transporter activity	GO:0009642//response to light intensity;GO:0051707//response to other organism;GO:0009746;GO:0015712//hexose phosphate transport;GO:0015711//organic anion transport;GO:0015717//triose phosphate transport;GO:0019953//sexual reproduction;GO:0034285;GO:0015979//photosynthesis	gi|460388988|ref|XP_004240145.1|/3.34771e-162/PREDICTED: glucose-6-phosphate/phosphate translocator 2, chloroplastic-like [Solanum lycopersicum]
PAU023371.1	462	406.84	120.61	1908.26	269.32	218.91	52.87	880.68	91.42	-2.04982	-3.26804	Down	Down	4.55416e-48	1.14119e-46	-	-	-	-	gi|302142006|emb|CBI19209.3|/8.20112e-09/unnamed protein product [Vitis vinifera]
PAU023395.1	705	182	53.97	1780.04	248.76	62.08	15.2	518.01	53.92	-2.03006	-3.26409	Down	Down	9.97726e-23	1.25818e-21	-	-	-	-	gi|462395767|gb|EMJ01566.1|/2.71534e-86/hypothetical protein PRUPE_ppa010660mg [Prunus persica]
PAU003328.1	402	179	33	88.68	12.87	112.33	16.77	47.84	5.08	-2.74379	-3.23532	Down	Down	5.01214e-31	8.28088e-30	-	-	-	-	gi|359488782|ref|XP_003633820.1|/3.76723e-13/PREDICTED: uncharacterized protein LOC100261167 [Vitis vinifera]
PAU020458.1	1203	91.19	19.39	19.73	2.78	17.77	3.15	3.27	0.35	-2.49602	-3.22386	Down	Down	2.44328e-15	2.20711e-14	K01177|1|5e-111|399|sbi:SORBI_01g028700|beta-amylase [EC:3.2.1.2]	-	GO:0043167//ion binding;GO:0016160//amylase activity	GO:0005976//polysaccharide metabolic process	gi|470105562|ref|XP_004289151.1|/4.61511e-161/PREDICTED: beta-amylase-like [Fragaria vesca subsp. vesca]
PAU001138.1	1011	38	13	371	53	8.87	2.52	73.68	7.89	-1.81551	-3.22318	Down	Down	4.22824e-05	0.000161359	K13426|1|2e-51|201|vvi:100251862|WRKY transcription factor 29;K13425|2|3e-46|184|vvi:100256849|WRKY transcription factor 22	-	-	-	gi|389595894|gb|AFK88675.1|/4.23542e-61/WRKY22 [Catharanthus roseus]
PAU009825.1	1803	151.54	5.6	22.82	3.27	19.47	0.6	2.49	0.27	-5.02015	-3.20511	Down	Down	4.8171e-44	1.11247e-42	K14638|1|1e-93|342|ppp:PHYPADRAFT_189464|solute carrier family 15 (peptide/histidine transporter), member 3/4	GO:0044464	-	GO:0015833//peptide transport	gi|470130554|ref|XP_004301168.1|/0/PREDICTED: nitrate transporter 1.2-like [Fragaria vesca subsp. vesca]
PAU006316.1	1431	169	27	55	8	27.52	3.68	7.61	0.83	-2.9027	-3.19671	Down	Down	1.01166e-31	1.69672e-30	K00924|1|2e-17|89.0|aly:ARALYDRAFT_489138|[EC:2.7.1.-]	GO:0005576//extracellular region	GO:0004175//endopeptidase activity	GO:0019538//protein metabolic process	gi|460380278|ref|XP_004235884.1|/0/PREDICTED: protein ASPARTIC PROTEASE IN GUARD CELL 2-like [Solanum lycopersicum]
PAU000662.2	1602	59	22	61	9	8.56	2.67	7.51	0.84	-1.68077	-3.16035	Down	Down	1.1673e-06	5.40014e-06	-	-	GO:0003677//DNA binding	GO:0006351//transcription, DNA-templated;GO:0006950//response to stress	gi|462398399|gb|EMJ04067.1|/2.04242e-125/hypothetical protein PRUPE_ppa015602mg, partial [Prunus persica]
PAU010797.1	1542	18	3	39	6	2.71	0.38	4.99	0.58	-2.83422	-3.10492	Down	Down	0.000221474	0.000755967	K08900|1|0.0|652|pop:POPTR_262253|mitochondrial chaperone BCS1	-	GO:0017111//nucleoside-triphosphatase activity;GO:0032559	-	gi|460414523|ref|XP_004252618.1|/0/PREDICTED: probable mitochondrial chaperone BCS1-B-like [Solanum lycopersicum]
PAU027031.1	1503	235.72	45.15	324.45	50.39	36.5	5.85	42.66	4.99	-2.64139	-3.09577	Down	Down	2.3468e-39	4.79221e-38	K11818|1|3e-128|456|ath:AT4G31500|cytochrome P450, family 83, subfamily B, polypeptide 1 [EC:1.14.-.-];K00517|3|2e-116|417|ath:AT3G26300|[EC:1.14.-.-]	-	GO:0004497//monooxygenase activity;GO:0005506//iron ion binding	-	gi|460404871|ref|XP_004247903.1|/9.89815e-167/PREDICTED: cytochrome P450 83B1-like [Solanum lycopersicum]
PAU003368.1	2343	103	2	109	17	10.13	0.17	9.09	1.07	-5.89696	-3.08667	Down	Down	3.24806e-32	5.51909e-31	-	-	-	-	gi|460372783|ref|XP_004232204.1|/0/PREDICTED: phosphate transporter PHO1 homolog 3-like [Solanum lycopersicum]
PAU006647.1	573	229	38	182	29	97.5	13.28	66.26	7.82	-2.87615	-3.0829	Down	Down	1.301e-41	2.82518e-40	K09510|1|2e-15|80.5|zma:100191212|DnaJ homolog subfamily B member 4	-	GO:0005515//protein binding	GO:0044267//cellular protein metabolic process	gi|460386308|ref|XP_004238841.1|/2.16613e-60/PREDICTED: chaperone protein DnaJ 1-like [Solanum lycopersicum]
PAU020492.1	639	93	18	88	14	35.22	5.62	28.47	3.37	-2.64775	-3.07862	Down	Down	2.30594e-16	2.21087e-15	-	GO:0009536//plastid	-	-	gi|224102203|ref|XP_002312588.1|/3.84977e-86/predicted protein [Populus trichocarpa]
PAU003717.1	1311	73	21	182	29	13.01	3.13	27.56	3.31	-2.05539	-3.05767	Down	Down	4.61638e-10	2.90759e-09	-	-	-	-	gi|460369628|ref|XP_004230659.1|/2.09948e-170/PREDICTED: uncharacterized protein LOC101254738 [Solanum lycopersicum]
PAU002235.1	1182	186	25	258.06	41.53	36.91	4.14	43.53	5.27	-3.15631	-3.04614	Down	Down	1.08223e-37	2.12063e-36	K01087|1|5e-170|595|rcu:RCOM_1500340|trehalose 6-phosphate phosphatase [EC:3.1.3.12]	-	GO:0019203//carbohydrate phosphatase activity	GO:0005991//trehalose metabolic process	gi|292677823|dbj|BAI99253.1|/5.47202e-175/trehalose 6-phosphate phosphatase [Nicotiana tabacum]
PAU027121.1	747	121	23	92	15	38.81	6.1	25.17	3.06	-2.66955	-3.0401	Down	Down	4.39046e-21	5.20925e-20	-	-	-	-	gi|462397810|gb|EMJ03478.1|/9.19851e-35/hypothetical protein PRUPE_ppa008996mg [Prunus persica]
PAU005709.1	1785	292	43	434	70	37.9	4.68	47.8	5.82	-3.01762	-3.03792	Down	Down	6.88596e-56	1.97655e-54	K03283|1|0.0|992|vvi:100265651|heat shock 70kDa protein 1/8	-	GO:0016628//oxidoreductase activity, acting on the CH-CH group of donors, NAD or NADP as acceptor;GO:0032559	GO:0008152//metabolic process;GO:0050896//response to stimulus	gi|462416670|gb|EMJ21407.1|/0/hypothetical protein PRUPE_ppa002641mg [Prunus persica]
PAU025926.1	2577	520	70	416	67	46.41	5.25	31.47	3.84	-3.14405	-3.0348	Down	Down	2.00422e-102	1.13519e-100	K09487|1|0.0|1267|pop:POPTR_818818|heat shock protein 90kDa beta	GO:0044432;GO:0009536//plastid;GO:0031410//cytoplasmic vesicle;GO:0031090//organelle membrane	GO:0005515//protein binding;GO:0032559	GO:0010038//response to metal ion;GO:0044267//cellular protein metabolic process;GO:0009933//meristem structural organization;GO:0010073//meristem maintenance;GO:0006970//response to osmotic stress;GO:0015031//protein transport	gi|365189290|dbj|BAL42332.1|/0/Heat shock protein 90 [Nicotiana tabacum]
PAU029990.1	831	498	70	832	137	142.75	16.63	203.19	25.01	-3.10163	-3.02225	Down	Down	3.03064e-96	1.58184e-94	K04125|1|4e-113|405|pop:POPTR_550316|gibberellin 2-oxidase [EC:1.14.11.13]	-	GO:0003824//catalytic activity;GO:0046914//transition metal ion binding	GO:0008152//metabolic process	gi|51011366|gb|AAT92094.1|/2.85643e-115/GA 2-oxidase 2 [Nerium oleander]
PAU029970.1	387	46	11	35.86	6.08	30.12	5.82	20.2	2.5	-2.37163	-3.01436	Down	Down	9.56664e-08	4.89993e-07	-	-	-	-	-
PAU007357.1	1341	1617	71	985	162	281.6	10.33	145.72	18.04	-4.76874	-3.01393	Down	Down	0	0	K00006|1|4e-09|61.2|pop:POPTR_908191|glycerol-3-phosphate dehydrogenase (NAD+) [EC:1.1.1.8]	GO:0043234//protein complex;GO:0044424	GO:0016616//oxidoreductase activity, acting on the CH-OH group of donors, NAD or NADP as acceptor;GO:0048037//cofactor binding;GO:0000166//nucleotide binding	GO:0006072//glycerol-3-phosphate metabolic process	gi|460367651|ref|XP_004229685.1|/0/PREDICTED: probable glycerol-3-phosphate dehydrogenase [NAD(+)] 1, cytosolic-like [Solanum lycopersicum]
PAU019965.1	840	3377	450	1983	330	957.09	105.74	478.79	59.57	-3.17813	-3.00674	Down	Down	0	0	K03671|1|1e-09|61.6|smo:SELMODRAFT_94818|thioredoxin 1	GO:0009526//plastid envelope;GO:0031976;GO:0009532//plastid stroma	GO:0005488//binding;GO:0015036//disulfide oxidoreductase activity	GO:0018904;GO:0006950//response to stress;GO:0019725//cellular homeostasis	gi|255539068|ref|XP_002510599.1|/3.32413e-119/conserved hypothetical protein [Ricinus communis]
PAU022391.1	528	84	25	104	18	39.07	9.52	41.41	5.3	-2.03703	-2.96591	Down	Down	4.66442e-11	3.162e-10	K05283|1|3e-16|82.8|aly:ARALYDRAFT_354960|phosphatidylinositol glycan, class W [EC:2.3.-.-];K11982|2|2e-12|70.1|sbi:SORBI_03g011120|E3 ubiquitin-protein ligase RNF115/126 [EC:6.3.2.19]	-	GO:0046872//metal ion binding	-	gi|225434333|ref|XP_002266740.1|/1.68351e-50/PREDICTED: RING-H2 finger protein ATL72 [Vitis vinifera]
PAU017505.1	801	264.6	22	303.01	52.22	78.84	5.43	76.95	9.91	-3.8599	-2.95696	Down	Down	7.9471e-63	2.59104e-61	K01057|1|1e-123|440|rcu:RCOM_1620240|6-phosphogluconolactonase [EC:3.1.1.31]	-	-	GO:0006007//glucose catabolic process	gi|460386704|ref|XP_004239036.1|/8.55239e-130/PREDICTED: probable 6-phosphogluconolactonase 1-like [Solanum lycopersicum]
PAU019531.1	1353	108	27	29	5	18.64	3.89	4.25	0.55	-2.26056	-2.94996	Down	Down	6.9155e-16	6.4627e-15	K09286|1|5e-46|183|ath:AT4G28140|EREBP-like factor	-	-	-	gi|460395537|ref|XP_004243339.1|/1.96312e-94/PREDICTED: ethylene-responsive transcription factor ERF054-like [Solanum lycopersicum]
PAU006597.1	1356	358	71	343	59	61.63	10.21	50.16	6.5	-2.59365	-2.94803	Down	Down	7.7965e-58	2.33885e-56	-	-	GO:0003824//catalytic activity	GO:0044238	gi|460384964|ref|XP_004238176.1|/3.77248e-154/PREDICTED: patatin group A-3-like [Solanum lycopersicum]
PAU014417.1	2256	104	2	127	22	10.63	0.17	11	1.44	-5.96646	-2.93336	Down	Down	1.52461e-32	2.60967e-31	-	-	GO:0016614//oxidoreductase activity, acting on CH-OH group of donors	-	gi|462395894|gb|EMJ01693.1|/0/hypothetical protein PRUPE_ppa018458mg [Prunus persica]
PAU009265.1	939	393	55	259	46	99.1	11.52	55.59	7.4	-3.10474	-2.90923	Down	Down	1.82471e-76	7.40024e-75	K08914|1|1e-134|477|vvi:100260599|light-harvesting complex II chlorophyll a/b binding protein 3	GO:0009521;GO:0031224//intrinsic component of membrane;GO:0009534//chloroplast thylakoid	GO:0046906//tetrapyrrole binding;GO:0043169//cation binding	GO:0006464//cellular protein modification process;GO:0006091//generation of precursor metabolites and energy	gi|225461315|ref|XP_002284493.1|/1.6667e-133/PREDICTED: chlorophyll a-b binding protein 13, chloroplastic-like [Vitis vinifera]
PAU025384.1	2808	268	16	108	19	21.92	1.1	7.49	1	-4.31667	-2.90497	Down	Down	1.82055e-69	6.5402e-68	K16055|1|0.0|1399|rcu:RCOM_1253000|trehalose 6-phosphate synthase/phosphatase [EC:2.4.1.15 3.1.3.12]	-	GO:0035251//UDP-glucosyltransferase activity;GO:0019203//carbohydrate phosphatase activity	GO:0009756//carbohydrate mediated signaling;GO:0005991//trehalose metabolic process;GO:0007275//multicellular organismal development;GO:0003006//developmental process involved in reproduction;GO:0042546//cell wall biogenesis	gi|460376138|ref|XP_004233857.1|/0/PREDICTED: alpha,alpha-trehalose-phosphate synthase [UDP-forming] 1-like [Solanum lycopersicum]
PAU009411.1	681	862	205	361	65	305.04	59.85	109.03	14.61	-2.34958	-2.8997	Down	Down	1.84253e-120	1.27277e-118	K09286|1|2e-20|97.4|sbi:SORBI_04g006080|EREBP-like factor	-	-	-	gi|379056252|dbj|BAL68166.1|/7.08245e-28/ethylene response factor #111 [Nicotiana tabacum]
PAU004995.1	822	94	7	109	20	27.26	1.68	26.93	3.69	-4.02025	-2.86752	Down	Down	5.51652e-24	7.31316e-23	-	-	-	-	gi|225454682|ref|XP_002269871.1|/1.53328e-121/PREDICTED: uncharacterized protein LOC100264930 isoform 2 [Vitis vinifera]
PAU006619.1	714	44	5	76	14	14.81	1.39	21.82	2.99	-3.41341	-2.86743	Down	Down	1.51716e-10	9.87914e-10	K00430|1|7e-79|291|mtr:MTR_4g083710|peroxidase [EC:1.11.1.7]	-	GO:0016209//antioxidant activity;GO:0005506//iron ion binding;GO:0003824//catalytic activity	GO:0042743//hydrogen peroxide metabolic process;GO:0006950//response to stress	gi|2811262|gb|AAB97853.1|/1.92992e-87/ferriprotein porphyrin-containing peroxidase [Striga asiatica]
PAU027980.1	441	118	65	139	26	66.83	29.93	67.57	9.28	-1.1589	-2.86419	Down	Down	5.81284e-07	2.77517e-06	K03676|1|4e-11|65.1|rcu:RCOM_1095750|glutaredoxin 3	-	-	-	gi|224116328|ref|XP_002331955.1|/1.95129e-38/glutaredoxin C9 [Populus trichocarpa]
PAU011218.1	2172	78	13	196	36	8.29	1.16	17.65	2.45	-2.83725	-2.84881	Down	Down	4.33438e-15	3.8659e-14	K13412|1|0.0|827|pop:POPTR_256178|calcium-dependent protein kinase [EC:2.7.11.1]	-	GO:0046872//metal ion binding;GO:0004674//protein serine/threonine kinase activity;GO:0032559	GO:0006464//cellular protein modification process	gi|460366070|ref|XP_004228916.1|/0/PREDICTED: calcium-dependent protein kinase 2-like [Solanum lycopersicum]
PAU016333.1	660	454.23	135.43	609.37	113.81	166.2	40.85	190.36	26.44	-2.02451	-2.84794	Down	Down	3.0218e-53	8.29534e-52	K00799|1|9e-91|330|gmx:547936|glutathione S-transferase [EC:2.5.1.18]	-	GO:0016846//carbon-sulfur lyase activity;GO:0016765//transferase activity, transferring alkyl or aryl (other than methyl) groups	-	gi|333690873|gb|AEF79856.1|/6.92583e-102/glutathione-S-transferase tau 1 [Hevea brasiliensis]
PAU016482.2	837	19.64	2.95	18.51	3.48	5.59	0.7	4.49	0.63	-2.99742	-2.83329	Down	Down	2.70214e-05	0.000105969	-	-	-	-	gi|255539871|ref|XP_002511000.1|/7.81132e-28/hypothetical protein RCOM_1501190 [Ricinus communis]
PAU019413.1	540	184	14	73	14	83.52	5.21	28.36	4.02	-4.00277	-2.81859	Down	Down	2.21908e-45	5.29282e-44	-	-	-	-	gi|225425630|ref|XP_002271277.1|/8.25512e-16/PREDICTED: uncharacterized protein LOC100241338 [Vitis vinifera]
PAU011354.1	1200	220	26	660	127	42.98	4.24	109.58	15.85	-3.34153	-2.78943	Down	Down	9.99522e-47	2.45183e-45	-	-	-	-	gi|460369039|ref|XP_004230372.1|/1.6846e-171/PREDICTED: protein notum homolog [Solanum lycopersicum]
PAU020161.1	1917	219	32	234	45	26.42	3.24	23.95	3.48	-3.02756	-2.78287	Down	Down	1.81306e-42	4.01199e-41	-	-	-	-	gi|460384803|ref|XP_004238098.1|/3.13358e-115/PREDICTED: uncharacterized protein LOC101261324 [Solanum lycopersicum]
PAU019956.1	1065	13170	4549	7890.76	1540.97	2912.04	837.58	1483.96	217.52	-1.79773	-2.77023	Down	Down	0	0	K00083|1|1e-144|511|pop:POPTR_667694|cinnamyl-alcohol dehydrogenase [EC:1.1.1.195]	-	GO:0016616//oxidoreductase activity, acting on the CH-OH group of donors, NAD or NADP as acceptor;GO:0046914//transition metal ion binding	GO:0008152//metabolic process	gi|75324836|sp|Q6V4H0.1|10HGO_CATRO/3.17569e-155/RecName: Full=8-hydroxygeraniol dehydrogenase; Short=Cr10HGO
PAU008428.1	843	71	11	102	20	20.05	2.58	24.53	3.6	-2.95816	-2.76848	Down	Down	2.41802e-14	2.0551e-13	-	-	-	-	gi|460407941|ref|XP_004249407.1|/1.06432e-40/PREDICTED: uncharacterized protein LOC101248826 [Solanum lycopersicum]
PAU023301.1	1545	38	11	41	8	5.72	1.39	5.24	0.77	-2.04093	-2.76664	Down	Down	8.10176e-06	3.39516e-05	K14664|1|0.0|651|vvi:100264396|IAA-amino acid hydrolase [EC:3.5.1.-]	GO:0031410//cytoplasmic vesicle	GO:0016810//hydrolase activity, acting on carbon-nitrogen (but not peptide) bonds;GO:0070011//peptidase activity, acting on L-amino acid peptides	GO:0042445//hormone metabolic process;GO:0002831	gi|359492536|ref|XP_002284503.2|/0/PREDICTED: IAA-amino acid hydrolase ILR1-like 6-like [Vitis vinifera]
PAU000654.1	1347	94	15	158	31	16.29	2.17	23.27	3.44	-2.90822	-2.75799	Down	Down	2.71714e-18	2.85692e-17	-	-	-	-	gi|462399884|gb|EMJ05552.1|/3.36483e-171/hypothetical protein PRUPE_ppa005728mg [Prunus persica]
PAU021999.2	648	154	20	210	42	57.46	6.15	66.91	9.95	-3.2239	-2.74945	Down	Down	6.3177e-32	1.06572e-30	-	-	-	GO:0010038//response to metal ion	gi|224109384|ref|XP_002315179.1|/3.69944e-52/predicted protein [Populus trichocarpa]
PAU010750.2	369	60	3	68	14	41.44	1.67	40.45	6.06	-4.6331	-2.73875	Down	Down	4.0016e-17	3.99971e-16	-	GO:0044464	-	-	gi|115444429|ref|NP_001045994.1|/5.65305e-17/Os02g0165000 [Oryza sativa Japonica Group]
PAU017941.1	3486	169	91	1218	241	11.1	5.03	67.78	10.16	-1.14193	-2.73796	Down	Down	8.797e-10	5.41474e-09	K00423|1|7e-61|234|ppp:PHYPADRAFT_163787|L-ascorbate oxidase [EC:1.10.3.3]	GO:0016020//membrane	-	GO:0050896//response to stimulus	gi|462404082|gb|EMJ09639.1|/0/hypothetical protein PRUPE_ppa002799mg [Prunus persica]
PAU002634.1	2355	108.66	31	221.71	44	10.63	2.55	18.39	2.76	-2.05957	-2.73618	Down	Down	2.96434e-14	2.50843e-13	K03549|1|0.0|1146|rcu:RCOM_0618610|KUP system potassium uptake protein	GO:0044464	GO:0046873//metal ion transmembrane transporter activity	GO:0030001//metal ion transport;GO:0034220//ion transmembrane transport	gi|462395712|gb|EMJ01511.1|/0/hypothetical protein PRUPE_ppa001648mg [Prunus persica]
PAU015424.1	672	67.84	3.33	128.34	26	24.35	0.99	39.32	5.93	-4.62035	-2.72916	Down	Down	2.40734e-19	2.65218e-18	-	-	-	GO:0009056//catabolic process	gi|224118088|ref|XP_002317729.1|/1.63848e-29/predicted protein [Populus trichocarpa]
PAU001753.1	1995	2329	429	2750	550	269.8	41.69	270.21	40.83	-2.69412	-2.72638	Down	Down	0	0	K09838|1|0.0|936|vvi:100232944|zeaxanthin epoxidase [EC:1.14.13.90]	GO:0009941//chloroplast envelope;GO:0009534//chloroplast thylakoid	GO:0016709//oxidoreductase activity, acting on paired donors, with incorporation or reduction of molecular oxygen, NAD(P)H as one donor, and incorporation of one atom of oxygen	GO:0050896//response to stimulus;GO:0009687//abscisic acid metabolic process	gi|323690555|gb|ADX99209.1|/0/zeaxanthin epoxidase [Ipomoea nil]
PAU027033.1	1503	117.93	15.65	232.46	46.85	18.26	2.03	30.56	4.64	-3.16914	-2.71945	Down	Down	9.8845e-25	1.34562e-23	K11818|1|3e-128|457|ath:AT4G31500|cytochrome P450, family 83, subfamily B, polypeptide 1 [EC:1.14.-.-];K00517|3|1e-116|418|ath:AT3G26300|[EC:1.14.-.-]	-	GO:0004497//monooxygenase activity;GO:0005506//iron ion binding	-	gi|460404871|ref|XP_004247903.1|/1.42929e-165/PREDICTED: cytochrome P450 83B1-like [Solanum lycopersicum]
PAU015534.1	1335	114.09	38.17	251.52	50.88	19.96	5.58	37.38	5.69	-1.83877	-2.71577	Down	Down	4.58074e-13	3.58437e-12	K05658|1|4e-112|403|vvi:100262734|ATP-binding cassette, subfamily B (MDR/TAP), member 1;K00924|2|4e-106|383|osa:4337593|[EC:2.7.1.-]	-	GO:0004672//protein kinase activity;GO:0032559	GO:0006464//cellular protein modification process	gi|460396222|ref|XP_004243677.1|/0/PREDICTED: serine/threonine-protein kinase At5g01020-like [Solanum lycopersicum]
PAU023813.1	567	350	52	422	87	150.71	18.38	155.42	23.73	-3.03557	-2.71139	Down	Down	2.21964e-66	7.58752e-65	-	-	-	-	gi|460386506|ref|XP_004238939.1|/1.12231e-45/PREDICTED: uncharacterized protein LOC101257561 [Solanum lycopersicum]
PAU011665.2	2973	110	12	39.93	8	8.49	0.78	2.61	0.4	-3.44422	-2.70598	Down	Down	8.32724e-25	1.13562e-23	K10394|1|5e-64|244|smo:SELMODRAFT_783|kinesin family member 3/17;K10398|3|4e-63|241|gmx:100816693|kinesin family member 11	-	GO:0003774//motor activity;GO:0000166//nucleotide binding;GO:0015631//tubulin binding	GO:0031109//microtubule polymerization or depolymerization;GO:0048764;GO:0000904//cell morphogenesis involved in differentiation	gi|460409252|ref|XP_004250053.1|/0/PREDICTED: armadillo repeat-containing kinesin-like protein 1-like [Solanum lycopersicum]
PAU002718.1	1986	144	51	222	45	16.76	4.98	21.91	3.36	-1.7508	-2.70506	Down	Down	3.80542e-15	3.40455e-14	-	GO:0031224//intrinsic component of membrane	GO:0015291//secondary active transmembrane transporter activity	GO:0015698//inorganic anion transport	gi|359479669|ref|XP_003632327.1|/0/PREDICTED: sulfate transporter 3.1-like [Vitis vinifera]
PAU020457.1	1083	98.39	28.47	49.59	10.27	21.38	5.15	9.16	1.43	-2.05362	-2.67933	Down	Down	4.08834e-13	3.20662e-12	K01177|1|5e-118|422|ppp:PHYPADRAFT_107034|beta-amylase [EC:3.2.1.2]	-	GO:0043167//ion binding;GO:0016160//amylase activity	GO:0005976//polysaccharide metabolic process	gi|147785379|emb|CAN70833.1|/7.46091e-176/hypothetical protein VITISV_005286 [Vitis vinifera]
PAU014519.1	1473	112	33	427	89	17.71	4.36	57.32	9	-2.02216	-2.67104	Down	Down	2.09516e-14	1.78722e-13	-	GO:0016020//membrane	-	-	gi|460410905|ref|XP_004250856.1|/0/PREDICTED: uncharacterized protein LOC101262986 [Solanum lycopersicum]
PAU002955.1	1872	46.89	18.13	78.79	16.38	5.8	1.88	8.26	1.3	-1.62532	-2.66763	Down	Down	3.2574e-05	0.000126192	-	GO:0043231//intracellular membrane-bounded organelle	GO:0016741	GO:0006730//one-carbon metabolic process	gi|460367962|ref|XP_004229839.1|/0/PREDICTED: probable methyltransferase PMT15-like [Solanum lycopersicum]
PAU007728.1	603	875	334	1037.26	222	352.64	110.68	357.26	56.73	-1.6718	-2.65479	Down	Down	1.16245e-76	4.73089e-75	K09510|1|2e-12|70.1|vcn:VOLCADRAFT_57911|DnaJ homolog subfamily B member 4	GO:0043231//intracellular membrane-bounded organelle	GO:0005515//protein binding	GO:0050896//response to stimulus	gi|224128988|ref|XP_002328862.1|/4.02264e-39/predicted protein [Populus trichocarpa]
PAU003051.1	1041	396	86	356	76	89.66	16.21	68.57	10.98	-2.46758	-2.6427	Down	Down	4.32416e-60	1.35663e-58	K13425|1|5e-74|276|vvi:100256849|WRKY transcription factor 22	-	-	-	gi|460368150|ref|XP_004229932.1|/5.95279e-82/PREDICTED: WRKY transcription factor 22-like [Solanum lycopersicum]
PAU000882.1	1557	8122.82	3666.3	19453.1	4138	1212.95	458.19	2466.04	395.5	-1.4045	-2.64045	Down	Down	0	0	K03283|1|0.0|879|gmx:100787543|heat shock 70kDa protein 1/8	-	GO:0016628//oxidoreductase activity, acting on the CH-CH group of donors, NAD or NADP as acceptor;GO:0032559	GO:0008152//metabolic process;GO:0050896//response to stimulus	gi|356502432|ref|XP_003520023.1|/0/PREDICTED: heat shock cognate 70 kDa protein 2-like [Glycine max]
PAU018238.1	2082	1359	425.43	1674	358	150.72	39.59	157.45	25.45	-1.92866	-2.62916	Down	Down	3.49424e-148	3.16507e-146	K13416|1|7e-45|180|rcu:RCOM_1534760|brassinosteroid insensitive 1-associated receptor kinase 1 [EC:2.7.10.1 2.7.11.1];K13418|2|6e-44|177|vvi:100247683|somatic embryogenesis receptor kinase 1 [EC:2.7.10.1 2.7.11.1]	-	GO:0004672//protein kinase activity;GO:0000166//nucleotide binding	-	gi|126143480|dbj|BAF47279.1|/0/lectin-receptor like protein kinase 3 [Nicotiana tabacum]
PAU006886.1	336	108	31	124	28	82.94	19.09	82.19	13.45	-2.11925	-2.61136	Down	Down	2.96434e-14	2.50752e-13	-	-	-	-	gi|410129770|dbj|BAM64848.1|/2.39089e-07/hypothetical protein [Beta vulgaris]
PAU027672.1	1548	31.3	8.78	87.73	19.41	4.7	1.1	11.19	1.87	-2.09516	-2.5811	Down	Down	2.3307e-05	9.20692e-05	K05280|1|7e-74|276|vvi:100263810|flavonoid 3'-monooxygenase [EC:1.14.13.21];K00517|2|4e-73|273|osa:4348172|[EC:1.14.-.-]	-	GO:0046872//metal ion binding;GO:0016491//oxidoreductase activity	-	gi|460400391|ref|XP_004245718.1|/2.63076e-154/PREDICTED: cytochrome P450 93A1-like [Solanum lycopersicum]
PAU000534.1	408	47	9	35	8	29.01	4.5	18.57	3.11	-2.68855	-2.57799	Down	Down	5.72158e-09	3.28384e-08	K13993|1|7e-17|84.0|sbi:SORBI_03g006870|HSP20 family protein	-	-	-	gi|359497244|ref|XP_003635462.1|/1.66301e-45/PREDICTED: 15.4 kDa class V heat shock protein-like [Vitis vinifera]
PAU008714.1	1611	62.5	25	72	16	9.01	3.02	8.81	1.48	-1.57698	-2.57354	Down	Down	2.20288e-06	9.86739e-06	K14270|1|0.0|670|vvi:100244464|aminotransferase	-	GO:0016769//transferase activity, transferring nitrogenous groups;GO:0016846//carbon-sulfur lyase activity	GO:0009058//biosynthetic process	gi|460400328|ref|XP_004245687.1|/0/PREDICTED: probable aminotransferase ACS10-like [Solanum lycopersicum]
PAU008706.1	1611	62.5	25	72	16	9.01	3.02	8.81	1.48	-1.57698	-2.57354	Down	Down	2.20288e-06	9.8655e-06	K14270|1|0.0|670|vvi:100244464|aminotransferase	-	GO:0016769//transferase activity, transferring nitrogenous groups;GO:0016846//carbon-sulfur lyase activity	GO:0009058//biosynthetic process	gi|460400328|ref|XP_004245687.1|/0/PREDICTED: probable aminotransferase ACS10-like [Solanum lycopersicum]
PAU027526.2	1296	270	58	795	178	48.71	8.74	121.85	20.53	-2.47851	-2.5693	Down	Down	8.36878e-42	1.83271e-40	-	-	-	-	gi|460399014|ref|XP_004245040.1|/3.78175e-156/PREDICTED: uncharacterized protein LOC101265262 [Solanum lycopersicum]
PAU021797.1	486	140	53	192	44	71.27	22.02	83.76	14.15	-1.69448	-2.56546	Down	Down	1.01792e-13	8.31156e-13	K10610|1|1e-31|133|ota:Ot10g03450|DNA damage-binding protein 1;K03671|2|4e-12|68.6|sbi:SORBI_09g024960|thioredoxin 1	GO:0043231//intracellular membrane-bounded organelle	GO:0015036//disulfide oxidoreductase activity	GO:0018904;GO:0019725//cellular homeostasis	gi|225444940|ref|XP_002282326.1|/2.55997e-78/PREDICTED: thioredoxin-like 2, chloroplastic [Vitis vinifera]
PAU011708.1	1212	1187	59	760	171	229.5	9.52	124.89	21.13	-4.59139	-2.56329	Down	Down	0	0	K08249|1|0.0|640|vvi:100251399|hydroxymandelonitrile lyase [EC:4.1.2.11]	GO:0031410//cytoplasmic vesicle	GO:0004180//carboxypeptidase activity	GO:0019538//protein metabolic process	gi|225449100|ref|XP_002274723.1|/0/PREDICTED: serine carboxypeptidase-like 27 [Vitis vinifera]
PAU007387.1	747	147.84	44.24	128.89	29.34	47.42	11.74	35.26	5.99	-2.01406	-2.5574	Down	Down	3.38174e-18	3.53655e-17	K13420|1|3e-15|80.5|aly:ARALYDRAFT_356368|LRR receptor-like serine/threonine-protein kinase FLS2 [EC:2.7.11.1];K13428|4|1e-12|71.6|ath:AT5G20480|LRR receptor-like serine/threonine-protein kinase EFR [EC:2.7.11.1]	-	-	-	gi|359491667|ref|XP_003634300.1|/2.32618e-104/PREDICTED: LRR repeats and ubiquitin-like domain-containing protein At2g30105-like [Vitis vinifera]
PAU028867.1	861	245	53	374	85	67.66	12.14	87.97	14.95	-2.47853	-2.55687	Down	Down	6.6632e-38	1.31007e-36	-	-	GO:0004518//nuclease activity;GO:0005488//binding	-	gi|225441641|ref|XP_002282210.1|/4.41294e-98/PREDICTED: uncharacterized protein LOC100264031 [Vitis vinifera]
PAU000415.1	906	29	2	110	25	7.59	0.43	24.52	4.17	-4.14169	-2.55584	Down	Down	2.434e-08	1.32417e-07	K00640|1|4e-104|375|vvi:100246391|serine O-acetyltransferase [EC:2.3.1.30]	GO:0044424	GO:0016412//serine O-acyltransferase activity	GO:0006563//L-serine metabolic process	gi|359495618|ref|XP_002270544.2|/7.5982e-104/PREDICTED: serine acetyltransferase 3, mitochondrial-like [Vitis vinifera]
PAU011084.1	939	314	182	619	141	79.18	38.13	132.86	22.67	-1.05421	-2.55105	Down	Down	1.31194e-14	1.13577e-13	K09510|1|3e-106|382|vvi:100246709|DnaJ homolog subfamily B member 4	-	GO:0005515//protein binding	-	gi|460386123|ref|XP_004238749.1|/2.25784e-122/PREDICTED: dnaJ homolog subfamily B member 1-like [Solanum lycopersicum]
PAU015558.1	384	81	3	179	42	53.5	1.6	101.74	17.42	-5.0634	-2.54607	Down	Down	8.018e-24	1.05512e-22	K14488|1|6e-08|53.9|smo:SELMODRAFT_18097|SAUR family protein	GO:0043231//intracellular membrane-bounded organelle	GO:0005515//protein binding	GO:0009755//hormone-mediated signaling pathway	gi|460412647|ref|XP_004251709.1|/6.97473e-36/PREDICTED: uncharacterized protein LOC101255171 [Solanum lycopersicum]
PAU024541.1	1155	210	13	101	23	42.68	2.2	17.45	2.99	-4.27798	-2.54501	Down	Down	2.64252e-54	7.35828e-53	K13691|1|5e-89|326|rcu:RCOM_0100870|pathogen-inducible salicylic acid glucosyltransferase [EC:2.4.1.-]	-	GO:0035251//UDP-glucosyltransferase activity	-	gi|209954711|dbj|BAG80546.1|/1.04639e-122/UDP-glucose:glucosyltransferase [Lycium barbarum]
PAU021257.3	2253	448	153	879	200	45.84	13.15	76.27	13.12	-1.80154	-2.53935	Down	Down	1.1575e-45	2.77788e-44	-	-	-	-	gi|359487196|ref|XP_002269821.2|/1.46598e-159/PREDICTED: uncharacterized protein LOC100248068 [Vitis vinifera]
PAU003265.1	897	56.16	11.39	314.74	72.68	14.86	2.5	70.89	12.25	-2.57143	-2.5328	Down	Down	2.66794e-10	1.70296e-09	-	GO:0009532//plastid stroma	GO:0043169//cation binding;GO:0016833//oxo-acid-lyase activity;GO:0016823	-	gi|2829913|gb|AAC00621.1|/3.54321e-29/putative carboxyphosphonoenolpyruvate mutase [Arabidopsis thaliana]
PAU029018.2	1494	360	159	852	197	56.09	20.72	112.71	19.64	-1.43672	-2.52075	Down	Down	9.44516e-27	1.36314e-25	K09286|1|2e-34|145|rcu:RCOM_0273420|EREBP-like factor	-	-	-	gi|350537843|ref|NP_001234313.1|/4.56327e-47/ethylene response factor 4 [Solanum lycopersicum]
PAU028557.1	2739	95	25	52	12	7.97	1.76	3.7	0.65	-2.179	-2.50901	Down	Down	1.29314e-13	1.04852e-12	K00430|1|5e-147|520|vvi:100256842|peroxidase [EC:1.11.1.7]	GO:0016020//membrane	GO:0016209//antioxidant activity;GO:0030246//carbohydrate binding;GO:0005506//iron ion binding;GO:0004672//protein kinase activity;GO:0000166//nucleotide binding	GO:0006950//response to stress;GO:0008152//metabolic process	gi|195536980|dbj|BAG68210.1|/0/lectin receptor kinase-like protein [Nicotiana benthamiana]
PAU025878.1	1650	84	9	412	96	11.82	1.06	49.2	8.65	-3.47909	-2.50789	Down	Down	2.20908e-19	2.443e-18	-	-	GO:0016899//oxidoreductase activity, acting on the CH-OH group of donors, oxygen as acceptor	GO:0008152//metabolic process	gi|460414973|ref|XP_004252835.1|/0/PREDICTED: galactose oxidase-like [Solanum lycopersicum]
PAU010671.1	300	64	20	240	59	55.98	13.93	181.7	32.14	-2.00672	-2.49912	Down	Down	2.15566e-08	1.17797e-07	-	-	GO:0005515//protein binding	GO:0044267//cellular protein metabolic process	gi|460387067|ref|XP_004239212.1|/4.79923e-40/PREDICTED: uncharacterized protein LOC101243890 [Solanum lycopersicum]
PAU024880.1	1773	588	73	796	187	76.85	8	88.28	15.65	-3.26397	-2.49592	Down	Down	1.00557e-119	6.88487e-118	K05857|1|0.0|941|vvi:100241574|phosphatidylinositol phospholipase C, delta [EC:3.1.4.11]	-	GO:0046872//metal ion binding;GO:0004629//phospholipase C activity;GO:0060089	GO:0044238;GO:0007165//signal transduction	gi|225448433|ref|XP_002269949.1|/0/PREDICTED: phosphoinositide phospholipase C 2 isoform 1 [Vitis vinifera]
PAU018450.1	2976	376.36	14	444.61	105.55	29.02	0.91	29.05	5.22	-4.99504	-2.47642	Down	Down	8.18774e-106	4.8998e-104	K13420|1|5e-79|294|ath:AT5G46330|LRR receptor-like serine/threonine-protein kinase FLS2 [EC:2.7.11.1]	-	-	-	gi|315436720|gb|ADU18533.1|/0/verticillium wilt resistance-like protein [Gossypium barbadense]
PAU022057.1	1380	211	28	184	44	35.67	3.96	26.42	4.76	-3.17114	-2.4726	Down	Down	8.63808e-43	1.93724e-41	-	GO:0044464	-	-	gi|460385898|ref|XP_004238637.1|/0/PREDICTED: lipase-like isoform 1 [Solanum lycopersicum]
PAU007220.1	330	153	58	220	55	119.94	36.43	148.91	26.95	-1.71911	-2.46608	Down	Down	7.79258e-15	6.8351e-14	-	-	-	-	gi|351723005|ref|NP_001235728.1|/9.06356e-39/uncharacterized protein LOC100305974 [Glycine max]
PAU017130.1	1365	74.18	15.4	68.83	16.57	12.68	2.2	10	1.81	-2.52698	-2.46594	Down	Down	5.9409e-13	4.61455e-12	K14638|1|2e-89|327|smo:SELMODRAFT_97812|solute carrier family 15 (peptide/histidine transporter), member 3/4	GO:0016020//membrane	-	GO:0015833//peptide transport	gi|460392483|ref|XP_004241845.1|/1.39487e-164/PREDICTED: probable peptide/nitrate transporter At1g22540-like [Solanum lycopersicum]
PAU018942.1	963	110	15	132	32	27.01	3.06	27.59	5.01	-3.14189	-2.46126	Down	Down	9.583e-23	1.20978e-21	-	-	-	-	gi|225466071|ref|XP_002264317.1|/9.6897e-44/PREDICTED: uncharacterized protein LOC100258685 [Vitis vinifera]
PAU010125.1	1182	416	78.26	425	103	82.55	12.95	71.68	13.06	-2.67232	-2.45642	Down	Down	2.76512e-69	9.91822e-68	-	-	-	-	gi|460386492|ref|XP_004238932.1|/1.34781e-173/PREDICTED: monoglyceride lipase-like [Solanum lycopersicum]
PAU006068.1	1305	1233	372	1501	365	220.84	55.65	228.41	41.8	-1.98855	-2.45005	Down	Down	1.56482e-139	1.30098e-137	K14209|1|2e-152|537|vvi:100252511|solute carrier family 36 (proton-coupled amino acid transporter)	GO:0016020//membrane	GO:0005275//amine transmembrane transporter activity	GO:0015837//amine transport	gi|225438450|ref|XP_002277064.1|/2.1686e-151/PREDICTED: proton-coupled amino acid transporter 1-like [Vitis vinifera]
[truncated: 585 more rows]

## Sheet: DEGs in Comparison B
geneID	geneLength	PT4-Expression	PT4S-Expression	PT2-Expression	PT2S-Expression	PT4-FPKM	PT4S-FPKM	PT2-FPKM	PT2S-FPKM	log2 Ratio(PT4S/PT4)	log2 Ratio(PT2S/PT2)	Up-Down-Regulation(PT4S/PT4)	Up-Down-Regulation(PT2S/PT2)	P-value	FDR	KEGG Orthology	GO Component	GO Function	GO Process	Blast nr
[truncated: 160 more rows]

[truncated: 2 more sheets: DEGs in Comparison C, DEGs in Comparison D]
