# Supplementary material for: Genome-wide expression analysis of salt-stressed diploid and autotetraploid Paulownia tomentosa
Source: PLoS One. 2017 Oct 19;12(10):e0185455. doi: 10.1371/journal.pone.0185455 (PMC5648118; doi:10.1371/journal.pone.0185455)
Supplement: S4 Table — (XLSX) [file pone.0185455.s005.xlsx]

## Sheet: Comparison A gene2GO
geneID	GO
PAU020454.1	GO:0016160	GO:0003824	GO:0043167	GO:0004553	GO:0016798	GO:0005488	GO:0016787	GO:0044238	GO:0005976	GO:0005975	GO:0008152	GO:0071704	GO:0043170
PAU003674.1	GO:0034357	GO:0016020	GO:0044436	GO:0009579	GO:0005622	GO:0044424	GO:0005623	GO:0044464	GO:0050896	GO:0042221	GO:0006950	GO:1901700	GO:0006979	GO:0000302
PAU001047.1	GO:0005488	GO:0050896	GO:0042221	GO:0010033	GO:0009719	GO:0009725	GO:0050794	GO:0050789	GO:0065007
PAU020394.1	GO:0016628	GO:0016491	GO:0016627	GO:0003824	GO:0032559	GO:0030554	GO:0036094	GO:0000166	GO:1901265	GO:0032553	GO:0032555	GO:0017076	GO:0097367	GO:0005488	GO:1901363	GO:0097159	GO:0050896	GO:0008152
PAU029716.1	GO:0043167	GO:0043169	GO:0046872	GO:0005488
PAU028552.1	GO:0043227	GO:0043231	GO:0043226	GO:0043229	GO:0005622	GO:0044424	GO:0005623	GO:0044464	GO:0050896	GO:0042221	GO:0010033	GO:0008152	GO:0043412	GO:0071704	GO:0032502	GO:0043170
PAU026911.1	GO:0016020	GO:0031224	GO:0044425	GO:0022857	GO:0005215	GO:0022804	GO:0015291	GO:0044765	GO:1902578	GO:0006810	GO:0006811	GO:0044699	GO:0006820	GO:0051234	GO:0051179	GO:0015698
PAU004428.1	GO:0005618	GO:0030312	GO:0071944	GO:0005623	GO:0044464
PAU005947.1	GO:0005623	GO:0044464	GO:0003824	GO:0016740	GO:0016746	GO:0016747	GO:0008374	GO:0044281	GO:0006633	GO:0072330	GO:0044763	GO:0044710	GO:0006082	GO:0043436	GO:0019752	GO:0008610	GO:0044238	GO:0006631	GO:0032787	GO:0044699	GO:0044283	GO:0008152	GO:0044711	GO:0044255	GO:0006629	GO:0044237	GO:0016053	GO:0046394	GO:0009058	GO:1901576	GO:0044249	GO:0009987	GO:0071704	GO:0009791	GO:0044767	GO:0007275	GO:0044707	GO:0032501	GO:0032502
PAU008608.1	GO:0009536	GO:0044444	GO:0030312	GO:0005737	GO:0071944	GO:0043227	GO:0043231	GO:0043226	GO:0043229	GO:0005622	GO:0044424	GO:0005623	GO:0044464	GO:0005488	GO:1901363	GO:0097159	GO:0008135	GO:0003723	GO:0003676	GO:0044238	GO:0008152	GO:0044237	GO:0009058	GO:1901576	GO:0044249	GO:0009987	GO:0071704	GO:0019538	GO:0044267	GO:0034645	GO:0009059	GO:0044260	GO:0006412	GO:0043170	GO:0010467
PAU019686.1	GO:0016020	GO:0003824	GO:0016740	GO:0032559	GO:0030554	GO:0016301	GO:0016773	GO:0004672	GO:0016772	GO:0036094	GO:0000166	GO:1901265	GO:0032553	GO:0032555	GO:0017076	GO:0097367	GO:0005488	GO:1901363	GO:0097159	GO:0044238	GO:0008152	GO:0044237	GO:0006464	GO:0036211	GO:0043412	GO:0009987	GO:0071704	GO:0019538	GO:0044267	GO:0044260	GO:0043170
PAU027856.1	GO:0009536	GO:0044444	GO:0005737	GO:0043227	GO:0043231	GO:0043226	GO:0043229	GO:0005622	GO:0044424	GO:0005623	GO:0044464	GO:0016829	GO:0003824	GO:0016836	GO:0016835	GO:0044281	GO:1901605	GO:0044763	GO:0044710	GO:0006082	GO:0043436	GO:0019752	GO:0044238	GO:0044699	GO:0006520	GO:0008152	GO:0044237	GO:1901564	GO:0006558	GO:1902221	GO:0006807	GO:1901360	GO:0009987	GO:0071704	GO:0009072	GO:0006725
PAU030401.1	GO:0005618	GO:0005576	GO:0030312	GO:0071944	GO:0005623	GO:0044464	GO:0003824	GO:0004553	GO:0016798	GO:0015926	GO:0016787	GO:0044238	GO:0008152	GO:0032502	GO:0022414	GO:0003006
PAU002133.1	GO:0050896	GO:0042221	GO:0010033	GO:1901700	GO:0009743
PAU020593.2	GO:0016491	GO:0003824	GO:0016614	GO:0043167	GO:0016616	GO:0043169	GO:0046872	GO:0046914	GO:0005488	GO:0008152
PAU015735.1	GO:0016020
PAU008381.1	GO:0005618	GO:0030312	GO:0071944	GO:0005623	GO:0044464	GO:0050896	GO:0009607
PAU010168.1	GO:0005623	GO:0044464
PAU013189.1	GO:0043167	GO:0043169	GO:0046872	GO:0005488
PAU030310.1	GO:0003824	GO:0016740	GO:0016301	GO:0016772
PAU019956.1	GO:0016491	GO:0003824	GO:0016614	GO:0043167	GO:0016616	GO:0043169	GO:0046872	GO:0046914	GO:0005488	GO:0008152
PAU010750.2	GO:0005623	GO:0044464
PAU003172.1	GO:0043227	GO:0043231	GO:0043226	GO:0043229	GO:0005622	GO:0044424	GO:0005623	GO:0044464	GO:0005488
PAU000103.2	GO:0060089	GO:0015631	GO:0004871	GO:0005515	GO:0008092	GO:0005488
PAU020275.1	GO:0003824	GO:0016787
PAU024312.1	GO:0043227	GO:0043231	GO:0043226	GO:0043229	GO:0005622	GO:0044424	GO:0005623	GO:0044464	GO:0016491	GO:0003824	GO:0001071	GO:0044238	GO:0044271	GO:1901362	GO:0018130	GO:0019438	GO:0034654	GO:0008152	GO:0044237	GO:0006351	GO:0032774	GO:0097659	GO:0006807	GO:0009058	GO:1901576	GO:0044249	GO:1901360	GO:0009987	GO:0071704	GO:0046483	GO:0034641	GO:0006139	GO:0006725	GO:0034645	GO:0009059	GO:0016070	GO:0044260	GO:0090304	GO:0043170	GO:0010467
PAU023666.1	GO:0031461	GO:0000151	GO:1990234	GO:0043234	GO:1902494	GO:0005622	GO:0044424	GO:0005623	GO:0044464	GO:0032991	GO:0003824	GO:0042562	GO:0043178	GO:0016740	GO:0019787	GO:0036094	GO:0005488	GO:0050896	GO:0031669	GO:0042221	GO:0031668	GO:0071496	GO:0031667	GO:0009267	GO:0042594	GO:0009991	GO:0009605	GO:0010033	GO:0006950	GO:0044763	GO:0009719	GO:0009725	GO:0044238	GO:0007154	GO:0048437	GO:0009607	GO:0044248	GO:0048527	GO:0009755	GO:0032870	GO:0071495	GO:0044699	GO:0008152	GO:0044237	GO:0009056	GO:0048569	GO:0009555	GO:0071310	GO:0070887
PAU012954.1	GO:0016491	GO:0003824	GO:0043167	GO:0043169	GO:0005506	GO:0046872	GO:0046914	GO:0016705	GO:0004497	GO:0016709	GO:0005488	GO:0044699	GO:0008152	GO:0048608	GO:0061458	GO:0044767	GO:0007275	GO:0044707	GO:0032501	GO:0048731	GO:0048856	GO:0032502	GO:0022414	GO:0003006
PAU023532.1	GO:0000785	GO:0044422	GO:0044427	GO:0005694	GO:0043227	GO:0044446	GO:0043228	GO:0043232	GO:0043231	GO:0043226	GO:0043229	GO:0005622	GO:0044424	GO:0005623	GO:0044464	GO:0032991	GO:0005488	GO:1901363	GO:0097159	GO:0003676	GO:0050896	GO:0009628	GO:0006950	GO:0009266	GO:0044699	GO:0034728	GO:0071824	GO:0009987	GO:0071822	GO:0009791	GO:0044767	GO:0007275	GO:0044707	GO:0032501	GO:0006325	GO:0051276	GO:0032502	GO:0043933	GO:0016043	GO:0006996	GO:0006952	GO:0071840
PAU025781.1	GO:0003824	GO:0016740	GO:0008757	GO:0008168	GO:0016741	GO:0044281	GO:0044763	GO:0044710	GO:0044699	GO:0008152	GO:0044237	GO:0009987	GO:0006730
PAU008345.1	GO:0016491	GO:0003824	GO:0016667	GO:0015036	GO:0044763	GO:0044699	GO:0019725	GO:0009987	GO:0065008	GO:0042592	GO:0065007
PAU000093.1	GO:0003824	GO:0043167	GO:0016740	GO:0043169	GO:0004674	GO:0032559	GO:0030554	GO:0016301	GO:0016773	GO:0004672	GO:0016772	GO:0036094	GO:0000166	GO:1901265	GO:0046872	GO:0032553	GO:0032555	GO:0017076	GO:0097367	GO:0005488	GO:1901363	GO:0097159	GO:0044238	GO:0008152	GO:0044237	GO:0006464	GO:0036211	GO:0043412	GO:0009987	GO:0071704	GO:0019538	GO:0044267	GO:0044260	GO:0043170
PAU003269.1	GO:0031461	GO:0000151	GO:0043227	GO:1990234	GO:0043234	GO:0043231	GO:1902494	GO:0043226	GO:0043229	GO:0005622	GO:0044424	GO:0005623	GO:0044464	GO:0032991	GO:0003824	GO:0016740	GO:0019787	GO:0005488	GO:0050896	GO:0009628	GO:0042221	GO:0009733	GO:0048522	GO:0010033	GO:0006950	GO:0048518	GO:0009719	GO:0009725	GO:0044238	GO:0009408	GO:0044248	GO:0048527	GO:0009266	GO:0044699	GO:0008152	GO:0010498	GO:0043161	GO:0044237	GO:0009056	GO:0048569	GO:0048528	GO:1901575	GO:0032446	GO:0006464	GO:0036211	GO:0022622	GO:0048364	GO:0006511	GO:0043412
PAU026770.4	GO:0016491	GO:0003824	GO:0036094	GO:0000166	GO:1901265	GO:0017111	GO:0005488	GO:0016462	GO:0016818	GO:0016817	GO:1901363	GO:0097159	GO:0016787	GO:0006810	GO:0008152	GO:0051234	GO:0051179	GO:0009987
PAU028502.1	GO:0003824	GO:0016740	GO:0016757
PAU008530.3	GO:0016020	GO:0016491	GO:0003824	GO:0043167	GO:0043169	GO:0005506	GO:0046872	GO:0046914	GO:0005488	GO:0008152
PAU020217.2	GO:0005623	GO:0044464	GO:0003824	GO:0016740	GO:0016757	GO:0044238	GO:0005975	GO:0008152	GO:0071704
PAU008070.1	GO:0016491	GO:0003824	GO:0016667	GO:0008152	GO:0043412	GO:0071704	GO:0043170
PAU026530.1	GO:0005622	GO:0044424	GO:0005623	GO:0044464	GO:0016491	GO:0003824	GO:0043167	GO:0016701	GO:0043169	GO:0046872	GO:0046914	GO:0005488	GO:0044281	GO:0006066	GO:1901615	GO:0044763	GO:0044710	GO:0019751	GO:0044238	GO:0044262	GO:0005975	GO:0006020	GO:0044699	GO:0008152	GO:0044237	GO:0044723	GO:0009987	GO:0071704
PAU011092.1	GO:0003677	GO:0005488	GO:1901363	GO:0097159	GO:0003676	GO:0044238	GO:0044271	GO:1901362	GO:0018130	GO:0019438	GO:0034654	GO:0008152	GO:0044237	GO:0006351	GO:0032774	GO:0097659	GO:0006807	GO:0009058	GO:1901576	GO:0044249	GO:1901360	GO:0009987	GO:0071704	GO:0046483	GO:0034641	GO:0006139	GO:0006725	GO:0034645	GO:0009059	GO:0016070	GO:0044260	GO:0090304	GO:0043170	GO:0010467
PAU026825.1	GO:0043227	GO:0043231	GO:0043226	GO:0043229	GO:0005622	GO:0044424	GO:0005623	GO:0044464
PAU030410.1	GO:0043227	GO:0043231	GO:0043226	GO:0043229	GO:0005622	GO:0044424	GO:0005623	GO:0044464	GO:0004180	GO:0008238	GO:0003824	GO:0070011	GO:0008233	GO:0016787	GO:0044238	GO:0008152	GO:0071704	GO:0019538	GO:0043170
PAU023269.1	GO:0003824	GO:0004518	GO:0016788	GO:0016787
PAU025916.1	GO:0015630	GO:0005856	GO:0043227	GO:0043228	GO:0043232	GO:0043231	GO:0043226	GO:0043229	GO:0005622	GO:0044424	GO:0005623	GO:0044464	GO:0032991	GO:0003824	GO:0036094	GO:0000166	GO:1901265	GO:0032553	GO:0032555	GO:0017076	GO:0097367	GO:0017111	GO:0005488	GO:0016462	GO:0016818	GO:0016817	GO:1901363	GO:0097159	GO:0032561	GO:0016787	GO:0019001	GO:0050896	GO:0009628	GO:0044281	GO:0006753	GO:0055086	GO:0009144	GO:0009205	GO:0009199	GO:0009314	GO:0009141	GO:0044712	GO:0044763	GO:0044710	GO:0019637	GO:1901361	GO:0044238	GO:0044270	GO:0046700
PAU015332.1	GO:0044444	GO:0005737	GO:0031982	GO:0031410	GO:0043226	GO:0043229	GO:0005622	GO:0044424	GO:0005623	GO:0044464	GO:0003824	GO:0016859	GO:0016853	GO:0044238	GO:0008152	GO:0044237	GO:0009987	GO:0071704	GO:0019538	GO:0044267	GO:0044260	GO:0043170
PAU007665.1	GO:0003824	GO:0016740	GO:0016301	GO:0016773	GO:0004672	GO:0016772	GO:0005488
PAU000882.1	GO:0016628	GO:0016491	GO:0016627	GO:0003824	GO:0032559	GO:0030554	GO:0036094	GO:0000166	GO:1901265	GO:0032553	GO:0032555	GO:0017076	GO:0097367	GO:0005488	GO:1901363	GO:0097159	GO:0050896	GO:0008152
PAU018539.1	GO:0044444	GO:0005737	GO:0043234	GO:0005622	GO:0044424	GO:0005623	GO:0044464	GO:0032991	GO:0003824	GO:0016405	GO:0032559	GO:0030554	GO:0036094	GO:0016877	GO:0000166	GO:1901265	GO:0032553	GO:0032555	GO:0017076	GO:0097367	GO:0016874	GO:0005488	GO:1901363	GO:0097159	GO:0050896	GO:0009628	GO:0044281	GO:0009605	GO:0043473	GO:0043476	GO:0043478	GO:0043479	GO:0043480	GO:0009411	GO:0006633	GO:0072330	GO:0009314	GO:0044763	GO:0044710	GO:0006082	GO:0043436	GO:0019752	GO:0008610	GO:0009416	GO:0044238	GO:0044271	GO:0005976	GO:1901362	GO:0018130
PAU001682.1	GO:0043227	GO:0043231	GO:0043226	GO:0043229	GO:0005622	GO:0044424	GO:0005623	GO:0044464
PAU013379.2	GO:0030246	GO:0003824	GO:0016740	GO:0016301	GO:0016773	GO:0004672	GO:0016772	GO:0036094	GO:0000166	GO:1901265	GO:0005488	GO:1901363	GO:0097159	GO:0009987
PAU010805.1	GO:0043234	GO:0032991	GO:0005515	GO:0005488	GO:0051239	GO:2000026	GO:0050789	GO:0065007	GO:0050793	GO:0048583
PAU030853.1	GO:0043227	GO:0043231	GO:0043226	GO:0043229	GO:0005622	GO:0044424	GO:0005623	GO:0044464	GO:0003824	GO:0016740	GO:0016746	GO:0016747	GO:0050896	GO:0009628	GO:0044281	GO:0006950	GO:0006633	GO:0072330	GO:0009314	GO:0044763	GO:0044710	GO:0006082	GO:0043436	GO:0019752	GO:0008610	GO:0044238	GO:0006631	GO:0032787	GO:0044699	GO:0044283	GO:0008152	GO:0044711	GO:0044255	GO:0006629	GO:0044237	GO:0016053	GO:0046394	GO:0009058	GO:1901576	GO:0044249	GO:0009987	GO:0048869	GO:0071704	GO:0032989	GO:0000902	GO:0009653	GO:0044767	GO:0007275	GO:0044707
PAU026382.1	GO:0044435	GO:0009536	GO:0009526	GO:0044422	GO:0005576	GO:0044444	GO:0005737	GO:0009532	GO:0031967	GO:0031975	GO:0043227	GO:0044446	GO:0043231	GO:0043226	GO:0043229	GO:0005622	GO:0044424	GO:0005623	GO:0044464	GO:0003824	GO:0032559	GO:0030554	GO:0036094	GO:0000166	GO:1901265	GO:0032553	GO:0032555	GO:0017076	GO:0097367	GO:0017111	GO:0005488	GO:0016462	GO:0016818	GO:0016817	GO:1901363	GO:0097159	GO:0032561	GO:0016787	GO:0019001	GO:0008135	GO:0003723	GO:0003676	GO:0044281	GO:0006753	GO:0055086	GO:0009144	GO:0009205	GO:0009199	GO:0009141
PAU014138.1	GO:0043227	GO:0043231	GO:0043226	GO:0043229	GO:0005622	GO:0044424	GO:0005623	GO:0044464	GO:0005515	GO:0005488	GO:1901363	GO:0097159	GO:0003676	GO:0050896	GO:0042221	GO:0010033	GO:0044763	GO:0009719	GO:0009725	GO:0044238	GO:0044271	GO:0007154	GO:1901362	GO:0018130	GO:0019438	GO:0034654	GO:0009755	GO:0032870	GO:0071495	GO:0044699	GO:0008152	GO:0044237	GO:0071310	GO:0070887	GO:0051716	GO:0007165	GO:0044700	GO:0006351	GO:0032774	GO:0097659	GO:0006807	GO:0050794	GO:0023052	GO:0009058	GO:1901576	GO:0044249	GO:1901360	GO:0009987	GO:0071704
PAU027566.1	GO:0016020	GO:0031090	GO:0009536	GO:0044422	GO:0044444	GO:0005737	GO:0043227	GO:0043231	GO:0043226	GO:0043229	GO:0005622	GO:0044424	GO:0005623	GO:0044464	GO:0003824	GO:0016787
PAU029693.1	GO:0005623	GO:0044464	GO:0003824	GO:0016740	GO:0016758	GO:0008194	GO:0016757	GO:0044763	GO:0044710	GO:0044238	GO:0005975	GO:0044699	GO:0008152	GO:0044237	GO:0044723	GO:0006464	GO:0036211	GO:0043412	GO:0009058	GO:1901576	GO:0044249	GO:1901135	GO:0009987	GO:0071704	GO:0019538	GO:0044267	GO:0034645	GO:1901137	GO:0009059	GO:0044260	GO:0043170
PAU013431.1	GO:0031461	GO:0000151	GO:0043227	GO:1990234	GO:0043234	GO:0043231	GO:1902494	GO:0043226	GO:0043229	GO:0005622	GO:0044424	GO:0005623	GO:0044464	GO:0032991	GO:0003824	GO:0016740	GO:0019787	GO:0005488	GO:0050896	GO:0009628	GO:0042221	GO:0009733	GO:0048522	GO:0010033	GO:0006950	GO:0048518	GO:0009719	GO:0009725	GO:0044238	GO:0009408	GO:0044248	GO:0048527	GO:0009266	GO:0044699	GO:0008152	GO:0010498	GO:0043161	GO:0044237	GO:0009056	GO:0048569	GO:0048528	GO:1901575	GO:0032446	GO:0006464	GO:0036211	GO:0022622	GO:0048364	GO:0006511	GO:0043412
PAU000462.2	GO:0005623	GO:0044464
PAU019877.1	GO:0016020	GO:0031224	GO:0044425	GO:0005488	GO:0051234	GO:0051179	GO:0010876	GO:0033036
PAU024334.1	GO:0009536	GO:0044444	GO:0005737	GO:0043227	GO:0043231	GO:0043226	GO:0043229	GO:0005622	GO:0044424	GO:0005623	GO:0044464
PAU018392.1	GO:0005576	GO:0048037	GO:0016829	GO:0016830	GO:0003824	GO:0016831	GO:0036094	GO:0000166	GO:1901265	GO:0005488	GO:1901363	GO:0097159	GO:0044281	GO:0006753	GO:0055086	GO:0044763	GO:0044710	GO:0019637	GO:0009225	GO:0044238	GO:0006796	GO:0044699	GO:0006793	GO:0008152	GO:0044237	GO:0006807	GO:0009117	GO:1901135	GO:1901360	GO:0009987	GO:0071704	GO:0046483	GO:0034641	GO:0006139	GO:0006725
PAU004682.1	GO:0016491	GO:0003824	GO:0043167	GO:0043169	GO:0046872	GO:0046914	GO:0016682	GO:0016679	GO:0005488	GO:0008152
PAU030497.3	GO:0016020	GO:0003824	GO:0016740	GO:0004674	GO:0016301	GO:0016773	GO:0004672	GO:0016772	GO:0036094	GO:0000166	GO:1901265	GO:0005488	GO:1901363	GO:0097159	GO:0050896	GO:0009628	GO:0042221	GO:0010033	GO:0006950	GO:0006970	GO:0009719	GO:0009725	GO:0009987
PAU025230.1	GO:0016491	GO:0003824	GO:0043167	GO:0016701	GO:0043169	GO:0051213	GO:0046872	GO:0046914	GO:0005488	GO:0044281	GO:0006633	GO:0072330	GO:0044763	GO:0044710	GO:0006082	GO:0043436	GO:0019752	GO:0008610	GO:0044238	GO:0006631	GO:0032787	GO:0044699	GO:0044283	GO:0008152	GO:0044711	GO:0044255	GO:0006629	GO:0044237	GO:0016053	GO:0046394	GO:0009058	GO:1901576	GO:0044249	GO:0009987	GO:0071704
PAU009550.1	GO:0005488	GO:0050896	GO:0031669	GO:0031668	GO:0071496	GO:0031667	GO:0009267	GO:0042594	GO:0009991	GO:0009605	GO:0006950	GO:0044763	GO:0007154	GO:0044699	GO:0051716	GO:0033554	GO:0009987
PAU009382.1	GO:0043227	GO:0043231	GO:0043226	GO:0043229	GO:0005622	GO:0044424	GO:0005623	GO:0044464	GO:0003824	GO:0016868	GO:0016853	GO:0016866	GO:0008152
PAU006817.1	GO:0005623	GO:0044464	GO:0003824	GO:0004527	GO:0004518	GO:0016788	GO:0005488	GO:0016787	GO:0008152	GO:0044237	GO:0006807	GO:0009987	GO:0034641
PAU007470.1	GO:0044435	GO:0009536	GO:0044422	GO:0044444	GO:0005737	GO:0009532	GO:0043227	GO:0044446	GO:0043231	GO:0043226	GO:0043229	GO:0005622	GO:0044424	GO:0005623	GO:0044464	GO:0003824	GO:0043167	GO:0016740	GO:0036094	GO:0031406	GO:0043177	GO:0043168	GO:0005488	GO:0016741	GO:0050896	GO:0044281	GO:0031669	GO:0031668	GO:0071496	GO:0031667	GO:0009267	GO:0042594	GO:0009991	GO:0009605	GO:0006950	GO:0006753	GO:0055086	GO:0044763	GO:0044710	GO:0006082	GO:0043436	GO:0019752	GO:0019637	GO:0090407	GO:1901293	GO:0044238	GO:0044271	GO:0007154	GO:1901362
PAU011945.1	GO:0016020	GO:0031224	GO:0044425	GO:0071705	GO:0042886	GO:0044765	GO:1902578	GO:0015833	GO:0006810	GO:0044699	GO:0051234	GO:0051179	GO:0071702
PAU012596.1	GO:0003824	GO:0016740	GO:0016758	GO:0016757
PAU007920.1	GO:0043227	GO:0043231	GO:0043226	GO:0043229	GO:0005622	GO:0044424	GO:0005623	GO:0044464	GO:0003824	GO:0005515	GO:0016859	GO:0016853	GO:0005488	GO:1901363	GO:0097159	GO:0050896	GO:0042221	GO:0006950	GO:0044238	GO:0008152	GO:0044237	GO:0009987	GO:0071704	GO:0019538	GO:0010035	GO:0044267	GO:0010038	GO:0044260	GO:0043170
PAU021025.1	GO:0016491	GO:0003824	GO:0043167	GO:0043169	GO:0016706	GO:0051213	GO:0046872	GO:0046914	GO:0016705	GO:0005488	GO:0008152
PAU024067.1	GO:0003824	GO:0004721	GO:0042578	GO:0016791	GO:0016788	GO:0016787
PAU009554.1	GO:0016020	GO:0043227	GO:0043231	GO:0043226	GO:0043229	GO:0005622	GO:0044424	GO:0005623	GO:0044464	GO:0003824	GO:0051766	GO:0016740	GO:0016301	GO:0016773	GO:0016772	GO:0044281	GO:0006066	GO:1901615	GO:0044763	GO:0044710	GO:0019637	GO:0090407	GO:0019751	GO:0043647	GO:0044238	GO:0044271	GO:1901362	GO:0018130	GO:0019438	GO:0034654	GO:0006796	GO:0044699	GO:0044283	GO:0006793	GO:0008152	GO:0044711	GO:0044237	GO:0046165	GO:0006351	GO:0032774	GO:0097659	GO:1901617	GO:0006807	GO:0009058	GO:1901576	GO:0044249	GO:0051704	GO:1901360	GO:0009987
PAU001764.1	GO:0005623	GO:0044464
PAU009262.1	GO:0016020	GO:0050896	GO:0006950
PAU010321.1	GO:0016765	GO:0003824	GO:0004659	GO:0016740	GO:0050896	GO:0009628	GO:0044281	GO:0006950	GO:0009314	GO:0006066	GO:1901615	GO:0044763	GO:0044710	GO:0008610	GO:0009416	GO:0044238	GO:0007154	GO:0006720	GO:0044699	GO:0044283	GO:0008152	GO:0044711	GO:0044255	GO:0006629	GO:0044237	GO:0051716	GO:0046165	GO:0007165	GO:0044700	GO:1901617	GO:0050794	GO:0023052	GO:0009642	GO:0009058	GO:1901576	GO:0008299	GO:0044249	GO:0009987	GO:0071704	GO:0050789	GO:0065007
PAU025721.1	GO:0030312	GO:0071944	GO:0005623	GO:0044464	GO:0003824	GO:0004558	GO:0090599	GO:0004553	GO:0016798	GO:0015926	GO:0016787	GO:0044238	GO:0008152
PAU020492.1	GO:0009536	GO:0044444	GO:0005737	GO:0043227	GO:0043231	GO:0043226	GO:0043229	GO:0005622	GO:0044424	GO:0005623	GO:0044464
PAU023944.1	GO:0009507	GO:0044434	GO:0009941	GO:0044435	GO:0009536	GO:0009526	GO:0044422	GO:0044444	GO:0005737	GO:0031967	GO:0031975	GO:0043227	GO:0044446	GO:0043231	GO:0043226	GO:0043229	GO:0005622	GO:0044424	GO:0005623	GO:0044464	GO:0016491	GO:0003824	GO:0016705	GO:0044281	GO:0044763	GO:0044710	GO:0006082	GO:0043436	GO:0019752	GO:0044238	GO:0006631	GO:0032787	GO:0044699	GO:0008152	GO:0044255	GO:0006629	GO:0044237	GO:0009987	GO:0071704
PAU007991.1	GO:0044444	GO:0005737	GO:0031982	GO:0031410	GO:0043226	GO:0043229	GO:0005622	GO:0044424	GO:0005623	GO:0044464
PAU006587.1	GO:0060089	GO:0005488	GO:0050896	GO:0009628	GO:0009314	GO:0009416	GO:0044238	GO:0044271	GO:1901362	GO:0018130	GO:0019438	GO:0044248	GO:0034654	GO:0044699	GO:0008152	GO:0044237	GO:0009056	GO:1901575	GO:0006351	GO:0032774	GO:0097659	GO:0006807	GO:0044702	GO:0023052	GO:0009058	GO:1901576	GO:0044249	GO:0048608	GO:0061458	GO:0009908	GO:0090567	GO:1901360	GO:0009987	GO:0071704	GO:0046483	GO:0048511	GO:0019538	GO:0034641	GO:0044267	GO:0006139	GO:0006725	GO:0019941	GO:0043632	GO:0051603	GO:0006508	GO:0034645	GO:0009791	GO:0030163	GO:0044257
PAU023809.1	GO:0003677	GO:0005488	GO:1901363	GO:0097159	GO:0003676	GO:0044238	GO:0044271	GO:1901362	GO:0018130	GO:0019438	GO:0034654	GO:0008152	GO:0044237	GO:0006351	GO:0032774	GO:0097659	GO:0006807	GO:0009058	GO:1901576	GO:0044249	GO:1901360	GO:0009987	GO:0071704	GO:0046483	GO:0034641	GO:0006139	GO:0006725	GO:0034645	GO:0009059	GO:0016070	GO:0044260	GO:0090304	GO:0043170	GO:0010467
PAU001691.1	GO:0016020	GO:0031090	GO:0044422	GO:0043227	GO:0043231	GO:0043226	GO:0043229	GO:0005622	GO:0044424	GO:0005623	GO:0044464	GO:0022857	GO:0005215	GO:0022891	GO:0022892	GO:0022890	GO:0008324	GO:0015075	GO:0050896	GO:0042221	GO:0009605	GO:0006950	GO:0044763	GO:0044765	GO:1902578	GO:0009607	GO:0006810	GO:0006811	GO:0043207	GO:0051707	GO:0044699	GO:0030001	GO:0051234	GO:0051179	GO:0006873	GO:0055082	GO:0006812	GO:0000041	GO:0019725	GO:0050801	GO:0051704	GO:0030003	GO:0009987	GO:0048878	GO:0065008	GO:0042592	GO:0010035	GO:0010038	GO:0065007
PAU001543.1	GO:0005618	GO:0030312	GO:0071944	GO:0005623	GO:0044464	GO:0030234	GO:0009987	GO:0071554	GO:0045229	GO:0071555	GO:0016043	GO:0071840
PAU011842.1	GO:0005515	GO:0005488
PAU016671.3	GO:0044444	GO:0005737	GO:0043227	GO:0043231	GO:0043226	GO:0043229	GO:0005622	GO:0044424	GO:0005623	GO:0044464	GO:0005488	GO:0050896	GO:0009628	GO:0009411	GO:0009314	GO:0009416
PAU009070.1	GO:0003824	GO:0043167	GO:0016740	GO:0043169	GO:0004674	GO:0032559	GO:0030554	GO:0016301	GO:0016773	GO:0004672	GO:0016772	GO:0036094	GO:0000166	GO:1901265	GO:0046872	GO:0032553	GO:0032555	GO:0017076	GO:0097367	GO:0005488	GO:1901363	GO:0097159	GO:0044238	GO:0008152	GO:0044237	GO:0006464	GO:0036211	GO:0043412	GO:0009987	GO:0071704	GO:0019538	GO:0044267	GO:0044260	GO:0043170
PAU016799.1	GO:0043227	GO:0043231	GO:0043226	GO:0043229	GO:0005622	GO:0044424	GO:0005623	GO:0044464	GO:0003824	GO:0060089	GO:0016740	GO:0004674	GO:0016301	GO:0016773	GO:0004672	GO:0004871	GO:0016772	GO:0036094	GO:0005515	GO:0000166	GO:1901265	GO:0019899	GO:0004702	GO:0005057	GO:0005488	GO:1901363	GO:0097159	GO:0003676	GO:0050896	GO:0009628	GO:0042221	GO:0006950	GO:0006970	GO:0010035	GO:0010038
PAU012074.1	GO:0005488	GO:0050896	GO:0031669	GO:0031668	GO:0071496	GO:0031667	GO:0009991	GO:0009605	GO:0044763	GO:0007154	GO:0044699	GO:0051716	GO:0009987
PAU029492.1	GO:0042579	GO:0005777	GO:0044444	GO:0005737	GO:0043227	GO:0043231	GO:0043226	GO:0043229	GO:0005622	GO:0044424	GO:0005623	GO:0044464	GO:0016491	GO:0003824	GO:0016614	GO:0016615	GO:0044281	GO:0006091	GO:0044763	GO:0044710	GO:0006082	GO:0043436	GO:0019752	GO:0044238	GO:0044262	GO:0005975	GO:0044699	GO:0008152	GO:0044237	GO:0043648	GO:0009987	GO:0071704	GO:0015980	GO:0055114	GO:0045333
PAU006379.1	GO:0003824	GO:0016863	GO:0043167	GO:0043169	GO:0016860	GO:0016853	GO:0005488	GO:0044763	GO:0044710	GO:0044238	GO:0044271	GO:1901362	GO:0018130	GO:0019438	GO:0006720	GO:0044699	GO:0008152	GO:0044255	GO:0006629	GO:0044237	GO:1901564	GO:0006778	GO:0033013	GO:0006807	GO:0051188	GO:0006779	GO:0033014	GO:0009058	GO:1901576	GO:0044249	GO:1901360	GO:0009987	GO:0071704	GO:0046483	GO:0034641	GO:1901566	GO:0006725	GO:0051186
PAU027032.1	GO:0016491	GO:0003824	GO:0043167	GO:0043169	GO:0005506	GO:0046872	GO:0046914	GO:0004497	GO:0005488
PAU002480.1	GO:0016020	GO:0031224	GO:0044425	GO:0031090	GO:0044422	GO:0043227	GO:0043231	GO:0043226	GO:0043229	GO:0005622	GO:0044424	GO:0005623	GO:0044464	GO:0022857	GO:0005215	GO:0022804	GO:0005275	GO:0022891	GO:0022892
PAU030887.1	GO:0022857	GO:0005215	GO:0006810	GO:0051234	GO:0051179
PAU020895.1	GO:0009536	GO:0044444	GO:0005737	GO:0043227	GO:0043231	GO:0043226	GO:0043229	GO:0005622	GO:0044424	GO:0005623	GO:0044464	GO:0003824	GO:0004558	GO:0090599	GO:0004553	GO:0016798	GO:0015926	GO:0005488	GO:0016787	GO:0044238	GO:0008152
PAU015558.1	GO:0043227	GO:0043231	GO:0043226	GO:0043229	GO:0005622	GO:0044424	GO:0005623	GO:0044464	GO:0005515	GO:0005488	GO:0050896	GO:0042221	GO:0010033	GO:0044763	GO:0009719	GO:0009725	GO:0007154	GO:0009755	GO:0032870	GO:0071495	GO:0044699	GO:0071310	GO:0070887	GO:0051716	GO:0007165	GO:0044700	GO:0050794	GO:0023052	GO:0009987	GO:0050789	GO:0065007
PAU018383.1	GO:0008238	GO:0003824	GO:0070011	GO:0008233	GO:0016787	GO:0044238	GO:0008152	GO:0071704	GO:0019538	GO:0043170
PAU018435.1	GO:0050896	GO:0009628	GO:0042221	GO:0006950	GO:1901700	GO:0001101	GO:0009414	GO:0009415	GO:0010035
PAU012073.1	GO:0016020	GO:0031090	GO:0044422	GO:0043227	GO:0043226	GO:0043167	GO:0043169	GO:0046872	GO:0005488	GO:0050896	GO:0009628	GO:0042221	GO:0009314	GO:0044763	GO:0009416	GO:0007154	GO:0044699	GO:0009639	GO:0051716	GO:0007165	GO:0044700	GO:0019932	GO:0050794	GO:0023052	GO:0009593	GO:0009987	GO:0050789	GO:0051606	GO:0065007	GO:0009791	GO:0044767	GO:0007275	GO:0044707	GO:0032501	GO:0032502	GO:0035556
PAU025792.1	GO:0050896
PAU005607.1	GO:0003824	GO:0016787	GO:0050896	GO:0006950	GO:0044763	GO:0044710	GO:0044238	GO:0044699	GO:0008152	GO:0044237	GO:0051716	GO:0033554	GO:0006807	GO:1901360	GO:0009987	GO:0071704	GO:0046483	GO:0034641	GO:0006139	GO:0006725	GO:0044260	GO:0006281	GO:0006974	GO:0090304	GO:0043170	GO:0006259
PAU010686.1	GO:0009536	GO:0044444	GO:0005737	GO:0043227	GO:0043231	GO:0043226	GO:0043229	GO:0005622	GO:0044424	GO:0005623	GO:0044464	GO:0003824	GO:0016740	GO:0019787	GO:0033612	GO:0005102	GO:0005515	GO:0005488	GO:0044238	GO:0008152	GO:0044237	GO:0032446	GO:0006464	GO:0036211	GO:0043412	GO:0070647	GO:0009987	GO:0071704	GO:0019538	GO:0044267	GO:0044260	GO:0043170
PAU000597.2	GO:0005623	GO:0044464	GO:0043167	GO:0043169	GO:0046872	GO:0046914	GO:0005488	GO:0001071	GO:0044238	GO:0044271	GO:1901362	GO:0018130	GO:0019438	GO:0034654	GO:0008152	GO:0044237	GO:0006351	GO:0032774	GO:0097659	GO:0006807	GO:0009058	GO:1901576	GO:0044249	GO:1901360	GO:0009987	GO:0071704	GO:0046483	GO:0034641	GO:0006139	GO:0006725	GO:0034645	GO:0009059	GO:0016070	GO:0044260	GO:0090304	GO:0043170	GO:0010467
PAU025531.1	GO:0016020	GO:0003824	GO:0016740	GO:0032559	GO:0030554	GO:0016301	GO:0016773	GO:0004672	GO:0016772	GO:0036094	GO:0000166	GO:1901265	GO:0032553	GO:0032555	GO:0017076	GO:0097367	GO:0005488	GO:1901363	GO:0097159	GO:0044238	GO:0008152	GO:0044237	GO:0006464	GO:0036211	GO:0043412	GO:0009987	GO:0071704	GO:0019538	GO:0044267	GO:0044260	GO:0043170
PAU007728.1	GO:0043227	GO:0043231	GO:0043226	GO:0043229	GO:0005622	GO:0044424	GO:0005623	GO:0044464	GO:0005515	GO:0005488	GO:0050896
PAU003191.1	GO:0016020	GO:0031224	GO:0044425	GO:0003824	GO:0043167	GO:0016740	GO:0043169	GO:0046527	GO:0016759	GO:0016758	GO:0046872	GO:0046914	GO:0016757	GO:0005488	GO:0044763	GO:0044710	GO:0044238	GO:0005976	GO:0044262	GO:0005975	GO:0044699	GO:0008152	GO:0044711	GO:0044237	GO:0044723	GO:0044264	GO:0009058	GO:1901576	GO:0006073	GO:0044249	GO:0044042	GO:0009987	GO:0033692	GO:0071704	GO:0034637	GO:0000271	GO:0009250	GO:0016051	GO:0034645	GO:0009059	GO:0045229	GO:0044260	GO:0016043	GO:0071840	GO:0043170
PAU027346.1	GO:0044444	GO:0005737	GO:0005622	GO:0044424	GO:0005623	GO:0044464	GO:0003824	GO:0003774	GO:0017111	GO:0016462	GO:0016818	GO:0016817	GO:0016787	GO:0044763	GO:0044699	GO:0000911	GO:0009987	GO:0000281	GO:1902410	GO:0061640	GO:0032506	GO:1903047	GO:0000278	GO:0000910	GO:0051301	GO:0022402	GO:0032502	GO:0007049
PAU025670.1	GO:0016020	GO:0016491	GO:0003824	GO:0060089	GO:0016740	GO:0004674	GO:0016301	GO:0016773	GO:0004672	GO:0004871	GO:0016772	GO:0036094	GO:0000166	GO:1901265	GO:0005488	GO:1901363	GO:0097159	GO:0008152
PAU027536.1	GO:0048037	GO:0016491	GO:0016645	GO:0003824	GO:0050662	GO:0005488	GO:0008152	GO:0044237	GO:1901564	GO:0042445	GO:0006807	GO:0010817	GO:0009987	GO:0071704	GO:0065008	GO:0046483	GO:0009308	GO:0006725	GO:0065007
PAU008895.1	GO:0016020	GO:0009507	GO:0044434	GO:0031090	GO:0009941	GO:0044435	GO:0009536	GO:0009526	GO:0044422	GO:0042170	GO:0044444	GO:0009528	GO:0005737	GO:0031967	GO:0031975	GO:0019866	GO:0043227	GO:0044446	GO:0043231	GO:0043226	GO:0043229	GO:0005622	GO:0044424	GO:0005623	GO:0044464	GO:0003824	GO:0016740	GO:0016758	GO:0008194	GO:0016757	GO:0008378	GO:0005488	GO:0044763	GO:0044710	GO:0008610	GO:0044238	GO:0044699	GO:0008152	GO:0044711	GO:0044255	GO:0006629	GO:0044237	GO:0009058	GO:1901576	GO:0044249	GO:1901135	GO:0030258	GO:0006664	GO:0009987
PAU003721.1	GO:0016020	GO:0031224	GO:0044425	GO:0048037	GO:0016491	GO:0003824	GO:0050662	GO:0004497	GO:0005488	GO:0008152
PAU003605.1	GO:0016020	GO:0031224	GO:0044425	GO:0043227	GO:0043231	GO:0043226	GO:0043229	GO:0005622	GO:0044424	GO:0005623	GO:0044464	GO:0032991	GO:0016628	GO:0016491	GO:0016627	GO:0003824	GO:0060089	GO:0016740	GO:0046983	GO:0032559	GO:0030554	GO:0016301	GO:0016773	GO:0005102	GO:0004672	GO:0004871	GO:0016772	GO:0036094	GO:0005515	GO:0000166	GO:1901265	GO:0032553	GO:0032555	GO:0017076	GO:0097367	GO:0004713	GO:0005488	GO:1901363	GO:0097159	GO:0050896	GO:0042221	GO:0009605	GO:0010033	GO:0006950	GO:0044763	GO:0009719	GO:0009725	GO:0044238	GO:0007154
PAU017032.1	GO:0003824	GO:0004518	GO:0016788	GO:0016787	GO:0050896	GO:0044281	GO:0042221	GO:0010033	GO:0006066	GO:1901615	GO:0044763	GO:0044710	GO:0009719	GO:0009725	GO:0019637	GO:0019751	GO:0043647	GO:0044238	GO:0007154	GO:0044262	GO:0005975	GO:0006796	GO:0044699	GO:0006793	GO:0008152	GO:0044237	GO:0051716	GO:0007165	GO:0044700	GO:0042445	GO:0019932	GO:0044702	GO:0050794	GO:0023052	GO:0010817	GO:0048608	GO:0061458	GO:0010154	GO:0048316	GO:0009793	GO:0009987	GO:0071704	GO:0065008	GO:0050789	GO:0065007	GO:0009790	GO:0009791	GO:0044767	GO:0007275
PAU028607.1	GO:0044763	GO:0044765	GO:1902578	GO:0006810	GO:0044699	GO:0051234	GO:0051179	GO:0009987	GO:0016192	GO:0051649	GO:0051641
PAU000115.1	GO:0003824	GO:0016740	GO:0016301	GO:0016773	GO:0004672	GO:0016772	GO:0005488
PAU008573.2	GO:0009507	GO:0044434	GO:0009941	GO:0044435	GO:0009536	GO:0009526	GO:0044422	GO:0044444	GO:0005737	GO:0031967	GO:0031975	GO:0043227	GO:0044446	GO:0043231	GO:0043226	GO:0043229	GO:0005622	GO:0044424	GO:0005623	GO:0044464	GO:0016491	GO:0003824	GO:0016705	GO:0044281	GO:0044763	GO:0044710	GO:0006082	GO:0043436	GO:0019752	GO:0044238	GO:0006631	GO:0032787	GO:0044699	GO:0008152	GO:0044255	GO:0006629	GO:0044237	GO:0009987	GO:0071704
PAU006873.1	GO:0003824	GO:0016740	GO:0016301	GO:0016772	GO:0005488
PAU017462.1	GO:0005488	GO:1901363	GO:0097159	GO:0003676
PAU020261.2	GO:0016020	GO:0031224	GO:0044425	GO:0022857	GO:0005215	GO:0015604	GO:0003824	GO:0032559	GO:0030554	GO:0036094	GO:0000166	GO:1901265	GO:0032553	GO:0032555	GO:0017076	GO:0097367	GO:0017111	GO:0005488	GO:0016462	GO:0016818	GO:0016817	GO:1901363	GO:0097159	GO:0016787	GO:0044281	GO:0006753	GO:0055086	GO:0009144	GO:0009205	GO:0009199	GO:0009141	GO:0044712	GO:0044763	GO:0044710	GO:0019637	GO:1901361	GO:0044238	GO:0044270	GO:0046700	GO:0009143	GO:0009146	GO:0009203	GO:0009207	GO:0046434	GO:1901292	GO:0034655	GO:0044248	GO:0019439	GO:0006796
PAU009258.2	GO:0003824	GO:0016740	GO:0016301	GO:0016772	GO:0050896	GO:0044763	GO:0007154	GO:0006796	GO:0044699	GO:0006793	GO:0008152	GO:0044237	GO:0051716	GO:0007165	GO:0044700	GO:0050794	GO:0023052	GO:0007186	GO:0009987	GO:0050789	GO:0007166	GO:0065007
PAU019277.1	GO:0005623	GO:0044464	GO:0003824	GO:0070011	GO:0008233	GO:0016787	GO:0044238	GO:0008152	GO:0071704	GO:0019538	GO:0043170
PAU009900.1	GO:0051234	GO:0051179
PAU026501.1	GO:0016491	GO:0003824	GO:0043167	GO:0043169	GO:0016706	GO:0051213	GO:0046872	GO:0046914	GO:0016705	GO:0005488	GO:0008152
PAU020011.1	GO:0016020	GO:0031224	GO:0044425	GO:0022857	GO:0005215	GO:0022891	GO:0022892	GO:0046873	GO:0022890	GO:0008324	GO:0015075	GO:0015077	GO:0050896	GO:0031669	GO:0031668	GO:0071496	GO:0031667	GO:0009267	GO:0042594	GO:0009991	GO:0009605	GO:0006950	GO:0044763	GO:0044765	GO:1902578	GO:0007154	GO:0006810	GO:0006811	GO:0044699	GO:0030001	GO:0051234	GO:0051179	GO:0006812	GO:0051716	GO:0033554	GO:0009987
PAU016397.1	GO:0016628	GO:0016491	GO:0016627	GO:0003824	GO:0043167	GO:0043169	GO:0046872	GO:0046914	GO:0005488	GO:0008152
PAU021530.1	GO:0016765	GO:0003824	GO:0004659	GO:0016740
PAU026275.1	GO:0003824	GO:0016740	GO:0016301	GO:0016772
PAU012020.1	GO:0003824	GO:0016740	GO:0016301	GO:0016772	GO:0044281	GO:0006066	GO:1901615	GO:0044763	GO:0044710	GO:0019637	GO:0008610	GO:0090407	GO:0044238	GO:0006796	GO:0044699	GO:0044283	GO:0006793	GO:0008152	GO:0044711	GO:0044255	GO:0006629	GO:0044237	GO:1901564	GO:0046165	GO:1901617	GO:0006807	GO:0009058	GO:1901576	GO:0044249	GO:0009987	GO:0071704	GO:0034641	GO:1901566	GO:0009308	GO:0006576	GO:0044106	GO:0046486
PAU011936.1	GO:0050896	GO:0009628	GO:0042221	GO:0010033	GO:0006950	GO:0009719	GO:0009725
PAU014755.1	GO:0044444	GO:0005737	GO:0043227	GO:0043231	GO:0043226	GO:0043229	GO:0005622	GO:0044424	GO:0005623	GO:0044464	GO:0005488	GO:0050896	GO:0009628	GO:0009411	GO:0009314	GO:0009416
PAU009543.1	GO:0043227	GO:0043231	GO:0043226	GO:0043229	GO:0005622	GO:0044424	GO:0005623	GO:0044464	GO:0003824	GO:0016740	GO:0016758	GO:0008194	GO:0016757	GO:0044238	GO:0005976	GO:0005975	GO:0008152	GO:0044237	GO:0010383	GO:0044036	GO:0009987	GO:0071704	GO:0042546	GO:0009832	GO:0071669	GO:0071554	GO:0044260	GO:0044085	GO:0071840	GO:0043170
PAU010353.1	GO:0016020	GO:0044425	GO:0071944	GO:0005886	GO:0044459	GO:0005622	GO:0044424	GO:0005623	GO:0044464	GO:0003824	GO:0016740
PAU022084.2	GO:0005623	GO:0044464	GO:0003824	GO:0016740	GO:0032559	GO:0030554	GO:0016301	GO:0016773	GO:0004672	GO:0016772	GO:0036094	GO:0000166	GO:1901265	GO:0032553	GO:0032555	GO:0017076	GO:0097367	GO:0005488	GO:1901363	GO:0097159	GO:0044238	GO:0008152	GO:0044237	GO:0006464	GO:0036211	GO:0043412	GO:0009987	GO:0071704	GO:0019538	GO:0044267	GO:0044260	GO:0043170
PAU016234.3	GO:0016020	GO:0031224	GO:0044425	GO:0022857	GO:0005215	GO:0022804	GO:0015399	GO:0015405	GO:0003824	GO:0032559	GO:0030554	GO:0036094	GO:0000166	GO:1901265	GO:0032553	GO:0032555	GO:0017076	GO:0097367	GO:0017111	GO:0005488	GO:0016462	GO:0016818	GO:0016817	GO:1901363	GO:0097159	GO:0016787	GO:0044281	GO:0006753	GO:0055086	GO:0009144	GO:0009205	GO:0009199	GO:0009141	GO:0044712	GO:0044763	GO:0044710	GO:0019637	GO:1901361	GO:0044238	GO:0044270	GO:0046700	GO:0009143	GO:0009146	GO:0009203	GO:0009207	GO:0046434	GO:1901292	GO:0034655	GO:0044248
PAU024478.1	GO:0005488
PAU003223.1	GO:0044238	GO:0044271	GO:1901362	GO:0018130	GO:0019438	GO:0034654	GO:0008152	GO:0044237	GO:0006351	GO:0032774	GO:0097659	GO:0006807	GO:0009058	GO:1901576	GO:0044249	GO:1901360	GO:0009987	GO:0071704	GO:0046483	GO:0034641	GO:0006139	GO:0006725	GO:0034645	GO:0009059	GO:0016070	GO:0044260	GO:0090304	GO:0043170	GO:0010467
PAU030292.2	GO:0030246	GO:0003824	GO:0016740	GO:0004674	GO:0032559	GO:0030554	GO:0016301	GO:0016773	GO:0004672	GO:0016772	GO:0036094	GO:0000166	GO:1901265	GO:0032553	GO:0032555	GO:0017076	GO:0097367	GO:0005488	GO:1901363	GO:0097159	GO:0044763	GO:0044238	GO:0044699	GO:0008152	GO:0044237	GO:0006464	GO:0036211	GO:0043412	GO:0009987	GO:0071704	GO:0019538	GO:0044267	GO:0044260	GO:0043170
PAU026077.1	GO:0043234	GO:0005622	GO:0044424	GO:0005623	GO:0044464	GO:0032991	GO:0003824	GO:0005515	GO:0005488
PAU020743.1	GO:0009536	GO:0044444	GO:0005737	GO:0043227	GO:0043231	GO:0043226	GO:0043229	GO:0005622	GO:0044424	GO:0005623	GO:0044464	GO:0003824	GO:0042802	GO:0005515	GO:0030234	GO:0051536	GO:0005488	GO:0051540	GO:0044281	GO:0043085	GO:0048522	GO:0009893	GO:0044093	GO:0006753	GO:0055086	GO:0006091	GO:0048518	GO:0044763	GO:0044710	GO:0019637	GO:0090407	GO:1901293	GO:0044238	GO:0044271	GO:0031325	GO:1901362	GO:0018130	GO:0019438	GO:0034654	GO:0019359	GO:0006796	GO:0044699	GO:0019363	GO:0006793	GO:0008152	GO:0044711	GO:0050790	GO:0044237	GO:0072525
PAU025193.1	GO:0003824	GO:0004721	GO:0042578	GO:0016791	GO:0016788	GO:0016787
PAU005904.1	GO:0016829	GO:0016830	GO:0003824	GO:0016831	GO:0043167	GO:0019842	GO:0043169	GO:0036094	GO:0046872	GO:0005488
PAU022072.2	GO:0044435	GO:0009536	GO:0009526	GO:0044422	GO:0044444	GO:0005737	GO:0031967	GO:0031975	GO:0043227	GO:0044446	GO:0043231	GO:0043226	GO:0043229	GO:0005622	GO:0044424	GO:0005623	GO:0044464	GO:0022857	GO:0005215	GO:0022804	GO:0015291	GO:0044765	GO:1902578	GO:0006810	GO:0006811	GO:0044699	GO:0006820	GO:0051234	GO:0051179	GO:0015698
PAU000988.1	GO:0043227	GO:0043234	GO:0043231	GO:0043226	GO:0043229	GO:0005622	GO:0044424	GO:0005623	GO:0044464	GO:0032991	GO:0003824	GO:0016740	GO:0019787	GO:0050896	GO:0042221	GO:0010033	GO:1901700	GO:0044238	GO:0009743	GO:0008152	GO:0044237	GO:0032446	GO:0006464	GO:0036211	GO:0043412	GO:0070647	GO:0009987	GO:0071704	GO:0019538	GO:0044267	GO:0044260	GO:0043170
PAU028456.1	GO:0005623	GO:0044464	GO:0022857	GO:0005215	GO:0022891	GO:0022892	GO:0015932	GO:0071705	GO:0006810	GO:0051234	GO:0051179	GO:0015931	GO:0071702
PAU027359.1	GO:0003824	GO:0008152
PAU008016.1	GO:0016020	GO:0005215	GO:0022892	GO:0015197	GO:0006810	GO:0051234	GO:0051179
PAU023453.1	GO:0016020	GO:0044444	GO:0005737	GO:0005622	GO:0044424	GO:0005623	GO:0044464	GO:0048037	GO:0003824	GO:0005515	GO:0016854	GO:0016857	GO:0016853	GO:0005488	GO:0050896	GO:0044710	GO:0044238	GO:0005975	GO:0044699	GO:0008152	GO:0044723	GO:0071704	GO:0048229	GO:0005996	GO:0019318	GO:0044767	GO:0007275	GO:0044707	GO:0032501	GO:0032502
PAU017004.1	GO:0016020	GO:0031224	GO:0044425	GO:0022857	GO:0005215	GO:0022804	GO:0022891	GO:0022892	GO:0015399	GO:0015405	GO:0003824	GO:0046873	GO:0019829	GO:0022890	GO:0042626	GO:0043492	GO:0016820	GO:0042625	GO:0032559	GO:0030554	GO:0008324	GO:0036094	GO:0015075	GO:0000166	GO:1901265	GO:0032553	GO:0032555	GO:0017076	GO:0097367	GO:0017111	GO:0005488	GO:0016462	GO:0016818	GO:0016817	GO:0042623	GO:1901363	GO:0097159	GO:0016787	GO:0016887	GO:0044281	GO:0006753	GO:0055086	GO:0009144	GO:0009205	GO:0009199	GO:0009141	GO:0044763	GO:0044710	GO:0044765
PAU024473.1	GO:0016020	GO:0044444	GO:0005737	GO:0031982	GO:0031410	GO:0043226	GO:0043229	GO:0005622	GO:0044424	GO:0005623	GO:0044464	GO:0032502
PAU018041.1	GO:0009536	GO:0044444	GO:0005737	GO:0043227	GO:0043231	GO:0043226	GO:0043229	GO:0005622	GO:0044424	GO:0005623	GO:0044464	GO:0070566	GO:0003824	GO:0016740	GO:0032559	GO:0030554	GO:0016772	GO:0036094	GO:0000166	GO:1901265	GO:0032553	GO:0032555	GO:0017076	GO:0097367	GO:0016779	GO:0005488	GO:1901363	GO:0097159	GO:0006091	GO:0044763	GO:0044710	GO:0005977	GO:0006112	GO:0044238	GO:0005976	GO:0044262	GO:0005975	GO:0044699	GO:0008152	GO:0044237	GO:0044723	GO:0005982	GO:0044264	GO:0006073	GO:0044042	GO:0009987	GO:0071704	GO:0015980	GO:0055114
PAU003056.1	GO:0050896	GO:0009628	GO:0042221	GO:0006950	GO:1901700	GO:0001101	GO:0009414	GO:0009415	GO:0010035
PAU009154.1	GO:0005622	GO:0044424	GO:0005623	GO:0044464	GO:0005515	GO:0030234	GO:0008047	GO:0005488	GO:0050896
PAU005816.1	GO:0005623	GO:0044464	GO:0003824	GO:0004553	GO:0016798	GO:0016787	GO:0044699	GO:0009555	GO:0048229	GO:0044767	GO:0007275	GO:0044707	GO:0032501	GO:0048856	GO:0032502
PAU018110.2	GO:0005623	GO:0044464
PAU003295.2	GO:0043227	GO:0043231	GO:0043226	GO:0043229	GO:0005622	GO:0044424	GO:0005623	GO:0044464
PAU028239.1	GO:0003824	GO:0016740	GO:0019787	GO:0033612	GO:0005102	GO:0005515	GO:0005488	GO:0044238	GO:0008152	GO:0044237	GO:0032446	GO:0006464	GO:0036211	GO:0043412	GO:0070647	GO:0009987	GO:0071704	GO:0019538	GO:0044267	GO:0044260	GO:0043170
PAU010556.1	GO:0043227	GO:0043231	GO:0043226	GO:0043229	GO:0005622	GO:0044424	GO:0005623	GO:0044464	GO:0050896	GO:0042221	GO:0010033	GO:0009719	GO:0009725	GO:0044238	GO:0044271	GO:1901362	GO:0018130	GO:0019438	GO:0034654	GO:0008152	GO:0044237	GO:0006351	GO:0032774	GO:0097659	GO:0006807	GO:0009058	GO:1901576	GO:0044249	GO:1901360	GO:0009987	GO:0071704	GO:0046483	GO:0034641	GO:0006139	GO:0006725	GO:0034645	GO:0009059	GO:0016070	GO:0044260	GO:0090304	GO:0043170	GO:0010467
PAU027031.1	GO:0016491	GO:0003824	GO:0043167	GO:0043169	GO:0005506	GO:0046872	GO:0046914	GO:0004497	GO:0005488
PAU004405.1	GO:0000323	GO:0005773	GO:0044444	GO:0005737	GO:0031982	GO:0031410	GO:0043227	GO:0043231	GO:0043226	GO:0043229	GO:0005622	GO:0044424	GO:0005623	GO:0044464	GO:0008238	GO:0003824	GO:0070011	GO:0008233	GO:0016787	GO:0044238	GO:0008152	GO:0071704	GO:0019538	GO:0043170
PAU004003.5	GO:0003824	GO:0016740	GO:0016301	GO:0016773	GO:0004672	GO:0016772	GO:0036094	GO:0000166	GO:1901265	GO:0005488	GO:1901363	GO:0097159	GO:0008152
PAU016848.1	GO:0016020
PAU019348.1	GO:0016491	GO:0003824	GO:0016614	GO:0016616	GO:0008152
PAU004117.1	GO:0005623	GO:0044464	GO:0004673	GO:0016775	GO:0003824	GO:0060089	GO:0016740	GO:0032559	GO:0030554	GO:0004888	GO:0042802	GO:0016301	GO:0038023	GO:0016773	GO:0004672	GO:0004871	GO:0016772	GO:0036094	GO:0005515	GO:0004872	GO:0000166	GO:1901265	GO:0032553	GO:0032555	GO:0017076	GO:0097367	GO:0005488	GO:1901363	GO:0097159	GO:0050896	GO:0009628	GO:0009605	GO:0009314	GO:0044763	GO:0009416	GO:0044238	GO:0044271	GO:0007154	GO:1901362	GO:0018130	GO:0019438	GO:0034654	GO:0006796	GO:0044699	GO:0006793	GO:0008152	GO:0044237	GO:0006468	GO:0016310
PAU023868.1	GO:0005622	GO:0044424	GO:0005623	GO:0044464	GO:0003824	GO:0032559	GO:0030554	GO:0036094	GO:0000166	GO:1901265	GO:0032553	GO:0032555	GO:0017076	GO:0097367	GO:0016875	GO:0016876	GO:0016788	GO:0016874	GO:0005488	GO:1901363	GO:0097159	GO:0016787	GO:0044238	GO:0008152	GO:0044237	GO:0009058	GO:1901576	GO:0044249	GO:0009987	GO:0071704	GO:0019538	GO:0044267	GO:0034645	GO:0009059	GO:0044260	GO:0006412	GO:0043170	GO:0010467
PAU005669.1	GO:0043227	GO:0043231	GO:0043226	GO:0043229	GO:0005622	GO:0044424	GO:0005623	GO:0044464
PAU020365.1	GO:0043227	GO:0043231	GO:0043226	GO:0043229	GO:0005622	GO:0044424	GO:0005623	GO:0044464
PAU001348.1	GO:0009987
PAU020876.1	GO:0003824	GO:0016740	GO:0016746	GO:0016747	GO:0016410	GO:0044763	GO:0044271	GO:0044699	GO:0008152	GO:0044237	GO:0009555	GO:1901564	GO:0010208	GO:0010927	GO:0006807	GO:0009058	GO:1901576	GO:0044249	GO:0009987	GO:0048869	GO:0071704	GO:0032989	GO:0048229	GO:0034641	GO:0006596	GO:0006595	GO:0009309	GO:0042401	GO:1901566	GO:0009308	GO:0006576	GO:0044106	GO:0048646	GO:0045229	GO:0009653	GO:0044767	GO:0007275	GO:0044707	GO:0032501	GO:0048856	GO:0032502	GO:0016043	GO:0071840
PAU010158.1	GO:0005623	GO:0044464
PAU020268.1	GO:0016020	GO:0005215	GO:0006810	GO:0051234	GO:0051179
PAU030234.1	GO:0043227	GO:0043231	GO:0043226	GO:0043229	GO:0005622	GO:0044424	GO:0005623	GO:0044464
PAU021160.1	GO:0000785	GO:0044422	GO:0044427	GO:0005694	GO:0043227	GO:0044446	GO:0043228	GO:0043232	GO:0043231	GO:0043226	GO:0043229	GO:0005622	GO:0044424	GO:0005623	GO:0044464	GO:0032991	GO:0005488	GO:1901363	GO:0097159	GO:0003676	GO:0044763	GO:0044238	GO:0044699	GO:0008152	GO:0044237	GO:0006807	GO:0044702	GO:0019953	GO:0051704	GO:1901360	GO:0009987	GO:0071704	GO:0046483	GO:0032504	GO:0048609	GO:0048229	GO:0034641	GO:0006139	GO:0007126	GO:0000003	GO:0006725	GO:0000280	GO:0044703	GO:0048285	GO:0051321	GO:0022402	GO:0044767	GO:0007275	GO:0044707
PAU004776.1	GO:0016491	GO:0003824	GO:0016614	GO:0043167	GO:0016616	GO:0036094	GO:0000166	GO:1901265	GO:0031406	GO:0043177	GO:0043168	GO:0005488	GO:1901363	GO:0097159	GO:0044281	GO:0006563	GO:1901605	GO:0044763	GO:0044710	GO:0006082	GO:0043436	GO:0019752	GO:0044238	GO:0044699	GO:0006520	GO:0008152	GO:0009069	GO:0044237	GO:1901564	GO:0006807	GO:0009987	GO:0071704
PAU024631.1	GO:0043227	GO:0043231	GO:0043226	GO:0043229	GO:0005622	GO:0044424	GO:0005623	GO:0044464
PAU026617.1	GO:0016020	GO:0003824	GO:0016740	GO:0016301	GO:0016773	GO:0004672	GO:0016772	GO:0036094	GO:0000166	GO:1901265	GO:0005488	GO:1901363	GO:0097159
PAU011084.1	GO:0005515	GO:0005488
PAU028321.1	GO:0003824	GO:0016798	GO:0016787	GO:0050896	GO:0006950	GO:0044763	GO:0044710	GO:0044238	GO:0044699	GO:0008152	GO:0044237	GO:0051716	GO:0033554	GO:0006807	GO:1901360	GO:0009987	GO:0071704	GO:0046483	GO:0034641	GO:0006139	GO:0006725	GO:0044260	GO:0006281	GO:0006974	GO:0090304	GO:0043170	GO:0006259
PAU001107.1	GO:0022857	GO:0005215	GO:0022804	GO:0022891	GO:0022892	GO:0015291	GO:0022890	GO:0008324	GO:0015075	GO:0015297	GO:0015077	GO:0044765	GO:1902578	GO:0006810	GO:0006811	GO:0044699	GO:0051234	GO:0051179
PAU004222.2	GO:0003824
PAU009776.1	GO:0034357	GO:0009521	GO:0016020	GO:0031224	GO:0044436	GO:0044425	GO:0009507	GO:0044434	GO:0009579	GO:0031976	GO:0031984	GO:0009534	GO:0009570	GO:0044435	GO:0009536	GO:0009526	GO:0044422	GO:0044444	GO:0005737	GO:0009532	GO:0031967	GO:0031975	GO:0043227	GO:0044446	GO:0043234	GO:0043231	GO:0043226	GO:0043229	GO:0005622	GO:0044424	GO:0005623	GO:0044464	GO:0032991	GO:0046906	GO:0043167	GO:0043169	GO:0005488	GO:1901363	GO:0097159	GO:0050896	GO:0009628	GO:0006091	GO:0009314	GO:0009416	GO:0044238	GO:0008152	GO:0044237	GO:0009639	GO:0006464
PAU001753.1	GO:0009507	GO:0044434	GO:0009579	GO:0009941	GO:0031976	GO:0031984	GO:0009534	GO:0044435	GO:0009536	GO:0009526	GO:0044422	GO:0044444	GO:0005737	GO:0031967	GO:0031975	GO:0043227	GO:0044446	GO:0043231	GO:0043226	GO:0043229	GO:0005622	GO:0044424	GO:0005623	GO:0044464	GO:0016491	GO:0003824	GO:0016705	GO:0004497	GO:0016709	GO:0050896	GO:0044281	GO:0006066	GO:1901615	GO:0044763	GO:0044710	GO:0006082	GO:0043436	GO:0019752	GO:0044238	GO:0006720	GO:0032787	GO:0044699	GO:0009687	GO:0043288	GO:1902644	GO:0008152	GO:0044255	GO:0006629	GO:0044237
PAU012678.1	GO:0016020	GO:0044444	GO:0005737	GO:0031982	GO:0031410	GO:0043226	GO:0043229	GO:0005622	GO:0044424	GO:0005623	GO:0044464	GO:0003824	GO:0016740	GO:0032559	GO:0030554	GO:0016301	GO:0016773	GO:0004672	GO:0016772	GO:0036094	GO:0000166	GO:1901265	GO:0032553	GO:0032555	GO:0017076	GO:0097367	GO:0004713	GO:0005488	GO:1901363	GO:0097159	GO:0050896	GO:0042221	GO:0010033	GO:0044763	GO:0009719	GO:0009725	GO:0044238	GO:0044699	GO:0008152	GO:0044237	GO:0006464	GO:0036211	GO:0043412	GO:0009987	GO:0048869	GO:0071704	GO:0032989	GO:0019538	GO:0044267
PAU000106.1	GO:0003824	GO:0016787
PAU030717.1	GO:0003824	GO:0016740	GO:0016301	GO:0016772	GO:0050896	GO:0009628	GO:0044281	GO:0042221	GO:0009605	GO:0009636	GO:0006066	GO:1901615	GO:0044763	GO:0044710	GO:0019751	GO:0044238	GO:0044262	GO:0009607	GO:0005975	GO:0043207	GO:0051707	GO:0006796	GO:0044699	GO:0006793	GO:0008152	GO:0044237	GO:0044723	GO:0051704	GO:0009987	GO:0071704
PAU002608.1	GO:0042579	GO:0005777	GO:0044444	GO:0005737	GO:0043227	GO:0043231	GO:0043226	GO:0043229	GO:0005622	GO:0044424	GO:0005623	GO:0044464	GO:0016491	GO:0016829	GO:0003824	GO:0016863	GO:0016836	GO:0016835	GO:0016854	GO:0016860	GO:0016853	GO:0005488	GO:0044281	GO:0044712	GO:0044763	GO:0044710	GO:0006082	GO:0043436	GO:0019752	GO:0044238	GO:0016054	GO:0044282	GO:0046395	GO:0006631	GO:0044248	GO:0032787	GO:0044699	GO:0008152	GO:0044255	GO:0006629	GO:0044237	GO:0009056	GO:1901575	GO:0016042	GO:0009062	GO:0072329	GO:0044242	GO:0009987	GO:0071704
PAU006627.1	GO:0009536	GO:0044444	GO:0005737	GO:0043227	GO:0043231	GO:0043226	GO:0043229	GO:0005622	GO:0044424	GO:0005623	GO:0044464	GO:0003824	GO:0016868	GO:0016853	GO:0016866	GO:0044238	GO:0008152
PAU028078.1	GO:0005622	GO:0044424	GO:0005623	GO:0044464	GO:0016765	GO:0003824	GO:0016740	GO:0044763	GO:0044710	GO:0044699	GO:0008152	GO:0044237	GO:0009987	GO:0019748
PAU017615.2	GO:0016020	GO:0031224	GO:0044425	GO:0003824	GO:0043167	GO:0043169	GO:0046872	GO:0046914	GO:0005488	GO:0044281	GO:0006633	GO:0072330	GO:0044763	GO:0044710	GO:0006082	GO:0043436	GO:0019752	GO:0008610	GO:0044238	GO:0006631	GO:0032787	GO:0044699	GO:0044283	GO:0008152	GO:0044711	GO:0044255	GO:0006629	GO:0044237	GO:0016053	GO:0046394	GO:0009058	GO:1901576	GO:0044249	GO:0009987	GO:0071704	GO:0044767	GO:0007275	GO:0044707	GO:0032501	GO:0032502	GO:0022414	GO:0003006
PAU016222.1	GO:0043167	GO:0043169	GO:0046872	GO:0046914	GO:0005488	GO:0050896	GO:0042221	GO:0010033	GO:0009719	GO:1901700	GO:0009725	GO:0009743
PAU030111.1	GO:0003824	GO:0016740	GO:0046527	GO:0035251	GO:0016758	GO:0008194	GO:0016757	GO:0044763	GO:0044710	GO:0044238	GO:0044262	GO:0005975	GO:0044699	GO:0008152	GO:0044237	GO:0044723	GO:0005984	GO:0009311	GO:0009987	GO:0071704
PAU009013.1	GO:0048037	GO:0005488	GO:0008152
PAU020127.1	GO:0043167	GO:0036094	GO:0031406	GO:0043177	GO:0043168	GO:0005488
PAU030255.1	GO:0016020	GO:0016491	GO:0003824	GO:0005488
PAU021999.2	GO:0050896	GO:0042221	GO:0010035	GO:0010038
PAU000415.1	GO:0005622	GO:0044424	GO:0005623	GO:0044464	GO:0003824	GO:0016412	GO:0016740	GO:0016746	GO:0016747	GO:0008374	GO:0044281	GO:0006563	GO:1901605	GO:0044763	GO:0044710	GO:0006082	GO:0043436	GO:0019752	GO:0044238	GO:0044699	GO:0006520	GO:0008152	GO:0009069	GO:0044237	GO:1901564	GO:0006807	GO:0009987	GO:0071704
PAU027464.1	GO:0003677	GO:0005488	GO:1901363	GO:0097159	GO:0003676	GO:0044238	GO:0044271	GO:1901362	GO:0018130	GO:0019438	GO:0034654	GO:0008152	GO:0044237	GO:0006351	GO:0032774	GO:0097659	GO:0006807	GO:0009058	GO:1901576	GO:0044249	GO:1901360	GO:0009987	GO:0071704	GO:0046483	GO:0034641	GO:0006139	GO:0006725	GO:0034645	GO:0009059	GO:0016070	GO:0044260	GO:0090304	GO:0043170	GO:0010467
PAU006316.1	GO:0005576	GO:0003824	GO:0070011	GO:0008233	GO:0016787	GO:0004175	GO:0044238	GO:0008152	GO:0071704	GO:0019538	GO:0043170
PAU005214.1	GO:0009536	GO:0044444	GO:0005737	GO:0043227	GO:0043231	GO:0043226	GO:0043229	GO:0005622	GO:0044424	GO:0005623	GO:0044464	GO:0003824	GO:0016740	GO:0032559	GO:0030554	GO:0016301	GO:0016772	GO:0036094	GO:0000166	GO:1901265	GO:0032553	GO:0032555	GO:0017076	GO:0097367	GO:0005488	GO:1901363	GO:0097159	GO:0044238	GO:0008152	GO:0044237	GO:0006464	GO:0036211	GO:0043412	GO:0009987	GO:0071704	GO:0019538	GO:0044267	GO:0044260	GO:0043170
PAU010663.1	GO:0005622	GO:0044424	GO:0005623	GO:0044464
PAU007545.1	GO:0005622	GO:0044424	GO:0005623	GO:0044464	GO:0032559	GO:0030554	GO:0036094	GO:0005515	GO:0000166	GO:1901265	GO:0032553	GO:0032555	GO:0017076	GO:0097367	GO:0005488	GO:1901363	GO:0097159	GO:0050896	GO:0044238	GO:0008152	GO:0044237	GO:0009987	GO:0071704	GO:0019538	GO:0044267	GO:0044260	GO:0043170
PAU008344.1	GO:0005623	GO:0044464
PAU028867.1	GO:0003824	GO:0004518	GO:0016788	GO:0005488	GO:0016787
PAU026380.1	GO:0044435	GO:0009536	GO:0009526	GO:0044422	GO:0005576	GO:0044444	GO:0005737	GO:0009532	GO:0031967	GO:0031975	GO:0043227	GO:0044446	GO:0043231	GO:0043226	GO:0043229	GO:0005622	GO:0044424	GO:0005623	GO:0044464	GO:0032559	GO:0030554	GO:0036094	GO:0000166	GO:1901265	GO:0032553	GO:0032555	GO:0017076	GO:0097367	GO:0005488	GO:1901363	GO:0097159	GO:0032561	GO:0019001	GO:0008135	GO:0003723	GO:0003676	GO:0044238	GO:0044699	GO:0008152	GO:0044237	GO:0009987	GO:0009657	GO:0044767	GO:0007275	GO:0044707	GO:0032501	GO:0032502	GO:0016043	GO:0006996
PAU013944.2	GO:0009536	GO:0044444	GO:0005737	GO:0043227	GO:0043231	GO:0043226	GO:0043229	GO:0005622	GO:0044424	GO:0005623	GO:0044464
PAU025953.1	GO:0043167	GO:0043169	GO:0005488	GO:0050896	GO:0044763	GO:0007154	GO:0044699	GO:0051716	GO:0007165	GO:0044700	GO:0050794	GO:0023052	GO:0009987	GO:0050789	GO:0065007
PAU030409.1	GO:0016020	GO:0003824	GO:0043167	GO:0016740	GO:0043169	GO:0016772	GO:0046872	GO:0046914	GO:0016779	GO:0034062	GO:0005488	GO:1901363	GO:0097159	GO:0003676	GO:0008152	GO:0071704	GO:0043170	GO:0010467
PAU006073.1	GO:0009536	GO:0044444	GO:0005737	GO:0043227	GO:0043231	GO:0043226	GO:0043229	GO:0005622	GO:0044424	GO:0005623	GO:0044464	GO:0003824	GO:0016787	GO:0008152
PAU028347.1	GO:0005623	GO:0044464	GO:0016491	GO:0003824	GO:0043167	GO:0043169	GO:0046872	GO:0005488
PAU027876.1	GO:0016491	GO:0003824	GO:0016903	GO:0008152
PAU016251.1	GO:0016020	GO:0044444	GO:0005737	GO:0043227	GO:0043231	GO:0043226	GO:0043229	GO:0005622	GO:0044424	GO:0005623	GO:0044464	GO:0016491	GO:0003824	GO:0016667	GO:0015036	GO:0044281	GO:0044763	GO:0044710	GO:0044699	GO:0008152	GO:0018904	GO:0019725	GO:0009987	GO:0071704	GO:0065008	GO:0042592	GO:0065007
PAU001406.1	GO:0016020	GO:0031224	GO:0044425	GO:0022857	GO:0005215	GO:0016628	GO:0016491	GO:0016627	GO:0003824	GO:0006810	GO:0008152	GO:0051234	GO:0051179	GO:0071702
PAU006793.1	GO:0005623	GO:0044464	GO:0003824	GO:0070011	GO:0008233	GO:0016787	GO:0044238	GO:0008152	GO:0071704	GO:0019538	GO:0043170
PAU018099.1	GO:0016491	GO:0003824	GO:0043167	GO:0016638	GO:0019842	GO:0043169	GO:0016641	GO:0036094	GO:0005488	GO:0008152	GO:0044237	GO:0009987	GO:0071704	GO:0009692	GO:0043449	GO:1900673	GO:0032502	GO:0022414	GO:0003006
PAU021581.1	GO:0044435	GO:0009536	GO:0044422	GO:0044444	GO:0005737	GO:0009532	GO:0043227	GO:0044446	GO:0043231	GO:0043226	GO:0043229	GO:0005622	GO:0044424	GO:0005623	GO:0044464	GO:0048037	GO:0016829	GO:0003824	GO:0016835	GO:0005488	GO:0044281	GO:0006563	GO:1901605	GO:0044763	GO:0044710	GO:0006082	GO:0043436	GO:0019752	GO:0044238	GO:0044699	GO:0044283	GO:0006520	GO:0008152	GO:0044711	GO:0009069	GO:0044237	GO:1901564	GO:0000096	GO:0016053	GO:0046394	GO:0006807	GO:0006790	GO:0009058	GO:1901576	GO:0044249	GO:0009987	GO:0071704	GO:0000097	GO:1901566
PAU030107.1	GO:0009987
PAU019826.1	GO:0016020	GO:0003824	GO:0043167	GO:0016740	GO:0043169	GO:0046527	GO:0016759	GO:0016758	GO:0046872	GO:0016757	GO:0005488	GO:0044763	GO:0044710	GO:0044238	GO:0005976	GO:0044262	GO:0005975	GO:0044699	GO:0008152	GO:0044711	GO:0044237	GO:0044723	GO:0044264	GO:0009058	GO:1901576	GO:0006073	GO:0044249	GO:0044042	GO:0009987	GO:0033692	GO:0071704	GO:0034637	GO:0000271	GO:0009250	GO:0016051	GO:0042546	GO:0009832	GO:0034645	GO:0009059	GO:0071669	GO:0071554	GO:0044260	GO:0044085	GO:0071840	GO:0043170
PAU001040.1	GO:0005622	GO:0044424	GO:0005623	GO:0044464	GO:0044238	GO:0008152	GO:0044237	GO:0006464	GO:0036211	GO:0043412	GO:0009987	GO:0071704	GO:0019538	GO:0044267	GO:0018193	GO:0044260	GO:0043170
PAU022639.1	GO:0003824	GO:0016740	GO:0016757
PAU027837.1	GO:0044435	GO:0009536	GO:0009526	GO:0044422	GO:0044444	GO:0005737	GO:0031967	GO:0031975	GO:0043227	GO:0044446	GO:0043231	GO:0043226	GO:0043229	GO:0005622	GO:0044424	GO:0005623	GO:0044464	GO:0022857	GO:0005215	GO:0022891	GO:0022892	GO:0046873	GO:0022890	GO:0008324	GO:0015075	GO:0044765	GO:1902578	GO:0006810	GO:0006811	GO:0044699	GO:0030001	GO:0051234	GO:0051179	GO:0006812	GO:0070838	GO:0072511
PAU020459.1	GO:0003824	GO:0016740	GO:0016757
PAU029338.1	GO:0003824	GO:0016740	GO:0032559	GO:0030554	GO:0016301	GO:0016773	GO:0004672	GO:0016772	GO:0036094	GO:0000166	GO:1901265	GO:0032553	GO:0032555	GO:0017076	GO:0097367	GO:0005488	GO:1901363	GO:0097159	GO:0044238	GO:0008152	GO:0044237	GO:0009056	GO:0006464	GO:0036211	GO:0043412	GO:0009987	GO:0071704	GO:0019538	GO:0044267	GO:0044260	GO:0043170
PAU002539.1	GO:0043227	GO:0043231	GO:0043226	GO:0043229	GO:0005622	GO:0044424	GO:0005623	GO:0044464	GO:0003824
PAU017773.1	GO:0016020	GO:0031224	GO:0044425	GO:0000325	GO:0005773	GO:0044444	GO:0005737	GO:0043227	GO:0043231	GO:0043226	GO:0043229	GO:0005622	GO:0044424	GO:0005623	GO:0044464	GO:0022857	GO:0005215	GO:0022891	GO:0022892	GO:0005365	GO:0015166	GO:0015665	GO:1901618	GO:0044765	GO:0015791	GO:0015850	GO:1902578	GO:0006810	GO:0044699	GO:0051234	GO:0051179	GO:0071702
PAU015424.1	GO:0008152	GO:0009056
PAU014921.1	GO:0003824	GO:0043167	GO:0043169	GO:0005506	GO:0046872	GO:0046914	GO:0005488
PAU024504.1	GO:0016020	GO:0031224	GO:0044425	GO:0016765	GO:0004311	GO:0003824	GO:0004659	GO:0016740	GO:0044710	GO:0044238	GO:0044699	GO:0008152	GO:0006629	GO:0071704
PAU017841.1	GO:0043227	GO:0043231	GO:0043226	GO:0043229	GO:0005622	GO:0044424	GO:0005623	GO:0044464	GO:0050896	GO:0031669	GO:0031668	GO:0071496	GO:0031667	GO:0009267	GO:0042594	GO:0009991	GO:0009605	GO:0006950	GO:0044763	GO:0007154	GO:0044699	GO:0051716	GO:0033554	GO:0009987
PAU030595.1	GO:0003824
PAU004373.1	GO:0009536	GO:0044444	GO:0005737	GO:0043227	GO:0043231	GO:0043226	GO:0043229	GO:0005622	GO:0044424	GO:0005623	GO:0044464	GO:0032502	GO:0022414	GO:0003006
PAU014588.1	GO:0003677	GO:0005488	GO:1901363	GO:0097159	GO:0003676	GO:0044238	GO:0044271	GO:1901362	GO:0018130	GO:0019438	GO:0034654	GO:0008152	GO:0044237	GO:0006351	GO:0032774	GO:0097659	GO:0006807	GO:0009058	GO:1901576	GO:0044249	GO:1901360	GO:0009987	GO:0071704	GO:0046483	GO:0034641	GO:0006139	GO:0006725	GO:0034645	GO:0009059	GO:0016070	GO:0044260	GO:0090304	GO:0043170	GO:0010467
PAU009075.2	GO:0005667	GO:0043234	GO:0005622	GO:0044424	GO:0005623	GO:0044464	GO:0032991	GO:0005488	GO:1901363	GO:0097159	GO:0001071	GO:0003676	GO:0044238	GO:0044271	GO:1901362	GO:0018130	GO:0019438	GO:0034654	GO:0008152	GO:0044237	GO:0006351	GO:0032774	GO:0097659	GO:0006807	GO:0009058	GO:1901576	GO:0044249	GO:1901360	GO:0009987	GO:0071704	GO:0046483	GO:0034641	GO:0006139	GO:0006725	GO:0034645	GO:0009059	GO:0016070	GO:0044260	GO:0090304	GO:0043170	GO:0010467
PAU010430.2	GO:0044238	GO:0044271	GO:1901362	GO:0018130	GO:0019438	GO:0034654	GO:0008152	GO:0044237	GO:0006351	GO:0032774	GO:0097659	GO:0006807	GO:0009058	GO:1901576	GO:0044249	GO:1901360	GO:0009987	GO:0071704	GO:0046483	GO:0034641	GO:0006139	GO:0006725	GO:0034645	GO:0009059	GO:0016070	GO:0044260	GO:0090304	GO:0043170	GO:0010467
PAU025660.1	GO:0016020	GO:0016491	GO:0003824	GO:0060089	GO:0016740	GO:0004674	GO:0016301	GO:0016773	GO:0004672	GO:0004871	GO:0016772	GO:0036094	GO:0000166	GO:1901265	GO:0005488	GO:1901363	GO:0097159	GO:0008152
PAU026941.1	GO:0043227	GO:0043231	GO:0043226	GO:0043229	GO:0005622	GO:0044424	GO:0005623	GO:0044464	GO:0003824	GO:0016740	GO:0004674	GO:0032559	GO:0030554	GO:0016301	GO:0016773	GO:0004672	GO:0016772	GO:0036094	GO:0000166	GO:1901265	GO:0032553	GO:0032555	GO:0017076	GO:0097367	GO:0005488	GO:1901363	GO:0097159	GO:0050896	GO:0042221	GO:0010033	GO:0044763	GO:0009719	GO:0009725	GO:0044238	GO:0007154	GO:0009755	GO:0032870	GO:0071495	GO:0044699	GO:0008152	GO:0044237	GO:0071310	GO:0070887	GO:0051716	GO:0007165	GO:0044700	GO:0006464	GO:0036211	GO:0043412
PAU015106.1	GO:0044435	GO:0009536	GO:0009526	GO:0044422	GO:0005576	GO:0044444	GO:0005737	GO:0009532	GO:0031967	GO:0031975	GO:0043227	GO:0044446	GO:0043231	GO:0043226	GO:0043229	GO:0005622	GO:0044424	GO:0005623	GO:0044464	GO:0016491	GO:0003824	GO:0043167	GO:0043169	GO:0046872	GO:0046914	GO:0005488	GO:0050896	GO:0006950	GO:0008152
PAU017574.1	GO:0003824	GO:0016740	GO:0032559	GO:0030554	GO:0016301	GO:0016773	GO:0004672	GO:0016772	GO:0036094	GO:0000166	GO:1901265	GO:0032553	GO:0032555	GO:0017076	GO:0097367	GO:0005488	GO:1901363	GO:0097159	GO:0044238	GO:0008152	GO:0044237	GO:0006464	GO:0036211	GO:0043412	GO:0009987	GO:0071704	GO:0019538	GO:0044267	GO:0044260	GO:0043170
PAU028758.1	GO:0016020	GO:0044444	GO:0005737	GO:0005622	GO:0044424	GO:0005623	GO:0044464	GO:0046983	GO:0042802	GO:0005515	GO:0005488	GO:0050896	GO:0009628	GO:0044281	GO:0042221	GO:0006950	GO:0006970	GO:1901615	GO:0044763	GO:0044710	GO:0006082	GO:0043436	GO:1901700	GO:0019752	GO:0006972	GO:0044699	GO:0044283	GO:0008152	GO:0044711	GO:0033194	GO:0006979	GO:0044237	GO:1901564	GO:0042364	GO:0006778	GO:0033013	GO:0006807	GO:0072524	GO:0051188	GO:0008614	GO:0042816	GO:0009058	GO:0009110	GO:0044249	GO:0009108	GO:1901360	GO:0009987	GO:0071704	GO:0046483
PAU016274.1	GO:0016020	GO:0031224	GO:0044425	GO:0022857	GO:0005215	GO:0022804	GO:0015399	GO:0015405	GO:0003824	GO:0015562	GO:0042626	GO:0043492	GO:0016820	GO:0032559	GO:0030554	GO:0036094	GO:0000166	GO:1901265	GO:0032553	GO:0032555	GO:0017076	GO:0097367	GO:0017111	GO:0005488	GO:0016462	GO:0016818	GO:0016817	GO:0042623	GO:1901363	GO:0097159	GO:0016787	GO:0016887	GO:0050896	GO:0009628	GO:0044281	GO:0042221	GO:0009733	GO:0009605	GO:0043473	GO:0043476	GO:0043478	GO:0043479	GO:0043480	GO:0010033	GO:0009411	GO:0006753	GO:0055086	GO:0009144	GO:0009205
PAU003128.1	GO:0043227	GO:0043231	GO:0043226	GO:0043229	GO:0005622	GO:0044424	GO:0005623	GO:0044464	GO:0044763	GO:0048437	GO:0044699	GO:0048569	GO:0044702	GO:0048608	GO:0061458	GO:0009908	GO:0090567	GO:0009987	GO:0048869	GO:0030154	GO:0009791	GO:0048367	GO:0009653	GO:0044767	GO:0007275	GO:0044707	GO:0032501	GO:0048513	GO:0048731	GO:0048856	GO:0032502	GO:0003002	GO:0022414	GO:0003006	GO:0007389
PAU002509.1	GO:0016491	GO:0003824	GO:0008152	GO:0023052	GO:0009987
PAU028870.1	GO:0003824	GO:0060089	GO:0016740	GO:0004674	GO:0032559	GO:0030554	GO:0016301	GO:0016773	GO:0004672	GO:0004871	GO:0016772	GO:0036094	GO:0000166	GO:1901265	GO:0032553	GO:0032555	GO:0017076	GO:0097367	GO:0004702	GO:0005057	GO:0005488	GO:1901363	GO:0097159	GO:0044238	GO:0008152	GO:0044237	GO:0006464	GO:0036211	GO:0043412	GO:0009987	GO:0071704	GO:0019538	GO:0044267	GO:0044260	GO:0043170
PAU010642.1	GO:0005488	GO:0001071	GO:0032501	GO:0048856	GO:0032502	GO:0009888
PAU026418.1	GO:0060089	GO:0050896	GO:0009628	GO:0009314	GO:0023052
PAU018252.3	GO:0043227	GO:0043231	GO:0043226	GO:0043229	GO:0005622	GO:0044424	GO:0005623	GO:0044464
PAU005802.1	GO:0016020	GO:0022857	GO:0005215	GO:0022891	GO:0022892	GO:0046873	GO:0022890	GO:0008324	GO:0015075	GO:0044763	GO:0044765	GO:1902578	GO:0006810	GO:0006811	GO:0044699	GO:0030001	GO:0051234	GO:0051179	GO:0055085	GO:0006812	GO:0034220	GO:0009987	GO:0048229	GO:0044767	GO:0007275	GO:0044707	GO:0032501	GO:0032502
PAU001011.1	GO:0043227	GO:0043231	GO:0043226	GO:0043229	GO:0005622	GO:0044424	GO:0005623	GO:0044464
PAU002449.1	GO:0048037	GO:0016829	GO:0016830	GO:0003824	GO:0016831	GO:0005488	GO:0008152
PAU003648.1	GO:0016491	GO:0003824
PAU021987.1	GO:0043167	GO:0043169	GO:0046872	GO:0046914	GO:0005488
PAU007143.1	GO:0003824	GO:0036094	GO:0000166	GO:1901265	GO:0032553	GO:0032555	GO:0017076	GO:0097367	GO:0017111	GO:0005488	GO:0016462	GO:0016818	GO:0016817	GO:1901363	GO:0097159	GO:0032561	GO:0016787	GO:0019001	GO:0044281	GO:0006753	GO:0055086	GO:0009144	GO:0009205	GO:0009199	GO:0009141	GO:0044712	GO:0044763	GO:0044710	GO:0019637	GO:1901361	GO:0044238	GO:0044270	GO:0046700	GO:0009143	GO:0009146	GO:0009203	GO:0009207	GO:0046434	GO:1901292	GO:0034655	GO:0044248	GO:0019439	GO:0006796	GO:0044699	GO:0006793	GO:0008152	GO:0044237	GO:0009056	GO:1901575
PAU003838.1	GO:0005622	GO:0044424	GO:0005623	GO:0044464	GO:0005488	GO:0050896	GO:0042221	GO:0010033	GO:0009719	GO:0009725	GO:0008152	GO:0009987	GO:0071704	GO:0043170	GO:0010467
PAU000401.1	GO:0005623	GO:0044464	GO:0005215	GO:0022892	GO:0015197	GO:0044763	GO:0006810	GO:0044699	GO:0051234	GO:0051179	GO:0006873	GO:0055082	GO:0019725	GO:0050801	GO:0030003	GO:0009987	GO:0048878	GO:0065008	GO:0042592	GO:0065007	GO:0055080
PAU030983.1	GO:0009507	GO:0009536	GO:0044444	GO:0005737	GO:0043227	GO:0043231	GO:0043226	GO:0043229	GO:0005622	GO:0044424	GO:0005623	GO:0044464	GO:0005488	GO:0008152
PAU029990.1	GO:0003824	GO:0043167	GO:0043169	GO:0046872	GO:0046914	GO:0005488	GO:0008152
PAU006902.1	GO:0044444	GO:0005737	GO:0031982	GO:0031410	GO:0043226	GO:0043229	GO:0005622	GO:0044424	GO:0005623	GO:0044464
PAU010505.2	GO:0050896	GO:0031669	GO:0031668	GO:0071496	GO:0031667	GO:0009267	GO:0042594	GO:0009991	GO:0009605	GO:0006950	GO:0044763	GO:0007154	GO:0044699	GO:0051716	GO:0033554	GO:0009987
PAU011640.1	GO:0043167	GO:0043169	GO:0046872	GO:0005488
PAU024499.1	GO:0016020	GO:0031224	GO:0044425	GO:0031090	GO:0044422	GO:0043227	GO:0043226	GO:0022857	GO:0005215	GO:0022804	GO:0022891	GO:0022892	GO:0015291	GO:0005342	GO:0015605	GO:1901505	GO:1901677	GO:0050896	GO:0009628	GO:0042221	GO:0009605	GO:0010033	GO:0009314	GO:0044765	GO:1901700	GO:1902578	GO:0009416	GO:1901264	GO:0034285	GO:0009607	GO:0009743	GO:0006810	GO:0006811	GO:0043207	GO:0051707	GO:0044699	GO:0006820	GO:0008152	GO:0051234	GO:0044237	GO:0051179	GO:0015711	GO:0009746	GO:0034284	GO:0071702	GO:0015979	GO:0009642	GO:0019953	GO:0051704
PAU020730.1	GO:0009536	GO:0044444	GO:0005737	GO:0043227	GO:0043231	GO:0043226	GO:0043229	GO:0005622	GO:0044424	GO:0005623	GO:0044464	GO:0003824	GO:0036094	GO:0000166	GO:1901265	GO:0032553	GO:0032555	GO:0017076	GO:0097367	GO:0017111	GO:0005488	GO:0016462	GO:0016818	GO:0016817	GO:1901363	GO:0097159	GO:0032561	GO:0016787	GO:0019001	GO:0008135	GO:0003723	GO:0003676	GO:0044281	GO:0006753	GO:0055086	GO:0009144	GO:0009205	GO:0009199	GO:0009141	GO:0044712	GO:0044763	GO:0044710	GO:0019637	GO:1901361	GO:0044238	GO:0044270	GO:0046700	GO:0009143	GO:0009146
PAU015162.1	GO:0050896	GO:0009628	GO:0042221	GO:0010033	GO:0006950	GO:0006970	GO:0044763	GO:0009719	GO:1901700	GO:0009725	GO:0007154	GO:0009755	GO:0032870	GO:0071495	GO:0044699	GO:0071310	GO:0070887	GO:0051716	GO:0007165	GO:0044700	GO:0050794	GO:0023052	GO:0001101	GO:1901701	GO:0071229	GO:0009987	GO:0033993	GO:0071396	GO:0009737	GO:0097305	GO:0050789	GO:0009738	GO:0071215	GO:0097306	GO:0065007
PAU003202.1	GO:0005622	GO:0044424	GO:0005623	GO:0044464
PAU030183.1	GO:0003824	GO:0016740
PAU009265.1	GO:0034357	GO:0009521	GO:0016020	GO:0031224	GO:0044436	GO:0044425	GO:0009507	GO:0044434	GO:0009579	GO:0031976	GO:0031984	GO:0009534	GO:0044435	GO:0009536	GO:0044422	GO:0044444	GO:0005737	GO:0043227	GO:0044446	GO:0043234	GO:0043231	GO:0043226	GO:0043229	GO:0005622	GO:0044424	GO:0005623	GO:0044464	GO:0032991	GO:0046906	GO:0043167	GO:0043169	GO:0005488	GO:1901363	GO:0097159	GO:0006091	GO:0044238	GO:0008152	GO:0044237	GO:0006464	GO:0036211	GO:0043412	GO:0009987	GO:0071704	GO:0019538	GO:0044267	GO:0044260	GO:0043170
PAU002624.1	GO:0016020	GO:0031090	GO:0044435	GO:0009536	GO:0009526	GO:0044422	GO:0042170	GO:0044444	GO:0005737	GO:0009527	GO:0019867	GO:0031968	GO:0031967	GO:0031975	GO:0043227	GO:0044446	GO:0098588	GO:0043231	GO:0043226	GO:0043229	GO:0005622	GO:0044424	GO:0005623	GO:0044464	GO:0003824	GO:0017111	GO:0005488	GO:0016462	GO:0016818	GO:0016817	GO:0016787	GO:0044281	GO:0006753	GO:0055086	GO:0009144	GO:0009205	GO:0009199	GO:0009141	GO:0044712	GO:0044763	GO:0044710	GO:0044765	GO:1902578	GO:0019637	GO:1901361	GO:0044238	GO:0044270	GO:0046700	GO:0009143
PAU005992.1	GO:0005622	GO:0044424	GO:0005623	GO:0044464	GO:0003824	GO:0016859	GO:0016853	GO:0005488	GO:0044238	GO:0008152	GO:0044237	GO:0009987	GO:0071704	GO:0019538	GO:0044267	GO:0044260	GO:0043170
PAU018238.1	GO:0003824	GO:0016740	GO:0016301	GO:0016773	GO:0004672	GO:0016772	GO:0036094	GO:0000166	GO:1901265	GO:0005488	GO:1901363	GO:0097159
PAU009017.1	GO:0009536	GO:0044444	GO:0005737	GO:0043227	GO:0043231	GO:0043226	GO:0043229	GO:0005622	GO:0044424	GO:0005623	GO:0044464	GO:0000988	GO:0003824	GO:0000990	GO:0000996	GO:0016740	GO:0016772	GO:0016779	GO:0034062	GO:0005488	GO:1901363	GO:0097159	GO:0001071	GO:0003676	GO:0044238	GO:0044271	GO:1901362	GO:0018130	GO:0019438	GO:0034654	GO:0008152	GO:0044237	GO:0006351	GO:0032774	GO:0097659	GO:0006807	GO:0009058	GO:1901576	GO:0044249	GO:1901360	GO:0009987	GO:0071704	GO:0046483	GO:0034641	GO:0006139	GO:0006725	GO:0034645	GO:0009059	GO:0016070
PAU021806.1	GO:0044444	GO:0005737	GO:0005622	GO:0044424	GO:0005623	GO:0044464	GO:0003824	GO:0016412	GO:0016740	GO:0016746	GO:0016747	GO:0008374	GO:0044281	GO:0006563	GO:1901605	GO:0044763	GO:0044710	GO:0006082	GO:0043436	GO:0019752	GO:0044238	GO:0044699	GO:0006520	GO:0008152	GO:0009069	GO:0044237	GO:1901564	GO:0006807	GO:0009987	GO:0071704
PAU012437.1	GO:0005622	GO:0005623	GO:0044464	GO:0003824	GO:0004527	GO:0004518	GO:0016788	GO:0016787	GO:0044238	GO:0008152	GO:0044237	GO:0006807	GO:1901360	GO:0009987	GO:0071704	GO:0046483	GO:0034641	GO:0006139	GO:0006725
PAU016977.1	GO:0009507	GO:0044434	GO:0009579	GO:0031976	GO:0031984	GO:0009534	GO:0009570	GO:0044435	GO:0009536	GO:0009526	GO:0044422	GO:0044444	GO:0005737	GO:0009532	GO:0031967	GO:0031975	GO:0043227	GO:0044446	GO:0043234	GO:0043231	GO:0043226	GO:0043229	GO:0005622	GO:0044424	GO:0005623	GO:0044464	GO:0032991	GO:0046906	GO:0005488	GO:1901363	GO:0097159	GO:0050896	GO:0009628	GO:0006091	GO:0008152	GO:0044237	GO:0009987
PAU028320.1	GO:0044444	GO:0005737	GO:0005622	GO:0044424	GO:0005623	GO:0044464	GO:0005488	GO:1901363	GO:0097159	GO:0003676	GO:0050896	GO:0042221	GO:0010033	GO:0044763	GO:0009719	GO:0009725	GO:0007154	GO:0009755	GO:0032870	GO:0071495	GO:0044699	GO:0071310	GO:0070887	GO:0051716	GO:0007165	GO:0044700	GO:0050794	GO:0023052	GO:0009987	GO:0033993	GO:0071396	GO:0050789	GO:0065007	GO:0043401	GO:0048545	GO:0071383	GO:0071407	GO:0014070
PAU004387.1	GO:0005622	GO:0044424	GO:0005623	GO:0044464	GO:0008152
PAU025878.1	GO:0016491	GO:0003824	GO:0016614	GO:0008152
PAU019715.1	GO:0043227	GO:0043231	GO:0043226	GO:0043229	GO:0005622	GO:0044424	GO:0005623	GO:0044464	GO:0001071	GO:0050896	GO:0042221	GO:0009605	GO:0010033	GO:0006950	GO:0044763	GO:1901700	GO:0044238	GO:0044271	GO:1901362	GO:0018130	GO:0019438	GO:0009607	GO:0034654	GO:0009743	GO:0043207	GO:0051707	GO:0044699	GO:0008152	GO:0044237	GO:0006351	GO:0032774	GO:0097659	GO:0006807	GO:0009058	GO:1901576	GO:0044249	GO:0051704	GO:1901360	GO:0009987	GO:0071704	GO:0046483	GO:0034641	GO:0006139	GO:0006725	GO:0034645	GO:0009059	GO:0016070	GO:0044260	GO:0006952
PAU020457.1	GO:0016160	GO:0003824	GO:0043167	GO:0004553	GO:0016798	GO:0005488	GO:0016787	GO:0044238	GO:0005976	GO:0005975	GO:0008152	GO:0071704	GO:0043170
PAU005915.1	GO:0016020	GO:0031090	GO:0000785	GO:0009536	GO:0044422	GO:0044427	GO:0044444	GO:0005694	GO:0005737	GO:0043227	GO:0044446	GO:0043228	GO:0043232	GO:0043231	GO:0043226	GO:0043229	GO:0005622	GO:0044424	GO:0005623	GO:0044464	GO:0032991	GO:0005488	GO:1901363	GO:0097159	GO:0003676	GO:0034728	GO:0071824	GO:0009987	GO:0071822	GO:0006325	GO:0051276	GO:0043933	GO:0016043	GO:0006996	GO:0071840
PAU012913.1	GO:0003824	GO:0016853
PAU010292.1	GO:0009536	GO:0044444	GO:0005737	GO:0043227	GO:0043231	GO:0043226	GO:0043229	GO:0005622	GO:0044424	GO:0005623	GO:0044464	GO:0070566	GO:0003824	GO:0016740	GO:0016772	GO:0016779	GO:0006091	GO:0044763	GO:0044710	GO:0005977	GO:0006112	GO:0044238	GO:0005976	GO:0044262	GO:0005975	GO:0044699	GO:0008152	GO:0044237	GO:0044723	GO:0044264	GO:0006073	GO:0044042	GO:0009987	GO:0071704	GO:0015980	GO:0055114	GO:0044260	GO:0043170
PAU001441.1	GO:0016491	GO:0003824	GO:0044763	GO:0044710	GO:0008610	GO:0044238	GO:0006720	GO:0044699	GO:0008152	GO:0044711	GO:0044255	GO:0006629	GO:0044237	GO:0009058	GO:1901576	GO:0008299	GO:0044249	GO:0009987	GO:0071704	GO:0016108	GO:0006721	GO:0016114	GO:0016109
PAU023843.1	GO:0044444	GO:0005737	GO:0031982	GO:0031410	GO:0043227	GO:0043231	GO:0043226	GO:0043229	GO:0005622	GO:0044424	GO:0005623	GO:0044464	GO:0015925	GO:0003824	GO:0043167	GO:0004553	GO:0016798	GO:0005488	GO:0016787	GO:0044238	GO:0008152
PAU029211.1	GO:0016628	GO:0016491	GO:0016627	GO:0003824	GO:0060089	GO:0050896	GO:0044763	GO:0007154	GO:0044699	GO:0008152	GO:0051716	GO:0007165	GO:0044700	GO:0050794	GO:0023052	GO:0009987	GO:0050789	GO:0065007
PAU001658.1	GO:0016020	GO:0031224	GO:0044425	GO:0031090	GO:0044422	GO:0043227	GO:0043231	GO:0043226	GO:0043229	GO:0005622	GO:0044424	GO:0005623	GO:0044464	GO:0022857	GO:0005215	GO:0022804	GO:0022891	GO:0022892	GO:0016829	GO:0015399	GO:0015405	GO:0003824	GO:0046873	GO:0043167	GO:0016836	GO:0019829	GO:0043169	GO:0022890	GO:0042626	GO:0043492	GO:0016820	GO:0042625	GO:0032559	GO:0030554	GO:0016835	GO:0008324	GO:0036094	GO:0015075	GO:0005515	GO:0000166	GO:1901265	GO:0046872	GO:0046914	GO:0032553	GO:0032555	GO:0017076	GO:0097367	GO:0017111	GO:0005488
PAU015967.1	GO:0016020	GO:0044444	GO:0005737	GO:0031982	GO:0031410	GO:0043226	GO:0043229	GO:0005622	GO:0044424	GO:0005623	GO:0044464	GO:0016491	GO:0003824	GO:0016740	GO:0032559	GO:0030554	GO:0016301	GO:0016773	GO:0004672	GO:0016772	GO:0036094	GO:0004872	GO:0000166	GO:1901265	GO:0032553	GO:0032555	GO:0017076	GO:0097367	GO:0005488	GO:1901363	GO:0097159	GO:0050896	GO:0006950	GO:0044763	GO:0044238	GO:0007154	GO:0044699	GO:0008152	GO:0044237	GO:0051716	GO:0007165	GO:0044700	GO:0006464	GO:0036211	GO:0043412	GO:0050794	GO:0023052	GO:0009987	GO:0071704
PAU022439.1	GO:0031461	GO:0000151	GO:1990234	GO:0043234	GO:1902494	GO:0005622	GO:0044424	GO:0005623	GO:0044464	GO:0032991
PAU022824.1	GO:0003824
PAU031076.1	GO:0003824
PAU002226.1	GO:0030234
PAU019755.1	GO:0003824	GO:0016740	GO:0016301	GO:0016773	GO:0004672	GO:0016772
PAU002235.1	GO:0003824	GO:0019203	GO:0042578	GO:0016791	GO:0016788	GO:0016787	GO:0044763	GO:0044710	GO:0044238	GO:0044262	GO:0005975	GO:0044699	GO:0008152	GO:0044237	GO:0044723	GO:0005991	GO:0005984	GO:0009311	GO:0009987	GO:0071704
PAU026381.1	GO:0044435	GO:0009536	GO:0009526	GO:0044422	GO:0005576	GO:0044444	GO:0005737	GO:0009532	GO:0031967	GO:0031975	GO:0043227	GO:0044446	GO:0043231	GO:0043226	GO:0043229	GO:0005622	GO:0044424	GO:0005623	GO:0044464	GO:0003824	GO:0032559	GO:0030554	GO:0036094	GO:0000166	GO:1901265	GO:0032553	GO:0032555	GO:0017076	GO:0097367	GO:0017111	GO:0005488	GO:0016462	GO:0016818	GO:0016817	GO:1901363	GO:0097159	GO:0032561	GO:0016787	GO:0019001	GO:0008135	GO:0003723	GO:0003676	GO:0044281	GO:0006753	GO:0055086	GO:0009144	GO:0009205	GO:0009199	GO:0009141
PAU012349.1	GO:0043227	GO:0043231	GO:0043226	GO:0043229	GO:0005622	GO:0044424	GO:0005623	GO:0044464	GO:0050896	GO:0009628	GO:0042221	GO:0010033	GO:0006950	GO:0006970	GO:0009719	GO:0009725	GO:0050794	GO:0050789	GO:0065007	GO:0006355	GO:1903506	GO:2001141	GO:0009889	GO:0051252	GO:0010556	GO:2000112	GO:0031326	GO:0019219	GO:0031323	GO:0051171	GO:0080090	GO:0019222	GO:0010468	GO:0060255
PAU027857.1	GO:0016020	GO:0005215	GO:0006810	GO:0051234	GO:0051179
PAU007095.1	GO:0016020	GO:0031224	GO:0044425	GO:0031090	GO:0000325	GO:0005773	GO:0044435	GO:0009536	GO:0009526	GO:0044422	GO:0042579	GO:0005576	GO:0044444	GO:0030312	GO:0005737	GO:0009532	GO:0031967	GO:0071944	GO:0031975	GO:0043227	GO:0044446	GO:0043228	GO:0043232	GO:0005840	GO:0043231	GO:0043226	GO:0043229	GO:0005622	GO:0044424	GO:0005623	GO:0044464	GO:0032991	GO:0030529	GO:0022857	GO:0005215	GO:0022891	GO:0016491	GO:0022892	GO:0003824	GO:0043167	GO:0046943	GO:0008514	GO:0005342	GO:0015171	GO:0043169	GO:0004601	GO:0016684	GO:0015075	GO:0046872
PAU002730.1	GO:0044699	GO:0044702	GO:0019953	GO:0051704	GO:0000003	GO:0044703	GO:0022414
PAU024013.1	GO:0043167	GO:0043169	GO:0046872	GO:0005488
PAU027420.1	GO:0043167	GO:0043169	GO:0046872	GO:0005488
PAU024541.1	GO:0003824	GO:0016740	GO:0046527	GO:0035251	GO:0016758	GO:0008194	GO:0016757
PAU009406.1	GO:0050896	GO:0042221	GO:0010033	GO:1901700	GO:0034285	GO:0009743	GO:0009746	GO:0034284
PAU023164.1	GO:0003824	GO:0016740	GO:0016741	GO:0044238	GO:0008152	GO:0044237	GO:0006807	GO:0043412	GO:1901360	GO:0009987	GO:0071704	GO:0046483	GO:0034641	GO:0006139	GO:0006725	GO:0016070	GO:0044260	GO:0090304	GO:0043170	GO:0006396	GO:0010467
PAU013507.1	GO:0005618	GO:0005576	GO:0030312	GO:0071944	GO:0005623	GO:0044464	GO:0016491	GO:0003824	GO:0043167	GO:0043169	GO:0046872	GO:0046914	GO:0016682	GO:0016679	GO:0005488	GO:0008152
PAU009169.1	GO:0005488	GO:0050896
PAU020055.1	GO:0016491	GO:0003824	GO:0043167	GO:0043169	GO:0005506	GO:0046872	GO:0046914	GO:0005488
PAU001214.1	GO:0043227	GO:0043231	GO:0043226	GO:0043229	GO:0005622	GO:0044424	GO:0005623	GO:0044464	GO:0005488	GO:1901363	GO:0097159	GO:0001071	GO:0003676	GO:0050896	GO:0042221	GO:0010033	GO:0009719	GO:0009725	GO:0044238	GO:0044271	GO:1901362	GO:0018130	GO:0019438	GO:0034654	GO:0008152	GO:0044237	GO:0006351	GO:0032774	GO:0097659	GO:0006807	GO:0009058	GO:1901576	GO:0044249	GO:1901360	GO:0009987	GO:0071704	GO:0046483	GO:0034641	GO:0006139	GO:0006725	GO:0034645	GO:0009059	GO:0016070	GO:0044260	GO:0090304	GO:0043170	GO:0010467
PAU018366.1	GO:0016020	GO:0031224	GO:0044425	GO:0031090	GO:0000325	GO:0000322	GO:0005773	GO:0044435	GO:0009536	GO:0009526	GO:0044422	GO:0044444	GO:0005737	GO:0031967	GO:0031975	GO:0043227	GO:0044446	GO:0043231	GO:0043226	GO:0043229	GO:0005622	GO:0044424	GO:0005623	GO:0044464	GO:0022857	GO:0005215	GO:0005372	GO:0022891	GO:0022892	GO:0042887	GO:0050896	GO:0042221	GO:0042044	GO:0071705	GO:0010033	GO:0042886	GO:0044763	GO:0044765	GO:0009719	GO:1901700	GO:0009725	GO:1902578	GO:0007154	GO:0015840	GO:0019755	GO:0006810	GO:0009755	GO:0032870	GO:0071495
PAU003533.1	GO:0016020	GO:0031224	GO:0044425	GO:0022857	GO:0005215	GO:0022891	GO:0022892	GO:0046873	GO:0022890	GO:0005249	GO:0022843	GO:0008324	GO:0036094	GO:0015075	GO:0005515	GO:0000166	GO:1901265	GO:0005244	GO:0022832	GO:0005267	GO:0022836	GO:0015079	GO:0005261	GO:0005488	GO:0005216	GO:0022838	GO:0015267	GO:0022803	GO:0015077	GO:1901363	GO:0097159	GO:0050896	GO:0042221	GO:0010033	GO:0044763	GO:0044765	GO:0009719	GO:0009725	GO:1902578	GO:0006810	GO:0006811	GO:0044699	GO:0030001	GO:0051234	GO:0051179	GO:0006873	GO:0055082	GO:0006812	GO:0019725
PAU007103.1	GO:0005623	GO:0044464
PAU029239.1	GO:0016020	GO:0031224	GO:0044425	GO:0000325	GO:0005773	GO:0044444	GO:0005737	GO:0043227	GO:0043231	GO:0043226	GO:0043229	GO:0005622	GO:0044424	GO:0005623	GO:0044464	GO:0022857	GO:0005215	GO:0005372	GO:0022891	GO:0022892	GO:0006810	GO:0051234	GO:0051179
PAU011665.2	GO:0003824	GO:0015631	GO:0036094	GO:0005515	GO:0000166	GO:1901265	GO:0003774	GO:0008092	GO:0017111	GO:0005488	GO:0016462	GO:0016818	GO:0016817	GO:1901363	GO:0097159	GO:0016787	GO:0044763	GO:0044699	GO:0022622	GO:0048364	GO:0010015	GO:0010054	GO:0021700	GO:0048469	GO:0048764	GO:0010053	GO:0009987	GO:0048869	GO:0048468	GO:0032989	GO:0007010	GO:0007017	GO:0000902	GO:0030154	GO:0000904	GO:0009653	GO:0044767	GO:0007275	GO:0044707	GO:0032501	GO:0048513	GO:0048731	GO:1902589	GO:0048856	GO:0032502	GO:0016043	GO:0006996	GO:0071840
PAU010076.1	GO:0022857	GO:0005215	GO:0022804	GO:0015399	GO:0015405	GO:0003824	GO:0042626	GO:0043492	GO:0016820	GO:0032559	GO:0030554	GO:0036094	GO:0000166	GO:1901265	GO:0032553	GO:0032555	GO:0017076	GO:0097367	GO:0017111	GO:0005488	GO:0016462	GO:0016818	GO:0016817	GO:0042623	GO:1901363	GO:0097159	GO:0016787	GO:0016887	GO:0044281	GO:0006753	GO:0055086	GO:0009144	GO:0009205	GO:0009199	GO:0009141	GO:0044712	GO:0044763	GO:0044710	GO:0019637	GO:1901361	GO:0044238	GO:0044270	GO:0046700	GO:0009143	GO:0009146	GO:0009203	GO:0009207	GO:0046434	GO:1901292
PAU029651.1	GO:0043227	GO:0043231	GO:0043226	GO:0043229	GO:0005622	GO:0044424	GO:0005623	GO:0044464
PAU016700.1	GO:0003824	GO:0016740	GO:0016301	GO:0016772	GO:0050896	GO:0044763	GO:0007154	GO:0006796	GO:0044699	GO:0006793	GO:0008152	GO:0044237	GO:0051716	GO:0007165	GO:0044700	GO:0050794	GO:0023052	GO:0007186	GO:0009987	GO:0050789	GO:0007166	GO:0065007
PAU021207.1	GO:0016765	GO:0003824	GO:0016740
PAU026018.2	GO:0016020	GO:0031090	GO:0044422	GO:0044444	GO:0005737	GO:0031967	GO:0031975	GO:0019866	GO:0043227	GO:0044446	GO:0005743	GO:0043231	GO:0031966	GO:0005740	GO:0043226	GO:0044429	GO:0005739	GO:0043229	GO:0005622	GO:0044424	GO:0005623	GO:0044464	GO:0048037	GO:0016491	GO:0003824	GO:0050662	GO:0005488	GO:0016655	GO:0016651	GO:0008152
PAU005053.2	GO:0005618	GO:0005576	GO:0030312	GO:0071944	GO:0005623	GO:0044464	GO:0015925	GO:0003824	GO:0043167	GO:0004553	GO:0016798	GO:0005488	GO:0016787	GO:0044238	GO:0008152
PAU001568.1	GO:0003824	GO:0016740	GO:0032559	GO:0030554	GO:0016301	GO:0016773	GO:0004672	GO:0016772	GO:0036094	GO:0000166	GO:1901265	GO:0032553	GO:0032555	GO:0017076	GO:0097367	GO:0005488	GO:1901363	GO:0097159	GO:0044238	GO:0008152	GO:0044237	GO:0006464	GO:0036211	GO:0043412	GO:0009987	GO:0071704	GO:0019538	GO:0044267	GO:0044260	GO:0043170
PAU030138.1	GO:0003824	GO:0043167	GO:0016740	GO:0019787	GO:0043169	GO:0046872	GO:0046914	GO:0005488	GO:0050896	GO:0044281	GO:0042221	GO:0009605	GO:0010033	GO:0006950	GO:1901615	GO:0044763	GO:0044710	GO:0006082	GO:0043436	GO:0019752	GO:0044238	GO:0009607	GO:0043207	GO:0051707	GO:0032787	GO:0044699	GO:0008152	GO:0044237	GO:0051716	GO:0032446	GO:0033554	GO:0006464	GO:0036211	GO:0043412	GO:0070647	GO:0051704	GO:1901360	GO:0009987	GO:0071704	GO:0019538	GO:0010035	GO:0044267	GO:0006725	GO:0002376	GO:0044260	GO:0006952	GO:0043170
PAU016731.1	GO:0016160	GO:0003824	GO:0043167	GO:0004553	GO:0016798	GO:0005488	GO:0016787	GO:0044238	GO:0005976	GO:0005975	GO:0008152	GO:0071704	GO:0043170
PAU008069.1	GO:0043227	GO:0043231	GO:0043226	GO:0043229	GO:0005622	GO:0044424	GO:0005623	GO:0044464	GO:0000988	GO:0003824	GO:0043167	GO:0016740	GO:0000989	GO:0016746	GO:0016747	GO:0043169	GO:0005515	GO:0046872	GO:0004468	GO:0016410	GO:0046914	GO:0008080	GO:0016407	GO:0005488	GO:0050896	GO:0009628	GO:0042221	GO:0043085	GO:0010033	GO:0009893	GO:0044093	GO:0006950	GO:0006970	GO:0048518	GO:0044763	GO:0009719	GO:1901700	GO:0009725	GO:0044238	GO:0044271	GO:0007154	GO:0051347	GO:1901362	GO:0018130	GO:0019438	GO:0034654	GO:0009743	GO:0051338	GO:0009755
PAU002641.1	GO:0031461	GO:0000151	GO:1990234	GO:0043234	GO:1902494	GO:0005622	GO:0044424	GO:0005623	GO:0044464	GO:0032991	GO:0003824	GO:0042562	GO:0043178	GO:0016740	GO:0019787	GO:0036094	GO:0005488	GO:0050896	GO:0031669	GO:0042221	GO:0031668	GO:0071496	GO:0031667	GO:0009267	GO:0042594	GO:0009991	GO:0009605	GO:0010033	GO:0006950	GO:0044763	GO:0009719	GO:0009725	GO:0044238	GO:0007154	GO:0048437	GO:0009607	GO:0044248	GO:0048527	GO:0009755	GO:0032870	GO:0071495	GO:0044699	GO:0008152	GO:0044237	GO:0009056	GO:0048569	GO:0009555	GO:0071310	GO:0070887
PAU012539.2	GO:0016020	GO:0003824	GO:0016740	GO:0016772
PAU029089.1	GO:0016020	GO:0031224	GO:0044425	GO:0022857	GO:0005215	GO:0022804	GO:0022891	GO:0022892	GO:0015399	GO:0015405	GO:0003824	GO:0043682	GO:0046873	GO:0015662	GO:0043167	GO:0005375	GO:0019829	GO:0043169	GO:0022890	GO:0042626	GO:0043492	GO:0016820	GO:0042625	GO:0032559	GO:0030554	GO:0046915	GO:0008324	GO:0036094	GO:0015075	GO:0000166	GO:1901265	GO:0046872	GO:0046914	GO:0032553	GO:0032555	GO:0017076	GO:0097367	GO:0017111	GO:0005488	GO:0016462	GO:0016818	GO:0016817	GO:0042623	GO:1901363	GO:0097159	GO:0016787	GO:0016887	GO:0050896	GO:0044281
PAU019998.1	GO:0042579	GO:0044444	GO:0005737	GO:0043227	GO:0043231	GO:0043226	GO:0043229	GO:0005622	GO:0044424	GO:0005623	GO:0044464	GO:0016491	GO:0003824	GO:0016701	GO:0016703	GO:0016405	GO:0016877	GO:0004497	GO:0016874	GO:0050896	GO:0044281	GO:0006950	GO:0044763	GO:0044710	GO:0006082	GO:0043436	GO:0019752	GO:0032787	GO:0044699	GO:0008152	GO:0044237	GO:0009987	GO:0071704	GO:0009694
PAU008991.1	GO:0044238	GO:0008152	GO:0044237	GO:0009987	GO:0071704	GO:0019538	GO:0044267	GO:0044260	GO:0043170
PAU029556.1	GO:0005488
PAU002948.1	GO:0003824
PAU021985.1	GO:0005622	GO:0044424	GO:0005623	GO:0044464	GO:0050896
PAU021715.1	GO:0009536	GO:0044444	GO:0005737	GO:0043227	GO:0043231	GO:0043226	GO:0043229	GO:0005622	GO:0044424	GO:0005623	GO:0044464	GO:0043167	GO:0043169	GO:0005515	GO:0046872	GO:0046914	GO:0005488	GO:0050896	GO:0044238	GO:0008152	GO:0044237	GO:0009987	GO:0071704	GO:0019538	GO:0044267	GO:0044260	GO:0043170
PAU012352.1	GO:0044444	GO:0005737	GO:0005622	GO:0044424	GO:0005623	GO:0044464	GO:0016765	GO:0048037	GO:0016829	GO:0016846	GO:0003824	GO:0016740	GO:0005488	GO:0044281	GO:0044273	GO:1901605	GO:0000098	GO:0009068	GO:0009087	GO:0044712	GO:1901606	GO:0044763	GO:0044710	GO:0006082	GO:0043436	GO:1901565	GO:0009063	GO:0019752	GO:0044238	GO:0016054	GO:0044282	GO:0046395	GO:0044248	GO:0006555	GO:0044699	GO:0006520	GO:0008152	GO:0044237	GO:0009056	GO:1901564	GO:0000096	GO:1901575	GO:0006807	GO:0006790	GO:0009066	GO:0009987	GO:0071704
PAU026632.1	GO:0005488
PAU018878.1	GO:0003824	GO:0004721	GO:0042578	GO:0016791	GO:0016788	GO:0016787	GO:0044238	GO:0006796	GO:0006793	GO:0008152	GO:0044237	GO:0006464	GO:0036211	GO:0043412	GO:0009987	GO:0071704	GO:0019538	GO:0044267	GO:0044260	GO:0043170
PAU022843.1	GO:0005622	GO:0044424	GO:0005623	GO:0044464	GO:0043167	GO:0043169	GO:0046872	GO:0046914	GO:0005488	GO:0043085	GO:0009893	GO:0044093	GO:0048518	GO:0050790	GO:0065009	GO:0050789	GO:0065007	GO:0019222
PAU002306.1	GO:0034357	GO:0009521	GO:0016020	GO:0031224	GO:0044436	GO:0044425	GO:0009507	GO:0044434	GO:0009579	GO:0031976	GO:0031984	GO:0009534	GO:0009570	GO:0044435	GO:0009536	GO:0044422	GO:0044444	GO:0005737	GO:0009532	GO:0043227	GO:0044446	GO:0043234	GO:0043231	GO:0043226	GO:0043229	GO:0005622	GO:0044424	GO:0005623	GO:0044464	GO:0032991	GO:0046906	GO:0043167	GO:0043169	GO:0005488	GO:1901363	GO:0097159	GO:0006091	GO:0044238	GO:0008152	GO:0044237	GO:0006464	GO:0036211	GO:0043412	GO:0009987	GO:0071704	GO:0019538	GO:0044267	GO:0044260	GO:0043170
PAU010475.1	GO:0016020
PAU002389.1	GO:0009536	GO:0044444	GO:0005737	GO:0043227	GO:0043231	GO:0043226	GO:0043229	GO:0005622	GO:0044424	GO:0005623	GO:0044464	GO:0016829	GO:0016830	GO:0003824	GO:0003933	GO:0043167	GO:0016814	GO:0019238	GO:0043169	GO:0046872	GO:0016810	GO:0046914	GO:0005488	GO:0016787	GO:0044281	GO:0044763	GO:0044710	GO:0044699	GO:0008152	GO:0044237	GO:1901564	GO:0006771	GO:0042726	GO:0006807	GO:1901360	GO:0009987	GO:0071704	GO:0046483	GO:0006766	GO:0034641	GO:0006767
PAU001619.1	GO:0009536	GO:0044444	GO:0005737	GO:0043227	GO:0043231	GO:0043226	GO:0043229	GO:0005622	GO:0044424	GO:0005623	GO:0044464	GO:0050896	GO:0009628	GO:0042221	GO:0010033	GO:0009314	GO:0009719	GO:0009725
PAU016241.1	GO:0016020	GO:0031090	GO:0044422	GO:0043227	GO:0043231	GO:0043226	GO:0043229	GO:0005622	GO:0044424	GO:0005623	GO:0044464	GO:0016491	GO:0003824	GO:0043167	GO:0019842	GO:0043169	GO:0016706	GO:0036094	GO:0051213	GO:0046872	GO:0046914	GO:0016705	GO:0005488	GO:0044281	GO:1901605	GO:0044763	GO:0044710	GO:0006082	GO:0043436	GO:0019752	GO:0044238	GO:0032787	GO:0044699	GO:0006520	GO:0008152	GO:0044237	GO:1901564	GO:0006807	GO:1901360	GO:0009987	GO:0071704	GO:0046483	GO:0006575
PAU003218.1	GO:0005622	GO:0044424	GO:0005623	GO:0044464	GO:0016628	GO:0016491	GO:0016627	GO:0003824	GO:0043167	GO:0019203	GO:0043169	GO:0042578	GO:0016791	GO:0016788	GO:0005488	GO:0016787	GO:0044238	GO:0005975	GO:0008152	GO:0071704
PAU020227.2	GO:0044436	GO:0009507	GO:0044434	GO:0009579	GO:0031976	GO:0031984	GO:0009534	GO:0044435	GO:0009536	GO:0044422	GO:0044444	GO:0005737	GO:0043227	GO:0044446	GO:0043231	GO:0043226	GO:0043229	GO:0005622	GO:0044424	GO:0005623	GO:0044464	GO:0003824	GO:0070011	GO:0008233	GO:0016787	GO:0050896	GO:0044763	GO:0044238	GO:0007154	GO:0044699	GO:0008152	GO:0051716	GO:0007165	GO:0044700	GO:0050794	GO:0023052	GO:0009987	GO:0071704	GO:0019538	GO:0050789	GO:0065007	GO:0043170
PAU006807.1	GO:0003824
PAU011110.1	GO:0043167	GO:0043169	GO:0005515	GO:0046872	GO:0005488
PAU019761.1	GO:0016020	GO:0031224	GO:0044425	GO:0031090	GO:0044422	GO:0043227	GO:0043231	GO:0043226	GO:0043229	GO:0005622	GO:0044424	GO:0005623	GO:0044464	GO:0022857	GO:0005215	GO:0022804	GO:0022891	GO:0022892	GO:0016829	GO:0015399	GO:0015405	GO:0003824	GO:0046873	GO:0043167	GO:0016836	GO:0019829	GO:0043169	GO:0022890	GO:0042626	GO:0043492	GO:0016820	GO:0042625	GO:0032559	GO:0030554	GO:0016835	GO:0008324	GO:0036094	GO:0015075	GO:0005515	GO:0000166	GO:1901265	GO:0046872	GO:0046914	GO:0032553	GO:0032555	GO:0017076	GO:0097367	GO:0017111	GO:0005488
PAU023981.1	GO:0005623	GO:0044464	GO:0048037	GO:0016491	GO:0016627	GO:0003824	GO:0050662	GO:0005488	GO:0044238	GO:0044699	GO:0008152	GO:0044237	GO:0006807	GO:1901360	GO:0009987	GO:0071704	GO:0046483	GO:0034641	GO:0006139	GO:0006725	GO:0016070	GO:0044260	GO:0006399	GO:0034660	GO:0090304	GO:0043170
PAU005829.1	GO:0003824	GO:0005488
PAU002468.2	GO:0016491	GO:0003824	GO:0043167	GO:0043169	GO:0005506	GO:0046872	GO:0046914	GO:0005488
PAU018208.1	GO:0005488
PAU011982.1	GO:0016020	GO:0009658	GO:0009987	GO:0009657	GO:0007010	GO:0016043	GO:0006996	GO:0071840
PAU019822.1	GO:0050896
PAU012862.1	GO:0016020	GO:0031224	GO:0044425	GO:0031225	GO:0051179	GO:0010876	GO:0033036
PAU025043.1	GO:0016020	GO:0043227	GO:0043231	GO:0043226	GO:0043229	GO:0005622	GO:0044424	GO:0005623	GO:0044464	GO:0022857	GO:0005215	GO:0022891	GO:0022892	GO:0046943	GO:0008514	GO:0005342	GO:0015171	GO:0015075	GO:0008509	GO:0050896	GO:0009628	GO:0044281	GO:0071705	GO:0009064	GO:0006950	GO:1901605	GO:0006970	GO:0006560	GO:0044763	GO:0044710	GO:0044765	GO:0006082	GO:0043436	GO:1902578	GO:0019752	GO:0044238	GO:0006810	GO:0006811	GO:0044699	GO:0006520	GO:0006820	GO:0008152	GO:0051234	GO:0044237	GO:0051179	GO:1901564	GO:0015849	GO:0046942	GO:0006812
PAU028073.1	GO:0016829	GO:0016846	GO:0003824
PAU021407.1	GO:0043227	GO:0043231	GO:0043226	GO:0043229	GO:0005622	GO:0044424	GO:0005623	GO:0044464
PAU028642.1	GO:0044444	GO:0005737	GO:0043227	GO:0043231	GO:0043226	GO:0043229	GO:0005622	GO:0044424	GO:0005623	GO:0044464
PAU004140.2	GO:0043227	GO:0043231	GO:0043226	GO:0043229	GO:0005622	GO:0044424	GO:0005623	GO:0044464	GO:0003824	GO:0016740	GO:0032559	GO:0030554	GO:0016301	GO:0016773	GO:0004672	GO:0016772	GO:0036094	GO:0000166	GO:1901265	GO:0032553	GO:0032555	GO:0017076	GO:0097367	GO:0005488	GO:1901363	GO:0097159	GO:0044238	GO:0008152	GO:0044237	GO:0006464	GO:0036211	GO:0043412	GO:0009987	GO:0071704	GO:0019538	GO:0044267	GO:0044260	GO:0043170
PAU008251.1	GO:0044435	GO:0009536	GO:0044422	GO:0044444	GO:0005737	GO:0009532	GO:0043227	GO:0044446	GO:0043231	GO:0043226	GO:0043229	GO:0005622	GO:0044424	GO:0005623	GO:0044464	GO:0032559	GO:0030554	GO:0036094	GO:0000166	GO:1901265	GO:0032553	GO:0032555	GO:0017076	GO:0097367	GO:0005488	GO:1901363	GO:0097159
PAU024773.1	GO:0005576	GO:0030312	GO:0071944	GO:0005623	GO:0044464	GO:0043167	GO:0060089	GO:0043169	GO:0004871	GO:0046872	GO:0046914	GO:0005488	GO:0050896	GO:0042221	GO:0010033	GO:0044763	GO:0009719	GO:0009725	GO:0007154	GO:0009755	GO:0032870	GO:0071495	GO:0044699	GO:0071310	GO:0070887	GO:0051716	GO:0007165	GO:0044700	GO:0050794	GO:0023052	GO:0009987	GO:0050789	GO:0065007
PAU000861.1	GO:0003824	GO:0016740	GO:0004674	GO:0016301	GO:0016773	GO:0004672	GO:0016772	GO:0036094	GO:0000166	GO:1901265	GO:0005488	GO:1901363	GO:0097159
PAU007109.1	GO:0009536	GO:0044444	GO:0005737	GO:0043227	GO:0043231	GO:0043226	GO:0043229	GO:0005622	GO:0044424	GO:0005623	GO:0044464
PAU000934.1	GO:0016020	GO:0031090	GO:0000785	GO:0009536	GO:0044422	GO:0044427	GO:0044444	GO:0005694	GO:0005737	GO:0043227	GO:0044446	GO:0043228	GO:0043232	GO:0043231	GO:0043226	GO:0043229	GO:0005622	GO:0044424	GO:0005623	GO:0044464	GO:0032991	GO:0005488	GO:1901363	GO:0097159	GO:0003676	GO:0034728	GO:0071824	GO:0009987	GO:0071822	GO:0006325	GO:0051276	GO:0043933	GO:0016043	GO:0006996	GO:0071840
PAU016185.1	GO:0009536	GO:0044444	GO:0005737	GO:0043227	GO:0043231	GO:0043226	GO:0043229	GO:0005622	GO:0044424	GO:0005623	GO:0044464	GO:0016491	GO:0003824	GO:0016638	GO:0016641	GO:0044281	GO:0006753	GO:0055086	GO:0044763	GO:0044710	GO:0019637	GO:0090407	GO:1901293	GO:0044238	GO:0044271	GO:1901362	GO:0018130	GO:0019438	GO:0034654	GO:0019359	GO:0006796	GO:0044699	GO:0019363	GO:0006793	GO:0008152	GO:0044711	GO:0044237	GO:0072525	GO:1901564	GO:0006807	GO:0072524	GO:0051188	GO:0009165	GO:0009058	GO:1901576	GO:0044249	GO:0009117	GO:0046496	GO:0019362
PAU011301.1	GO:0043227	GO:0043231	GO:0043226	GO:0043229	GO:0005622	GO:0044424	GO:0005623	GO:0044464	GO:0003824	GO:0036094	GO:0000166	GO:1901265	GO:0005488	GO:1901363	GO:0097159
PAU011669.1	GO:0003824	GO:0016740	GO:0008146	GO:0016782	GO:0050896	GO:0044281	GO:0044763	GO:0044710	GO:0009719	GO:0006082	GO:0043436	GO:0019752	GO:0044238	GO:0031407	GO:0006631	GO:0032787	GO:0044699	GO:0008152	GO:0044255	GO:0006629	GO:0044237	GO:0009987	GO:0071704
PAU012689.1	GO:0016020	GO:0044699	GO:0048569	GO:0048528	GO:0022622	GO:0048364	GO:0010015	GO:0010101	GO:0009886	GO:0009791	GO:0009653	GO:0044767	GO:0007275	GO:0044707	GO:0032501	GO:0048513	GO:0048731	GO:0048856	GO:0032502
PAU006643.1	GO:0016020	GO:0031224	GO:0044425	GO:0006810	GO:0051234	GO:0051179
PAU000278.1	GO:0005488	GO:0050896	GO:0042221	GO:0010033	GO:0044765	GO:0009719	GO:0009725	GO:1902578	GO:0006810	GO:0044699	GO:0051234	GO:0051179	GO:0071702	GO:0006886	GO:0034613	GO:0070727	GO:0006605	GO:0046907	GO:0051649	GO:0033036	GO:0051641	GO:0015031	GO:0045184	GO:1902582	GO:0008104
PAU009692.1	GO:0005618	GO:0030312	GO:0071944	GO:0005623	GO:0044464	GO:0015925	GO:0030246	GO:0003824	GO:0043167	GO:0004553	GO:0016798	GO:0005488	GO:0016787	GO:0044238	GO:0008152
PAU000900.1	GO:0005622	GO:0005623	GO:0044464	GO:0003677	GO:0005488	GO:1901363	GO:0097159	GO:0003676
PAU000425.1	GO:0005488
PAU014952.1	GO:0043227	GO:0043231	GO:0043226	GO:0043229	GO:0005622	GO:0044424	GO:0005623	GO:0044464	GO:0003824	GO:0016740	GO:0032559	GO:0030554	GO:0016301	GO:0016773	GO:0004396	GO:0016772	GO:0036094	GO:0000166	GO:1901265	GO:0032553	GO:0032555	GO:0017076	GO:0097367	GO:0019200	GO:0005488	GO:1901363	GO:0097159	GO:0050896	GO:0009628	GO:0006950	GO:0006970	GO:0044712	GO:0044710	GO:0044238	GO:0005975	GO:0006796	GO:0044699	GO:0006793	GO:0008152	GO:0044237	GO:0009056	GO:1901575	GO:0044723	GO:0009987	GO:0071704	GO:0005996	GO:0006007	GO:0019320	GO:0046365
PAU027863.1	GO:0016020	GO:0031224	GO:0044425	GO:0022857	GO:0005215	GO:0015604	GO:0003824	GO:0032559	GO:0030554	GO:0036094	GO:0000166	GO:1901265	GO:0032553	GO:0032555	GO:0017076	GO:0097367	GO:0017111	GO:0005488	GO:0016462	GO:0016818	GO:0016817	GO:1901363	GO:0097159	GO:0016787	GO:0044281	GO:0006753	GO:0055086	GO:0009144	GO:0009205	GO:0009199	GO:0009141	GO:0044712	GO:0044763	GO:0044710	GO:0019637	GO:1901361	GO:0044238	GO:0044270	GO:0046700	GO:0009143	GO:0009146	GO:0009203	GO:0009207	GO:0046434	GO:1901292	GO:0034655	GO:0044248	GO:0019439	GO:0006796
PAU028296.1	GO:0003824	GO:0036094	GO:0000166	GO:1901265	GO:0032553	GO:0032555	GO:0017076	GO:0097367	GO:0005488	GO:1901363	GO:0097159	GO:0032561	GO:0019001	GO:0050896	GO:0044763	GO:0007154	GO:0006810	GO:0044699	GO:0051234	GO:0051179	GO:0051716	GO:0007165	GO:0044700	GO:0050794	GO:0023052	GO:0009987	GO:0050789	GO:0065007	GO:0035556
PAU016333.1	GO:0016765	GO:0016829	GO:0016846	GO:0003824	GO:0016740
PAU028929.1	GO:0016628	GO:0016491	GO:0016627	GO:0003824	GO:0043167	GO:0043169	GO:0046872	GO:0046914	GO:0005488	GO:0008152
PAU005964.1	GO:0016020	GO:0031224	GO:0044425	GO:0016765	GO:0004311	GO:0003824	GO:0004659	GO:0016740	GO:0044710	GO:0044238	GO:0044699	GO:0008152	GO:0006629	GO:0071704
PAU011949.1	GO:0005623	GO:0044464
PAU030368.1	GO:0005622	GO:0044424	GO:0005623	GO:0044464	GO:0005488	GO:0050896	GO:0042221	GO:0010033	GO:0009719	GO:0009725	GO:0008152	GO:0009987	GO:0071704	GO:0043170	GO:0010467
PAU029880.1	GO:0004180	GO:0008238	GO:0003824	GO:0070011	GO:0008233	GO:0016787
PAU011467.1	GO:0016020	GO:0031224	GO:0044425	GO:0005618	GO:0031225	GO:0030312	GO:0071944	GO:0043227	GO:0043231	GO:0043226	GO:0043229	GO:0005622	GO:0044424	GO:0005623	GO:0044464	GO:0003824	GO:0043167	GO:0004553	GO:0016798	GO:0015926	GO:0005488	GO:0016787	GO:0044238	GO:0008152
PAU019012.1	GO:0016020	GO:0031224	GO:0044425	GO:0009536	GO:0044444	GO:0005737	GO:0043227	GO:0043231	GO:0043226	GO:0043229	GO:0005622	GO:0044424	GO:0005623	GO:0044464	GO:0022857	GO:0005215	GO:0005372	GO:0022891	GO:0022892	GO:0050896	GO:0042044	GO:0006950	GO:0044765	GO:1902578	GO:0006810	GO:0044699	GO:0051234	GO:0051179
PAU001871.1	GO:0016491	GO:0003824	GO:0044281	GO:0009064	GO:1901605	GO:0044763	GO:0044710	GO:0006082	GO:0043436	GO:0019752	GO:0044238	GO:0044699	GO:0006520	GO:0008152	GO:0044237	GO:1901564	GO:0006807	GO:0009987	GO:0071704
PAU004548.1	GO:0016020	GO:0031224	GO:0044425	GO:0031090	GO:0044422	GO:0043227	GO:0043231	GO:0043226	GO:0043229	GO:0005622	GO:0044424	GO:0005623	GO:0044464	GO:0016765	GO:0004311	GO:0003824	GO:0004659	GO:0016740	GO:0044763	GO:0044710	GO:0044238	GO:0006720	GO:0044699	GO:0008152	GO:0044255	GO:0006629	GO:0044237	GO:0009987	GO:0071704
PAU026460.1	GO:0016020	GO:0031224	GO:0044425	GO:0022857	GO:0005215	GO:0022804	GO:0016491	GO:0015399	GO:0015405	GO:0003824	GO:0032559	GO:0030554	GO:0036094	GO:0000166	GO:1901265	GO:0032553	GO:0032555	GO:0017076	GO:0097367	GO:0017111	GO:0005488	GO:0016462	GO:0016818	GO:0016817	GO:1901363	GO:0097159	GO:0016787	GO:0044281	GO:0006753	GO:0055086	GO:0009144	GO:0009205	GO:0009199	GO:0009141	GO:0044712	GO:0044763	GO:0044710	GO:0019637	GO:1901361	GO:0044238	GO:0044270	GO:0046700	GO:0009143	GO:0009146	GO:0009203	GO:0009207	GO:0046434	GO:1901292	GO:0034655
PAU015463.1	GO:0003824	GO:0016740	GO:0016741	GO:0044281	GO:0044763	GO:0044710	GO:0044699	GO:0008152	GO:0044237	GO:0009987	GO:0006730
PAU026067.1	GO:0022857	GO:0005215	GO:0006810	GO:0051234	GO:0051179
PAU022744.1	GO:0044763	GO:0044710	GO:0044238	GO:0044699	GO:0008152	GO:0044237	GO:0006464	GO:0036211	GO:0022622	GO:0048364	GO:0010015	GO:0010054	GO:0021700	GO:0048469	GO:0048764	GO:0043412	GO:0010053	GO:0009987	GO:0048869	GO:0071704	GO:0048468	GO:0019538	GO:0051301	GO:0044267	GO:0030154	GO:0018193	GO:0009653	GO:0044767	GO:0007275	GO:0044707	GO:0032501	GO:0048513	GO:0044260	GO:0006325	GO:0008213	GO:0048731	GO:0051276	GO:1902589	GO:0048856	GO:0032502	GO:0043933	GO:0016043	GO:0006996	GO:0071840	GO:0043170
PAU004690.1	GO:0005618	GO:0030312	GO:0071944	GO:0005623	GO:0044464	GO:0044763	GO:0044699	GO:0009987	GO:0048869	GO:0032989	GO:0000003	GO:0042545	GO:0000902	GO:0071669	GO:0071554	GO:0045229	GO:0009653	GO:0044767	GO:0071555	GO:0048856	GO:0032502	GO:0016043	GO:0071840
PAU028342.1	GO:0016020	GO:0031090	GO:0044422	GO:0031967	GO:0031975	GO:0019866	GO:0043227	GO:0044446	GO:0043231	GO:0043226	GO:0043229	GO:0005622	GO:0044424	GO:0005623	GO:0044464	GO:0044699	GO:0044767	GO:0007275	GO:0044707	GO:0032501	GO:0032502
PAU006068.1	GO:0016020	GO:0022857	GO:0005215	GO:0022804	GO:0005275	GO:0022891	GO:0022892	GO:0071705	GO:0044765	GO:1902578	GO:0006810	GO:0044699	GO:0051234	GO:0051179	GO:0071702
PAU003933.1	GO:0016160	GO:0003824	GO:0043167	GO:0004553	GO:0016798	GO:0005488	GO:0016787	GO:0044238	GO:0005976	GO:0005975	GO:0008152	GO:0071704	GO:0043170
PAU013933.2	GO:0016020	GO:0031224	GO:0044425	GO:0031090	GO:0044422	GO:0016021	GO:0043227	GO:0043231	GO:0043226	GO:0043229	GO:0005622	GO:0044424	GO:0005623	GO:0044464	GO:0022857	GO:0005215	GO:0022804	GO:0016628	GO:0016491	GO:0016627	GO:0015399	GO:0015405	GO:0003824	GO:0043167	GO:0043169	GO:0046872	GO:0005488	GO:0016462	GO:0016818	GO:0016817	GO:0016787	GO:0044765	GO:1902578	GO:0006810	GO:0044699	GO:0008152	GO:0051234	GO:0051179	GO:0006818
PAU007168.1	GO:0008152	GO:0044237	GO:0050794	GO:0009987	GO:0050789	GO:0065007
PAU018833.1	GO:0003824	GO:0043167	GO:0043169	GO:0005506	GO:0046872	GO:0046914	GO:0016209	GO:0005488	GO:0050896	GO:0006950	GO:0008152
PAU016207.1	GO:0005623	GO:0044464
PAU012207.1	GO:0003824	GO:0016740	GO:0016746	GO:0016747
PAU004705.1	GO:0016020	GO:0043227	GO:0043231	GO:0043226	GO:0043229	GO:0005622	GO:0044424	GO:0005623	GO:0044464	GO:0003824	GO:0016740	GO:0016746	GO:0016747	GO:0044763	GO:0044710	GO:0044238	GO:0044699	GO:0008152	GO:0044255	GO:0006629	GO:0044237	GO:0009987	GO:0071704	GO:0046486
PAU008360.1	GO:0003824	GO:0016787	GO:0044238	GO:0008152
PAU007119.1	GO:0043227	GO:0043231	GO:0043226	GO:0043229	GO:0005622	GO:0044424	GO:0005623	GO:0044464	GO:0016829	GO:0016830	GO:0003824
PAU016393.2	GO:0005515	GO:0005488	GO:0050896	GO:0009628	GO:0042221	GO:0010033	GO:0006950	GO:0006970	GO:0009719	GO:1901700	GO:0009725	GO:0044699	GO:0006979	GO:0000302	GO:0048229	GO:0044767	GO:0007275	GO:0044707	GO:0032501	GO:0032502
PAU001889.1	GO:0003824
PAU030300.1	GO:0016020	GO:0031224	GO:0044425	GO:0022857	GO:0005215	GO:0022804	GO:0016628	GO:0016491	GO:0016627	GO:0015399	GO:0015405	GO:0003824	GO:0032559	GO:0030554	GO:0036094	GO:0000166	GO:1901265	GO:0032553	GO:0032555	GO:0017076	GO:0097367	GO:0017111	GO:0005488	GO:0016462	GO:0016818	GO:0016817	GO:1901363	GO:0097159	GO:0016787	GO:0044281	GO:0006753	GO:0055086	GO:0009144	GO:0009205	GO:0009199	GO:0009141	GO:0044712	GO:0044763	GO:0044710	GO:0019637	GO:1901361	GO:0044238	GO:0044270	GO:0046700	GO:0009143	GO:0009146	GO:0009203	GO:0009207	GO:0046434
PAU030826.1	GO:0003824	GO:0016787
PAU019265.1	GO:0044422	GO:0044432	GO:0005783	GO:0044444	GO:0005737	GO:0043227	GO:0012505	GO:0044446	GO:0043231	GO:0043226	GO:0043229	GO:0005622	GO:0044424	GO:0005623	GO:0044464	GO:0016628	GO:0016491	GO:0016627	GO:0003824	GO:0032559	GO:0030554	GO:0036094	GO:0000166	GO:1901265	GO:0032553	GO:0032555	GO:0017076	GO:0097367	GO:0005488	GO:1901363	GO:0097159	GO:0050896	GO:0008152
PAU001429.1	GO:0003824	GO:0016740	GO:0016757
PAU024156.1	GO:0042579	GO:0044444	GO:0005737	GO:0043227	GO:0043231	GO:0043226	GO:0043229	GO:0005622	GO:0044424	GO:0005623	GO:0044464	GO:0016628	GO:0016491	GO:0016627	GO:0003824	GO:0036094	GO:0000166	GO:1901265	GO:0005488	GO:1901363	GO:0097159	GO:0044281	GO:0006633	GO:0072330	GO:0044763	GO:0044710	GO:0006082	GO:0043436	GO:0019752	GO:0008610	GO:0044238	GO:0006631	GO:0032787	GO:0044699	GO:0044283	GO:0008152	GO:0044711	GO:0044255	GO:0006629	GO:0044237	GO:0016053	GO:0046394	GO:0009058	GO:1901576	GO:0044249	GO:0009987	GO:0071704
PAU023362.1	GO:0016491	GO:0003824	GO:0016903
PAU027332.1	GO:0016491	GO:0003824	GO:0008233	GO:0016787	GO:0008152
PAU027077.1	GO:0004180	GO:0008238	GO:0003824	GO:0070011	GO:0008233	GO:0016787	GO:0044238	GO:0008152	GO:0071704	GO:0019538	GO:0043170
PAU006019.3	GO:0009536	GO:0005576	GO:0044444	GO:0005737	GO:0043227	GO:0043231	GO:0043226	GO:0043229	GO:0005622	GO:0044424	GO:0005623	GO:0044464	GO:0016491	GO:0003824	GO:0016614	GO:0016616	GO:0005488	GO:1901363	GO:0097159	GO:0003723	GO:0003676	GO:0008152	GO:0044237	GO:0009058	GO:0044249	GO:0009987	GO:0043094
PAU016213.1	GO:0016491	GO:0003824	GO:0043167	GO:0043169	GO:0005506	GO:0046872	GO:0046914	GO:0016209	GO:0005488	GO:0016651	GO:0050896	GO:0006950	GO:0008152
PAU021127.1	GO:0016020	GO:0031224	GO:0044425	GO:0003824	GO:0016740	GO:0016746	GO:0016747	GO:0008374
PAU002970.1	GO:0003824
PAU006619.1	GO:0003824	GO:0043167	GO:0043169	GO:0005506	GO:0046872	GO:0046914	GO:0016209	GO:0005488	GO:0050896	GO:0006950	GO:0008152	GO:0044237	GO:0072593	GO:0042743	GO:0009987
PAU003522.1	GO:0043227	GO:0043231	GO:0043226	GO:0043229	GO:0005622	GO:0044424	GO:0005623	GO:0044464	GO:0003824	GO:0005488	GO:0044238	GO:0008152	GO:0044237	GO:0006807	GO:1901360	GO:0009987	GO:0071704	GO:0046483	GO:0034641	GO:0006139	GO:0006725	GO:0016070	GO:0044260	GO:0090304	GO:0043170	GO:0006396	GO:0010467
PAU025291.1	GO:0016491	GO:0003824	GO:0016614	GO:0043167	GO:0016616	GO:0036094	GO:0000166	GO:1901265	GO:0031406	GO:0043177	GO:0043168	GO:0005488	GO:1901363	GO:0097159	GO:0044281	GO:0006563	GO:1901605	GO:0044763	GO:0044710	GO:0006082	GO:0043436	GO:0019752	GO:0044238	GO:0044699	GO:0006520	GO:0008152	GO:0009069	GO:0044237	GO:1901564	GO:0006807	GO:0009987	GO:0071704
PAU001277.1	GO:0003824	GO:0016740	GO:0016758	GO:0016757
PAU029090.1	GO:0016020	GO:0031224	GO:0044425	GO:0022857	GO:0005215	GO:0022804	GO:0022891	GO:0022892	GO:0015399	GO:0015405	GO:0003824	GO:0043682	GO:0046873	GO:0015662	GO:0043167	GO:0005375	GO:0019829	GO:0043169	GO:0022890	GO:0042626	GO:0043492	GO:0016820	GO:0042625	GO:0032559	GO:0030554	GO:0046915	GO:0008324	GO:0036094	GO:0015075	GO:0000166	GO:1901265	GO:0046872	GO:0046914	GO:0032553	GO:0032555	GO:0017076	GO:0097367	GO:0017111	GO:0005488	GO:0016462	GO:0016818	GO:0016817	GO:0042623	GO:1901363	GO:0097159	GO:0016787	GO:0016887	GO:0050896	GO:0044281
PAU030932.1	GO:0003824	GO:0016853
PAU010025.1	GO:0016020	GO:0031224	GO:0044425	GO:0043227	GO:0012505	GO:0043231	GO:0043226	GO:0043229	GO:0005622	GO:0044424	GO:0005623	GO:0044464	GO:0003824	GO:0016740	GO:0042285	GO:0016757	GO:0016763	GO:0044763	GO:0044699	GO:0048588	GO:0048589	GO:0009987	GO:0048869	GO:0048468	GO:0016049	GO:0040007	GO:0030154	GO:0044767	GO:0048856	GO:0032502
PAU006918.1	GO:0016020	GO:0031224	GO:0044425	GO:0031090	GO:0044422	GO:0044444	GO:0005737	GO:0043227	GO:0012505	GO:0044446	GO:0098588	GO:0043231	GO:0043226	GO:0043229	GO:0005622	GO:0044424	GO:0005623	GO:0044464	GO:0003824	GO:0016740	GO:0046527	GO:0016759	GO:0016758	GO:0016757	GO:0050896	GO:0006950	GO:0044763	GO:0044710	GO:0044238	GO:0005976	GO:0044262	GO:0005975	GO:0044699	GO:0008152	GO:0044711	GO:0044237	GO:0044723	GO:0048588	GO:0044264	GO:0009058	GO:1901576	GO:0006073	GO:0044249	GO:0048589	GO:0044042	GO:0009987	GO:0033692	GO:0048869	GO:0071704
PAU010495.1	GO:0016491	GO:0003824	GO:0043167	GO:0043169	GO:0046872	GO:0051536	GO:0005488	GO:0051540	GO:0008152	GO:0044237	GO:0042445	GO:0010817	GO:0009987	GO:0065008	GO:0009850	GO:0065007
PAU014638.1	GO:0003824	GO:0005515	GO:0005488
PAU024763.1	GO:0048037	GO:0016829	GO:0016830	GO:0003824	GO:0016831	GO:0005488	GO:0008152
PAU003348.1	GO:0005622	GO:0005623	GO:0044464
PAU011563.1	GO:0050896	GO:0042221	GO:0006950	GO:0010035	GO:0010038
PAU003448.1	GO:0009536	GO:0044444	GO:0005737	GO:0043227	GO:0043231	GO:0043226	GO:0043229	GO:0005622	GO:0044424	GO:0005623	GO:0044464	GO:0003824
PAU012964.1	GO:0008152
PAU029991.1	GO:0016020	GO:0031090	GO:0044422	GO:0043227	GO:0043226	GO:0022857	GO:0005215	GO:0022891	GO:0022892	GO:0046943	GO:0008514	GO:0005342	GO:0015171	GO:0015075	GO:0008509	GO:0071705	GO:0044765	GO:1902578	GO:0006810	GO:0006811	GO:0044699	GO:0006820	GO:0051234	GO:0051179	GO:0015849	GO:0046942	GO:0015711	GO:0006865	GO:0071702
PAU001477.1	GO:0003824	GO:0016740	GO:0016746	GO:0016747	GO:0050896	GO:0009628	GO:0006950	GO:0006970	GO:0008152
PAU022391.1	GO:0043167	GO:0043169	GO:0046872	GO:0005488
PAU000427.1	GO:0016020	GO:0031224	GO:0044425	GO:0022857	GO:0005215	GO:0016628	GO:0022891	GO:0016491	GO:0022892	GO:0016627	GO:0005365	GO:0015166	GO:0015665	GO:1901618	GO:0003824	GO:0006810	GO:0008152	GO:0051234	GO:0051179	GO:0071702
PAU017835.1	GO:0016020	GO:0044425	GO:0044444	GO:0005737	GO:0043227	GO:0043234	GO:0043231	GO:0043226	GO:0043229	GO:0005622	GO:0044424	GO:0005623	GO:0044464	GO:0032991	GO:0016628	GO:0016491	GO:0016627	GO:0003824	GO:0043167	GO:0005515	GO:0043168	GO:0005543	GO:0008289	GO:0005488	GO:0006810	GO:0008152	GO:0051234	GO:0051179	GO:0009987	GO:0061024	GO:0016043	GO:0006996	GO:0016192	GO:0071840
PAU027672.1	GO:0016491	GO:0003824	GO:0043167	GO:0043169	GO:0046872	GO:0005488
PAU019196.1	GO:0016491	GO:0003824	GO:0016701	GO:0016703	GO:0004497	GO:0008152
PAU018494.1	GO:0043227	GO:0043231	GO:0043226	GO:0043229	GO:0005622	GO:0044424	GO:0005623	GO:0044464	GO:0003824	GO:0016740	GO:0016746	GO:0016747	GO:0050896	GO:0009628	GO:0044281	GO:0006950	GO:0009314	GO:0044763	GO:0044710	GO:0006082	GO:0043436	GO:0019752	GO:0044238	GO:0006631	GO:0032787	GO:0044699	GO:0008152	GO:0044255	GO:0006629	GO:0044237	GO:0009987	GO:0071704
PAU000344.1	GO:0016020	GO:0009507	GO:0044434	GO:0009579	GO:0031976	GO:0031984	GO:0009534	GO:0044435	GO:0009536	GO:0044422	GO:0044444	GO:0005737	GO:0043227	GO:0044446	GO:0043231	GO:0043226	GO:0043229	GO:0005622	GO:0044424	GO:0005623	GO:0044464	GO:0044765	GO:1902578	GO:0006810	GO:0044699	GO:0051234	GO:0051179	GO:0071702	GO:0010876	GO:0006869	GO:0033036
PAU029572.1	GO:0003824	GO:0016740	GO:0016746	GO:0016747	GO:0044763	GO:0044710	GO:0044238	GO:0006720	GO:0044699	GO:0008152	GO:0044255	GO:0006629	GO:0044237	GO:0009987	GO:0071704
PAU025361.1	GO:0016020	GO:0022857	GO:0005215	GO:0022891	GO:0022892	GO:0015932	GO:0050896	GO:0071705	GO:0009605	GO:0044765	GO:1902578	GO:0009607	GO:0006810	GO:0043207	GO:0051707	GO:0044699	GO:0051234	GO:0051179	GO:0071702	GO:0051704
PAU023170.1	GO:0016020
PAU016859.1	GO:0005488
PAU017783.1	GO:0005488	GO:1901363	GO:0097159	GO:0001071	GO:0003676	GO:0044238	GO:0044271	GO:1901362	GO:0018130	GO:0019438	GO:0034654	GO:0008152	GO:0044237	GO:0006351	GO:0032774	GO:0097659	GO:0006807	GO:0009058	GO:1901576	GO:0044249	GO:1901360	GO:0009987	GO:0071704	GO:0046483	GO:0034641	GO:0006139	GO:0006725	GO:0034645	GO:0009059	GO:0016070	GO:0044260	GO:0090304	GO:0043170	GO:0010467
PAU006287.1	GO:0016491	GO:0003824	GO:0008152
PAU028503.1	GO:0003824	GO:0016740	GO:0016758	GO:0008194	GO:0016757
PAU023379.1	GO:0016020	GO:0031224	GO:0044425	GO:0016021	GO:0022857	GO:0005215	GO:0022891	GO:0022892	GO:0006810	GO:0051234	GO:0051179
PAU016405.1	GO:0005623	GO:0044464	GO:0022857	GO:0005215	GO:0022891	GO:0022892	GO:0008320	GO:0022884	GO:0008565	GO:0006810	GO:0051234	GO:0051179	GO:0071702	GO:0006886	GO:0034613	GO:0070727	GO:0046907	GO:0051649	GO:0033036	GO:0051641	GO:0015031	GO:0045184	GO:0008104
PAU016946.1	GO:0043227	GO:0043231	GO:0043226	GO:0043229	GO:0005622	GO:0044424	GO:0005623	GO:0044464	GO:0016628	GO:0016491	GO:0016627	GO:0003824	GO:0003677	GO:0005488	GO:1901363	GO:0097159	GO:0001071	GO:0003676	GO:0044238	GO:0044271	GO:1901362	GO:0018130	GO:0019438	GO:0034654	GO:0008152	GO:0044237	GO:0006351	GO:0032774	GO:0097659	GO:0006807	GO:0009058	GO:1901576	GO:0044249	GO:1901360	GO:0009987	GO:0071704	GO:0046483	GO:0034641	GO:0006139	GO:0006725	GO:0034645	GO:0009059	GO:0016070	GO:0044260	GO:0090304	GO:0043170	GO:0010467
PAU004740.1	GO:0016020	GO:0043227	GO:0043231	GO:0043226	GO:0043229	GO:0005622	GO:0044424	GO:0005623	GO:0044464	GO:0043167	GO:0043169	GO:0046872	GO:0005488
PAU000555.1	GO:0003824	GO:0016740	GO:0016301	GO:0016773	GO:0004672	GO:0016772
PAU011884.1	GO:0043234	GO:0032991	GO:0003824	GO:0043167	GO:0043169	GO:0004721	GO:0042578	GO:0016791	GO:0016788	GO:0005488	GO:0016787	GO:0044238	GO:0008152	GO:0044237	GO:0006464	GO:0036211	GO:0043412	GO:0009987	GO:0071704	GO:0019538	GO:0050789	GO:0044267	GO:0065007	GO:0044260	GO:0043170
PAU022427.1	GO:0048037	GO:0016491	GO:0016645	GO:0003824	GO:0050662	GO:0005488	GO:0008152
PAU030493.1	GO:0043227	GO:0043231	GO:0043226	GO:0043229	GO:0005622	GO:0044424	GO:0005623	GO:0044464	GO:0004673	GO:0016775	GO:0003824	GO:0060089	GO:0016740	GO:0032559	GO:0030554	GO:0016301	GO:0016773	GO:0004672	GO:0004871	GO:0016772	GO:0036094	GO:0000166	GO:1901265	GO:0032553	GO:0032555	GO:0017076	GO:0097367	GO:0005488	GO:1901363	GO:0097159	GO:0050896	GO:0044763	GO:0044238	GO:0007154	GO:0006796	GO:0044699	GO:0006793	GO:0008152	GO:0044237	GO:0006468	GO:0016310	GO:0051716	GO:0007165	GO:0044700	GO:0006464	GO:0036211	GO:0043412	GO:0050794	GO:0023052
PAU023301.1	GO:0044444	GO:0005737	GO:0031982	GO:0031410	GO:0043226	GO:0043229	GO:0005622	GO:0044424	GO:0005623	GO:0044464	GO:0003824	GO:0016810	GO:0070011	GO:0008233	GO:0016787	GO:0008152	GO:0042445	GO:0010817	GO:0065008	GO:0050789	GO:0065007	GO:0048583
PAU030857.1	GO:0009536	GO:0044444	GO:0005737	GO:0043227	GO:0043231	GO:0043226	GO:0043229	GO:0005622	GO:0044424	GO:0005623	GO:0044464	GO:0016491	GO:0016829	GO:0016830	GO:0003824	GO:0016831	GO:0044710	GO:0044699	GO:0008152	GO:0044237	GO:0009058	GO:0044249	GO:0009987	GO:0071704	GO:0043094
PAU028760.1	GO:0003824	GO:0032559	GO:0030554	GO:0036094	GO:0000166	GO:1901265	GO:0032553	GO:0032555	GO:0017076	GO:0097367	GO:0016879	GO:0016874	GO:0005488	GO:1901363	GO:0097159	GO:0044281	GO:0009064	GO:1901605	GO:0044763	GO:0044710	GO:0006082	GO:0043436	GO:0019752	GO:0044238	GO:0044699	GO:0006520	GO:0008152	GO:0044237	GO:1901564	GO:0006807	GO:0009066	GO:0009987	GO:0071704	GO:0034641	GO:0043603
PAU028641.1	GO:0016628	GO:0016491	GO:0016627	GO:0003824	GO:0008152
PAU005686.1	GO:0043227	GO:0043231	GO:0043226	GO:0043229	GO:0005622	GO:0044424	GO:0005623	GO:0044464
PAU000019.1	GO:0003824	GO:0060089	GO:0016740	GO:0004674	GO:0032559	GO:0030554	GO:0016301	GO:0016773	GO:0004672	GO:0004871	GO:0016772	GO:0036094	GO:0000166	GO:1901265	GO:0032553	GO:0032555	GO:0017076	GO:0097367	GO:0004702	GO:0005057	GO:0005488	GO:1901363	GO:0097159	GO:0044238	GO:0008152	GO:0044237	GO:0006464	GO:0036211	GO:0043412	GO:0009987	GO:0071704	GO:0019538	GO:0044267	GO:0044260	GO:0043170
PAU020403.1	GO:0016020	GO:0005215	GO:0016491	GO:0003824	GO:0006810	GO:0051234	GO:0051179
PAU025510.1	GO:0003677	GO:0005488	GO:1901363	GO:0097159	GO:0003676	GO:0050896	GO:0009628	GO:0009314	GO:0009416	GO:0044238	GO:0044271	GO:1901362	GO:0018130	GO:0019438	GO:0034654	GO:0008152	GO:0044237	GO:0006351	GO:0032774	GO:0097659	GO:0006807	GO:0009642	GO:0009058	GO:1901576	GO:0044249	GO:1901360	GO:0009987	GO:0071704	GO:0046483	GO:0034641	GO:0006139	GO:0006725	GO:0034645	GO:0009059	GO:0016070	GO:0044260	GO:0090304	GO:0043170	GO:0010467
PAU005985.1	GO:0043167	GO:0043169	GO:0046872	GO:0005488
PAU021545.1	GO:0003824	GO:0016740	GO:0032559	GO:0030554	GO:0016301	GO:0016773	GO:0004672	GO:0016772	GO:0036094	GO:0000166	GO:1901265	GO:0004540	GO:0032553	GO:0032555	GO:0017076	GO:0097367	GO:0004518	GO:0016788	GO:0005488	GO:1901363	GO:0097159	GO:0016787	GO:0044238	GO:0008152	GO:0044237	GO:0006464	GO:0036211	GO:0006807	GO:0043412	GO:1901360	GO:0009987	GO:0071704	GO:0046483	GO:0019538	GO:0034641	GO:0044267	GO:0006139	GO:0006725	GO:0016070	GO:0044260	GO:0090304	GO:0043170	GO:0006396	GO:0010467
PAU024655.1	GO:0034357	GO:0009521	GO:0016020	GO:0044436	GO:0044425	GO:0009579	GO:0009523	GO:0043234	GO:0005622	GO:0044424	GO:0005623	GO:0044464	GO:0032991	GO:0043167	GO:0043169	GO:0046872	GO:0005488	GO:0008152	GO:0044237	GO:0009987
PAU017006.1	GO:0016020	GO:0009536	GO:0044444	GO:0005737	GO:0043227	GO:0043231	GO:0043226	GO:0043229	GO:0005622	GO:0044424	GO:0005623	GO:0044464	GO:0070566	GO:0003824	GO:0016740	GO:0016772	GO:0016779	GO:0050896	GO:0042221	GO:0008152	GO:0044237	GO:0006790	GO:0009987	GO:0010035	GO:0010038
PAU025436.1	GO:0003824	GO:0016740	GO:0016301	GO:0016773	GO:0004672	GO:0016772	GO:0009987	GO:0032502	GO:0022414	GO:0003006
PAU005469.1	GO:0048037	GO:0016491	GO:0003824	GO:0016614	GO:0016616	GO:0005488	GO:0008152
PAU021619.1	GO:0050896	GO:0042221	GO:0010033	GO:1901700	GO:0009743
PAU027331.1	GO:0016491	GO:0003824	GO:0008233	GO:0016787	GO:0008152
PAU009089.1	GO:0009507	GO:0044434	GO:0009579	GO:0031976	GO:0031984	GO:0009534	GO:0044435	GO:0009536	GO:0044422	GO:0044444	GO:0005737	GO:0043227	GO:0044446	GO:0043231	GO:0043226	GO:0043229	GO:0005622	GO:0044424	GO:0005623	GO:0044464	GO:0003824	GO:0070011	GO:0008233	GO:0016787	GO:0050896	GO:0044763	GO:0044238	GO:0007154	GO:0044699	GO:0008152	GO:0051716	GO:0007165	GO:0044700	GO:0050794	GO:0023052	GO:0009987	GO:0071704	GO:0019538	GO:0050789	GO:0065007	GO:0043170
PAU020139.3	GO:0016020	GO:0031224	GO:0044425	GO:0031090	GO:0044422	GO:0043227	GO:0043226	GO:0022857	GO:0005215	GO:0022804	GO:0005275	GO:0022891	GO:0022892
PAU027187.1	GO:0043227	GO:0043231	GO:0043226	GO:0043229	GO:0005622	GO:0044424	GO:0005623	GO:0044464	GO:0005488	GO:1901363	GO:0097159	GO:0003676
PAU000813.1	GO:0000785	GO:0044422	GO:0044427	GO:0005694	GO:0043227	GO:0044446	GO:0043228	GO:0043232	GO:0043231	GO:0043226	GO:0043229	GO:0005622	GO:0044424	GO:0005623	GO:0044464	GO:0032991	GO:0005488	GO:1901363	GO:0097159	GO:0003676	GO:0034728	GO:0071824	GO:0009987	GO:0071822	GO:0006325	GO:0051276	GO:0043933	GO:0016043	GO:0006996	GO:0071840
PAU012622.3	GO:0005623	GO:0044464	GO:0022857	GO:0005215	GO:0022804	GO:0015291	GO:0006810	GO:0051234	GO:0051179	GO:0032502	GO:0022414	GO:0003006
PAU030986.1	GO:0003824	GO:0016740	GO:0046527	GO:0035251	GO:0016758	GO:0008194	GO:0016757	GO:0050896	GO:0009628	GO:0042221	GO:0006950	GO:0006970	GO:0008152	GO:0044237	GO:0070887	GO:0051716	GO:0009987
PAU019642.1	GO:0043227	GO:0043231	GO:0043226	GO:0043229	GO:0005622	GO:0044424	GO:0005623	GO:0044464
PAU006842.4	GO:0003677	GO:0005488	GO:1901363	GO:0097159	GO:0003676
PAU006002.1	GO:0050896	GO:0009628
PAU018175.1	GO:0003824	GO:0016740
PAU030236.1	GO:0003824	GO:0016740	GO:0016301	GO:0016773	GO:0004672	GO:0016772
PAU019659.1	GO:0043167	GO:0043169	GO:0046872	GO:0005488
PAU006811.1	GO:0044422	GO:0044432	GO:0005783	GO:0044444	GO:0005737	GO:0043227	GO:0012505	GO:0044446	GO:0043231	GO:0043226	GO:0043229	GO:0005622	GO:0044424	GO:0005623	GO:0044464	GO:0016628	GO:0016491	GO:0016627	GO:0003824	GO:0032559	GO:0030554	GO:0036094	GO:0000166	GO:1901265	GO:0032553	GO:0032555	GO:0017076	GO:0097367	GO:0005488	GO:1901363	GO:0097159	GO:0050896	GO:0008152
PAU013299.1	GO:0044435	GO:0009536	GO:0044422	GO:0044444	GO:0005737	GO:0009532	GO:0043227	GO:0044446	GO:0043231	GO:0043226	GO:0043229	GO:0005622	GO:0044424	GO:0005623	GO:0044464	GO:0003824
PAU011673.1	GO:0016020	GO:0031090	GO:0044422	GO:0043227	GO:0043226	GO:0022857	GO:0005215	GO:0022804	GO:0005275	GO:0022891	GO:0022892
PAU021942.1	GO:0048037	GO:0003824	GO:0016769	GO:0008483	GO:0016740	GO:0005488
PAU030770.1	GO:0009536	GO:0044444	GO:0005737	GO:0043227	GO:0043231	GO:0043226	GO:0043229	GO:0005622	GO:0044424	GO:0005623	GO:0044464	GO:0003824	GO:0016740	GO:0016758	GO:0016757	GO:0008378	GO:0050896	GO:0009628	GO:0006950
PAU025557.2	GO:0009536	GO:0044444	GO:0005737	GO:0043227	GO:0043231	GO:0043226	GO:0043229	GO:0005622	GO:0044424	GO:0005623	GO:0044464	GO:0003824	GO:0016740	GO:0016301	GO:0016772	GO:0016776	GO:0044281	GO:0006753	GO:0055086	GO:0044763	GO:0044710	GO:0006082	GO:0043436	GO:0019752	GO:0019637	GO:0044238	GO:0006796	GO:0044699	GO:0006793	GO:0006520	GO:0008152	GO:0044237	GO:1901564	GO:0006807	GO:0006220	GO:0009117	GO:0072527	GO:1901360	GO:0009987	GO:0071704	GO:0046483	GO:0034641	GO:0006139	GO:0006725
PAU024336.1	GO:0050896	GO:0042221	GO:0010033	GO:0006950	GO:0009719	GO:1901700	GO:0034285	GO:0009743
PAU028542.1	GO:0043167	GO:0043169	GO:0046872	GO:0046914	GO:0005488
PAU006683.1	GO:0003824	GO:0016740
PAU012730.1	GO:0043227	GO:0043231	GO:0043226	GO:0043229	GO:0005622	GO:0044424	GO:0005623	GO:0044464	GO:0048037	GO:0003824	GO:0016769	GO:0043167	GO:0008483	GO:0016740	GO:0043169	GO:0046872	GO:0046914	GO:0005488	GO:0050896	GO:0009628	GO:0044281	GO:0009064	GO:0006950	GO:1901605	GO:0006970	GO:0006560	GO:0044712	GO:1901606	GO:0044763	GO:0044710	GO:0006082	GO:0043436	GO:1901565	GO:0006527	GO:0009065	GO:0009063	GO:0019752	GO:0006972	GO:0044238	GO:0016054	GO:0044282	GO:0046395	GO:0044248	GO:0044699	GO:0006520	GO:0008152	GO:0044237	GO:0009056	GO:1901564
PAU013790.2	GO:0004180	GO:0008238	GO:0003824	GO:0070011	GO:0008233	GO:0016787
PAU012896.1	GO:0016491	GO:0003824	GO:0008152
PAU000931.1	GO:0044422	GO:0043227	GO:0044446	GO:0043231	GO:0043226	GO:0031981	GO:0043233	GO:0070013	GO:0031974	GO:0043229	GO:0005622	GO:0044424	GO:0005623	GO:0044464	GO:0044428	GO:0005634	GO:0005515	GO:0003677	GO:0005488	GO:1901363	GO:0097159	GO:0003676	GO:0044238	GO:0044271	GO:1901362	GO:0018130	GO:0019438	GO:0034654	GO:0008152	GO:0044237	GO:0006351	GO:0032774	GO:0097659	GO:0006807	GO:0009058	GO:1901576	GO:0044249	GO:1901360	GO:0009987	GO:0071704	GO:0046483	GO:0034641	GO:0006139	GO:0006725	GO:0034645	GO:0009059	GO:0016070	GO:0044260	GO:0090304
PAU027033.1	GO:0016491	GO:0003824	GO:0043167	GO:0043169	GO:0005506	GO:0046872	GO:0046914	GO:0004497	GO:0005488
PAU000375.1	GO:0009536	GO:0044444	GO:0005737	GO:0043227	GO:0043231	GO:0043226	GO:0043229	GO:0005622	GO:0044424	GO:0005623	GO:0044464	GO:0070566	GO:0003824	GO:0016740	GO:0032559	GO:0030554	GO:0016772	GO:0036094	GO:0000166	GO:1901265	GO:0032553	GO:0032555	GO:0017076	GO:0097367	GO:0016779	GO:0005488	GO:1901363	GO:0097159	GO:0006091	GO:0044763	GO:0044710	GO:0005977	GO:0006112	GO:0044238	GO:0005976	GO:0044262	GO:0005975	GO:0044699	GO:0008152	GO:0044237	GO:0044723	GO:0005982	GO:0044264	GO:0006073	GO:0044042	GO:0009987	GO:0071704	GO:0015980	GO:0055114
PAU007202.1	GO:0044444	GO:0005737	GO:0005622	GO:0044424	GO:0005623	GO:0044464	GO:0003824	GO:0043167	GO:0043169	GO:0046872	GO:0070011	GO:0008233	GO:0005488	GO:0016787	GO:0050896	GO:0009628	GO:0042221	GO:0010033	GO:0006950	GO:0006970	GO:0009314	GO:0009719	GO:0009725	GO:0009416	GO:0006972	GO:0044238	GO:0008152	GO:0009639	GO:0071704	GO:0019538	GO:0043170
PAU013114.1	GO:0016491	GO:0003824	GO:0043167	GO:0043169	GO:0005506	GO:0046872	GO:0046914	GO:0005488	GO:0008152
PAU012957.1	GO:0043227	GO:0043231	GO:0043226	GO:0043229	GO:0005622	GO:0044424	GO:0005623	GO:0044464	GO:0050896	GO:0009628	GO:0042221	GO:0010033	GO:0006950	GO:0006970	GO:0009719	GO:0009725	GO:0050794	GO:0050789	GO:0065007	GO:0006355	GO:1903506	GO:2001141	GO:0009889	GO:0051252	GO:0010556	GO:2000112	GO:0031326	GO:0019219	GO:0031323	GO:0051171	GO:0080090	GO:0019222	GO:0010468	GO:0060255
PAU003125.1	GO:0005623	GO:0044464
PAU029551.1	GO:0034357	GO:0009521	GO:0016020	GO:0031224	GO:0044436	GO:0044425	GO:0009507	GO:0044434	GO:0009579	GO:0031976	GO:0031984	GO:0009534	GO:0044435	GO:0009536	GO:0044422	GO:0044444	GO:0005737	GO:0043227	GO:0044446	GO:0043234	GO:0043231	GO:0043226	GO:0043229	GO:0005622	GO:0044424	GO:0005623	GO:0044464	GO:0032991	GO:0046906	GO:0005488	GO:1901363	GO:0097159	GO:0006091	GO:0044238	GO:0008152	GO:0044237	GO:0006464	GO:0036211	GO:0043412	GO:0009987	GO:0071704	GO:0019538	GO:0044267	GO:0044260	GO:0043170
PAU006282.1	GO:0043227	GO:0043231	GO:0043226	GO:0043229	GO:0005622	GO:0044424	GO:0005623	GO:0044464	GO:0003824	GO:0032559	GO:0030554	GO:0036094	GO:0000166	GO:1901265	GO:0032553	GO:0032555	GO:0017076	GO:0097367	GO:0016875	GO:0016876	GO:0016874	GO:0004812	GO:0005488	GO:1901363	GO:0097159	GO:0050896	GO:0044281	GO:0042221	GO:0044763	GO:0044710	GO:0006082	GO:0043436	GO:0019752	GO:0044238	GO:0044699	GO:0006520	GO:0008152	GO:0044237	GO:1901564	GO:0006807	GO:0009058	GO:1901576	GO:0044249	GO:1901360	GO:0009987	GO:0071704	GO:0046483	GO:0019538	GO:0034641
PAU000543.2	GO:0003824	GO:0016814	GO:0016810	GO:0016787	GO:0044281	GO:0006753	GO:0055086	GO:0044763	GO:0044710	GO:0019637	GO:0090407	GO:1901293	GO:0044238	GO:0044271	GO:1901362	GO:0018130	GO:0019438	GO:0034654	GO:0006796	GO:0044699	GO:0006793	GO:0008152	GO:0044711	GO:0044237	GO:0006807	GO:0009058	GO:1901576	GO:0044249	GO:1901360	GO:0009987	GO:0071704	GO:0046483	GO:0034641	GO:0006139	GO:0006725	GO:0009126	GO:0009127	GO:0009124	GO:0009123
PAU007175.1	GO:0042579	GO:0044444	GO:0005737	GO:0043227	GO:0043231	GO:0043226	GO:0043229	GO:0005622	GO:0044424	GO:0005623	GO:0044464	GO:0003824	GO:0016405	GO:0016877	GO:0016874	GO:0044281	GO:0044763	GO:0044710	GO:0006082	GO:0043436	GO:0019752	GO:0044238	GO:0044262	GO:0005975	GO:0032787	GO:0044699	GO:0008152	GO:0044237	GO:0009987	GO:0071704
PAU018320.1	GO:0003824	GO:0016863	GO:0043167	GO:0043169	GO:0016860	GO:0016853	GO:0005488	GO:0044763	GO:0044710	GO:0044238	GO:0044271	GO:1901362	GO:0018130	GO:0019438	GO:0006720	GO:0044699	GO:0008152	GO:0044255	GO:0006629	GO:0044237	GO:1901564	GO:0006778	GO:0033013	GO:0006807	GO:0051188	GO:0006779	GO:0033014	GO:0009058	GO:1901576	GO:0044249	GO:1901360	GO:0009987	GO:0071704	GO:0046483	GO:0034641	GO:1901566	GO:0006725	GO:0051186
PAU018236.3	GO:0003824	GO:0016879	GO:0016874	GO:0050896	GO:0009628	GO:0031669	GO:0031668	GO:0071496	GO:0031667	GO:0009267	GO:0042594	GO:0009991	GO:0009605	GO:0006950	GO:0009314	GO:0044763	GO:0044765	GO:1902578	GO:0009416	GO:0007154	GO:0006810	GO:0006811	GO:0044699	GO:0006820	GO:0051234	GO:0009639	GO:0051179	GO:0051716	GO:0033554	GO:0015698	GO:0050801	GO:0009987	GO:0048878	GO:0065008	GO:0042592	GO:0065007
PAU019106.1	GO:0005623	GO:0044464	GO:0003824	GO:0070011	GO:0008233	GO:0016787	GO:0044238	GO:0008152	GO:0071704	GO:0019538	GO:0043170
PAU000829.1	GO:0016491	GO:0003824	GO:0043167	GO:0043169	GO:0046872	GO:0046914	GO:0005488
PAU001412.1	GO:0050896	GO:0009628
PAU009932.1	GO:0003824	GO:0016740	GO:0004674	GO:0032559	GO:0030554	GO:0016301	GO:0016773	GO:0004672	GO:0016772	GO:0036094	GO:0000166	GO:1901265	GO:0032553	GO:0032555	GO:0017076	GO:0097367	GO:0005488	GO:1901363	GO:0097159	GO:0044238	GO:0008152	GO:0044237	GO:0006464	GO:0036211	GO:0043412	GO:0009987	GO:0071704	GO:0019538	GO:0044267	GO:0044260	GO:0043170
PAU017110.1	GO:0003824	GO:0036094	GO:0000166	GO:1901265	GO:0005488	GO:1901363	GO:0097159
PAU023520.1	GO:0043227	GO:0043231	GO:0043226	GO:0043229	GO:0005622	GO:0044424	GO:0005623	GO:0044464	GO:0005515	GO:0005488	GO:0050896	GO:0042221	GO:0010033	GO:0044763	GO:0009719	GO:0009725	GO:0007154	GO:0009755	GO:0032870	GO:0071495	GO:0044699	GO:0071310	GO:0070887	GO:0051716	GO:0007165	GO:0044700	GO:0050794	GO:0023052	GO:0009987	GO:0050789	GO:0065007
PAU003650.1	GO:0016491	GO:0003824
PAU010037.1	GO:0034357	GO:0009521	GO:0016020	GO:0031224	GO:0044436	GO:0044425	GO:0009507	GO:0044434	GO:0009579	GO:0031976	GO:0031984	GO:0009534	GO:0044435	GO:0009536	GO:0044422	GO:0044444	GO:0005737	GO:0043227	GO:0044446	GO:0043234	GO:0043231	GO:0043226	GO:0043229	GO:0005622	GO:0044424	GO:0005623	GO:0044464	GO:0032991	GO:0046906	GO:0043167	GO:0043169	GO:0005488	GO:1901363	GO:0097159	GO:0006091	GO:0044238	GO:0008152	GO:0044237	GO:0006464	GO:0036211	GO:0043412	GO:0009987	GO:0071704	GO:0019538	GO:0044267	GO:0044260	GO:0043170
PAU006021.1	GO:0016020	GO:0031224	GO:0044425	GO:0006810	GO:0051234	GO:0051179
PAU004224.1	GO:0003824	GO:0005488
PAU004031.1	GO:0003824	GO:0016740	GO:0004674	GO:0016301	GO:0016773	GO:0004672	GO:0016772
PAU030088.1	GO:0048037	GO:0016829	GO:0016846	GO:0003824	GO:0016769	GO:0008483	GO:0016740	GO:0005488	GO:0044281	GO:0044763	GO:0044710	GO:0006082	GO:0043436	GO:0019752	GO:0044238	GO:0044699	GO:0044283	GO:0006520	GO:0008152	GO:0044711	GO:0044237	GO:1901564	GO:0016053	GO:0046394	GO:0006807	GO:0009058	GO:1901576	GO:0044249	GO:0009987	GO:0071704	GO:1901566	GO:0008652
PAU007194.1	GO:0044444	GO:0005737	GO:0031982	GO:0031410	GO:0043227	GO:0043231	GO:0043226	GO:0043229	GO:0005622	GO:0044424	GO:0005623	GO:0044464	GO:0003824	GO:0008152
PAU008001.1	GO:0043227	GO:0043231	GO:0043226	GO:0043229	GO:0005622	GO:0044424	GO:0005623	GO:0044464
PAU026561.1	GO:0016628	GO:0016491	GO:0016627	GO:0003824	GO:0043167	GO:0043169	GO:0046872	GO:0046914	GO:0005488	GO:0008152
PAU011309.1	GO:0016020	GO:0044425	GO:0043227	GO:0043231	GO:0043226	GO:0043229	GO:0005622	GO:0044424	GO:0005623	GO:0044464	GO:0043167	GO:0043169	GO:0005506	GO:0046872	GO:0046914	GO:0005488	GO:0006091	GO:0008152	GO:0051234	GO:0044237	GO:0051179	GO:0009987
PAU012190.1	GO:0050896	GO:0031669	GO:0031668	GO:0071496	GO:0031667	GO:0009267	GO:0042594	GO:0009991	GO:0048522	GO:0009605	GO:0006950	GO:0048518	GO:0044763	GO:0007154	GO:0044699	GO:0051716	GO:0033554	GO:0050794	GO:0009987	GO:0050789	GO:0065007	GO:0010646
PAU000845.1	GO:0003824
PAU026708.1	GO:0016829	GO:0016846	GO:0003824
PAU025991.1	GO:0003824	GO:0036094	GO:0000166	GO:1901265	GO:0017111	GO:0005488	GO:0016462	GO:0016818	GO:0016817	GO:1901363	GO:0097159	GO:0016787
PAU017577.1	GO:0009987
PAU008509.1	GO:0005488	GO:0008152
PAU001475.1	GO:0016020	GO:0031224	GO:0044425	GO:0003824	GO:0043167	GO:0043169	GO:0046872	GO:0070011	GO:0008233	GO:0005488	GO:0016787	GO:0004175	GO:0044238	GO:0008152	GO:0071704	GO:0019538	GO:0043170
PAU003300.1	GO:0005623	GO:0044464	GO:0022857	GO:0005215	GO:0022891	GO:0022892	GO:0046873	GO:0022890	GO:0008324	GO:0015075	GO:0044763	GO:0044765	GO:1902578	GO:0006810	GO:0006811	GO:0044699	GO:0030001	GO:0051234	GO:0051179	GO:0055085	GO:0006812	GO:0034220	GO:0009987
PAU015578.1	GO:0034357	GO:0016020	GO:0044436	GO:0044425	GO:0009507	GO:0044434	GO:0009579	GO:0031976	GO:0031984	GO:0009534	GO:0009570	GO:0044435	GO:0009536	GO:0044422	GO:0044444	GO:0005737	GO:0009532	GO:0043227	GO:0044446	GO:0043234	GO:0043231	GO:0043226	GO:0043229	GO:0005622	GO:0044424	GO:0005623	GO:0044464	GO:0032991	GO:0046906	GO:0009055	GO:0043167	GO:0043169	GO:0046872	GO:0005488	GO:1901363	GO:0097159	GO:0006091	GO:0044763	GO:0044710	GO:0044699	GO:0008152	GO:0044237	GO:0015979	GO:0019684	GO:0009987	GO:0055114	GO:0022900
PAU019523.1	GO:0003824	GO:0016798	GO:0016787	GO:0008152
PAU015237.3	GO:0044435	GO:0009536	GO:0044422	GO:0044444	GO:0005737	GO:0009532	GO:0043227	GO:0044446	GO:0043231	GO:0043226	GO:0043229	GO:0005622	GO:0044424	GO:0005623	GO:0044464	GO:0003824	GO:0032559	GO:0030554	GO:0036094	GO:0000166	GO:1901265	GO:0032553	GO:0032555	GO:0017076	GO:0097367	GO:0016875	GO:0016876	GO:0016874	GO:0004812	GO:0005488	GO:1901363	GO:0097159	GO:0044281	GO:0044763	GO:0044710	GO:0006082	GO:0043436	GO:0019752	GO:0044238	GO:0044699	GO:0006520	GO:0008152	GO:0044237	GO:1901564	GO:0006807	GO:0009058	GO:1901576	GO:0044249	GO:1901360
PAU020965.1	GO:0016020	GO:0031090	GO:0044422	GO:0043227	GO:0043231	GO:0043226	GO:0043229	GO:0005622	GO:0044424	GO:0005623	GO:0044464	GO:0003824	GO:0043167	GO:0043169	GO:0016860	GO:0046872	GO:0016853	GO:0005488	GO:0044712	GO:0044710	GO:0044238	GO:0005975	GO:0044699	GO:0008152	GO:0009056	GO:1901575	GO:0019321	GO:0044723	GO:0071704	GO:0005996	GO:0006007	GO:0019320	GO:0046365	GO:0019318	GO:0044724	GO:0006006	GO:0016052
PAU023424.1	GO:0016491	GO:0003824	GO:0008152
PAU023331.1	GO:0016020	GO:0031224	GO:0044425	GO:0071705	GO:0044765	GO:1902578	GO:0006810	GO:0006811	GO:0044699	GO:0006820	GO:0051234	GO:0051179	GO:0015849	GO:0046942	GO:0015711	GO:0006865	GO:0071702
PAU020226.1	GO:0016020	GO:0031224	GO:0044425	GO:0022857	GO:0005215	GO:0022891	GO:0022892	GO:0008324	GO:0015075	GO:0071705	GO:0044765	GO:1902578	GO:0006810	GO:0006811	GO:0044699	GO:0006820	GO:0051234	GO:0051179	GO:0006812	GO:0015698	GO:0015672
PAU030278.1	GO:0003824	GO:0016740	GO:0016757
PAU006110.1	GO:0005623	GO:0044464	GO:0071705	GO:0042886	GO:0044765	GO:1902578	GO:0015833	GO:0006810	GO:0044699	GO:0051234	GO:0051179	GO:0071702
PAU012733.1	GO:0005488	GO:1901363	GO:0097159	GO:0003723	GO:0003676	GO:0002376
PAU009825.1	GO:0005623	GO:0044464	GO:0071705	GO:0042886	GO:0044765	GO:1902578	GO:0015833	GO:0006810	GO:0044699	GO:0051234	GO:0051179	GO:0071702
PAU029596.1	GO:0003824	GO:0016740
PAU015649.1	GO:0044435	GO:0009536	GO:0044422	GO:0044444	GO:0005737	GO:0009532	GO:0043227	GO:0044446	GO:0043231	GO:0043226	GO:0043229	GO:0005622	GO:0044424	GO:0005623	GO:0044464	GO:0048037	GO:0003824	GO:0016769	GO:0008483	GO:0016740	GO:0005488	GO:0050896	GO:0044281	GO:0042221	GO:0006563	GO:1901605	GO:0044763	GO:0044710	GO:0006082	GO:0043436	GO:0019752	GO:0044238	GO:0044699	GO:0006520	GO:0008152	GO:0009069	GO:0044237	GO:1901564	GO:0006807	GO:0009987	GO:0071704	GO:0010035	GO:0010038
PAU009688.1	GO:0005618	GO:0030312	GO:0071944	GO:0005623	GO:0044464	GO:0015925	GO:0030246	GO:0003824	GO:0043167	GO:0004553	GO:0016798	GO:0005488	GO:0016787	GO:0044238	GO:0008152
PAU024730.1	GO:0016020	GO:0031090	GO:0044422	GO:0043227	GO:0043231	GO:0043226	GO:0043229	GO:0005622	GO:0044424	GO:0005623	GO:0044464	GO:0016491	GO:0003824	GO:0043167	GO:0016639	GO:0016638	GO:0043169	GO:0032559	GO:0030554	GO:0036094	GO:0000166	GO:1901265	GO:0046872	GO:0046914	GO:0032553	GO:0032555	GO:0017076	GO:0097367	GO:0005488	GO:1901363	GO:0097159	GO:0050896	GO:0009628	GO:0044281	GO:0042221	GO:0006950	GO:0006970	GO:0044763	GO:0044710	GO:0006082	GO:0043436	GO:0019752	GO:0044699	GO:0008152	GO:0044237	GO:0009987	GO:0071704	GO:0010035	GO:0010038
PAU016471.3	GO:0005488
PAU015052.1	GO:0016020	GO:0031090	GO:0044422	GO:0043227	GO:0043226	GO:0022857	GO:0005215	GO:0022804	GO:0015291	GO:0050896	GO:0042221	GO:0015893	GO:0042493	GO:0044763	GO:0044710	GO:0044765	GO:1902578	GO:0006810	GO:0044699	GO:0008152	GO:0051234	GO:0044237	GO:0051179	GO:0044702	GO:1901360	GO:0009987	GO:0071704	GO:0032504	GO:0048609	GO:0048229	GO:0019748	GO:0000003	GO:0009698	GO:0006725	GO:0044767	GO:0007275	GO:0044707	GO:0032501	GO:0032502	GO:0022414
PAU017626.1	GO:0005623	GO:0044464	GO:0003824	GO:0016740	GO:0005488	GO:0044712	GO:0044763	GO:0044710	GO:1901361	GO:0044238	GO:0044699	GO:0008152	GO:0044255	GO:0006629	GO:0044237	GO:0009056	GO:1901575	GO:0016042	GO:0030258	GO:0008202	GO:1901360	GO:0009987	GO:0071704
PAU002885.1	GO:0016020	GO:0031224	GO:0044425
PAU014981.2	GO:0009507	GO:0044434	GO:0009579	GO:0031976	GO:0031984	GO:0009534	GO:0044435	GO:0009536	GO:0044422	GO:0044444	GO:0005737	GO:0043227	GO:0044446	GO:0043231	GO:0043226	GO:0043229	GO:0005622	GO:0044424	GO:0005623	GO:0044464
PAU006925.1	GO:0009536	GO:0044444	GO:0005737	GO:0043227	GO:0043231	GO:0043226	GO:0043229	GO:0005622	GO:0044424	GO:0005623	GO:0044464	GO:0003824	GO:0016740	GO:0032559	GO:0030554	GO:0016301	GO:0016772	GO:0036094	GO:0000166	GO:1901265	GO:0032553	GO:0032555	GO:0017076	GO:0097367	GO:0005488	GO:1901363	GO:0097159	GO:0044238	GO:0008152	GO:0044237	GO:0006464	GO:0036211	GO:0043412	GO:0009987	GO:0071704	GO:0019538	GO:0044267	GO:0044260	GO:0043170
PAU003779.1	GO:0044444	GO:0005737	GO:0031982	GO:0031410	GO:0031988	GO:0043227	GO:0012505	GO:0043231	GO:0043226	GO:0043229	GO:0005622	GO:0044424	GO:0005623	GO:0044464	GO:0003824	GO:0036094	GO:0005515	GO:0000166	GO:1901265	GO:0032553	GO:0032555	GO:0017076	GO:0097367	GO:0019899	GO:0005488	GO:1901363	GO:0097159	GO:0032561	GO:0019001	GO:0050896	GO:0044763	GO:0007154	GO:0006810	GO:0044699	GO:0051234	GO:0051179	GO:0051716	GO:0007165	GO:0044700	GO:0048588	GO:0044702	GO:0050794	GO:0023052	GO:0048589	GO:0051704	GO:0009987	GO:0048869	GO:0048468	GO:0016049
PAU026130.1	GO:0000785	GO:0044422	GO:0044427	GO:0005694	GO:0043227	GO:0044446	GO:0043228	GO:0043232	GO:0043231	GO:0043226	GO:0043229	GO:0005622	GO:0044424	GO:0005623	GO:0044464	GO:0032991	GO:0005488	GO:1901363	GO:0097159	GO:0003676	GO:0044238	GO:0044271	GO:1901362	GO:0018130	GO:0019438	GO:0034654	GO:0008152	GO:0044237	GO:0034728	GO:0071824	GO:0006351	GO:0032774	GO:0097659	GO:0006807	GO:0009058	GO:1901576	GO:0044249	GO:1901360	GO:0009987	GO:0071704	GO:0046483	GO:0034641	GO:0071822	GO:0006139	GO:0006725	GO:0034645	GO:0009059	GO:0016070	GO:0044260
PAU000754.1	GO:0043227	GO:0043231	GO:0043226	GO:0043229	GO:0005622	GO:0044424	GO:0005623	GO:0044464	GO:0050896	GO:0042221	GO:0010033	GO:0044238	GO:0044248	GO:0008152	GO:0044237	GO:0009056	GO:1901575	GO:0032446	GO:0006464	GO:0036211	GO:0043412	GO:0070647	GO:0009987	GO:0071704	GO:0019538	GO:0044267	GO:0019941	GO:0043632	GO:0051603	GO:0006508	GO:0030163	GO:0044257	GO:0044265	GO:0044260	GO:0009057	GO:0032502	GO:0043170
PAU000609.1	GO:0016020
PAU007246.1	GO:0005488	GO:0044699	GO:0048367	GO:0044767	GO:0007275	GO:0044707	GO:0032501	GO:0048827	GO:0048731	GO:0048856	GO:0032502
PAU017130.1	GO:0016020	GO:0071705	GO:0042886	GO:0044765	GO:1902578	GO:0015833	GO:0006810	GO:0044699	GO:0051234	GO:0051179	GO:0071702
PAU021197.1	GO:0015630	GO:0005856	GO:0043228	GO:0043232	GO:0043226	GO:0043229	GO:0005622	GO:0044424	GO:0005623	GO:0044464	GO:0032991	GO:0003824	GO:0036094	GO:0000166	GO:1901265	GO:0032553	GO:0032555	GO:0017076	GO:0097367	GO:0017111	GO:0005488	GO:0016462	GO:0016818	GO:0016817	GO:1901363	GO:0097159	GO:0032561	GO:0016787	GO:0019001	GO:0044281	GO:0006753	GO:0055086	GO:0009144	GO:0009205	GO:0009199	GO:0009141	GO:0044712	GO:0044763	GO:0044710	GO:0019637	GO:1901361	GO:0044238	GO:0044270	GO:0046700	GO:0009143	GO:0009146	GO:0009203	GO:0009207	GO:0046434
PAU018219.1	GO:0044444	GO:0005737	GO:0015630	GO:0005856	GO:0043228	GO:0043232	GO:0043226	GO:0043229	GO:0005622	GO:0044424	GO:0005623	GO:0044464	GO:0015631	GO:0005515	GO:0008092	GO:0005488	GO:0044763	GO:0006810	GO:0044699	GO:0051234	GO:0051179	GO:0071702	GO:0000911	GO:0009987	GO:0000281	GO:1902410	GO:0061640	GO:0032506	GO:1903047	GO:0000278	GO:0000910	GO:0051301	GO:0022402	GO:0022607	GO:0007049	GO:0016043	GO:0044085	GO:0071840	GO:0033036	GO:0015031	GO:0045184	GO:0008104
PAU014962.2	GO:0005623	GO:0044464	GO:0022857	GO:0005215	GO:0015604	GO:0003824	GO:0032559	GO:0030554	GO:0036094	GO:0000166	GO:1901265	GO:0032553	GO:0032555	GO:0017076	GO:0097367	GO:0017111	GO:0005488	GO:0016462	GO:0016818	GO:0016817	GO:1901363	GO:0097159	GO:0016787	GO:0050896	GO:0009628	GO:0044281	GO:0042221	GO:0010033	GO:0006950	GO:0006753	GO:0055086	GO:0006970	GO:0009144	GO:0009205	GO:0009199	GO:0009141	GO:0044712	GO:0044763	GO:0044710	GO:0009719	GO:0009725	GO:0019637	GO:1901361	GO:0044238	GO:0044270	GO:0046700	GO:0009143	GO:0009146	GO:0009203
PAU021953.1	GO:0003824	GO:0016787
PAU015534.1	GO:0003824	GO:0016740	GO:0032559	GO:0030554	GO:0016301	GO:0016773	GO:0004672	GO:0016772	GO:0036094	GO:0000166	GO:1901265	GO:0032553	GO:0032555	GO:0017076	GO:0097367	GO:0005488	GO:1901363	GO:0097159	GO:0044238	GO:0008152	GO:0044237	GO:0006464	GO:0036211	GO:0043412	GO:0009987	GO:0071704	GO:0019538	GO:0044267	GO:0044260	GO:0043170
PAU026558.1	GO:0005622	GO:0044424	GO:0005623	GO:0044464	GO:0016628	GO:0048037	GO:0016491	GO:0016627	GO:0003824	GO:0043167	GO:0050661	GO:0050662	GO:0043169	GO:0036094	GO:0000166	GO:1901265	GO:0046872	GO:0046914	GO:0005488	GO:1901363	GO:0097159	GO:0044763	GO:0044710	GO:0044238	GO:0006720	GO:0044699	GO:0008152	GO:0044255	GO:0006629	GO:0044237	GO:0009987	GO:0071704
PAU008065.1	GO:0005488	GO:0008152
PAU023844.1	GO:0044444	GO:0005737	GO:0031982	GO:0031410	GO:0043227	GO:0043231	GO:0043226	GO:0043229	GO:0005622	GO:0044424	GO:0005623	GO:0044464	GO:0015925	GO:0003824	GO:0043167	GO:0004553	GO:0016798	GO:0005488	GO:0016787	GO:0044238	GO:0008152
PAU011559.1	GO:0044444	GO:0005737	GO:0031982	GO:0031410	GO:0043226	GO:0043229	GO:0005622	GO:0044424	GO:0005623	GO:0044464	GO:0003824	GO:0016740	GO:0032559	GO:0030554	GO:0016301	GO:0016772	GO:0036094	GO:0000166	GO:1901265	GO:0032553	GO:0032555	GO:0017076	GO:0097367	GO:0005488	GO:1901363	GO:0097159	GO:0044238	GO:0008152	GO:0044237	GO:0006464	GO:0036211	GO:0043412	GO:0009987	GO:0071704	GO:0019538	GO:0044267	GO:0044260	GO:0043170
PAU020286.2	GO:0048037	GO:0060089	GO:0005488	GO:0050896	GO:0009628	GO:0009314	GO:0008152	GO:0023052
PAU017003.1	GO:0003824
PAU024062.1	GO:0022857	GO:0005215	GO:0006810	GO:0051234	GO:0051179
PAU010326.1	GO:0016020	GO:0031224	GO:0044425	GO:0022857	GO:0005215	GO:0016628	GO:0016491	GO:0016627	GO:0003824	GO:0006810	GO:0008152	GO:0051234	GO:0051179	GO:0071702
PAU007765.1	GO:0043227	GO:0043231	GO:0043226	GO:0043229	GO:0005622	GO:0044424	GO:0005623	GO:0044464	GO:0003824	GO:0043167	GO:0016740	GO:0019787	GO:0043169	GO:0046872	GO:0046914	GO:0005488	GO:0044238	GO:0044248	GO:0008152	GO:0044237	GO:0009056	GO:1901575	GO:0032446	GO:0006464	GO:0036211	GO:0043412	GO:0070647	GO:0009987	GO:0071704	GO:0019538	GO:0044267	GO:0019941	GO:0043632	GO:0051603	GO:0006508	GO:0030163	GO:0044257	GO:0044265	GO:0032501	GO:0044260	GO:0009057	GO:0043170
PAU009182.1	GO:0050896
PAU001278.1	GO:0044238	GO:0044271	GO:1901362	GO:0018130	GO:0019438	GO:0034654	GO:0008152	GO:0044237	GO:0006351	GO:0032774	GO:0097659	GO:0006807	GO:0009058	GO:1901576	GO:0044249	GO:1901360	GO:0009987	GO:0071704	GO:0046483	GO:0034641	GO:0006139	GO:0006725	GO:0034645	GO:0009059	GO:0016070	GO:0044260	GO:0090304	GO:0043170	GO:0010467
PAU019631.1	GO:0016829	GO:0016830	GO:0003824	GO:0016831	GO:0044271	GO:0008152	GO:0044237	GO:1901564	GO:0006807	GO:0009058	GO:1901576	GO:0044249	GO:0009987	GO:0071704	GO:0034641	GO:0006596	GO:0006595	GO:0009309	GO:0042401	GO:1901566	GO:0009308	GO:0006576	GO:0044106
PAU002960.1	GO:0043227	GO:0043231	GO:0043226	GO:0043229	GO:0005622	GO:0044424	GO:0005623	GO:0044464	GO:0003677	GO:0005488	GO:1901363	GO:0097159	GO:0001071	GO:0003676	GO:0050896	GO:0009628	GO:0009605	GO:0043473	GO:0043476	GO:0043478	GO:0043479	GO:0043480	GO:0009411	GO:0009314	GO:0009416	GO:0044238	GO:0044271	GO:1901362	GO:0018130	GO:0019438	GO:0034654	GO:0044699	GO:0008152	GO:0044237	GO:0006351	GO:0032774	GO:0097659	GO:0006807	GO:0009058	GO:1901576	GO:0044249	GO:1901360	GO:0009987	GO:0071704	GO:0046483	GO:0034641	GO:0006139	GO:0006725	GO:0034645
PAU011708.1	GO:0044444	GO:0005737	GO:0031982	GO:0031410	GO:0043226	GO:0043229	GO:0005622	GO:0044424	GO:0005623	GO:0044464	GO:0004180	GO:0008238	GO:0003824	GO:0070011	GO:0008233	GO:0016787	GO:0044238	GO:0008152	GO:0071704	GO:0019538	GO:0043170
PAU001910.1	GO:0016020	GO:0031224	GO:0044425	GO:0031090	GO:0044422	GO:0031967	GO:0031975	GO:0019866	GO:0043227	GO:0044446	GO:0043231	GO:0043226	GO:0043229	GO:0005622	GO:0044424	GO:0005623	GO:0044464	GO:0006810	GO:0051234	GO:0051179	GO:0046907	GO:0051649	GO:0051641
PAU006497.1	GO:0016020	GO:0031224	GO:0044425	GO:0044444	GO:0005737	GO:0031982	GO:0031410	GO:0043226	GO:0043229	GO:0005622	GO:0044424	GO:0005623	GO:0044464	GO:0050896	GO:0009628	GO:0042221	GO:0010033	GO:0006950	GO:0006970	GO:0009719	GO:0009725
PAU003652.1	GO:0016491	GO:0003824
PAU006613.1	GO:0016020	GO:0050896	GO:0006950
PAU010838.1	GO:0003824	GO:0016740	GO:0016758	GO:0016757
PAU007357.1	GO:0043234	GO:0005622	GO:0044424	GO:0005623	GO:0044464	GO:0032991	GO:0048037	GO:0016491	GO:0003824	GO:0016614	GO:0016616	GO:0036094	GO:0000166	GO:1901265	GO:0005488	GO:1901363	GO:0097159	GO:0019637	GO:0006796	GO:0006793	GO:0008152	GO:0044237	GO:1901135	GO:0009987	GO:0071704
PAU024918.1	GO:0003824	GO:0032559	GO:0030554	GO:0036094	GO:0000166	GO:1901265	GO:0032553	GO:0032555	GO:0017076	GO:0097367	GO:0016879	GO:0016874	GO:0005488	GO:1901363	GO:0097159	GO:0044238	GO:0008152	GO:0044237	GO:0006464	GO:0036211	GO:0043412	GO:0009987	GO:0071704	GO:0019538	GO:0044267	GO:0044260	GO:0043170
PAU003307.1	GO:0005623	GO:0044464
PAU002191.1	GO:0044422	GO:0043227	GO:0044446	GO:0043231	GO:0043226	GO:0031981	GO:0043233	GO:0070013	GO:0031974	GO:0043229	GO:0005622	GO:0044424	GO:0005623	GO:0044464	GO:0044428	GO:0005634	GO:0003824	GO:0036094	GO:0005515	GO:0000166	GO:1901265	GO:0019899	GO:0017111	GO:0005488	GO:0016462	GO:0016818	GO:0016817	GO:1901363	GO:0097159	GO:0016787	GO:0003676	GO:0008152	GO:0044237	GO:0009987	GO:0071704	GO:0044260	GO:0043170
PAU014035.1	GO:0016020	GO:0043227	GO:0043231	GO:0043226	GO:0043229	GO:0005622	GO:0044424	GO:0005623	GO:0044464
PAU000808.1	GO:0044238	GO:0044271	GO:1901362	GO:0018130	GO:0019438	GO:0034654	GO:0008152	GO:0044237	GO:0006351	GO:0032774	GO:0097659	GO:0006807	GO:0009058	GO:1901576	GO:0044249	GO:1901360	GO:0009987	GO:0071704	GO:0046483	GO:0034641	GO:0006139	GO:0006725	GO:0034645	GO:0009059	GO:0016070	GO:0044260	GO:0090304	GO:0043170	GO:0010467
PAU010797.1	GO:0003824	GO:0032559	GO:0030554	GO:0036094	GO:0000166	GO:1901265	GO:0032553	GO:0032555	GO:0017076	GO:0097367	GO:0017111	GO:0005488	GO:0016462	GO:0016818	GO:0016817	GO:1901363	GO:0097159	GO:0016787
PAU000925.1	GO:0003824	GO:0043167	GO:0060089	GO:0043169	GO:0008081	GO:0004629	GO:0042578	GO:0046872	GO:0004620	GO:0016298	GO:0016788	GO:0005488	GO:0016787	GO:0050896	GO:0044763	GO:0044238	GO:0007154	GO:0044699	GO:0008152	GO:0051716	GO:0007165	GO:0044700	GO:0050794	GO:0023052	GO:0009987	GO:0050789	GO:0065007
PAU019418.1	GO:0009536	GO:0044444	GO:0005737	GO:0043227	GO:0043231	GO:0043226	GO:0043229	GO:0005622	GO:0044424	GO:0005623	GO:0044464
PAU002955.1	GO:0043227	GO:0043231	GO:0043226	GO:0043229	GO:0005622	GO:0044424	GO:0005623	GO:0044464	GO:0003824	GO:0016740	GO:0016741	GO:0044281	GO:0044763	GO:0044710	GO:0044699	GO:0008152	GO:0044237	GO:0009987	GO:0006730
PAU000731.2	GO:0016020	GO:0003824	GO:0016740	GO:0016301	GO:0016772
PAU002875.1	GO:0005488
PAU018188.1	GO:0016020	GO:0022857	GO:0005215	GO:0022891	GO:0022892	GO:0015932	GO:0071705	GO:0044765	GO:1902578	GO:1901264	GO:0015858	GO:0006810	GO:0044699	GO:0051234	GO:0051179	GO:0015931	GO:0071702
PAU029207.1	GO:0016020	GO:0016491	GO:0003824	GO:0016740	GO:0004674	GO:0016301	GO:0016773	GO:0004672	GO:0016772	GO:0036094	GO:0000166	GO:1901265	GO:0005488	GO:1901363	GO:0097159	GO:0008152
PAU018449.2	GO:0043227	GO:0043231	GO:0043226	GO:0043229	GO:0005622	GO:0044424	GO:0005623	GO:0044464	GO:0003824	GO:0016740	GO:0032559	GO:0030554	GO:0016301	GO:0016773	GO:0004396	GO:0016772	GO:0036094	GO:0000166	GO:1901265	GO:0032553	GO:0032555	GO:0017076	GO:0097367	GO:0019200	GO:0005488	GO:1901363	GO:0097159	GO:0050896	GO:0009628	GO:0006950	GO:0006970	GO:0044712	GO:0044710	GO:0044238	GO:0005975	GO:0006796	GO:0044699	GO:0006793	GO:0008152	GO:0044237	GO:0009056	GO:1901575	GO:0044723	GO:0009987	GO:0071704	GO:0005996	GO:0006007	GO:0019320	GO:0046365
PAU009126.1	GO:0043167	GO:0043169	GO:0046872	GO:0005488	GO:1901363	GO:0097159	GO:0003676
PAU022972.2	GO:0003824	GO:0016740	GO:0032559	GO:0030554	GO:0016301	GO:0016773	GO:0004672	GO:0016772	GO:0036094	GO:0000166	GO:1901265	GO:0032553	GO:0032555	GO:0017076	GO:0097367	GO:0005488	GO:1901363	GO:0097159	GO:0050896	GO:0044763	GO:0044238	GO:0007154	GO:0044699	GO:0008152	GO:0044237	GO:0051716	GO:0007165	GO:0044700	GO:0006464	GO:0036211	GO:0043412	GO:0050794	GO:0023052	GO:0009987	GO:0071704	GO:0019538	GO:0050789	GO:0044267	GO:0065007	GO:0044260	GO:0043170
PAU018445.1	GO:0005488
PAU003344.1	GO:0015630	GO:0005856	GO:0043228	GO:0043232	GO:0043226	GO:0043229	GO:0005622	GO:0044424	GO:0005623	GO:0044464	GO:0032991	GO:0003824	GO:0036094	GO:0000166	GO:1901265	GO:0032553	GO:0032555	GO:0017076	GO:0097367	GO:0017111	GO:0005488	GO:0016462	GO:0016818	GO:0016817	GO:1901363	GO:0097159	GO:0032561	GO:0016787	GO:0019001	GO:0044281	GO:0006753	GO:0055086	GO:0009144	GO:0009205	GO:0009199	GO:0009141	GO:0044712	GO:0044763	GO:0044710	GO:0019637	GO:1901361	GO:0044238	GO:0044270	GO:0046700	GO:0009143	GO:0009146	GO:0009203	GO:0009207	GO:0046434
PAU008567.1	GO:0009536	GO:0044444	GO:0005737	GO:0043227	GO:0043231	GO:0043226	GO:0043229	GO:0005622	GO:0044424	GO:0005623	GO:0044464
PAU014798.1	GO:0016020	GO:0022857	GO:0005215	GO:0022891	GO:0022892	GO:0022890	GO:0008324	GO:0015075	GO:0044765	GO:1902578	GO:0006825	GO:0006810	GO:0006811	GO:0044699	GO:0030001	GO:0051234	GO:0051179	GO:0006812	GO:0000041	GO:0009987	GO:0044767	GO:0007275	GO:0044707	GO:0032501	GO:0048513	GO:0048731	GO:0048856	GO:0032502	GO:0022414	GO:0003006
PAU012229.1	GO:0016491	GO:0003824	GO:0016614	GO:0016616	GO:0005488	GO:0008152
PAU000281.1	GO:0003824	GO:0016740	GO:0005488	GO:0008168	GO:0016741	GO:0044281	GO:0044763	GO:0044710	GO:0044238	GO:0044699	GO:0008152	GO:0044237	GO:0006464	GO:0036211	GO:0043412	GO:0009987	GO:0071704	GO:0019538	GO:0044267	GO:0006730	GO:0044260	GO:0008213	GO:0043170
PAU026647.1	GO:0009536	GO:0044444	GO:0005737	GO:0043227	GO:0043231	GO:0043226	GO:0043229	GO:0005622	GO:0044424	GO:0005623	GO:0044464	GO:0003824	GO:0032559	GO:0030554	GO:0036094	GO:0000166	GO:1901265	GO:0032553	GO:0032555	GO:0017076	GO:0097367	GO:0070011	GO:0008233	GO:0017111	GO:0005488	GO:0016462	GO:0016818	GO:0016817	GO:0042623	GO:1901363	GO:0097159	GO:0016787	GO:0016887	GO:0004175	GO:0044238	GO:0008152	GO:0071704	GO:0019538	GO:0043170
PAU004359.3	GO:0016020
PAU026863.1	GO:0016491	GO:0003824	GO:0043167	GO:0043169	GO:0004601	GO:0016684	GO:0005506	GO:0046872	GO:0046914	GO:0016209	GO:0005488	GO:0050896	GO:0006950	GO:0008152
PAU014215.1	GO:0005623	GO:0044464	GO:0030234	GO:0008047	GO:0050790	GO:0050794	GO:0065009	GO:0050789	GO:0065007	GO:0010646	GO:0019220	GO:0051174	GO:0048583	GO:0019219	GO:0031323	GO:0051171	GO:0080090	GO:0019222
PAU012247.1	GO:0016020	GO:0031224	GO:0044425	GO:0006810	GO:0051234	GO:0051179
PAU030378.1	GO:0050896	GO:0006950
PAU010967.1	GO:0016020	GO:0003824	GO:0016740	GO:0032559	GO:0030554	GO:0016301	GO:0016773	GO:0004672	GO:0016772	GO:0036094	GO:0000166	GO:1901265	GO:0032553	GO:0032555	GO:0017076	GO:0097367	GO:0005488	GO:1901363	GO:0097159	GO:0050896	GO:0044763	GO:0044238	GO:0007154	GO:0044699	GO:0008152	GO:0044237	GO:0051716	GO:0007165	GO:0044700	GO:0006464	GO:0036211	GO:0043412	GO:0050794	GO:0023052	GO:0009987	GO:0071704	GO:0019538	GO:0050789	GO:0007166	GO:0007167	GO:0044267	GO:0065007	GO:0044260	GO:0043170
PAU019632.1	GO:0016491	GO:0016645	GO:0003824	GO:0044281	GO:0009064	GO:1901605	GO:0006536	GO:0006560	GO:0044763	GO:0044710	GO:0006082	GO:0043436	GO:0019752	GO:0044238	GO:0044699	GO:0006520	GO:0008152	GO:0044237	GO:1901564	GO:0006807	GO:0043648	GO:1901360	GO:0009987	GO:0071704	GO:0046483
PAU012772.4	GO:0009536	GO:0044444	GO:0005737	GO:0043227	GO:0043231	GO:0043226	GO:0043229	GO:0005622	GO:0044424	GO:0005623	GO:0044464	GO:0003824	GO:0016740	GO:0016301	GO:0016772	GO:0044281	GO:1901615	GO:0044763	GO:0044710	GO:0044699	GO:0008152	GO:0044237	GO:1901360	GO:0009987	GO:0071704	GO:0046483	GO:0006766
PAU017691.1	GO:0003824	GO:0032559	GO:0030554	GO:0036094	GO:0000166	GO:1901265	GO:0032553	GO:0032555	GO:0017076	GO:0097367	GO:0016879	GO:0016874	GO:0005488	GO:1901363	GO:0097159	GO:0044238	GO:0008152	GO:0044237	GO:0006464	GO:0036211	GO:0043412	GO:0009987	GO:0071704	GO:0019538	GO:0044267	GO:0044260	GO:0043170
PAU001704.1	GO:0003824	GO:0016740	GO:0016301	GO:0016773	GO:0004672	GO:0016772
PAU015608.1	GO:0016020	GO:0031224	GO:0044425	GO:0043227	GO:0012505	GO:0043231	GO:0043226	GO:0043229	GO:0005622	GO:0044424	GO:0005623	GO:0044464	GO:0003824	GO:0016740	GO:0042285	GO:0016757	GO:0016763	GO:0044763	GO:0044699	GO:0048588	GO:0048589	GO:0009987	GO:0048869	GO:0048468	GO:0016049	GO:0040007	GO:0030154	GO:0044767	GO:0048856	GO:0032502
PAU010930.1	GO:0044435	GO:0009536	GO:0044422	GO:0044444	GO:0005737	GO:0009532	GO:0043227	GO:0044446	GO:0043231	GO:0043226	GO:0043229	GO:0005622	GO:0044424	GO:0005623	GO:0044464
PAU016427.1	GO:0016020	GO:0044425	GO:0030312	GO:0071944	GO:0005886	GO:0044459	GO:0005623	GO:0044464	GO:0003824	GO:0016740	GO:0046527	GO:0035251	GO:0016758	GO:0008194	GO:0016757	GO:0044763	GO:0044710	GO:0044238	GO:0005976	GO:0044262	GO:0005975	GO:0044699	GO:0008152	GO:0044711	GO:0044237	GO:0044723	GO:0044264	GO:0009058	GO:1901576	GO:0006073	GO:0044249	GO:0044042	GO:0009987	GO:0033692	GO:0071704	GO:0034637	GO:0000271	GO:0009250	GO:0016051	GO:0034645	GO:0009059	GO:0045229	GO:0044260	GO:0016043	GO:0071840	GO:0043170
PAU009774.1	GO:0003824	GO:0044238	GO:0008152
PAU003828.1	GO:0050896	GO:0006950
PAU014182.1	GO:0016020	GO:0031224	GO:0044425	GO:0006810	GO:0051234	GO:0051179
PAU006610.2	GO:0005488
PAU006571.1	GO:0005623	GO:0044464	GO:0022857	GO:0005215	GO:0022891	GO:0022892	GO:0008320	GO:0022884	GO:0008565	GO:0006810	GO:0051234	GO:0051179
PAU006597.1	GO:0003824	GO:0044238	GO:0008152
PAU013463.1	GO:0044238	GO:0044271	GO:1901362	GO:0018130	GO:0019438	GO:0034654	GO:0008152	GO:0044237	GO:0006351	GO:0032774	GO:0097659	GO:0006807	GO:0009058	GO:1901576	GO:0044249	GO:1901360	GO:0009987	GO:0071704	GO:0046483	GO:0034641	GO:0006139	GO:0006725	GO:0034645	GO:0009059	GO:0016070	GO:0044260	GO:0090304	GO:0043170	GO:0010467
PAU021834.1	GO:0005622	GO:0044424	GO:0005623	GO:0044464	GO:0016491	GO:0003824	GO:0043167	GO:0016701	GO:0043169	GO:0046872	GO:0046914	GO:0005488	GO:0044281	GO:0006066	GO:1901615	GO:0044763	GO:0044710	GO:0019751	GO:0044238	GO:0044262	GO:0005975	GO:0006020	GO:0044699	GO:0008152	GO:0044237	GO:0044723	GO:0009987	GO:0071704
PAU007243.1	GO:0015629	GO:0005856	GO:0043228	GO:0043232	GO:0043226	GO:0043229	GO:0005622	GO:0044424	GO:0005623	GO:0044464	GO:0003824	GO:0016740	GO:0032559	GO:0030554	GO:0016301	GO:0016773	GO:0004672	GO:0016772	GO:0036094	GO:0005515	GO:0000166	GO:1901265	GO:0032553	GO:0032555	GO:0017076	GO:0097367	GO:0008092	GO:0017111	GO:0005488	GO:0016462	GO:0016818	GO:0016817	GO:1901363	GO:0097159	GO:0016787	GO:0044763	GO:0044699	GO:0009987	GO:0030029
PAU024121.1	GO:0016020	GO:0031224	GO:0044425	GO:0022857	GO:0005215	GO:0022891	GO:0022892	GO:0046943	GO:0008514	GO:0005342	GO:0015171	GO:0015075	GO:0008509	GO:0050896	GO:0071705	GO:0009605	GO:0044765	GO:1902578	GO:0009607	GO:0006810	GO:0006811	GO:0043207	GO:0051707	GO:0044699	GO:0006820	GO:0051234	GO:0051179	GO:0015849	GO:0046942	GO:0015711	GO:0006865	GO:0071702	GO:0051704
PAU021101.1	GO:0043167	GO:0043169	GO:0046872	GO:0046914	GO:0005488	GO:0050896	GO:0009628	GO:0006950	GO:0006970
PAU002745.1	GO:0043167	GO:0043169	GO:0046872	GO:0046914	GO:0005488
PAU003387.1	GO:0003824	GO:0016740	GO:0008194	GO:0016757
PAU012217.1	GO:0043167	GO:0043169	GO:0046872	GO:0005488
PAU006028.1	GO:0043234	GO:0032991	GO:0003824	GO:0043167	GO:0043169	GO:0004721	GO:0042578	GO:0016791	GO:0016788	GO:0005488	GO:0016787	GO:0044238	GO:0008152	GO:0044237	GO:0006464	GO:0036211	GO:0043412	GO:0009987	GO:0071704	GO:0019538	GO:0044267	GO:0044260	GO:0043170
PAU020466.1	GO:0005488
PAU023673.1	GO:0005623	GO:0044464	GO:0016491	GO:0003824	GO:0016667	GO:0015036	GO:0044763	GO:0044699	GO:0019725	GO:0009987	GO:0065008	GO:0042592	GO:0065007
PAU019756.1	GO:0003824	GO:0016740	GO:0016746	GO:0016747	GO:0016407	GO:0050896	GO:0009628	GO:0042221	GO:0010033	GO:0009314	GO:0044763	GO:0009719	GO:0009725	GO:0009416	GO:0007154	GO:0009755	GO:0032870	GO:0071495	GO:0044699	GO:0009639	GO:0071310	GO:0070887	GO:0051716	GO:0007165	GO:0044700	GO:0050794	GO:0023052	GO:0009987	GO:0048869	GO:0032989	GO:0050789	GO:0000902	GO:0065007	GO:0009653	GO:0044767	GO:0048856	GO:0032502	GO:0016043	GO:0071840
PAU010597.1	GO:0044444	GO:0005737	GO:0031982	GO:0031410	GO:0043226	GO:0043229	GO:0005622	GO:0044424	GO:0005623	GO:0044464	GO:0016491	GO:0003824	GO:0016614	GO:0016616	GO:0036094	GO:0000166	GO:1901265	GO:0005488	GO:1901363	GO:0097159	GO:0008152
PAU029664.1	GO:0044422	GO:0042579	GO:0005777	GO:0044444	GO:0005737	GO:0043227	GO:0044446	GO:0043231	GO:0043226	GO:0043229	GO:0005622	GO:0044424	GO:0005623	GO:0044464	GO:0048037	GO:0016491	GO:0003824	GO:0050662	GO:0016667	GO:0005488	GO:0016655	GO:0016651	GO:0006091	GO:0008152	GO:0044237	GO:0072593	GO:0042743	GO:0009987
PAU000432.1	GO:0043227	GO:0043231	GO:0043226	GO:0043229	GO:0005622	GO:0044424	GO:0005623	GO:0044464	GO:0022857	GO:0005215	GO:0022891	GO:0022892	GO:0046943	GO:0008514	GO:0005342	GO:0015075	GO:0008509	GO:0044763	GO:0044765	GO:1902578	GO:0006810	GO:0006811	GO:0044699	GO:0006820	GO:0030001	GO:0051234	GO:0051179	GO:0015849	GO:0046942	GO:0006873	GO:0055082	GO:0006812	GO:0015711	GO:0071702	GO:0019725	GO:0050801	GO:0030003	GO:0009987	GO:0048878	GO:0065008	GO:0042592	GO:0065007	GO:0055080
PAU020705.1	GO:0016020	GO:0031224	GO:0044425	GO:0016628	GO:0016491	GO:0016627	GO:0003824	GO:0060089	GO:0016740	GO:0032559	GO:0030554	GO:0016301	GO:0016773	GO:0004672	GO:0004871	GO:0016772	GO:0036094	GO:0000166	GO:1901265	GO:0032553	GO:0032555	GO:0017076	GO:0097367	GO:0005488	GO:1901363	GO:0097159	GO:0050896	GO:0044763	GO:0044238	GO:0007154	GO:0044699	GO:0008152	GO:0044237	GO:0051716	GO:0007165	GO:0044700	GO:0006464	GO:0036211	GO:0043412	GO:0050794	GO:0023052	GO:0009987	GO:0071704	GO:0019538	GO:0050789	GO:0007166	GO:0007167	GO:0044267	GO:0065007
PAU026286.1	GO:0048037	GO:0016491	GO:0016829	GO:0003824	GO:0016614	GO:0016616	GO:0016836	GO:0016835	GO:0005488	GO:0050896	GO:0044281	GO:0042221	GO:0009733	GO:0010033	GO:0006753	GO:0055086	GO:0044763	GO:0044710	GO:0009719	GO:0009725	GO:0019637	GO:0090407	GO:1901293	GO:0009734	GO:0071365	GO:0009225	GO:0044238	GO:0044271	GO:0007154	GO:0009226	GO:0005976	GO:1901362	GO:0018130	GO:0044262	GO:0019438	GO:0005975	GO:0034654	GO:0006796	GO:0009755	GO:0032870	GO:0071495	GO:0044699	GO:0006793	GO:0008152	GO:0044711	GO:0044237	GO:0071310	GO:0070887	GO:0051716
PAU028756.1	GO:0009507	GO:0044434	GO:0009579	GO:0031976	GO:0031984	GO:0009534	GO:0044435	GO:0009536	GO:0044422	GO:0044444	GO:0005737	GO:0043227	GO:0044446	GO:0043231	GO:0043226	GO:0043229	GO:0005622	GO:0044424	GO:0005623	GO:0044464
PAU010219.1	GO:0043167	GO:0043169	GO:0046872	GO:0046914	GO:0005488
PAU010711.3	GO:0003824	GO:0016740	GO:0016301	GO:0016773	GO:0004672	GO:0016772	GO:0036094	GO:0000166	GO:1901265	GO:0005488	GO:1901363	GO:0097159
PAU024472.1	GO:0003824	GO:0044281	GO:0055086	GO:0044712	GO:0044763	GO:0044710	GO:1901565	GO:1901361	GO:0044238	GO:1901658	GO:0044270	GO:0046700	GO:0034655	GO:0044248	GO:0019439	GO:0072529	GO:0044699	GO:1901136	GO:0008152	GO:0044237	GO:0009056	GO:1901564	GO:1901575	GO:0006807	GO:1901135	GO:0072527	GO:1901360	GO:0009987	GO:0071704	GO:0046483	GO:0034641	GO:0006139	GO:0006725	GO:1901657	GO:0009116	GO:0009119
PAU016190.1	GO:0043227	GO:0043231	GO:0043226	GO:0043229	GO:0005622	GO:0044424	GO:0005623	GO:0044464	GO:0016491	GO:0003824	GO:0016614	GO:0036094	GO:0000166	GO:1901265	GO:0016903	GO:0016620	GO:0005488	GO:1901363	GO:0097159	GO:0008152
PAU007623.1	GO:0043227	GO:0043231	GO:0043226	GO:0043229	GO:0005622	GO:0044424	GO:0005623	GO:0044464	GO:0003677	GO:0005488	GO:1901363	GO:0097159	GO:0003676
PAU021892.1	GO:0003824	GO:0016740	GO:0046527	GO:0035251	GO:0016758	GO:0008194	GO:0016757
PAU012755.1	GO:0043227	GO:0043231	GO:0043226	GO:0043229	GO:0005622	GO:0044424	GO:0005623	GO:0044464	GO:0050896	GO:0009628	GO:0009314	GO:0009416	GO:0008152	GO:0050794	GO:0009642	GO:0009058	GO:1901576	GO:0009813	GO:0009812	GO:0071704	GO:0050789	GO:0065007	GO:0006355	GO:1903506	GO:2001141	GO:0009889	GO:0051252	GO:0010556	GO:2000112	GO:0031326	GO:0019219	GO:0031323	GO:0051171	GO:0080090	GO:0019222	GO:0010468	GO:0060255
PAU028557.1	GO:0016020	GO:0030246	GO:0003824	GO:0043167	GO:0016740	GO:0043169	GO:0016301	GO:0016773	GO:0004672	GO:0016772	GO:0036094	GO:0005506	GO:0000166	GO:1901265	GO:0046872	GO:0046914	GO:0016209	GO:0005488	GO:1901363	GO:0097159	GO:0050896	GO:0006950	GO:0008152
PAU017941.1	GO:0016020	GO:0050896
PAU029727.1	GO:0016020	GO:0031224	GO:0044425	GO:0031090	GO:0044422	GO:0044444	GO:0005737	GO:0031967	GO:0031975	GO:0019866	GO:0043227	GO:0044446	GO:0005743	GO:0043231	GO:0031966	GO:0005740	GO:0043226	GO:0044429	GO:0005739	GO:0043229	GO:0005622	GO:0044424	GO:0005623	GO:0044464	GO:0009055	GO:0043167	GO:0043169	GO:0005506	GO:0046872	GO:0046914	GO:0005488	GO:0006091	GO:0008152	GO:0051234	GO:0044237	GO:0051179	GO:0009987
PAU020013.2	GO:0043227	GO:0043231	GO:0043226	GO:0043229	GO:0005622	GO:0044424	GO:0005623	GO:0044464	GO:0050896	GO:0009628	GO:0009411	GO:0009314	GO:0009416
PAU010354.1	GO:0036094	GO:0000166	GO:1901265	GO:0005488	GO:1901363	GO:0097159
PAU000147.1	GO:0016020	GO:0031090	GO:0044422	GO:0043227	GO:0043231	GO:0043226	GO:0043229	GO:0005622	GO:0044424	GO:0005623	GO:0044464	GO:0005488
PAU026266.1	GO:0005623	GO:0044464	GO:0022857	GO:0005215	GO:0022891	GO:0022892	GO:0008320	GO:0022884	GO:0008565	GO:0006810	GO:0051234	GO:0051179
PAU012602.1	GO:0009536	GO:0044444	GO:0005737	GO:0043227	GO:0043231	GO:0043226	GO:0043229	GO:0005622	GO:0044424	GO:0005623	GO:0044464	GO:0016765	GO:0003824	GO:0016740	GO:0005488	GO:0050896	GO:0044281	GO:0009605	GO:0006950	GO:0044763	GO:0044710	GO:0006082	GO:0043436	GO:0019752	GO:0044238	GO:0009607	GO:0043207	GO:0051707	GO:0044699	GO:0044283	GO:0006520	GO:0008152	GO:0044711	GO:0044237	GO:1901564	GO:0016053	GO:0046394	GO:0006807	GO:0043648	GO:0009058	GO:1901576	GO:0044249	GO:0051704	GO:0009987	GO:0071704	GO:1901566	GO:0008652
PAU002870.1	GO:0016020
PAU013974.2	GO:0003824	GO:0016740
PAU029051.1	GO:0003824	GO:0016740	GO:0016746	GO:0016747	GO:0008152
PAU017505.1	GO:0044712	GO:0044710	GO:0044238	GO:0005975	GO:0044699	GO:0008152	GO:0009056	GO:1901575	GO:0044723	GO:0071704	GO:0005996	GO:0006007	GO:0019320	GO:0046365	GO:0019318	GO:0044724	GO:0006006	GO:0016052
PAU011216.1	GO:0043227	GO:0043231	GO:0043226	GO:0043229	GO:0005622	GO:0044424	GO:0005623	GO:0044464	GO:0009987
PAU015482.1	GO:0003824	GO:0016769	GO:0008483	GO:0016740	GO:0044281	GO:0044763	GO:0044710	GO:0006082	GO:0043436	GO:0019752	GO:0044238	GO:0044699	GO:0006520	GO:0008152	GO:0044237	GO:1901564	GO:0006807	GO:0009987	GO:0071704
PAU002529.1	GO:0009536	GO:0044444	GO:0005737	GO:0043227	GO:0043231	GO:0043226	GO:0043229	GO:0005622	GO:0044424	GO:0005623	GO:0044464	GO:0003824
PAU028084.1	GO:0016020	GO:0031224	GO:0044425	GO:0022857	GO:0005215	GO:0022804	GO:0005275	GO:0022891	GO:0022892
PAU004454.1	GO:0016491	GO:0003824	GO:0016614	GO:0016615	GO:0005488	GO:0008152
PAU021792.1	GO:0050896	GO:0009987	GO:0050789	GO:0065007
PAU010729.1	GO:0009507	GO:0044434	GO:0009579	GO:0031976	GO:0031984	GO:0009534	GO:0044435	GO:0009536	GO:0044422	GO:0044444	GO:0005737	GO:0043227	GO:0044446	GO:0043231	GO:0043226	GO:0043229	GO:0005622	GO:0044424	GO:0005623	GO:0044464
PAU007136.1	GO:0003824	GO:0004721	GO:0042578	GO:0016791	GO:0016788	GO:0016787
PAU006572.1	GO:0003824	GO:0016740	GO:0032559	GO:0030554	GO:0016301	GO:0016773	GO:0004672	GO:0016772	GO:0036094	GO:0000166	GO:1901265	GO:0032553	GO:0032555	GO:0017076	GO:0097367	GO:0005488	GO:1901363	GO:0097159	GO:0044238	GO:0008152	GO:0044237	GO:0006464	GO:0036211	GO:0043412	GO:0009987	GO:0071704	GO:0019538	GO:0044267	GO:0044260	GO:0043170
PAU006647.1	GO:0005515	GO:0005488	GO:0044238	GO:0008152	GO:0044237	GO:0009987	GO:0071704	GO:0019538	GO:0044267	GO:0044260	GO:0043170
PAU009530.1	GO:0003824	GO:0016740	GO:0016746	GO:0016747
PAU013894.1	GO:0000323	GO:0005773	GO:0044444	GO:0005737	GO:0031982	GO:0031410	GO:0043227	GO:0043231	GO:0043226	GO:0043229	GO:0005622	GO:0044424	GO:0005623	GO:0044464	GO:0008238	GO:0003824	GO:0070011	GO:0008233	GO:0016787	GO:0044238	GO:0008152	GO:0071704	GO:0019538	GO:0043170
PAU022070.1	GO:0009507	GO:0044434	GO:0009579	GO:0031976	GO:0031984	GO:0009534	GO:0044435	GO:0009536	GO:0044422	GO:0044444	GO:0005737	GO:0043227	GO:0044446	GO:0043231	GO:0043226	GO:0043229	GO:0005622	GO:0044424	GO:0005623	GO:0044464
PAU012304.1	GO:0005488	GO:0009987
PAU013751.1	GO:0003824	GO:0016740	GO:0016301	GO:0016772
PAU011440.1	GO:0044444	GO:0005737	GO:0031982	GO:0031410	GO:0043226	GO:0043229	GO:0005622	GO:0044424	GO:0005623	GO:0044464
PAU014197.1	GO:0009536	GO:0044444	GO:0005737	GO:0043227	GO:0043231	GO:0043226	GO:0043229	GO:0005622	GO:0044424	GO:0005623	GO:0044464
PAU003013.1	GO:0016020	GO:0031224	GO:0044425	GO:0044435	GO:0009536	GO:0009526	GO:0031225	GO:0044422	GO:0044444	GO:0005737	GO:0031967	GO:0031975	GO:0043227	GO:0044446	GO:0043231	GO:0043226	GO:0043229	GO:0005622	GO:0044424	GO:0005623	GO:0044464	GO:0022857	GO:0005215	GO:0005372	GO:0022891	GO:0022892	GO:0050896	GO:0009628	GO:0042044	GO:0006950	GO:0006970	GO:0044765	GO:1902578	GO:0006810	GO:0044699	GO:0051234	GO:0051179
PAU027328.1	GO:0003824	GO:0016740
PAU029065.1	GO:0044444	GO:0005737	GO:0031982	GO:0031410	GO:0043226	GO:0043229	GO:0005622	GO:0044424	GO:0005623	GO:0044464
PAU024583.1	GO:0003824	GO:0004721	GO:0042578	GO:0016791	GO:0016788	GO:0016787
PAU012834.2	GO:0009536	GO:0044444	GO:0005737	GO:0043227	GO:0043231	GO:0043226	GO:0043229	GO:0005622	GO:0044424	GO:0005623	GO:0044464
PAU000729.3	GO:0044422	GO:0043227	GO:0044446	GO:0043231	GO:0043226	GO:0031981	GO:0043233	GO:0070013	GO:0031974	GO:0043229	GO:0005622	GO:0044424	GO:0005623	GO:0044464	GO:0044428	GO:0005634
PAU025318.1	GO:0009536	GO:0044444	GO:0005737	GO:0043227	GO:0043231	GO:0043226	GO:0043229	GO:0005622	GO:0044424	GO:0005623	GO:0044464	GO:0048037	GO:0003824	GO:0016740	GO:0016758	GO:0016757	GO:0005488	GO:0050896	GO:0042221	GO:0006950	GO:0044238	GO:0008152	GO:0010035	GO:0010038
PAU004393.1	GO:0003824	GO:0016740	GO:0004674	GO:0032559	GO:0030554	GO:0016301	GO:0016773	GO:0004672	GO:0016772	GO:0036094	GO:0000166	GO:1901265	GO:0032553	GO:0032555	GO:0017076	GO:0097367	GO:0005488	GO:1901363	GO:0097159	GO:0044238	GO:0008152	GO:0044237	GO:0006464	GO:0036211	GO:0043412	GO:0023052	GO:0009987	GO:0071704	GO:0019538	GO:0044267	GO:0044260	GO:0043170
PAU019951.1	GO:0050794	GO:0050789	GO:0065007
PAU024117.1	GO:0044444	GO:0005737	GO:0005622	GO:0044424	GO:0005623	GO:0044464	GO:0003824	GO:0016740	GO:0016773	GO:0016772	GO:0044710	GO:0044238	GO:0005975	GO:0006796	GO:0044699	GO:0006793	GO:0008152	GO:0044237	GO:0019321	GO:0044723	GO:0009987	GO:0071704	GO:0005996
PAU023243.1	GO:0003824	GO:0016740	GO:0016301	GO:0016772
PAU013555.1	GO:0003824
PAU025190.1	GO:0016020
PAU018100.1	GO:0016491	GO:0003824	GO:0043167	GO:0016638	GO:0019842	GO:0043169	GO:0016641	GO:0036094	GO:0005488	GO:0008152	GO:0044237	GO:0009987	GO:0071704	GO:0009692	GO:0043449	GO:1900673	GO:0032502	GO:0022414	GO:0003006
PAU025715.2	GO:0005623	GO:0044464	GO:0005488	GO:0051179	GO:0010876	GO:0033036
PAU026768.1	GO:0009507	GO:0044434	GO:0009579	GO:0031976	GO:0031984	GO:0009534	GO:0044435	GO:0009536	GO:0044422	GO:0044444	GO:0005737	GO:0043227	GO:0044446	GO:0043234	GO:0043231	GO:0043226	GO:0043229	GO:0005622	GO:0044424	GO:0005623	GO:0044464	GO:0032991	GO:0003824	GO:0006091	GO:0044763	GO:0044710	GO:0044699	GO:0008152	GO:0044237	GO:0015979	GO:0019684	GO:0009987	GO:0009767	GO:0055114	GO:0022900
PAU024590.1	GO:0034357	GO:0009521	GO:0016020	GO:0031224	GO:0044436	GO:0044425	GO:0009507	GO:0044434	GO:0009579	GO:0031976	GO:0031984	GO:0009534	GO:0044435	GO:0009536	GO:0044422	GO:0044444	GO:0005737	GO:0043227	GO:0044446	GO:0043234	GO:0043231	GO:0043226	GO:0043229	GO:0005622	GO:0044424	GO:0005623	GO:0044464	GO:0032991	GO:0046906	GO:0043167	GO:0043169	GO:0005488	GO:1901363	GO:0097159	GO:0006091	GO:0044238	GO:0008152	GO:0044237	GO:0006464	GO:0036211	GO:0043412	GO:0009987	GO:0071704	GO:0019538	GO:0044267	GO:0044260	GO:0043170
PAU024772.1	GO:0042579	GO:0044444	GO:0005737	GO:0043227	GO:0043231	GO:0043226	GO:0043229	GO:0005622	GO:0044424	GO:0005623	GO:0044464	GO:0016628	GO:0016491	GO:0016627	GO:0003824	GO:0036094	GO:0000166	GO:1901265	GO:0005488	GO:1901363	GO:0097159	GO:0044281	GO:0006633	GO:0072330	GO:0044763	GO:0044710	GO:0006082	GO:0043436	GO:0019752	GO:0008610	GO:0044238	GO:0006631	GO:0032787	GO:0044699	GO:0044283	GO:0008152	GO:0044711	GO:0044255	GO:0006629	GO:0044237	GO:0016053	GO:0046394	GO:0009058	GO:1901576	GO:0044249	GO:0009987	GO:0071704
PAU023643.1	GO:0003824	GO:0060089	GO:0004871
PAU013121.1	GO:0016020	GO:0031090	GO:0044422	GO:0043227	GO:0043231	GO:0043226	GO:0043229	GO:0005622	GO:0044424	GO:0005623	GO:0044464	GO:0048037	GO:0003824	GO:0016769	GO:0043167	GO:0008483	GO:0016740	GO:0043169	GO:0046872	GO:0046914	GO:0005488	GO:0050896	GO:0044281	GO:0042221	GO:0009064	GO:1901605	GO:0044712	GO:1901606	GO:0044763	GO:0044710	GO:0006082	GO:0043436	GO:1901565	GO:0006527	GO:0009065	GO:0009063	GO:0019752	GO:0044238	GO:0016054	GO:0044282	GO:0046395	GO:0044248	GO:0044699	GO:0006520	GO:0008152	GO:0044237	GO:0009056	GO:1901564	GO:1901575
PAU005408.1	GO:0005623	GO:0044464	GO:0022857	GO:0005215	GO:0022804	GO:0015291	GO:0050896	GO:0042221	GO:0015893	GO:0042493	GO:0044765	GO:1902578	GO:0006810	GO:0044699	GO:0051234	GO:0051179
PAU012499.1	GO:0043167	GO:0043169	GO:0046872	GO:0043168	GO:0005543	GO:0008289	GO:0005488
PAU012560.1	GO:0030234
PAU022926.1	GO:0050896	GO:0009628	GO:0006950	GO:0009408	GO:0009266
PAU022619.1	GO:0009987
PAU025054.1	GO:0015630	GO:0005856	GO:0043227	GO:0043228	GO:0043232	GO:0043231	GO:0043226	GO:0043229	GO:0005622	GO:0044424	GO:0005623	GO:0044464	GO:0003824	GO:0003774	GO:0017111	GO:0016462	GO:0016818	GO:0016817	GO:0016787	GO:0044763	GO:0044699	GO:0009987	GO:0048869	GO:0048468	GO:0030154	GO:0044767	GO:0007275	GO:0044707	GO:0032501	GO:0048513	GO:0048731	GO:0048856	GO:0032502
PAU011148.1	GO:0005623	GO:0044464	GO:0048037	GO:0016829	GO:0003824	GO:0016836	GO:0016835	GO:0005488	GO:0044710	GO:0044238	GO:0005975	GO:0044699	GO:0008152	GO:0044723	GO:0071704	GO:0005996	GO:0019318
PAU025355.1	GO:0009536	GO:0044444	GO:0005737	GO:0043227	GO:0043231	GO:0043226	GO:0043229	GO:0005622	GO:0044424	GO:0005623	GO:0044464	GO:0006091	GO:0008152	GO:0044237	GO:0009987
PAU011439.1	GO:0044422	GO:0044432	GO:0005783	GO:0044444	GO:0005737	GO:0043227	GO:0012505	GO:0044446	GO:0043231	GO:0043226	GO:0043229	GO:0005622	GO:0044424	GO:0005623	GO:0044464	GO:0030246	GO:0043167	GO:0043169	GO:0005515	GO:0046872	GO:0005488	GO:0044238	GO:0008152	GO:0044237	GO:0009987	GO:0071704	GO:0019538	GO:0044267	GO:0044260	GO:0043170
PAU000446.1	GO:0003824	GO:0043167	GO:0016798	GO:0005488	GO:0016787	GO:0044238	GO:0008152
PAU022950.1	GO:0034357	GO:0009521	GO:0016020	GO:0031224	GO:0044436	GO:0044425	GO:0009507	GO:0044434	GO:0009579	GO:0031976	GO:0031984	GO:0009534	GO:0044435	GO:0009536	GO:0044422	GO:0044444	GO:0005737	GO:0043227	GO:0044446	GO:0043234	GO:0043231	GO:0043226	GO:0043229	GO:0005622	GO:0044424	GO:0005623	GO:0044464	GO:0032991	GO:0046906	GO:0043167	GO:0043169	GO:0005488	GO:1901363	GO:0097159	GO:0006091	GO:0044238	GO:0008152	GO:0044237	GO:0006464	GO:0036211	GO:0043412	GO:0009987	GO:0071704	GO:0019538	GO:0044267	GO:0044260	GO:0043170
PAU001064.1	GO:0009507	GO:0044434	GO:0009579	GO:0031976	GO:0031984	GO:0009534	GO:0044435	GO:0009536	GO:0044422	GO:0044444	GO:0005737	GO:0043227	GO:0044446	GO:0043231	GO:0043226	GO:0043229	GO:0005622	GO:0044424	GO:0005623	GO:0044464
PAU026660.1	GO:0003824	GO:0019203	GO:0016740	GO:0046527	GO:0035251	GO:0042578	GO:0016791	GO:0016758	GO:0008194	GO:0016757	GO:0016788	GO:0016787	GO:0044763	GO:0044710	GO:0044238	GO:0044262	GO:0005975	GO:0044699	GO:0008152	GO:0044237	GO:0044723	GO:0005991	GO:0005984	GO:0009311	GO:0009987	GO:0071704
PAU001781.2	GO:0016020	GO:0015629	GO:0005856	GO:0043228	GO:0043232	GO:0043226	GO:0043229	GO:0005622	GO:0044424	GO:0005623	GO:0044464	GO:0003824	GO:0043167	GO:0016740	GO:0043169	GO:0004721	GO:0032559	GO:0030554	GO:0016301	GO:0016773	GO:0004672	GO:0042578	GO:0016791	GO:0016772	GO:0036094	GO:0005515	GO:0000166	GO:1901265	GO:0046872	GO:0032553	GO:0032555	GO:0017076	GO:0097367	GO:0008092	GO:0016788	GO:0005488	GO:1901363	GO:0097159	GO:0016787	GO:0044763	GO:0044238	GO:0008154	GO:0044699	GO:0008152	GO:0044237	GO:0006464	GO:0036211	GO:0043412	GO:0007015
PAU001661.1	GO:0016020	GO:0031090	GO:0044422	GO:0043227	GO:0043231	GO:0043226	GO:0043229	GO:0005622	GO:0044424	GO:0005623	GO:0044464	GO:0000988	GO:0003824	GO:0043167	GO:0016740	GO:0000989	GO:0016746	GO:0016747	GO:0043169	GO:0005515	GO:0046872	GO:0004468	GO:0016410	GO:0046914	GO:0008080	GO:0016407	GO:0005488	GO:0050896	GO:0009628	GO:0042221	GO:0010033	GO:0006950	GO:0006970	GO:0009719	GO:1901700	GO:0009725	GO:0044238	GO:0044271	GO:1901362	GO:0018130	GO:0019438	GO:0034654	GO:0008152	GO:0006979	GO:0044237	GO:0000302	GO:0006351	GO:0032774	GO:0097659
PAU028088.1	GO:0003824
PAU025657.1	GO:0043227	GO:0043231	GO:0043226	GO:0043229	GO:0005622	GO:0044424	GO:0005623	GO:0044464	GO:0003677	GO:0005488	GO:1901363	GO:0097159	GO:0003676	GO:0050794	GO:0050789	GO:0065007	GO:0006355	GO:1903506	GO:2001141	GO:0009889	GO:0051252	GO:0010556	GO:2000112	GO:0031326	GO:0019219	GO:0031323	GO:0051171	GO:0080090	GO:0019222	GO:0010468	GO:0060255
PAU015948.1	GO:0043227	GO:0043231	GO:0043226	GO:0043229	GO:0005622	GO:0044424	GO:0005623	GO:0044464	GO:0005488	GO:1901363	GO:0097159	GO:0003676
PAU009899.1	GO:0051234	GO:0051179
PAU017503.1	GO:0048037	GO:0016829	GO:0016830	GO:0003824	GO:0016831	GO:0005488	GO:0008152
PAU002549.1	GO:0005623	GO:0044464	GO:0071705	GO:0042886	GO:0044765	GO:1902578	GO:0015833	GO:0006810	GO:0044699	GO:0051234	GO:0051179	GO:0071702
PAU017414.1	GO:0044435	GO:0009536	GO:0009526	GO:0044422	GO:0044444	GO:0005737	GO:0031967	GO:0031975	GO:0043227	GO:0044446	GO:0043231	GO:0043226	GO:0043229	GO:0005622	GO:0044424	GO:0005623	GO:0044464	GO:0022857	GO:0005215	GO:0022804	GO:0015291	GO:0044765	GO:1902578	GO:0006810	GO:0006811	GO:0044699	GO:0006820	GO:0051234	GO:0051179	GO:0015698
PAU011477.1	GO:0005622	GO:0044424	GO:0005623	GO:0044464	GO:0003824	GO:0016740	GO:0032559	GO:0030554	GO:0016773	GO:0016772	GO:0036094	GO:0000166	GO:1901265	GO:0032553	GO:0032555	GO:0017076	GO:0097367	GO:0005488	GO:1901363	GO:0097159	GO:0044710	GO:0044238	GO:0005975	GO:0006796	GO:0044699	GO:0006793	GO:0008152	GO:0044237	GO:0019321	GO:0044723	GO:0009987	GO:0071704	GO:0005996	GO:0043170	GO:0010467
PAU007493.1	GO:0016020	GO:0031224	GO:0044425	GO:0031225	GO:0003824	GO:0008081	GO:0042578	GO:0016788	GO:0016787	GO:0044763	GO:0044238	GO:0005976	GO:0005975	GO:0044699	GO:0008152	GO:0044237	GO:0010383	GO:0044036	GO:0009987	GO:0048869	GO:0071704	GO:0048468	GO:0032989	GO:0000902	GO:0030154	GO:0071554	GO:0000904	GO:0009653	GO:0044767	GO:0007275	GO:0044707	GO:0032501	GO:0048513	GO:0044260	GO:0048731	GO:0048856	GO:0032502	GO:0016043	GO:0009888	GO:0071840	GO:0043170
PAU023777.1	GO:0044699	GO:0008152	GO:0044237	GO:0009058	GO:0044249	GO:0009987	GO:0044767	GO:0007275	GO:0044707	GO:0032501	GO:0048513	GO:0048731	GO:0048856	GO:0032502
PAU015422.1	GO:0016020	GO:0031224	GO:0044425	GO:0022857	GO:0005215	GO:0022804	GO:0022891	GO:0022892	GO:0015399	GO:0015405	GO:0003824	GO:0043167	GO:0043169	GO:0042626	GO:0043492	GO:0016820	GO:0042625	GO:0032559	GO:0030554	GO:0036094	GO:0015075	GO:0000166	GO:1901265	GO:0046872	GO:0032553	GO:0032555	GO:0017076	GO:0097367	GO:0017111	GO:0005488	GO:0016462	GO:0016818	GO:0016817	GO:0042623	GO:1901363	GO:0097159	GO:0016787	GO:0016887	GO:0044281	GO:0006753	GO:0055086	GO:0009144	GO:0009205	GO:0009199	GO:0009141	GO:0044763	GO:0044710	GO:0044765	GO:1902578
PAU002829.1	GO:0016020	GO:0031090	GO:0009536	GO:0044422	GO:0042579	GO:0044444	GO:0005737	GO:0043227	GO:0044446	GO:0043231	GO:0043226	GO:0031981	GO:0043233	GO:0070013	GO:0031974	GO:0043229	GO:0005622	GO:0044424	GO:0005623	GO:0044464	GO:0044428	GO:0005634	GO:0003824	GO:0016740	GO:0016746	GO:0016747	GO:0050896	GO:0044281	GO:0042221	GO:0010033	GO:0006950	GO:0044712	GO:0044763	GO:0044710	GO:0009719	GO:0006082	GO:0043436	GO:1901700	GO:0009725	GO:0019752	GO:0044238	GO:0007154	GO:0016054	GO:0044282	GO:0046395	GO:0006631	GO:0044248	GO:0009755	GO:0032870
PAU011057.1	GO:0005488
PAU001545.1	GO:0016491	GO:0016645	GO:0003824	GO:0016646	GO:0008152
PAU030487.1	GO:0005622	GO:0044424	GO:0005623	GO:0044464	GO:0016765	GO:0003824	GO:0043167	GO:0016740	GO:0043169	GO:0032559	GO:0030554	GO:0036094	GO:0000166	GO:1901265	GO:0046872	GO:0032553	GO:0032555	GO:0017076	GO:0097367	GO:0005488	GO:1901363	GO:0097159	GO:0008152	GO:0044237	GO:0009987
PAU019436.2	GO:0016491	GO:0003824	GO:0043167	GO:0043169	GO:0005506	GO:0046872	GO:0046914	GO:0016705	GO:0004497	GO:0005488	GO:0044763	GO:0044699	GO:0008152	GO:0009555	GO:0010208	GO:0010927	GO:0009987	GO:0048869	GO:0032989	GO:0048229	GO:0048646	GO:0045229	GO:0009653	GO:0044767	GO:0007275	GO:0044707	GO:0032501	GO:0048856	GO:0032502	GO:0016043	GO:0071840
PAU027142.1	GO:0030312	GO:0071944	GO:0005623	GO:0044464	GO:0030246	GO:0003824	GO:0004553	GO:0016798	GO:0005488	GO:0016787	GO:0050896	GO:0006950	GO:1901565	GO:0044699	GO:1901136	GO:0008152	GO:0009056	GO:1901564	GO:1901575	GO:0051716	GO:0033554	GO:0006807	GO:0044702	GO:1901135	GO:0048608	GO:0061458	GO:0010154	GO:0048316	GO:0009793	GO:0009987	GO:0071704	GO:0009790	GO:0009791	GO:0044767	GO:0007275	GO:0044707	GO:0032501	GO:0048731	GO:0009057	GO:0048856	GO:0032502	GO:0022414	GO:0003006	GO:0043170
PAU026910.1	GO:0016829	GO:0016830	GO:0003824	GO:0060089	GO:0003913	GO:0004871	GO:0044238	GO:0008152	GO:0044237	GO:0006807	GO:1901360	GO:0009987	GO:0071704	GO:0046483	GO:0034641	GO:0006139	GO:0006725	GO:0044260	GO:0090304	GO:0043170	GO:0006259
PAU014417.1	GO:0016491	GO:0003824	GO:0016614
PAU004664.1	GO:0043227	GO:0043231	GO:0043226	GO:0043229	GO:0005622	GO:0044424	GO:0005623	GO:0044464	GO:0003824	GO:0016740	GO:0008757	GO:0008168	GO:0016741	GO:0044281	GO:0044763	GO:0044710	GO:0008610	GO:0044238	GO:1901362	GO:0044699	GO:0008152	GO:0044711	GO:0006629	GO:0044237	GO:0010948	GO:0045786	GO:0050794	GO:0009058	GO:1901576	GO:0008202	GO:1901360	GO:0006694	GO:0010564	GO:0009987	GO:0071704	GO:0016049	GO:0040007	GO:0050789	GO:0051726	GO:0048523	GO:0065007	GO:0044767	GO:0006730	GO:0007275	GO:0044707	GO:0032501	GO:0048519	GO:0032502	GO:0003002
PAU012656.1	GO:0016020	GO:0031224	GO:0044425	GO:0044435	GO:0009536	GO:0009526	GO:0044422	GO:0044444	GO:0005737	GO:0031967	GO:0031975	GO:0043227	GO:0044446	GO:0043231	GO:0043226	GO:0043229	GO:0005622	GO:0044424	GO:0005623	GO:0044464	GO:0016491	GO:0003824	GO:0043167	GO:0043169	GO:0046872	GO:0046914	GO:0016705	GO:0004497	GO:0016709	GO:0005488	GO:0044281	GO:0044763	GO:0044710	GO:0006082	GO:0043436	GO:0019752	GO:0008610	GO:0044238	GO:1901362	GO:0006631	GO:0032787	GO:0044699	GO:0008152	GO:0044711	GO:0044255	GO:0006629	GO:0044237	GO:0009058	GO:1901576
PAU026161.1	GO:0034357	GO:0009521	GO:0016020	GO:0031224	GO:0044436	GO:0044425	GO:0009507	GO:0044434	GO:0009579	GO:0031976	GO:0031984	GO:0009534	GO:0044435	GO:0009536	GO:0044422	GO:0044444	GO:0005737	GO:0043227	GO:0044446	GO:0043234	GO:0043231	GO:0043226	GO:0043229	GO:0005622	GO:0044424	GO:0005623	GO:0044464	GO:0032991	GO:0046906	GO:0043167	GO:0043169	GO:0005488	GO:1901363	GO:0097159	GO:0006091	GO:0044238	GO:0008152	GO:0044237	GO:0006464	GO:0036211	GO:0043412	GO:0009987	GO:0071704	GO:0019538	GO:0044267	GO:0044260	GO:0043170
PAU013979.1	GO:0016020	GO:0031090	GO:0044422	GO:0043227	GO:0043226	GO:0004673	GO:0016775	GO:0003824	GO:0060089	GO:0016740	GO:0032559	GO:0030554	GO:0016301	GO:0016773	GO:0004672	GO:0004871	GO:0016772	GO:0036094	GO:0000166	GO:1901265	GO:0032553	GO:0032555	GO:0017076	GO:0097367	GO:0005488	GO:1901363	GO:0097159	GO:0050896	GO:0044763	GO:0044238	GO:0044271	GO:0007154	GO:1901362	GO:0018130	GO:0019438	GO:0034654	GO:0006796	GO:0044699	GO:0006793	GO:0008152	GO:0044237	GO:0006468	GO:0016310	GO:0051716	GO:0007165	GO:0044700	GO:0006464	GO:0036211	GO:0006351
PAU029862.1	GO:0050896	GO:0042221	GO:0010033	GO:1901700	GO:0044238	GO:0044271	GO:1901362	GO:0018130	GO:0019438	GO:0034654	GO:0009743	GO:0008152	GO:0044237	GO:0006351	GO:0032774	GO:0097659	GO:0006807	GO:0009058	GO:1901576	GO:0044249	GO:1901360	GO:0009987	GO:0071704	GO:0046483	GO:0034641	GO:0006139	GO:0006725	GO:0034645	GO:0009059	GO:0016070	GO:0044260	GO:0090304	GO:0043170	GO:0010467
PAU016701.1	GO:0003824	GO:0016740	GO:0016746	GO:0016747
PAU007272.1	GO:0043227	GO:0043231	GO:0043226	GO:0043229	GO:0005622	GO:0044424	GO:0005623	GO:0044464	GO:0003824	GO:0000175	GO:0004532	GO:0016896	GO:0016796	GO:0004527	GO:0008408	GO:0004540	GO:0004518	GO:0016788	GO:0005488	GO:0016787	GO:0050896	GO:0006950	GO:0044238	GO:0008152	GO:0044237	GO:0006807	GO:1901360	GO:0009987	GO:0071704	GO:0046483	GO:0034641	GO:0006139	GO:0006725	GO:0016070	GO:0044260	GO:0090304	GO:0043170
PAU025023.1	GO:0034357	GO:0009521	GO:0016020	GO:0031224	GO:0044436	GO:0044425	GO:0009507	GO:0044434	GO:0009579	GO:0031976	GO:0031984	GO:0009534	GO:0009570	GO:0044435	GO:0009536	GO:0044422	GO:0044444	GO:0005737	GO:0009532	GO:0043227	GO:0044446	GO:0043234	GO:0043231	GO:0043226	GO:0043229	GO:0005622	GO:0044424	GO:0005623	GO:0044464	GO:0032991	GO:0046906	GO:0043167	GO:0043169	GO:0005488	GO:1901363	GO:0097159	GO:0006091	GO:0044238	GO:0008152	GO:0044237	GO:0006464	GO:0036211	GO:0043412	GO:0009987	GO:0071704	GO:0019538	GO:0044267	GO:0044260	GO:0043170
PAU021996.1	GO:0043167	GO:0043169	GO:0046872	GO:0046914	GO:0005488
PAU003696.1	GO:0043227	GO:0043231	GO:0043226	GO:0043229	GO:0005622	GO:0044424	GO:0005623	GO:0044464	GO:0016628	GO:0016491	GO:0016627	GO:0003824	GO:0032559	GO:0030554	GO:0036094	GO:0005515	GO:0000166	GO:1901265	GO:0032553	GO:0032555	GO:0017076	GO:0097367	GO:0005488	GO:1901363	GO:0097159	GO:0050896	GO:0044238	GO:0008152	GO:0044237	GO:0009987	GO:0071704	GO:0019538	GO:0044267	GO:0044260	GO:0043170
PAU003436.1	GO:0043227	GO:0043231	GO:0043226	GO:0043229	GO:0005622	GO:0044424	GO:0005623	GO:0044464	GO:0003824	GO:0016740	GO:0016746	GO:0016747	GO:0050896	GO:0009628	GO:0044281	GO:0006950	GO:0006633	GO:0072330	GO:0009314	GO:0044763	GO:0044710	GO:0006082	GO:0043436	GO:0019752	GO:0008610	GO:0044238	GO:0006631	GO:0032787	GO:0044699	GO:0044283	GO:0008152	GO:0044711	GO:0044255	GO:0006629	GO:0044237	GO:0016053	GO:0046394	GO:0009058	GO:1901576	GO:0044249	GO:0009987	GO:0048869	GO:0071704	GO:0032989	GO:0000902	GO:0009653	GO:0044767	GO:0007275	GO:0044707
PAU022895.1	GO:0034357	GO:0016020	GO:0044436	GO:0009579	GO:0009536	GO:0044444	GO:0005737	GO:0043227	GO:0043231	GO:0043226	GO:0043229	GO:0005622	GO:0044424	GO:0005623	GO:0044464	GO:0048037	GO:0016491	GO:0003824	GO:0043167	GO:0050662	GO:0043169	GO:0036094	GO:0000166	GO:1901265	GO:0046872	GO:0046914	GO:0005488	GO:1901363	GO:0097159	GO:0006091	GO:0008152	GO:0051234	GO:0044237	GO:0051179	GO:0009987
PAU027547.1	GO:0016020	GO:0043227	GO:0043231	GO:0043226	GO:0043229	GO:0005622	GO:0044424	GO:0005623	GO:0044464	GO:0022857	GO:0005215	GO:0022891	GO:0022892	GO:0015075	GO:0005216	GO:0022838	GO:0015267	GO:0022803	GO:0050896	GO:0009628	GO:0009605
PAU010665.1	GO:0016020	GO:0004673	GO:0016775	GO:0003824	GO:0060089	GO:0016740	GO:0032559	GO:0030554	GO:0004888	GO:0016301	GO:0038023	GO:0016773	GO:0004672	GO:0042578	GO:0004871	GO:0016791	GO:0016772	GO:0036094	GO:0005515	GO:0004872	GO:0000166	GO:1901265	GO:0032553	GO:0032555	GO:0017076	GO:0097367	GO:0019899	GO:0016788	GO:0005488	GO:1901363	GO:0097159	GO:0016787	GO:0050896	GO:0009628	GO:0031669	GO:0042221	GO:0031668	GO:0071496	GO:0031667	GO:0009267	GO:0042594	GO:0009991	GO:0009605	GO:0010033	GO:0006950	GO:0006970	GO:0044712	GO:0044763	GO:0044710
PAU010104.1	GO:0004673	GO:0016775	GO:0003824	GO:0060089	GO:0016740	GO:0004888	GO:0016301	GO:0038023	GO:0016773	GO:0004672	GO:0004871	GO:0016772	GO:0004872	GO:0005488	GO:0050896	GO:0006950	GO:0044763	GO:0044238	GO:0007154	GO:0006796	GO:0044699	GO:0006793	GO:0008152	GO:0044237	GO:0016310	GO:0051716	GO:0007165	GO:0044700	GO:0044702	GO:0050794	GO:0023052	GO:0048608	GO:0061458	GO:0010154	GO:0048316	GO:0009987	GO:0071704	GO:0050789	GO:0065007	GO:0009791	GO:0044767	GO:0007275	GO:0044707	GO:0032501	GO:0044260	GO:0048731	GO:0048856	GO:0032502	GO:0022414
PAU012605.1	GO:0005623	GO:0044464	GO:0022857	GO:0005215	GO:0015604	GO:0003824	GO:0032559	GO:0030554	GO:0036094	GO:0000166	GO:1901265	GO:0032553	GO:0032555	GO:0017076	GO:0097367	GO:0017111	GO:0005488	GO:0016462	GO:0016818	GO:0016817	GO:1901363	GO:0097159	GO:0016787	GO:0044281	GO:0006753	GO:0055086	GO:0009144	GO:0009205	GO:0009199	GO:0009141	GO:0044712	GO:0044763	GO:0044710	GO:0019637	GO:1901361	GO:0044238	GO:0044270	GO:0046700	GO:0009143	GO:0009146	GO:0009203	GO:0009207	GO:0046434	GO:1901292	GO:0034655	GO:0044248	GO:0019439	GO:0006796	GO:0044699
PAU000930.2	GO:0016020	GO:0003824	GO:0043167	GO:0016740	GO:0043169	GO:0004674	GO:0032559	GO:0030554	GO:0016301	GO:0016773	GO:0004672	GO:0016772	GO:0036094	GO:0000166	GO:1901265	GO:0046872	GO:0032553	GO:0032555	GO:0017076	GO:0097367	GO:0005488	GO:1901363	GO:0097159	GO:0044238	GO:0008152	GO:0044237	GO:0006464	GO:0036211	GO:0043412	GO:0009987	GO:0071704	GO:0019538	GO:0044267	GO:0044260	GO:0043170
PAU002998.1	GO:0044710	GO:0044238	GO:0044699	GO:0008152	GO:0006629	GO:0071704
PAU019027.1	GO:0043227	GO:0043231	GO:0043226	GO:0043229	GO:0005622	GO:0044424	GO:0005623	GO:0044464
PAU029511.1	GO:0044444	GO:0005737	GO:0005622	GO:0044424	GO:0005623	GO:0044464	GO:0003824	GO:0016810	GO:0016811	GO:0016787	GO:0050896	GO:0044281	GO:0031669	GO:0031668	GO:0071496	GO:0031667	GO:0009991	GO:0009605	GO:0055086	GO:0044712	GO:0044763	GO:0044710	GO:1901565	GO:1901361	GO:0044238	GO:0007154	GO:0044270	GO:0046700	GO:0044248	GO:0072529	GO:0044699	GO:0008152	GO:0044237	GO:0009056	GO:1901564	GO:1901575	GO:0051716	GO:0006807	GO:0006206	GO:0072527	GO:1901360	GO:0009987	GO:0071704	GO:0046483	GO:0034641	GO:0009112	GO:0006139	GO:0006725
PAU013659.1	GO:0003824	GO:0016740	GO:0016301	GO:0016772
PAU029298.1	GO:0016020	GO:0003824	GO:0043167	GO:0016740	GO:0004674	GO:0032559	GO:0030554	GO:0016301	GO:0016773	GO:0004672	GO:0016772	GO:0036094	GO:0000166	GO:1901265	GO:0032553	GO:0032555	GO:0017076	GO:0097367	GO:0043168	GO:0005543	GO:0008289	GO:0005488	GO:1901363	GO:0097159	GO:0043085	GO:0048522	GO:0009893	GO:0044093	GO:0048518	GO:0044238	GO:0051347	GO:0031325	GO:0006796	GO:0051338	GO:0006793	GO:0008152	GO:0050790	GO:0044237	GO:0006468	GO:0016310	GO:0006464	GO:0036211	GO:0043412	GO:0050794	GO:0065009	GO:0009987	GO:0071704	GO:0019538	GO:0050789
PAU028533.1	GO:0005622	GO:0044424	GO:0005623	GO:0044464	GO:0016829	GO:0003824	GO:0016840	GO:0044281	GO:1901605	GO:0044763	GO:0044710	GO:0006082	GO:0043436	GO:0019752	GO:0044238	GO:0044699	GO:0006520	GO:0008152	GO:0044237	GO:1901564	GO:0006558	GO:1902221	GO:0006807	GO:1901360	GO:0009987	GO:0071704	GO:0009072	GO:0006725
PAU022065.1	GO:0044435	GO:0009536	GO:0044422	GO:0042579	GO:0044444	GO:0005737	GO:0009532	GO:0043227	GO:0044446	GO:0043231	GO:0043226	GO:0043229	GO:0005622	GO:0044424	GO:0005623	GO:0044464	GO:0048037	GO:0016829	GO:0016846	GO:0003824	GO:0016769	GO:0008483	GO:0016740	GO:0005488	GO:0044281	GO:0044763	GO:0044710	GO:0006082	GO:0043436	GO:0019752	GO:0044238	GO:0044699	GO:0044283	GO:0006520	GO:0008152	GO:0044711	GO:0044237	GO:1901564	GO:0016053	GO:0046394	GO:0006807	GO:0009058	GO:1901576	GO:0044249	GO:0009987	GO:0071704	GO:1901566	GO:0043094	GO:0008652
PAU020863.1	GO:0044444	GO:0005737	GO:0031982	GO:0031410	GO:0043226	GO:0043229	GO:0005622	GO:0044424	GO:0005623	GO:0044464	GO:0004180	GO:0008238	GO:0003824	GO:0070011	GO:0008233	GO:0016787	GO:0044238	GO:0008152	GO:0071704	GO:0019538	GO:0043170
PAU005179.1	GO:0003824	GO:0016740	GO:0016746	GO:0016747	GO:0008152
PAU014241.1	GO:0016020	GO:0044425
PAU022406.1	GO:0016020	GO:0044444	GO:0005737	GO:0043227	GO:0043228	GO:0043232	GO:0005840	GO:0043231	GO:0043226	GO:0043229	GO:0005622	GO:0044424	GO:0005623	GO:0044464	GO:0032991	GO:0030529	GO:0005198	GO:0044238	GO:0008152	GO:0044237	GO:0009058	GO:1901576	GO:0044249	GO:0009987	GO:0071704	GO:0019538	GO:0044267	GO:0034645	GO:0009059	GO:0044260	GO:0006412	GO:0043170	GO:0010467
PAU020349.1	GO:0016491	GO:0003824	GO:0008152
PAU003181.1	GO:0003824	GO:0043167	GO:0043169	GO:0005506	GO:0046872	GO:0046914	GO:0016209	GO:0005488	GO:0050896	GO:0006950	GO:0008152
PAU018307.1	GO:0009579	GO:0031976	GO:0031984	GO:0044435	GO:0009536	GO:0044422	GO:0044444	GO:0005737	GO:0009532	GO:0043227	GO:0044446	GO:0043231	GO:0043226	GO:0043229	GO:0005622	GO:0044424	GO:0005623	GO:0044464	GO:0016491	GO:0003824	GO:0016667	GO:0015036	GO:0030234	GO:0044281	GO:0044093	GO:0006091	GO:0044763	GO:0044710	GO:0044238	GO:0005975	GO:0044699	GO:0008152	GO:0051234	GO:0044237	GO:0051179	GO:0018904	GO:0019725	GO:0065009	GO:0009987	GO:0071704	GO:0065008	GO:0042592	GO:0065007	GO:0044092
PAU024434.1	GO:0005622	GO:0044424	GO:0005623	GO:0044464	GO:0016765	GO:0003824	GO:0043167	GO:0016740	GO:0043169	GO:0032559	GO:0030554	GO:0036094	GO:0000166	GO:1901265	GO:0046872	GO:0032553	GO:0032555	GO:0017076	GO:0097367	GO:0005488	GO:1901363	GO:0097159	GO:0008152	GO:0044237	GO:0009987
PAU020564.1	GO:0044435	GO:0009536	GO:0044422	GO:0044444	GO:0005737	GO:0009532	GO:0043227	GO:0044446	GO:0043231	GO:0043226	GO:0043229	GO:0005622	GO:0044424	GO:0005623	GO:0044464
PAU010671.1	GO:0005515	GO:0005488	GO:0044238	GO:0008152	GO:0044237	GO:0009987	GO:0071704	GO:0019538	GO:0044267	GO:0044260	GO:0043170
PAU023116.1	GO:0044435	GO:0009536	GO:0009526	GO:0044422	GO:0044444	GO:0005737	GO:0031967	GO:0031975	GO:0043227	GO:0044446	GO:0043231	GO:0043226	GO:0043229	GO:0005622	GO:0044424	GO:0005623	GO:0044464	GO:0022857	GO:0005215	GO:0022891	GO:0022892	GO:0015075	GO:0044765	GO:1902578	GO:0006810	GO:0006811	GO:0044699	GO:0051234	GO:0051179
PAU029135.1	GO:0016020	GO:0031090	GO:0009536	GO:0044422	GO:0044444	GO:0005737	GO:0043227	GO:0043231	GO:0043226	GO:0043229	GO:0005622	GO:0044424	GO:0005623	GO:0044464	GO:0003824	GO:0016787
PAU021138.1	GO:0003824	GO:0016787
PAU021791.1	GO:0015925	GO:0003824	GO:0043167	GO:0004553	GO:0016798	GO:0005488	GO:0016787	GO:0044238	GO:0008152
PAU017380.1	GO:0003824	GO:0044238	GO:0044248	GO:0008152	GO:0044237	GO:0009056	GO:1901575	GO:0009987	GO:0071704	GO:0019538	GO:0044267	GO:0019941	GO:0043632	GO:0051603	GO:0006508	GO:0030163	GO:0044257	GO:0044265	GO:0044260	GO:0009057	GO:0043170
PAU013742.1	GO:0016020	GO:0003824	GO:0060089	GO:0016740	GO:0004674	GO:0032559	GO:0030554	GO:0016301	GO:0016773	GO:0004672	GO:0004871	GO:0016772	GO:0036094	GO:0000166	GO:1901265	GO:0032553	GO:0032555	GO:0017076	GO:0097367	GO:0005488	GO:1901363	GO:0097159	GO:0044238	GO:0008152	GO:0044237	GO:0006464	GO:0036211	GO:0043412	GO:0009987	GO:0071704	GO:0019538	GO:0044267	GO:0044260	GO:0043170
PAU000847.1	GO:0005576	GO:0016491	GO:0003824	GO:0043167	GO:0043169	GO:0046872	GO:0046914	GO:0016682	GO:0016679	GO:0005488	GO:0044763	GO:0044710	GO:0044699	GO:0008152	GO:0044237	GO:1901360	GO:0009987	GO:0071704	GO:0019748	GO:0009698	GO:0006725
PAU005151.1	GO:0003824	GO:0004721	GO:0042578	GO:0016791	GO:0016788	GO:0016787
PAU019362.1	GO:0043227	GO:0043231	GO:0043226	GO:0043229	GO:0005622	GO:0044424	GO:0005623	GO:0044464	GO:0005488	GO:0050896	GO:0009628	GO:0009314	GO:0044763	GO:0044238	GO:0044699	GO:0008152	GO:0044237	GO:0006807	GO:1901360	GO:0009987	GO:0071704	GO:0046483	GO:0048229	GO:0034641	GO:0006139	GO:0007126	GO:0000003	GO:0006725	GO:0000280	GO:0048285	GO:0051321	GO:0044767	GO:0007275	GO:0044707	GO:0032501	GO:0044260	GO:0032502	GO:0007049	GO:0016043	GO:0006996	GO:0090304	GO:0071840	GO:0043170	GO:0006259
PAU002262.1	GO:0009507	GO:0044434	GO:0009579	GO:0031976	GO:0031984	GO:0009534	GO:0044435	GO:0009536	GO:0009526	GO:0044422	GO:0044444	GO:0005694	GO:0005737	GO:0031967	GO:0031975	GO:0043227	GO:0044446	GO:0043228	GO:0043232	GO:0043231	GO:0043226	GO:0043229	GO:0005622	GO:0044424	GO:0005623	GO:0044464
PAU027318.1	GO:0016020	GO:0031090	GO:0044422	GO:0043227	GO:0043226	GO:0022857	GO:0005215	GO:0022804	GO:0015291	GO:0050896	GO:0042221	GO:0015893	GO:0042493	GO:0044765	GO:1902578	GO:0006810	GO:0044699	GO:0051234	GO:0051179
PAU010221.1	GO:0016020	GO:0031224	GO:0044425
PAU023511.1	GO:0016020	GO:0031090	GO:0044422	GO:0043227	GO:0043226	GO:0004673	GO:0016775	GO:0003824	GO:0060089	GO:0016740	GO:0032559	GO:0030554	GO:0016301	GO:0016773	GO:0004672	GO:0004871	GO:0016772	GO:0036094	GO:0000166	GO:1901265	GO:0032553	GO:0032555	GO:0017076	GO:0097367	GO:0005488	GO:1901363	GO:0097159	GO:0050896	GO:0044763	GO:0044238	GO:0044271	GO:0007154	GO:1901362	GO:0018130	GO:0019438	GO:0034654	GO:0006796	GO:0044699	GO:0006793	GO:0008152	GO:0044237	GO:0006468	GO:0016310	GO:0051716	GO:0007165	GO:0044700	GO:0006464	GO:0036211	GO:0006351
PAU003858.1	GO:0016020	GO:0006810	GO:0051234	GO:0051179
PAU019117.1	GO:0044422	GO:0044432	GO:0005783	GO:0044444	GO:0005737	GO:0043227	GO:0012505	GO:0044446	GO:0043231	GO:0043226	GO:0043229	GO:0005622	GO:0044424	GO:0005623	GO:0044464	GO:0016628	GO:0016491	GO:0016627	GO:0003824	GO:0032559	GO:0030554	GO:0036094	GO:0000166	GO:1901265	GO:0032553	GO:0032555	GO:0017076	GO:0097367	GO:0005488	GO:1901363	GO:0097159	GO:0050896	GO:0008152
PAU018884.1	GO:0043227	GO:0043231	GO:0043226	GO:0043229	GO:0005622	GO:0044424	GO:0005623	GO:0044464	GO:0003824	GO:0016740	GO:0016746	GO:0016755	GO:0008152	GO:0044237	GO:1901564	GO:0006807	GO:0006518	GO:0006790	GO:0009987	GO:0071704	GO:0034641	GO:0043603	GO:0006575
PAU010553.1	GO:0048037	GO:0003824	GO:0016769	GO:0008483	GO:0016740	GO:0005488
PAU002657.1	GO:0003824	GO:0060089	GO:0004871
PAU011491.1	GO:0043167	GO:0043169	GO:0046872	GO:0005488	GO:0044238	GO:0044271	GO:1901362	GO:0018130	GO:0019438	GO:0034654	GO:0008152	GO:0044237	GO:0006351	GO:0032774	GO:0097659	GO:0006807	GO:0009058	GO:1901576	GO:0044249	GO:1901360	GO:0009987	GO:0071704	GO:0046483	GO:0034641	GO:0006139	GO:0006725	GO:0034645	GO:0009059	GO:0016070	GO:0044260	GO:0090304	GO:0043170	GO:0010467
PAU009847.2	GO:0005623	GO:0044464	GO:0071705	GO:0042886	GO:0044765	GO:1902578	GO:0015833	GO:0006810	GO:0044699	GO:0051234	GO:0051179	GO:0071702
PAU008768.1	GO:0003824	GO:0070011	GO:0008233	GO:0016787	GO:0004175	GO:0044238	GO:0008152	GO:0071704	GO:0019538	GO:0043170
PAU027615.2	GO:0003824	GO:0070011	GO:0008233	GO:0016787	GO:0004175	GO:0044238	GO:0008152	GO:0071704	GO:0019538	GO:0043170
PAU001001.1	GO:0016020	GO:0003824	GO:0016740	GO:0019787	GO:0032559	GO:0030554	GO:0036094	GO:0000166	GO:1901265	GO:0032553	GO:0032555	GO:0017076	GO:0097367	GO:0005488	GO:1901363	GO:0097159	GO:0044238	GO:0044248	GO:0008152	GO:0044237	GO:0009056	GO:1901575	GO:0032446	GO:0006464	GO:0036211	GO:0043412	GO:0070647	GO:0009987	GO:0071704	GO:0019538	GO:0044267	GO:0019941	GO:0043632	GO:0051603	GO:0006508	GO:0030163	GO:0044257	GO:0044265	GO:0044260	GO:0009057	GO:0043170
PAU019769.1	GO:0005622	GO:0044424	GO:0005623	GO:0044464	GO:0003824	GO:0016740	GO:0016746	GO:0016747	GO:0016301	GO:0016772	GO:0016410	GO:0008080	GO:0016407	GO:0044281	GO:0009064	GO:1901605	GO:0044763	GO:0044710	GO:0006082	GO:0043436	GO:0019752	GO:0044238	GO:0044699	GO:0006520	GO:0008152	GO:0044237	GO:1901564	GO:0006525	GO:0006807	GO:0009987	GO:0071704
PAU013036.2	GO:0043227	GO:0043231	GO:0043226	GO:0043229	GO:0005622	GO:0044424	GO:0005623	GO:0044464	GO:0005488	GO:0044238	GO:0044248	GO:0008152	GO:0044237	GO:0009056	GO:1901575	GO:0009987	GO:0071704	GO:0019538	GO:0044267	GO:0019941	GO:0043632	GO:0051603	GO:0006508	GO:0030163	GO:0044257	GO:0044265	GO:0032501	GO:0044260	GO:0009057	GO:0043170
PAU013656.1	GO:0016491	GO:0016829	GO:0003824	GO:0043167	GO:0016836	GO:0043169	GO:0016835	GO:0005506	GO:0046872	GO:0046914	GO:0005488
PAU019202.1	GO:0003824	GO:0016740
PAU005266.1	GO:0016020	GO:0043227	GO:0043231	GO:0043226	GO:0043229	GO:0005622	GO:0044424	GO:0005623	GO:0044464	GO:0005488
PAU000496.1	GO:0005623	GO:0044464
PAU021797.1	GO:0043227	GO:0043231	GO:0043226	GO:0043229	GO:0005622	GO:0044424	GO:0005623	GO:0044464	GO:0016491	GO:0003824	GO:0016667	GO:0015036	GO:0044281	GO:0044763	GO:0044710	GO:0044699	GO:0008152	GO:0018904	GO:0019725	GO:0009987	GO:0071704	GO:0065008	GO:0042592	GO:0065007
PAU011561.1	GO:0016020	GO:0036094	GO:0000166	GO:1901265	GO:0005488	GO:1901363	GO:0097159
PAU014352.1	GO:0016020	GO:0031224	GO:0044425
PAU015831.1	GO:0044436	GO:0009507	GO:0009579	GO:0009536	GO:0044444	GO:0005737	GO:0043227	GO:0043231	GO:0043226	GO:0043229	GO:0005622	GO:0044424	GO:0005623	GO:0044464	GO:0003824	GO:0016853	GO:0005488
PAU015277.1	GO:0048037	GO:0016829	GO:0016830	GO:0003824	GO:0016831	GO:0005488	GO:0044281	GO:0009064	GO:1901605	GO:0044763	GO:0044710	GO:0006082	GO:0043436	GO:0019752	GO:0044238	GO:0044699	GO:0006520	GO:0008152	GO:0044237	GO:1901564	GO:0006807	GO:0009987	GO:0071704
PAU003940.2	GO:0003824	GO:0016740	GO:0019787	GO:0044238	GO:0008152	GO:0044237	GO:0032446	GO:0006464	GO:0036211	GO:0043412	GO:0070647	GO:0009987	GO:0071704	GO:0019538	GO:0044267	GO:0044260	GO:0043170
PAU010727.1	GO:0003824	GO:0016740	GO:0008146	GO:0016782	GO:0050896	GO:0044281	GO:0044763	GO:0044710	GO:0009719	GO:0006082	GO:0043436	GO:0019752	GO:0044238	GO:0031407	GO:0006631	GO:0032787	GO:0044699	GO:0008152	GO:0044255	GO:0006629	GO:0044237	GO:0009987	GO:0071704
PAU025982.1	GO:0016020	GO:0031090	GO:0044435	GO:0009536	GO:0009526	GO:0044422	GO:0042170	GO:0044444	GO:0005737	GO:0009527	GO:0019867	GO:0031968	GO:0031967	GO:0031975	GO:0043227	GO:0044446	GO:0098588	GO:0043231	GO:0043226	GO:0043229	GO:0005622	GO:0044424	GO:0005623	GO:0044464	GO:0009658	GO:0009987	GO:0009657	GO:0016043	GO:0006996	GO:0071840
PAU011218.1	GO:0003824	GO:0043167	GO:0016740	GO:0043169	GO:0004674	GO:0032559	GO:0030554	GO:0016301	GO:0016773	GO:0004672	GO:0016772	GO:0036094	GO:0000166	GO:1901265	GO:0046872	GO:0032553	GO:0032555	GO:0017076	GO:0097367	GO:0005488	GO:1901363	GO:0097159	GO:0044238	GO:0008152	GO:0044237	GO:0006464	GO:0036211	GO:0043412	GO:0009987	GO:0071704	GO:0019538	GO:0044267	GO:0044260	GO:0043170
PAU005733.1	GO:0003824	GO:0016740	GO:0016301	GO:0016772	GO:0006796	GO:0006793	GO:0008152	GO:0044237	GO:0009987
PAU027366.1	GO:0030414	GO:0061134	GO:0030234	GO:0004857
PAU021316.1	GO:0043227	GO:0043231	GO:0043226	GO:0043229	GO:0005622	GO:0044424	GO:0005623	GO:0044464	GO:0016491	GO:0003824	GO:0043167	GO:0043169	GO:0005506	GO:0046872	GO:0046914	GO:0016705	GO:0004497	GO:0016709	GO:0005488	GO:0044281	GO:0006633	GO:0072330	GO:0044763	GO:0044710	GO:0006082	GO:0043436	GO:0019752	GO:0008610	GO:0044238	GO:0006631	GO:0032787	GO:0044699	GO:0044283	GO:0008152	GO:0044711	GO:0044255	GO:0006629	GO:0044237	GO:0016053	GO:0046394	GO:0009058	GO:1901576	GO:0044249	GO:0009987	GO:0071704	GO:0009791	GO:0044767	GO:0007275	GO:0044707
PAU014919.1	GO:0005623	GO:0044464	GO:0071705	GO:0042886	GO:0044765	GO:1902578	GO:0015833	GO:0006810	GO:0044699	GO:0051234	GO:0051179	GO:0071702
PAU011773.1	GO:0005215	GO:0022892	GO:0043167	GO:0043169	GO:0005506	GO:0046872	GO:0046914	GO:0005488	GO:0050896	GO:0042221	GO:0010033	GO:0044765	GO:0009719	GO:0009725	GO:1902578	GO:0006810	GO:0044699	GO:0051234	GO:0051179
PAU003265.1	GO:0044435	GO:0009536	GO:0044422	GO:0044444	GO:0005737	GO:0009532	GO:0043227	GO:0044446	GO:0043231	GO:0043226	GO:0043229	GO:0005622	GO:0044424	GO:0005623	GO:0044464	GO:0016829	GO:0016830	GO:0003824	GO:0043167	GO:0043169	GO:0005488	GO:0016787
PAU028586.1	GO:0003824	GO:0060089	GO:0016740	GO:0032559	GO:0030554	GO:0016301	GO:0016773	GO:0004672	GO:0004871	GO:0016772	GO:0036094	GO:0000166	GO:1901265	GO:0032553	GO:0032555	GO:0017076	GO:0097367	GO:0004713	GO:0005488	GO:1901363	GO:0097159	GO:0044238	GO:0008152	GO:0044237	GO:0006464	GO:0036211	GO:0043412	GO:0009987	GO:0071704	GO:0019538	GO:0044267	GO:0044260	GO:0043170
PAU013244.1	GO:0044435	GO:0009536	GO:0044422	GO:0044444	GO:0005737	GO:0009532	GO:0043227	GO:0044446	GO:0043231	GO:0043226	GO:0043229	GO:0005622	GO:0044424	GO:0005623	GO:0044464	GO:0003824
PAU005883.1	GO:0043227	GO:0043231	GO:0043226	GO:0043229	GO:0005622	GO:0044424	GO:0005623	GO:0044464	GO:0006810	GO:0051234	GO:0051179
PAU003117.1	GO:0003824	GO:0016740	GO:0016746
PAU017774.1	GO:0016020	GO:0031224	GO:0044425	GO:0000325	GO:0005773	GO:0044444	GO:0005737	GO:0043227	GO:0043231	GO:0043226	GO:0043229	GO:0005622	GO:0044424	GO:0005623	GO:0044464	GO:0022857	GO:0005215	GO:0022891	GO:0022892	GO:0005365	GO:0015166	GO:0015665	GO:1901618	GO:0044765	GO:0015791	GO:0015850	GO:1902578	GO:0006810	GO:0044699	GO:0051234	GO:0051179	GO:0071702
PAU005940.1	GO:0003824	GO:0016740	GO:0016301	GO:0016773	GO:0004672	GO:0016772	GO:0036094	GO:0000166	GO:1901265	GO:0005488	GO:1901363	GO:0097159
PAU021555.1	GO:0016020	GO:0005215	GO:0016491	GO:0003824	GO:0006810	GO:0051234	GO:0051179
PAU023176.1	GO:0016020	GO:0003824	GO:0060089	GO:0016740	GO:0004674	GO:0032559	GO:0030554	GO:0016301	GO:0016773	GO:0004672	GO:0004871	GO:0016772	GO:0036094	GO:0000166	GO:1901265	GO:0032553	GO:0032555	GO:0017076	GO:0097367	GO:0005488	GO:1901363	GO:0097159	GO:0044238	GO:0008152	GO:0044237	GO:0006464	GO:0036211	GO:0043412	GO:0009987	GO:0071704	GO:0019538	GO:0044267	GO:0044260	GO:0043170
PAU026663.1	GO:0043167	GO:0043169	GO:0046872	GO:0046914	GO:0005488
PAU013754.1	GO:0005623	GO:0044464	GO:0022857	GO:0005215	GO:0022891	GO:0022892	GO:0008324	GO:0015075	GO:0044763	GO:0044765	GO:1902578	GO:0006810	GO:0006811	GO:0044699	GO:0051234	GO:0051179	GO:0006873	GO:0055082	GO:0006812	GO:0019725	GO:0050801	GO:0030003	GO:0009987	GO:0048878	GO:0065008	GO:0042592	GO:0065007	GO:0055080
PAU014627.1	GO:0003677	GO:0005488	GO:1901363	GO:0097159	GO:0003676	GO:0044238	GO:0044271	GO:1901362	GO:0018130	GO:0019438	GO:0034654	GO:0008152	GO:0044237	GO:0006351	GO:0032774	GO:0097659	GO:0006807	GO:0009058	GO:1901576	GO:0044249	GO:1901360	GO:0009987	GO:0071704	GO:0046483	GO:0034641	GO:0006139	GO:0006725	GO:0034645	GO:0009059	GO:0016070	GO:0044260	GO:0090304	GO:0043170	GO:0010467
PAU018745.1	GO:0003824	GO:0016740	GO:0016741	GO:0044281	GO:0044763	GO:0044710	GO:0044699	GO:0008152	GO:0044237	GO:0009987	GO:0006730
PAU020012.1	GO:0009536	GO:0044444	GO:0005737	GO:0043227	GO:0043231	GO:0043226	GO:0043229	GO:0005622	GO:0044424	GO:0005623	GO:0044464	GO:0003824	GO:0004558	GO:0090599	GO:0004553	GO:0016798	GO:0015926	GO:0016787	GO:0008152
PAU026085.1	GO:0009536	GO:0044444	GO:0005737	GO:0043227	GO:0043231	GO:0043226	GO:0043229	GO:0005622	GO:0044424	GO:0005623	GO:0044464
PAU010093.1	GO:0003824	GO:0016798	GO:0016787
PAU003923.1	GO:0003824	GO:0016740
PAU019965.1	GO:0009579	GO:0031976	GO:0031984	GO:0044435	GO:0009536	GO:0009526	GO:0044422	GO:0044444	GO:0005737	GO:0009532	GO:0031967	GO:0031975	GO:0043227	GO:0044446	GO:0043231	GO:0043226	GO:0043229	GO:0005622	GO:0044424	GO:0005623	GO:0044464	GO:0016491	GO:0003824	GO:0016667	GO:0015036	GO:0005488	GO:0050896	GO:0044281	GO:0006950	GO:0044763	GO:0044710	GO:0044699	GO:0008152	GO:0018904	GO:0019725	GO:0009987	GO:0071704	GO:0065008	GO:0042592	GO:0065007
PAU006291.1	GO:0016020	GO:0044425	GO:0031090	GO:0009536	GO:0005618	GO:0044422	GO:0044444	GO:0030312	GO:0005737	GO:0031982	GO:0031410	GO:0071944	GO:0043227	GO:0043231	GO:0043226	GO:0043229	GO:0005622	GO:0044424	GO:0005623	GO:0044464	GO:0043167	GO:0043169	GO:0005515	GO:0046872	GO:0005488	GO:0044238	GO:0008152	GO:0044237	GO:0009987	GO:0071704	GO:0019538	GO:0044267	GO:0044260	GO:0043170
PAU025255.1	GO:0005515	GO:0005488
PAU010431.1	GO:0003824	GO:0016740	GO:0016758	GO:0016757
PAU023564.2	GO:0044444	GO:0005737	GO:0043227	GO:0043228	GO:0043232	GO:0005840	GO:0043231	GO:0043226	GO:0043229	GO:0005622	GO:0044424	GO:0005623	GO:0044464	GO:0032991	GO:0030529	GO:0003824	GO:0043167	GO:0043169	GO:0032559	GO:0030554	GO:0036094	GO:0000166	GO:1901265	GO:0046872	GO:0046914	GO:0032553	GO:0032555	GO:0017076	GO:0097367	GO:0016879	GO:0016874	GO:0005488	GO:1901363	GO:0097159	GO:0044281	GO:1901605	GO:0044763	GO:0044710	GO:0006082	GO:0043436	GO:0019752	GO:0044238	GO:0044699	GO:0006520	GO:0008152	GO:0044237	GO:1901564	GO:0006807	GO:0009081
PAU025926.1	GO:0016020	GO:0031090	GO:0009536	GO:0044422	GO:0044432	GO:0005783	GO:0044444	GO:0005737	GO:0031982	GO:0031410	GO:0043227	GO:0012505	GO:0044446	GO:0043231	GO:0043226	GO:0043229	GO:0005622	GO:0044424	GO:0005623	GO:0044464	GO:0032559	GO:0030554	GO:0036094	GO:0005515	GO:0000166	GO:1901265	GO:0032553	GO:0032555	GO:0017076	GO:0097367	GO:0005488	GO:1901363	GO:0097159	GO:0050896	GO:0009628	GO:0042221	GO:0006950	GO:0006970	GO:0044238	GO:0006810	GO:0044699	GO:0008152	GO:0051234	GO:0044237	GO:0051179	GO:0071702	GO:0009987	GO:0071704	GO:0019538
PAU030127.1	GO:0016020	GO:0031090	GO:0044422	GO:0043227	GO:0012505	GO:0043231	GO:0043226	GO:0043229	GO:0005622	GO:0044424	GO:0005623	GO:0044464	GO:0048037	GO:0016829	GO:0016830	GO:0003824	GO:0016831	GO:0016836	GO:0016835	GO:0005488	GO:0044281	GO:0006753	GO:0055086	GO:0044763	GO:0044710	GO:0019637	GO:0090407	GO:1901293	GO:0009225	GO:0044238	GO:0044271	GO:0009226	GO:1901362	GO:0018130	GO:0019438	GO:0005975	GO:0034654	GO:0006796	GO:0044699	GO:0006793	GO:0008152	GO:0044711	GO:0044237	GO:0019321	GO:0044723	GO:0006807	GO:0009165	GO:0009058	GO:1901576
PAU009143.2	GO:0005623	GO:0044464	GO:0022857	GO:0005215	GO:0022891	GO:0022892	GO:0015075	GO:0050896	GO:0009605	GO:0044765	GO:1902578	GO:0009607	GO:0006810	GO:0006811	GO:0043207	GO:0051707	GO:0044699	GO:0051234	GO:0051179	GO:0051704
PAU030026.1	GO:0016020	GO:0031224	GO:0044425	GO:0022857	GO:0005215	GO:0022804	GO:0022891	GO:0022892	GO:0015291	GO:0015075	GO:0008509	GO:0015297	GO:0044765	GO:1902578	GO:0006810	GO:0006811	GO:0044699	GO:0051234	GO:0051179
PAU009040.1	GO:0003677	GO:0005488	GO:1901363	GO:0097159	GO:0003676	GO:0044238	GO:0044271	GO:1901362	GO:0018130	GO:0019438	GO:0034654	GO:0008152	GO:0044237	GO:0006351	GO:0032774	GO:0097659	GO:0006807	GO:0009058	GO:1901576	GO:0044249	GO:1901360	GO:0009987	GO:0071704	GO:0046483	GO:0034641	GO:0006139	GO:0006725	GO:0034645	GO:0009059	GO:0016070	GO:0044260	GO:0090304	GO:0043170	GO:0010467
PAU009069.1	GO:0050896	GO:0009628
PAU028492.3	GO:0016020	GO:0022857	GO:0005215	GO:0022804	GO:0015399	GO:0015405	GO:0003824	GO:0015562	GO:0042626	GO:0043492	GO:0016820	GO:0036094	GO:0005515	GO:0000166	GO:1901265	GO:0017111	GO:0005488	GO:0016462	GO:0016818	GO:0016817	GO:0042623	GO:1901363	GO:0097159	GO:0016787	GO:0016887	GO:0050896	GO:0009628	GO:0042221	GO:0009733	GO:0009605	GO:0043473	GO:0043476	GO:0043478	GO:0043479	GO:0043480	GO:0010033	GO:0009411	GO:0009314	GO:0044763	GO:0044765	GO:0009719	GO:0009725	GO:1902578	GO:0009416	GO:0009734	GO:0071365	GO:0007154	GO:0048437	GO:0009607
PAU009218.1	GO:0005623	GO:0044464	GO:0043167	GO:0043169	GO:0046872	GO:0046914	GO:0005488	GO:0044763	GO:0044699	GO:0048589	GO:0009987	GO:0048869	GO:0016049	GO:0032989	GO:0040007	GO:0009826	GO:0060560	GO:0000902	GO:0009653	GO:0044767	GO:0048856	GO:0032502	GO:0016043	GO:0071840
PAU008412.1	GO:0043227	GO:0043231	GO:0043226	GO:0043229	GO:0005622	GO:0044424	GO:0005623	GO:0044464	GO:0003824	GO:0000175	GO:0004532	GO:0016896	GO:0016796	GO:0004527	GO:0008408	GO:0004540	GO:0004518	GO:0016788	GO:0005488	GO:0016787	GO:0050896	GO:0006950	GO:0044238	GO:0008152	GO:0044237	GO:0006807	GO:1901360	GO:0009987	GO:0071704	GO:0046483	GO:0034641	GO:0006139	GO:0006725	GO:0016070	GO:0044260	GO:0090304	GO:0043170
PAU023811.1	GO:0005623	GO:0044464	GO:0071705	GO:0042886	GO:0044765	GO:1902578	GO:0015833	GO:0006810	GO:0044699	GO:0051234	GO:0051179	GO:0071702
PAU016564.1	GO:0009507	GO:0044434	GO:0009579	GO:0031976	GO:0031984	GO:0009534	GO:0044435	GO:0009536	GO:0044422	GO:0044444	GO:0005737	GO:0043227	GO:0044446	GO:0043231	GO:0043226	GO:0043229	GO:0005622	GO:0044424	GO:0005623	GO:0044464
PAU027817.1	GO:0016020	GO:0031224	GO:0044425	GO:0031090	GO:0000325	GO:0000322	GO:0005773	GO:0044435	GO:0009536	GO:0009526	GO:0044422	GO:0044444	GO:0005737	GO:0031967	GO:0031975	GO:0043227	GO:0044446	GO:0043231	GO:0043226	GO:0043229	GO:0005622	GO:0044424	GO:0005623	GO:0044464	GO:0022857	GO:0005215	GO:0005372	GO:0022891	GO:0022892	GO:0042887	GO:0050896	GO:0042221	GO:0042044	GO:0071705	GO:0010033	GO:0042886	GO:0044763	GO:0044765	GO:0009719	GO:1901700	GO:0009725	GO:1902578	GO:0007154	GO:0015840	GO:0019755	GO:0006810	GO:0009755	GO:0032870	GO:0071495
PAU005027.1	GO:0016020
PAU004866.2	GO:0005618	GO:0030312	GO:0071944	GO:0005623	GO:0044464	GO:0015925	GO:0030246	GO:0003824	GO:0043167	GO:0004553	GO:0016798	GO:0005488	GO:0016787	GO:0044238	GO:0008152
PAU031026.1	GO:0009536	GO:0044444	GO:0005737	GO:0043227	GO:0043231	GO:0043226	GO:0043229	GO:0005622	GO:0044424	GO:0005623	GO:0044464
PAU008777.2	GO:0043227	GO:0043231	GO:0043226	GO:0043229	GO:0005622	GO:0044424	GO:0005623	GO:0044464
PAU006822.2	GO:0043227	GO:0043231	GO:0043226	GO:0043229	GO:0005622	GO:0044424	GO:0005623	GO:0044464
PAU024963.1	GO:0005622	GO:0044424	GO:0005623	GO:0044464	GO:0044248	GO:0006810	GO:0008152	GO:0051234	GO:0044237	GO:0009056	GO:0051179	GO:0009987
PAU022057.1	GO:0005623	GO:0044464
PAU020328.1	GO:0016020	GO:0016491	GO:0003824	GO:0016614	GO:0016616	GO:0016854	GO:0016857	GO:0016853	GO:0044281	GO:0006753	GO:0055086	GO:0044763	GO:0044710	GO:0019637	GO:0090407	GO:1901293	GO:0009225	GO:0044238	GO:0044271	GO:0009226	GO:0005976	GO:1901362	GO:0018130	GO:0044262	GO:0019438	GO:0005975	GO:0034654	GO:0006796	GO:0044699	GO:0006793	GO:0008152	GO:0044711	GO:0044237	GO:0044723	GO:0006807	GO:0044264	GO:0009165	GO:0009058	GO:1901576	GO:0044249	GO:0009117	GO:1901135	GO:1901360	GO:0009987	GO:0033692	GO:0071704	GO:0034637	GO:0046483	GO:0000271
PAU011593.1	GO:0044444	GO:0005737	GO:0005622	GO:0044424	GO:0005623	GO:0044464	GO:0016765	GO:0048037	GO:0016829	GO:0016846	GO:0003824	GO:0016740	GO:0005488	GO:0044281	GO:0044273	GO:1901605	GO:0000098	GO:0009068	GO:0009087	GO:0044712	GO:1901606	GO:0044763	GO:0044710	GO:0006082	GO:0043436	GO:1901565	GO:0009063	GO:0019752	GO:0044238	GO:0016054	GO:0044282	GO:0046395	GO:0044248	GO:0006555	GO:0044699	GO:0006520	GO:0008152	GO:0044237	GO:0009056	GO:1901564	GO:0000096	GO:1901575	GO:0006807	GO:0006790	GO:0009066	GO:0009987	GO:0071704
PAU006862.1	GO:0003824	GO:0016740	GO:0005515	GO:0008171	GO:0005488	GO:0008168	GO:0016741	GO:0044281	GO:0044763	GO:0044710	GO:1901362	GO:0019438	GO:0044699	GO:0008152	GO:0044711	GO:0044237	GO:0009058	GO:1901576	GO:0044249	GO:1901360	GO:0009987	GO:0071704	GO:0019748	GO:0009698	GO:0006725	GO:0009699	GO:0044550	GO:0006730
PAU021408.1	GO:0005488
PAU027434.1	GO:0009536	GO:0044444	GO:0005737	GO:0043227	GO:0043231	GO:0043226	GO:0043229	GO:0005622	GO:0044424	GO:0005623	GO:0044464	GO:0005515	GO:0005488	GO:0044238	GO:0008152	GO:0044237	GO:0009987	GO:0071704	GO:0019538	GO:0044267	GO:0044260	GO:0043170
PAU024081.1	GO:0043227	GO:0043231	GO:0043226	GO:0043229	GO:0005622	GO:0044424	GO:0005623	GO:0044464	GO:0003824	GO:0016740	GO:0019787	GO:0005488	GO:0050896	GO:0042221	GO:0010033	GO:0044763	GO:0009719	GO:0009725	GO:0044238	GO:0007154	GO:0009755	GO:0032870	GO:0071495	GO:0044699	GO:0008152	GO:0044237	GO:0071310	GO:0070887	GO:0051716	GO:0010948	GO:0045786	GO:0032446	GO:0007165	GO:0044700	GO:0006464	GO:0036211	GO:0022622	GO:0048364	GO:0010015	GO:0043412	GO:0050794	GO:0023052	GO:0051239	GO:2000026	GO:0070647	GO:0010564	GO:0009987	GO:0071704	GO:0019538
PAU008425.1	GO:0043227	GO:0043231	GO:0043226	GO:0043229	GO:0005622	GO:0044424	GO:0005623	GO:0044464	GO:0003677	GO:0005488	GO:1901363	GO:0097159	GO:0001071	GO:0003676	GO:0044238	GO:0044271	GO:1901362	GO:0018130	GO:0019438	GO:0034654	GO:0008152	GO:0044237	GO:0006351	GO:0032774	GO:0097659	GO:0006807	GO:0009058	GO:1901576	GO:0044249	GO:1901360	GO:0009987	GO:0071704	GO:0046483	GO:0034641	GO:0006139	GO:0006725	GO:0034645	GO:0009059	GO:0016070	GO:0044260	GO:0090304	GO:0043170	GO:0010467
PAU006648.1	GO:0016020	GO:0031090	GO:0044422	GO:0043227	GO:0043226
PAU009517.1	GO:0016020
PAU030687.1	GO:0003824
PAU006744.1	GO:0016829	GO:0003824	GO:0016840	GO:0008152
PAU014465.2	GO:0005488	GO:0050896	GO:0009628	GO:0009314	GO:0009416	GO:0044699	GO:0008152	GO:0044237	GO:0009639	GO:0006807	GO:0050794	GO:0009058	GO:0044249	GO:0009987	GO:0034641	GO:0050789	GO:0065007	GO:0009791	GO:0044767	GO:0007275	GO:0044707	GO:0032501	GO:0032502
PAU018525.1	GO:0050896	GO:0009628
PAU017424.1	GO:0005623	GO:0044464	GO:0022857	GO:0005215	GO:0022804	GO:0015291	GO:0050896	GO:0042221	GO:0009605	GO:0015893	GO:0042493	GO:0044765	GO:1902578	GO:0009607	GO:0006810	GO:0043207	GO:0051707	GO:0044699	GO:0051234	GO:0051179	GO:0051704
PAU007994.1	GO:0005623	GO:0044464	GO:0022857	GO:0005215	GO:0015604	GO:0003824	GO:0032559	GO:0030554	GO:0036094	GO:0000166	GO:1901265	GO:0032553	GO:0032555	GO:0017076	GO:0097367	GO:0017111	GO:0005488	GO:0016462	GO:0016818	GO:0016817	GO:1901363	GO:0097159	GO:0016787	GO:0044281	GO:0006753	GO:0055086	GO:0009144	GO:0009205	GO:0009199	GO:0009141	GO:0044712	GO:0044763	GO:0044710	GO:0019637	GO:1901361	GO:0044238	GO:0044270	GO:0046700	GO:0009143	GO:0009146	GO:0009203	GO:0009207	GO:0046434	GO:1901292	GO:0034655	GO:0044248	GO:0019439	GO:0006796	GO:0044699
PAU015514.2	GO:0009536	GO:0044444	GO:0005737	GO:0043227	GO:0043231	GO:0043226	GO:0043229	GO:0005622	GO:0044424	GO:0005623	GO:0044464	GO:0003824	GO:0016740	GO:0016746	GO:0016747	GO:0008374	GO:0008152
PAU008283.1	GO:0009536	GO:0044444	GO:0005737	GO:0043227	GO:0043231	GO:0043226	GO:0043229	GO:0005622	GO:0044424	GO:0005623	GO:0044464	GO:0003824	GO:0042802	GO:0005515	GO:0030234	GO:0051536	GO:0005488	GO:0051540	GO:0044281	GO:0043085	GO:0048522	GO:0009893	GO:0044093	GO:0006753	GO:0055086	GO:0006091	GO:0048518	GO:0044763	GO:0044710	GO:0019637	GO:0090407	GO:1901293	GO:0044238	GO:0044271	GO:0031325	GO:1901362	GO:0018130	GO:0019438	GO:0034654	GO:0019359	GO:0006796	GO:0044699	GO:0019363	GO:0006793	GO:0008152	GO:0044711	GO:0050790	GO:0044237	GO:0072525
PAU011259.1	GO:0016020	GO:0031224	GO:0044425	GO:0022857	GO:0005215	GO:0022804	GO:0022891	GO:0022892	GO:0015399	GO:0015405	GO:0003824	GO:0046873	GO:0019829	GO:0022890	GO:0042626	GO:0043492	GO:0016820	GO:0042625	GO:0032559	GO:0030554	GO:0008324	GO:0036094	GO:0015075	GO:0005515	GO:0000166	GO:1901265	GO:0032553	GO:0032555	GO:0017076	GO:0097367	GO:0017111	GO:0005488	GO:0016462	GO:0016818	GO:0016817	GO:0042623	GO:1901363	GO:0097159	GO:0016787	GO:0016887	GO:0050896	GO:0044281	GO:0009605	GO:0006753	GO:0055086	GO:0009144	GO:0009205	GO:0009199	GO:0009141
PAU029183.1	GO:0003824	GO:0070011	GO:0008233	GO:0016787	GO:0004175	GO:0044238	GO:0008152	GO:0071704	GO:0019538	GO:0043170
PAU010412.1	GO:0044444	GO:0005737	GO:0031982	GO:0031410	GO:0043227	GO:0043231	GO:0043226	GO:0043229	GO:0005622	GO:0044424	GO:0005623	GO:0044464	GO:0003824	GO:0016740
PAU001116.1	GO:0003824	GO:0016740	GO:0016757
PAU000662.2	GO:0003677	GO:0005488	GO:1901363	GO:0097159	GO:0003676	GO:0050896	GO:0006950	GO:0044238	GO:0044271	GO:1901362	GO:0018130	GO:0019438	GO:0034654	GO:0008152	GO:0044237	GO:0006351	GO:0032774	GO:0097659	GO:0006807	GO:0009058	GO:1901576	GO:0044249	GO:1901360	GO:0009987	GO:0071704	GO:0046483	GO:0034641	GO:0006139	GO:0006725	GO:0034645	GO:0009059	GO:0016070	GO:0044260	GO:0090304	GO:0043170	GO:0010467
PAU005784.1	GO:0009536	GO:0044444	GO:0005737	GO:0043227	GO:0043231	GO:0043226	GO:0043229	GO:0005622	GO:0044424	GO:0005623	GO:0044464	GO:0003824	GO:0050896	GO:0042221	GO:0010035	GO:0010038
PAU010157.1	GO:0016020	GO:0031224	GO:0044425	GO:0022857	GO:0005215	GO:0022804	GO:0005275	GO:0022891	GO:0022892	GO:0071705	GO:0044765	GO:1902578	GO:0006810	GO:0006811	GO:0044699	GO:0006820	GO:0051234	GO:0051179	GO:0015849	GO:0046942	GO:0015711	GO:0006865	GO:0071702
PAU004820.1	GO:0005667	GO:0043234	GO:0005622	GO:0044424	GO:0005623	GO:0044464	GO:0032991	GO:0005488	GO:1901363	GO:0097159	GO:0003676	GO:0044238	GO:0044271	GO:1901362	GO:0018130	GO:0019438	GO:0034654	GO:0008152	GO:0044237	GO:0006351	GO:0032774	GO:0097659	GO:0006807	GO:0009058	GO:1901576	GO:0044249	GO:1901360	GO:0009987	GO:0071704	GO:0046483	GO:0034641	GO:0006139	GO:0006725	GO:0034645	GO:0009059	GO:0016070	GO:0044260	GO:0090304	GO:0043170	GO:0010467
PAU003647.1	GO:0016491	GO:0003824	GO:0016706	GO:0051213	GO:0016705	GO:0008152
PAU013462.1	GO:0044238	GO:0044271	GO:1901362	GO:0018130	GO:0019438	GO:0034654	GO:0008152	GO:0044237	GO:0006351	GO:0032774	GO:0097659	GO:0006807	GO:0009058	GO:1901576	GO:0044249	GO:1901360	GO:0009987	GO:0071704	GO:0046483	GO:0034641	GO:0006139	GO:0006725	GO:0034645	GO:0009059	GO:0016070	GO:0044260	GO:0090304	GO:0043170	GO:0010467
PAU018979.1	GO:0016020	GO:0031224	GO:0044425	GO:0022857	GO:0005215	GO:0022804	GO:0022891	GO:0022892	GO:0015399	GO:0015405	GO:0003824	GO:0043682	GO:0046873	GO:0015662	GO:0043167	GO:0005375	GO:0019829	GO:0043169	GO:0022890	GO:0042626	GO:0043492	GO:0016820	GO:0042625	GO:0032559	GO:0030554	GO:0046915	GO:0008324	GO:0036094	GO:0015075	GO:0000166	GO:1901265	GO:0046872	GO:0046914	GO:0032553	GO:0032555	GO:0017076	GO:0097367	GO:0017111	GO:0005488	GO:0016462	GO:0016818	GO:0016817	GO:0042623	GO:1901363	GO:0097159	GO:0016787	GO:0016887	GO:0050896	GO:0044281
PAU005908.1	GO:0016020	GO:0031224	GO:0044425	GO:0031090	GO:0044422	GO:0031967	GO:0031975	GO:0019866	GO:0043227	GO:0044446	GO:0043226	GO:0043229	GO:0005622	GO:0044424	GO:0005623	GO:0044464	GO:0006810	GO:0051234	GO:0051179	GO:0046907	GO:0051649	GO:0051641
PAU022277.1	GO:0003824	GO:0043167	GO:0016740	GO:0043169	GO:0004674	GO:0032559	GO:0030554	GO:0016301	GO:0016773	GO:0004672	GO:0016772	GO:0036094	GO:0000166	GO:1901265	GO:0046872	GO:0032553	GO:0032555	GO:0017076	GO:0097367	GO:0005488	GO:1901363	GO:0097159	GO:0044238	GO:0008152	GO:0044237	GO:0006464	GO:0036211	GO:0043412	GO:0023052	GO:0009987	GO:0071704	GO:0019538	GO:0044267	GO:0044260	GO:0043170
PAU003364.1	GO:0001071	GO:0032501
PAU013817.1	GO:0043227	GO:0043231	GO:0043226	GO:0043229	GO:0005622	GO:0044424	GO:0005623	GO:0044464	GO:0003824	GO:0051766	GO:0043167	GO:0016740	GO:0043169	GO:0032559	GO:0030554	GO:0016301	GO:0016773	GO:0016772	GO:0036094	GO:0000166	GO:1901265	GO:0046872	GO:0032553	GO:0032555	GO:0017076	GO:0097367	GO:0005488	GO:1901363	GO:0097159	GO:0050896	GO:0044281	GO:0006950	GO:0006066	GO:1901615	GO:0044763	GO:0044710	GO:0019637	GO:0019751	GO:0043647	GO:0006796	GO:0044699	GO:0006793	GO:0008152	GO:0044237	GO:0009987	GO:0071704
PAU007283.1	GO:0044444	GO:0005737	GO:0043227	GO:0043231	GO:0043226	GO:0043229	GO:0005622	GO:0044424	GO:0005623	GO:0044464	GO:0003824	GO:0016740	GO:0016772	GO:0016779	GO:0005488	GO:1901363	GO:0097159	GO:0003676	GO:0044238	GO:0008152	GO:0044237	GO:0006807	GO:0009058	GO:1901576	GO:0044249	GO:1901360	GO:0009987	GO:0071704	GO:0046483	GO:0034641	GO:0006139	GO:0006725	GO:0034645	GO:0009059	GO:0016070	GO:0044260	GO:0090304	GO:0043170	GO:0006396	GO:0006259	GO:0010467
PAU024880.1	GO:0003824	GO:0043167	GO:0060089	GO:0043169	GO:0008081	GO:0004629	GO:0042578	GO:0046872	GO:0004620	GO:0016298	GO:0016788	GO:0005488	GO:0016787	GO:0050896	GO:0044763	GO:0044238	GO:0007154	GO:0044699	GO:0008152	GO:0051716	GO:0007165	GO:0044700	GO:0050794	GO:0023052	GO:0009987	GO:0050789	GO:0065007
PAU014565.1	GO:0003824	GO:0008152
PAU017870.1	GO:0016020	GO:0031224	GO:0044425	GO:0043227	GO:0043231	GO:0043226	GO:0043229	GO:0005622	GO:0044424	GO:0005623	GO:0044464	GO:0005215	GO:0022892	GO:0006810	GO:0051234	GO:0051179	GO:0071702	GO:0033036	GO:0015031	GO:0045184	GO:0008104
PAU006779.1	GO:0044435	GO:0009536	GO:0044422	GO:0044444	GO:0005737	GO:0009532	GO:0043227	GO:0044446	GO:0043231	GO:0043226	GO:0043229	GO:0005622	GO:0044424	GO:0005623	GO:0044464	GO:0048037	GO:0016491	GO:0003824	GO:0043167	GO:0016639	GO:0050662	GO:0016638	GO:0043169	GO:0036094	GO:0000166	GO:1901265	GO:0046872	GO:0046914	GO:0051536	GO:0005488	GO:0051540	GO:1901363	GO:0097159	GO:0050896	GO:0044281	GO:0042221	GO:0009064	GO:1901605	GO:0006536	GO:0044763	GO:0044710	GO:0006082	GO:0043436	GO:0019752	GO:0044238	GO:0044699	GO:0006520	GO:0008152	GO:0044237
PAU023329.1	GO:0016020	GO:0031090	GO:0005618	GO:0044422	GO:0044444	GO:0030312	GO:0005737	GO:0031982	GO:0031410	GO:0071944	GO:0043227	GO:0043231	GO:0043226	GO:0043229	GO:0005622	GO:0044424	GO:0005623	GO:0044464
PAU003835.1	GO:0016628	GO:0016491	GO:0016627	GO:0003824	GO:0004620	GO:0016298	GO:0016788	GO:0016787	GO:0050896	GO:0031669	GO:0031668	GO:0071496	GO:0031667	GO:0009267	GO:0042594	GO:0009991	GO:0009605	GO:0006950	GO:0044763	GO:0007154	GO:0044699	GO:0008152	GO:0051716	GO:0033554	GO:0009987	GO:0044767	GO:0007275	GO:0044707	GO:0032501	GO:0048513	GO:0048731	GO:0048856	GO:0032502
PAU017392.2	GO:0043167	GO:0043169	GO:0046872	GO:0005488
PAU002733.1	GO:0043227	GO:0043231	GO:0043226	GO:0043229	GO:0005622	GO:0044424	GO:0005623	GO:0044464	GO:0005515	GO:0005488	GO:0050896	GO:0042221	GO:0010033	GO:0044763	GO:0009719	GO:0009725	GO:0007154	GO:0009755	GO:0032870	GO:0071495	GO:0044699	GO:0071310	GO:0070887	GO:0051716	GO:0007165	GO:0044700	GO:0050794	GO:0023052	GO:0009987	GO:0050789	GO:0065007
PAU025226.1	GO:0016020	GO:0009536	GO:0044444	GO:0005737	GO:0043227	GO:0043231	GO:0043226	GO:0043229	GO:0005622	GO:0044424	GO:0005623	GO:0044464	GO:0003824	GO:0016778	GO:0016740	GO:0016772	GO:0044281	GO:0006753	GO:0055086	GO:0044763	GO:0044710	GO:0019637	GO:0044238	GO:0006796	GO:0044699	GO:0006793	GO:0008152	GO:0044237	GO:1901564	GO:0006807	GO:0009117	GO:1901360	GO:0009987	GO:0071704	GO:0046483	GO:0034641	GO:0006139	GO:0006725	GO:0006163	GO:0072521
PAU008714.1	GO:0016829	GO:0016846	GO:0003824	GO:0016769	GO:0016740	GO:0008152	GO:0009058
PAU001951.1	GO:0044444	GO:0030312	GO:0005737	GO:0071944	GO:0043227	GO:0043231	GO:0043226	GO:0043229	GO:0005622	GO:0044424	GO:0005623	GO:0044464	GO:0048037	GO:0016491	GO:0003824	GO:0016614	GO:0016616	GO:0036094	GO:0000166	GO:1901265	GO:0005488	GO:1901363	GO:0097159	GO:0008152
PAU002334.1	GO:0003824	GO:0060089	GO:0016740	GO:0004674	GO:0032559	GO:0030554	GO:0016301	GO:0016773	GO:0004672	GO:0004871	GO:0016772	GO:0036094	GO:0000166	GO:1901265	GO:0032553	GO:0032555	GO:0017076	GO:0097367	GO:0004702	GO:0005057	GO:0005488	GO:1901363	GO:0097159	GO:0044238	GO:0008152	GO:0044237	GO:0006464	GO:0036211	GO:0043412	GO:0009987	GO:0071704	GO:0019538	GO:0044267	GO:0044260	GO:0043170
PAU021165.1	GO:0050896	GO:0042221	GO:0010033	GO:0009719	GO:0009725
PAU003466.1	GO:0016020	GO:0031090	GO:0044422	GO:0043227	GO:0043226	GO:0005488	GO:0050896	GO:0042221	GO:0010033	GO:1901700	GO:0009743
PAU028761.1	GO:0043227	GO:0043231	GO:0043226	GO:0043229	GO:0005622	GO:0044424	GO:0005623	GO:0044464
PAU030238.1	GO:0006810	GO:0051234	GO:0051179
PAU020945.1	GO:0005623	GO:0044464	GO:0003824	GO:0032559	GO:0030554	GO:0036094	GO:0000166	GO:1901265	GO:0032553	GO:0032555	GO:0017076	GO:0097367	GO:0017111	GO:0005488	GO:0016462	GO:0016818	GO:0016817	GO:1901363	GO:0097159	GO:0016787
PAU009478.1	GO:0003824	GO:0016740	GO:0032559	GO:0030554	GO:0016301	GO:0016773	GO:0004672	GO:0016772	GO:0036094	GO:0000166	GO:1901265	GO:0032553	GO:0032555	GO:0017076	GO:0097367	GO:0004713	GO:0005488	GO:1901363	GO:0097159	GO:0044238	GO:0008152	GO:0044237	GO:0006464	GO:0036211	GO:0043412	GO:0009987	GO:0071704	GO:0019538	GO:0044267	GO:0044260	GO:0043170
PAU028978.1	GO:0009536	GO:0044444	GO:0005737	GO:0043227	GO:0043231	GO:0043226	GO:0043229	GO:0005622	GO:0044424	GO:0005623	GO:0044464	GO:0005488	GO:0050789	GO:0065007	GO:0009889	GO:0048519	GO:0019222
PAU005487.2	GO:0005488	GO:0050896
PAU022951.1	GO:0034357	GO:0009521	GO:0016020	GO:0031224	GO:0044436	GO:0044425	GO:0009507	GO:0044434	GO:0009579	GO:0031976	GO:0031984	GO:0009534	GO:0044435	GO:0009536	GO:0044422	GO:0044444	GO:0005737	GO:0043227	GO:0044446	GO:0043234	GO:0043231	GO:0043226	GO:0043229	GO:0005622	GO:0044424	GO:0005623	GO:0044464	GO:0032991	GO:0046906	GO:0043167	GO:0043169	GO:0005488	GO:1901363	GO:0097159	GO:0006091	GO:0044238	GO:0008152	GO:0044237	GO:0006464	GO:0036211	GO:0043412	GO:0009987	GO:0071704	GO:0019538	GO:0044267	GO:0044260	GO:0043170
PAU010405.1	GO:0016020	GO:0005215	GO:0022892	GO:0015197	GO:0006810	GO:0051234	GO:0051179
PAU009902.1	GO:0051234	GO:0051179
PAU003542.1	GO:0016020	GO:0031090	GO:0044422	GO:0043227	GO:0043226
PAU026850.1	GO:0016020	GO:0031224	GO:0044425
PAU004953.1	GO:0005623	GO:0044464
PAU000133.1	GO:0043227	GO:0043231	GO:0043226	GO:0043229	GO:0005622	GO:0044424	GO:0005623	GO:0044464	GO:0005488	GO:0050896	GO:0009628	GO:0006950	GO:0044238	GO:0009408	GO:0009266	GO:0008152	GO:0044237	GO:0032446	GO:0006464	GO:0036211	GO:0043412	GO:0065009	GO:0070647	GO:0009987	GO:0071704	GO:0019538	GO:0044267	GO:0065007	GO:0044092	GO:0044260	GO:0043170
PAU015659.3	GO:0005618	GO:0044444	GO:0030312	GO:0005737	GO:0031982	GO:0031410	GO:0071944	GO:0043226	GO:0043229	GO:0005622	GO:0044424	GO:0005623	GO:0044464	GO:0004180	GO:0008238	GO:0003824	GO:0070011	GO:0008233	GO:0016787	GO:0044238	GO:0008152	GO:0071704	GO:0019538	GO:0043170
PAU025160.1	GO:0005618	GO:0030312	GO:0071944	GO:0005623	GO:0044464	GO:0015925	GO:0030246	GO:0003824	GO:0043167	GO:0004553	GO:0016798	GO:0005488	GO:0016787	GO:0044238	GO:0008152
PAU004261.1	GO:0050896	GO:0042221	GO:0010033
PAU025248.1	GO:0009536	GO:0044444	GO:0005737	GO:0043227	GO:0043231	GO:0043226	GO:0043229	GO:0005622	GO:0044424	GO:0005623	GO:0044464	GO:0003824	GO:0016740	GO:0016746	GO:0016747	GO:0004312	GO:0050896	GO:0009628	GO:0044281	GO:0006950	GO:0006633	GO:0072330	GO:0044763	GO:0044710	GO:0006082	GO:0043436	GO:0019752	GO:0008610	GO:0044238	GO:0006631	GO:0009266	GO:0032787	GO:0044699	GO:0044283	GO:0008152	GO:0044711	GO:0044255	GO:0006629	GO:0044237	GO:0016053	GO:0046394	GO:0009058	GO:1901576	GO:0044249	GO:0009987	GO:0071704	GO:0009409	GO:0032502	GO:0022414
PAU017421.1	GO:0016020	GO:0031090	GO:0044422	GO:0043227	GO:0043231	GO:0043226	GO:0043229	GO:0005622	GO:0044424	GO:0005623	GO:0044464	GO:0022857	GO:0005215	GO:0022804	GO:0015291	GO:0050896	GO:0009605	GO:0009607	GO:0006810	GO:0043207	GO:0051707	GO:0051234	GO:0051179	GO:0051704
PAU000603.2	GO:0016020	GO:0022857	GO:0005215	GO:0022891	GO:0022892	GO:0015932	GO:0071705	GO:0044765	GO:1902578	GO:1901264	GO:0015858	GO:0006810	GO:0044699	GO:0051234	GO:0051179	GO:0015931	GO:0071702
PAU004950.1	GO:0009507	GO:0044434	GO:0009570	GO:0044435	GO:0009536	GO:0044422	GO:0044444	GO:0005737	GO:0009532	GO:0043227	GO:0044446	GO:0043231	GO:0043226	GO:0043229	GO:0005622	GO:0044424	GO:0005623	GO:0044464
PAU029527.1	GO:0009536	GO:0044444	GO:0005737	GO:0043227	GO:0043231	GO:0043226	GO:0043229	GO:0005622	GO:0044424	GO:0005623	GO:0044464	GO:0016829	GO:0016830	GO:0003824	GO:0003933	GO:0043167	GO:0016814	GO:0019238	GO:0043169	GO:0046872	GO:0016810	GO:0046914	GO:0005488	GO:0016787	GO:0044281	GO:0044763	GO:0044710	GO:0044699	GO:0008152	GO:0044237	GO:1901564	GO:0006771	GO:0042726	GO:0006807	GO:1901360	GO:0009987	GO:0071704	GO:0046483	GO:0006766	GO:0034641	GO:0006767
PAU004946.4	GO:0043227	GO:0043231	GO:0043226	GO:0043229	GO:0005622	GO:0044424	GO:0005623	GO:0044464	GO:0003824	GO:0016405	GO:0016877	GO:0016874
PAU004071.1	GO:0005622	GO:0044424	GO:0005623	GO:0044464	GO:0032991	GO:0030529	GO:0005198	GO:0008152	GO:0071704	GO:0043170	GO:0010467
PAU001416.1	GO:0016020	GO:0031224	GO:0044425	GO:0003824	GO:0016740	GO:0032559	GO:0030554	GO:0016301	GO:0016773	GO:0004672	GO:0016772	GO:0036094	GO:0000166	GO:1901265	GO:0032553	GO:0032555	GO:0017076	GO:0097367	GO:0005488	GO:1901363	GO:0097159	GO:0050896	GO:0044763	GO:0044238	GO:0007154	GO:0044699	GO:0008152	GO:0044237	GO:0051716	GO:0007165	GO:0044700	GO:0006464	GO:0036211	GO:0043412	GO:0050794	GO:0023052	GO:0009987	GO:0071704	GO:0019538	GO:0050789	GO:0007166	GO:0007167	GO:0044267	GO:0065007	GO:0044260	GO:0043170
PAU021511.1	GO:0016020	GO:0031224	GO:0044425	GO:0044444	GO:0005737	GO:0031982	GO:0031410	GO:0043227	GO:0043231	GO:0043226	GO:0043229	GO:0005622	GO:0044424	GO:0005623	GO:0044464
PAU003631.2	GO:0005618	GO:0044444	GO:0030312	GO:0005737	GO:0031982	GO:0031410	GO:0071944	GO:0043227	GO:0043231	GO:0043226	GO:0043229	GO:0005622	GO:0044424	GO:0005623	GO:0044464	GO:0004180	GO:0008238	GO:0003824	GO:0070011	GO:0008233	GO:0016787	GO:0044238	GO:0008152	GO:0071704	GO:0019538	GO:0043170
PAU010369.1	GO:0003824	GO:0016787
PAU013449.1	GO:0016020	GO:0031090	GO:0044435	GO:0009536	GO:0009526	GO:0044422	GO:0042170	GO:0044444	GO:0009528	GO:0005737	GO:0031967	GO:0031975	GO:0019866	GO:0043227	GO:0044446	GO:0043231	GO:0043226	GO:0043229	GO:0005622	GO:0044424	GO:0005623	GO:0044464	GO:0022857	GO:0005215	GO:0022891	GO:0022892	GO:1901505	GO:0050896	GO:0009628	GO:0009605	GO:0044763	GO:0044710	GO:0044765	GO:1902578	GO:0044238	GO:1901264	GO:0005976	GO:0044262	GO:0009607	GO:0005975	GO:0006810	GO:0043207	GO:0051707	GO:0044699	GO:0008152	GO:0051234	GO:0044237	GO:0051179	GO:0044723
PAU012440.2	GO:0016020	GO:0048037	GO:0003824	GO:0050662	GO:0005488	GO:0008152
PAU028042.3	GO:0016020	GO:0031090	GO:0044422	GO:0043227	GO:0043226	GO:0022857	GO:0005215	GO:0022804	GO:0015291	GO:0050896	GO:0042221	GO:0009605	GO:0015893	GO:0042493	GO:0044765	GO:1902578	GO:0009607	GO:0006810	GO:0043207	GO:0051707	GO:0044699	GO:0051234	GO:0051179	GO:0051704
PAU004038.1	GO:0005622	GO:0044424	GO:0005623	GO:0044464	GO:0048037	GO:0016829	GO:0003824	GO:0016835	GO:0005488	GO:0044281	GO:0006563	GO:1901605	GO:0044763	GO:0044710	GO:0006082	GO:0043436	GO:0019752	GO:0044238	GO:0044699	GO:0044283	GO:0006520	GO:0008152	GO:0044711	GO:0009069	GO:0044237	GO:1901564	GO:0000096	GO:0016053	GO:0046394	GO:0006807	GO:0006790	GO:0009058	GO:1901576	GO:0044249	GO:0009987	GO:0071704	GO:0000097	GO:1901566	GO:0044272	GO:0008652
PAU024474.1	GO:0016020	GO:0032502
PAU004858.1	GO:0005488
PAU024470.1	GO:0043227	GO:0043231	GO:0043226	GO:0043229	GO:0005622	GO:0044424	GO:0005623	GO:0044464	GO:0016491	GO:0003824	GO:0016667	GO:0015036	GO:0044281	GO:0044763	GO:0044710	GO:0044699	GO:0008152	GO:0018904	GO:0019725	GO:0009987	GO:0071704	GO:0065008	GO:0042592	GO:0065007
PAU002580.1	GO:0003824	GO:0016787
PAU022468.1	GO:0016020	GO:0009507	GO:0044434	GO:0031090	GO:0009579	GO:0031976	GO:0031984	GO:0009534	GO:0044435	GO:0009536	GO:0044422	GO:0044444	GO:0005737	GO:0043227	GO:0044446	GO:0043231	GO:0043226	GO:0043229	GO:0005622	GO:0044424	GO:0005623	GO:0044464
PAU003750.1	GO:0004180	GO:0008238	GO:0003824	GO:0070011	GO:0008233	GO:0016787
PAU016487.2	GO:0016020	GO:0009536	GO:0044444	GO:0005737	GO:0043227	GO:0043231	GO:0043226	GO:0043229	GO:0005622	GO:0044424	GO:0005623	GO:0044464	GO:0003824	GO:0016740	GO:0016772	GO:0005488
PAU004819.1	GO:0016020	GO:0009536	GO:0044444	GO:0005737	GO:0043227	GO:0043231	GO:0043226	GO:0043229	GO:0005622	GO:0044424	GO:0005623	GO:0044464	GO:0022857	GO:0005215	GO:0022804	GO:0015291	GO:0003824	GO:0016778	GO:0016740	GO:0016772	GO:0050896	GO:0044281	GO:0042221	GO:0010033	GO:0006950	GO:0006753	GO:0055086	GO:0044763	GO:0044710	GO:0009719	GO:0009725	GO:0019637	GO:0044238	GO:0006810	GO:0006796	GO:0044699	GO:0006793	GO:0008152	GO:0051234	GO:0044237	GO:0051179	GO:1901564	GO:0006807	GO:0009117	GO:1901360	GO:0009987	GO:0071704	GO:0046483	GO:0034641
PAU024710.1	GO:0009536	GO:0044444	GO:0005737	GO:0043227	GO:0043231	GO:0043226	GO:0043229	GO:0005622	GO:0044424	GO:0005623	GO:0044464
PAU026499.1	GO:0043227	GO:0043231	GO:0043226	GO:0043229	GO:0005622	GO:0044424	GO:0005623	GO:0044464
PAU023090.2	GO:0016491	GO:0016645	GO:0003824	GO:0016646	GO:0044281	GO:0044763	GO:0044710	GO:0006082	GO:0043436	GO:0019752	GO:0044238	GO:0044699	GO:0006520	GO:0008152	GO:0044237	GO:1901564	GO:0000096	GO:0006807	GO:0006790	GO:0009987	GO:0071704
PAU021755.2	GO:0003824	GO:0016787
PAU021445.1	GO:0016020	GO:0031224	GO:0044425	GO:0048037	GO:0016491	GO:0003824	GO:0016614	GO:0016616	GO:0036094	GO:0000166	GO:1901265	GO:0005488	GO:1901363	GO:0097159	GO:0044763	GO:0044710	GO:0044238	GO:0006720	GO:0044699	GO:0008152	GO:0044255	GO:0006629	GO:0044237	GO:0009987	GO:0071704	GO:0051186	GO:0006732
PAU017191.1	GO:0003824	GO:0036094	GO:0000166	GO:1901265	GO:0005488	GO:1901363	GO:0097159
PAU017813.1	GO:0003677	GO:0005488	GO:1901363	GO:0097159	GO:0003676	GO:0044238	GO:0044271	GO:1901362	GO:0018130	GO:0019438	GO:0034654	GO:0008152	GO:0044237	GO:0006351	GO:0032774	GO:0097659	GO:0006807	GO:0009058	GO:1901576	GO:0044249	GO:1901360	GO:0009987	GO:0071704	GO:0046483	GO:0034641	GO:0006139	GO:0006725	GO:0034645	GO:0009059	GO:0016070	GO:0044260	GO:0090304	GO:0043170	GO:0010467
PAU003182.1	GO:0005623	GO:0044464	GO:0003824	GO:0016740	GO:0016301	GO:0016773	GO:0004672	GO:0016772	GO:0036094	GO:0000166	GO:1901265	GO:0005488	GO:1901363	GO:0097159
PAU025838.3	GO:0043227	GO:0043231	GO:0043226	GO:0043229	GO:0005622	GO:0044424	GO:0005623	GO:0044464	GO:0003824	GO:0016740	GO:0016772	GO:0006796	GO:0006793	GO:0008152	GO:0044237	GO:0009987
PAU004270.1	GO:0016020	GO:0031090	GO:0044422	GO:0031982	GO:0031988	GO:0043227	GO:0043231	GO:0043226	GO:0043229	GO:0005622	GO:0044424	GO:0005623	GO:0044464	GO:0022857	GO:0005215	GO:0022891	GO:0022892	GO:0046873	GO:0022890	GO:0008324	GO:0015075	GO:0050896	GO:0009628	GO:0006950	GO:0006970	GO:0044763	GO:0044765	GO:1902578	GO:0006810	GO:0006811	GO:0044699	GO:0030001	GO:0051234	GO:0051179	GO:0055085	GO:0006873	GO:0055082	GO:0006812	GO:0000041	GO:0034220	GO:0098655	GO:0098660	GO:0098662	GO:0019725	GO:0050801	GO:0009651	GO:0009987	GO:0048878	GO:0065008
PAU021349.1	GO:0009536	GO:0044444	GO:0005737	GO:0043227	GO:0043231	GO:0043226	GO:0043229	GO:0005622	GO:0044424	GO:0005623	GO:0044464	GO:0006091	GO:0008152	GO:0044237	GO:0009987
PAU005709.1	GO:0016628	GO:0016491	GO:0016627	GO:0003824	GO:0032559	GO:0030554	GO:0036094	GO:0000166	GO:1901265	GO:0032553	GO:0032555	GO:0017076	GO:0097367	GO:0005488	GO:1901363	GO:0097159	GO:0050896	GO:0008152
PAU007049.1	GO:0016020	GO:0044444	GO:0005737	GO:0005622	GO:0044424	GO:0005623	GO:0044464	GO:0046983	GO:0042802	GO:0005515	GO:0005488	GO:0050896	GO:0009628	GO:0044281	GO:0042221	GO:0006950	GO:0006970	GO:1901615	GO:0044763	GO:0044710	GO:0006082	GO:0043436	GO:1901700	GO:0019752	GO:0006972	GO:0044699	GO:0044283	GO:0008152	GO:0044711	GO:0033194	GO:0006979	GO:0044237	GO:1901564	GO:0042364	GO:0006778	GO:0033013	GO:0006807	GO:0072524	GO:0051188	GO:0008614	GO:0042816	GO:0009058	GO:0009110	GO:0044249	GO:0009108	GO:1901360	GO:0009987	GO:0071704	GO:0046483
PAU000324.1	GO:0005622	GO:0044424	GO:0005623	GO:0044464	GO:0003824	GO:0016740	GO:0032559	GO:0030554	GO:0016301	GO:0016772	GO:0036094	GO:0000166	GO:1901265	GO:0032553	GO:0032555	GO:0017076	GO:0097367	GO:0005488	GO:1901363	GO:0097159	GO:0044712	GO:0044710	GO:0044238	GO:0005975	GO:0006796	GO:0044699	GO:0006793	GO:0008152	GO:0044237	GO:0009056	GO:1901575	GO:0044723	GO:0009987	GO:0071704	GO:0005996	GO:0006007	GO:0019320	GO:0046365	GO:0019318	GO:0044724	GO:0006006	GO:0016052
PAU002718.1	GO:0016020	GO:0031224	GO:0044425	GO:0022857	GO:0005215	GO:0022804	GO:0015291	GO:0044765	GO:1902578	GO:0006810	GO:0006811	GO:0044699	GO:0006820	GO:0051234	GO:0051179	GO:0015698
PAU008706.1	GO:0016829	GO:0016846	GO:0003824	GO:0016769	GO:0016740	GO:0008152	GO:0009058
PAU016212.1	GO:0016491	GO:0003824	GO:0043167	GO:0016701	GO:0043169	GO:0005506	GO:0046872	GO:0046914	GO:0016209	GO:0005488	GO:0050896	GO:0006950	GO:0008152
PAU004841.1	GO:0003824	GO:0004721	GO:0042578	GO:0016791	GO:0016788	GO:0016787
PAU020104.1	GO:0016020	GO:0031224	GO:0044425	GO:0043227	GO:0043231	GO:0043226	GO:0043229	GO:0005622	GO:0044424	GO:0005623	GO:0044464	GO:0005215	GO:0022892	GO:0006810	GO:0051234	GO:0051179	GO:0071702	GO:0033036	GO:0015031	GO:0045184	GO:0008104
PAU000604.1	GO:0043227	GO:0043231	GO:0043226	GO:0043229	GO:0005622	GO:0044424	GO:0005623	GO:0044464
PAU019814.1	GO:0016020	GO:0031224	GO:0044425	GO:0043227	GO:0043231	GO:0043226	GO:0043229	GO:0005622	GO:0044424	GO:0005623	GO:0044464	GO:0032991	GO:0003824	GO:0060089	GO:0016740	GO:0004674	GO:0046983	GO:0032559	GO:0030554	GO:0042802	GO:0016301	GO:0016773	GO:0004672	GO:0042578	GO:0004871	GO:0016791	GO:0016772	GO:0036094	GO:0005515	GO:0000166	GO:1901265	GO:0032553	GO:0032555	GO:0017076	GO:0097367	GO:0004702	GO:0005057	GO:0016788	GO:0008289	GO:0005488	GO:1901363	GO:0097159	GO:0016787	GO:0050896	GO:0009628	GO:0042221	GO:0010033	GO:0006950	GO:0009411
PAU021453.1	GO:0016020	GO:0009658	GO:0009987	GO:0009657	GO:0007010	GO:0016043	GO:0006996	GO:0071840
PAU021750.1	GO:0003824	GO:0016787
PAU001596.3	GO:0003824	GO:0016798	GO:0016787
PAU013955.1	GO:0044238	GO:0044271	GO:1901362	GO:0018130	GO:0019438	GO:0034654	GO:0008152	GO:0044237	GO:0006351	GO:0032774	GO:0097659	GO:0006807	GO:0009058	GO:1901576	GO:0044249	GO:1901360	GO:0009987	GO:0071704	GO:0046483	GO:0034641	GO:0006139	GO:0006725	GO:0034645	GO:0009059	GO:0016070	GO:0044260	GO:0090304	GO:0043170	GO:0010467
PAU027345.1	GO:0030414	GO:0061134	GO:0030234	GO:0004857
PAU006837.2	GO:0009536	GO:0044444	GO:0005737	GO:0043227	GO:0043231	GO:0043226	GO:0043229	GO:0005622	GO:0044424	GO:0005623	GO:0044464	GO:0016491	GO:0003824	GO:0016614	GO:0016616	GO:0008152
PAU006501.1	GO:0003824	GO:0032559	GO:0030554	GO:0036094	GO:0000166	GO:1901265	GO:0032553	GO:0032555	GO:0017076	GO:0097367	GO:0017111	GO:0005488	GO:0016462	GO:0016818	GO:0016817	GO:1901363	GO:0097159	GO:0016787	GO:0050896	GO:0009628	GO:0042221	GO:0006950	GO:0009314	GO:1901700	GO:0009416	GO:0044238	GO:0008152	GO:0006979	GO:0044237	GO:0000302	GO:0009642	GO:0009987	GO:0071704	GO:0019538	GO:0044267	GO:0044260	GO:0043170
PAU025395.1	GO:0044444	GO:0005737	GO:0005622	GO:0044424	GO:0005623	GO:0044464	GO:0022857	GO:0005215	GO:0022804	GO:0022891	GO:0016491	GO:0022892	GO:0015399	GO:0015405	GO:0003824	GO:0016614	GO:0043167	GO:0016740	GO:0016746	GO:0019829	GO:0043169	GO:0042626	GO:0043492	GO:0016755	GO:0016820	GO:0042625	GO:0008324	GO:0015075	GO:0046872	GO:0046914	GO:0017111	GO:0005488	GO:0016462	GO:0016818	GO:0016817	GO:0042623	GO:0016787	GO:0016887	GO:0050896	GO:0044281	GO:0042221	GO:0071705	GO:0044273	GO:0006950	GO:0042886	GO:0044712	GO:0044763	GO:0044710	GO:0044765
PAU018436.1	GO:0016829	GO:0003824
PAU028180.1	GO:0016020	GO:0031224	GO:0044425	GO:0022857	GO:0005215	GO:0022804	GO:0005275	GO:0022891	GO:0022892
PAU014876.1	GO:0044444	GO:0005737	GO:0043227	GO:0043231	GO:0043226	GO:0043229	GO:0005622	GO:0044424	GO:0005623	GO:0044464	GO:0003824	GO:0016740	GO:0016301	GO:0016773	GO:0004672	GO:0016772	GO:0005515	GO:0019899	GO:0005488	GO:0050896	GO:0042221	GO:0009605	GO:0010033	GO:0009719	GO:0009725	GO:0009607	GO:0043207	GO:0051707	GO:0051704
PAU016250.1	GO:0016020	GO:0031224	GO:0044425	GO:0022857	GO:0005215	GO:0022804	GO:0022891	GO:0022892	GO:0015399	GO:0015405	GO:0003824	GO:0015662	GO:0043167	GO:0043169	GO:0042626	GO:0043492	GO:0016820	GO:0042625	GO:0032559	GO:0030554	GO:0036094	GO:0015075	GO:0000166	GO:1901265	GO:0032553	GO:0032555	GO:0017076	GO:0097367	GO:0017111	GO:0005488	GO:0016462	GO:0016818	GO:0016817	GO:0042623	GO:1901363	GO:0097159	GO:0016787	GO:0016887	GO:0044281	GO:0006753	GO:0055086	GO:0009144	GO:0009205	GO:0009199	GO:0009141	GO:0044712	GO:0044763	GO:0044710	GO:0044765
PAU012872.1	GO:0044444	GO:0005737	GO:0005622	GO:0044424	GO:0005623	GO:0044464
PAU030560.1	GO:0003824	GO:0016859	GO:0016853	GO:0044238	GO:0008152	GO:0044237	GO:0009987	GO:0071704	GO:0019538	GO:0044267	GO:0044260	GO:0043170
PAU026972.1	GO:0034357	GO:0016020	GO:0044436	GO:0044425	GO:0009507	GO:0044434	GO:0009579	GO:0031976	GO:0031984	GO:0009534	GO:0044435	GO:0009536	GO:0044422	GO:0044444	GO:0005737	GO:0043227	GO:0044446	GO:0043234	GO:0043231	GO:0043226	GO:0043229	GO:0005622	GO:0044424	GO:0005623	GO:0044464	GO:0032991	GO:0050896	GO:0009628	GO:0044281	GO:0009314	GO:0006066	GO:1901615	GO:0044763	GO:0044710	GO:0006082	GO:0043436	GO:0019752	GO:0009416	GO:0044238	GO:0006720	GO:0032787	GO:0044699	GO:0009687	GO:0043288	GO:1902644	GO:0008152	GO:0044255	GO:0006629	GO:0044237
PAU014148.1	GO:0043167	GO:0043169	GO:0046872	GO:0005488
PAU020986.1	GO:0044444	GO:0005737	GO:0031982	GO:0031410	GO:0043226	GO:0043229	GO:0005622	GO:0044424	GO:0005623	GO:0044464
PAU006408.2	GO:0016020	GO:0016491	GO:0003824	GO:0060089	GO:0016740	GO:0004674	GO:0032559	GO:0030554	GO:0016301	GO:0016773	GO:0004672	GO:0004871	GO:0016772	GO:0036094	GO:0000166	GO:1901265	GO:0032553	GO:0032555	GO:0017076	GO:0097367	GO:0005488	GO:1901363	GO:0097159	GO:0050896	GO:0044763	GO:0044238	GO:0007154	GO:0044699	GO:0008152	GO:0044237	GO:0051716	GO:0007165	GO:0044700	GO:0006464	GO:0036211	GO:0043412	GO:0050794	GO:0023052	GO:0009987	GO:0071704	GO:0019538	GO:0050789	GO:0007166	GO:0007167	GO:0044267	GO:0065007	GO:0044260	GO:0043170
PAU014171.1	GO:0016020	GO:0031224	GO:0044425	GO:0031090	GO:0031225	GO:0044422	GO:0043227	GO:0043226
PAU005932.1	GO:0003824	GO:0016787	GO:0044238	GO:0008152
PAU014205.1	GO:0034357	GO:0009521	GO:0016020	GO:0031224	GO:0044436	GO:0044425	GO:0009507	GO:0044434	GO:0009579	GO:0031976	GO:0031984	GO:0009534	GO:0044435	GO:0009536	GO:0044422	GO:0044444	GO:0005737	GO:0043227	GO:0044446	GO:0043234	GO:0043231	GO:0043226	GO:0043229	GO:0005622	GO:0044424	GO:0005623	GO:0044464	GO:0032991	GO:0046906	GO:0043167	GO:0043169	GO:0005488	GO:1901363	GO:0097159	GO:0006091	GO:0044238	GO:0008152	GO:0044237	GO:0006464	GO:0036211	GO:0043412	GO:0009987	GO:0071704	GO:0019538	GO:0044267	GO:0044260	GO:0043170
PAU004798.1	GO:0003824	GO:0016788	GO:0016787
PAU020171.1	GO:0043227	GO:0043231	GO:0043226	GO:0043229	GO:0005622	GO:0044424	GO:0005623	GO:0044464
PAU019674.1	GO:0048037	GO:0005488
PAU000280.1	GO:0016020	GO:0003824	GO:0004721	GO:0042578	GO:0016791	GO:0016788	GO:0016787
PAU025861.1	GO:0016020	GO:0044425	GO:0031090	GO:0000325	GO:0005773	GO:0009536	GO:0044422	GO:0044444	GO:0005737	GO:0043227	GO:0043234	GO:0043231	GO:0043226	GO:0043229	GO:0005622	GO:0044424	GO:0005623	GO:0044464	GO:0032991	GO:0022857	GO:0005215	GO:0022804	GO:0022891	GO:0022892	GO:0015399	GO:0015405	GO:0003824	GO:0022890	GO:0008324	GO:0015075	GO:0015077	GO:0050896	GO:0009628	GO:0044281	GO:0031667	GO:0009991	GO:0009605	GO:0006950	GO:0006753	GO:0055086	GO:0006970	GO:0009144	GO:0009205	GO:0009199	GO:0009141	GO:0044763	GO:0044710	GO:0044765	GO:1902578
PAU028317.1	GO:0005623	GO:0044464	GO:0003824	GO:0043167	GO:0043169	GO:0046872	GO:0046914	GO:0070011	GO:0008233	GO:0005488	GO:0016787	GO:0004175	GO:0044238	GO:0008152	GO:0009987	GO:0071704	GO:0019538	GO:0043170
PAU014814.1	GO:0051234	GO:0051179
PAU002634.1	GO:0005623	GO:0044464	GO:0022857	GO:0005215	GO:0022891	GO:0022892	GO:0046873	GO:0022890	GO:0008324	GO:0015075	GO:0044763	GO:0044765	GO:1902578	GO:0006810	GO:0006811	GO:0044699	GO:0030001	GO:0051234	GO:0051179	GO:0055085	GO:0006812	GO:0034220	GO:0009987
PAU019390.1	GO:0043227	GO:0043231	GO:0043226	GO:0043229	GO:0005622	GO:0044424	GO:0005623	GO:0044464	GO:0050896
PAU015719.1	GO:0016491	GO:0003824	GO:0016614	GO:0043167	GO:0016616	GO:0043169	GO:0046872	GO:0046914	GO:0005488	GO:0008152
PAU017936.1	GO:0043167	GO:0043169	GO:0005488	GO:0044765	GO:1902578	GO:0006810	GO:0006811	GO:0044699	GO:0051234	GO:0051179	GO:0006812
PAU000902.1	GO:0016020	GO:0031224	GO:0044425	GO:0005215	GO:0022892	GO:0015197	GO:0071705	GO:0042886	GO:0044763	GO:0044765	GO:1902578	GO:0015833	GO:0006810	GO:0044699	GO:0008152	GO:0051234	GO:0051179	GO:0071702	GO:0009987	GO:0048869	GO:0048468	GO:0032989	GO:0000902	GO:0030154	GO:0000904	GO:0009653	GO:0044767	GO:0048856	GO:0032502	GO:0016043	GO:0071840
PAU012900.1	GO:0009507	GO:0044434	GO:0009579	GO:0031976	GO:0031984	GO:0009534	GO:0044435	GO:0009536	GO:0044422	GO:0044444	GO:0005737	GO:0043227	GO:0044446	GO:0043231	GO:0043226	GO:0043229	GO:0005622	GO:0044424	GO:0005623	GO:0044464	GO:0005488	GO:0050896	GO:0006950	GO:0006091	GO:0044763	GO:0044710	GO:0044699	GO:0008152	GO:0044237	GO:0015979	GO:0019684	GO:0009987	GO:0009767	GO:0055114	GO:0022900	GO:0006952
PAU005920.2	GO:0016491	GO:0003824	GO:0016705	GO:0008152
PAU021140.2	GO:0003824	GO:0005488
PAU012376.1	GO:0016160	GO:0003824	GO:0043167	GO:0004553	GO:0016798	GO:0005488	GO:0016787	GO:0044238	GO:0005976	GO:0005975	GO:0008152	GO:0071704	GO:0043170
PAU007219.2	GO:0003824	GO:0016740
PAU014412.1	GO:0016020	GO:0031090	GO:0044422	GO:0044444	GO:0005737	GO:0043227	GO:0012505	GO:0044446	GO:0098588	GO:0043231	GO:0043226	GO:0043229	GO:0005622	GO:0044424	GO:0005623	GO:0044464
PAU012287.1	GO:0005576	GO:0030312	GO:0071944	GO:0005623	GO:0044464	GO:0003824	GO:0016740	GO:0016798	GO:0016758	GO:0016757	GO:0016787	GO:0044238	GO:0005976	GO:0005975	GO:0008152	GO:0044042	GO:0071704	GO:0043170
PAU010940.1	GO:0043167	GO:0043169	GO:0005488
PAU021540.1	GO:0005623	GO:0044464	GO:0044765	GO:1902578	GO:0006810	GO:0044699	GO:0051234	GO:0051179	GO:0010817	GO:0065008	GO:0065007	GO:0060918	GO:0009914
PAU024538.1	GO:0003824	GO:0016810	GO:0016811	GO:0016787
PAU008767.2	GO:0009536	GO:0044444	GO:0005737	GO:0043227	GO:0043231	GO:0043226	GO:0043229	GO:0005622	GO:0044424	GO:0005623	GO:0044464	GO:0016829	GO:0003824	GO:0044271	GO:1901362	GO:0018130	GO:0019438	GO:0008152	GO:0044237	GO:1901564	GO:0006778	GO:0033013	GO:0006807	GO:0051188	GO:0006779	GO:0033014	GO:0009058	GO:1901576	GO:0044249	GO:1901360	GO:0009987	GO:0071704	GO:0046483	GO:0034641	GO:1901566	GO:0006725	GO:0051186
PAU020458.1	GO:0016160	GO:0003824	GO:0043167	GO:0004553	GO:0016798	GO:0005488	GO:0016787	GO:0044238	GO:0005976	GO:0005975	GO:0008152	GO:0071704	GO:0043170
PAU003419.1	GO:0003824	GO:0016740	GO:0016782
PAU009955.1	GO:0003824	GO:0042578	GO:0016791	GO:0016788	GO:0016787
PAU031102.1	GO:0005622	GO:0044424	GO:0005623	GO:0044464	GO:0043167	GO:0043169	GO:0032559	GO:0030554	GO:0036094	GO:0005515	GO:0000166	GO:1901265	GO:0032553	GO:0032555	GO:0017076	GO:0097367	GO:0005488	GO:1901363	GO:0097159	GO:0050896	GO:0006950	GO:0044238	GO:0008152	GO:0044237	GO:0009987	GO:0071704	GO:0019538	GO:0044267	GO:0044260	GO:0043170
PAU005796.2	GO:0016491	GO:0003824	GO:0016667	GO:0005488	GO:1901363	GO:0097159	GO:0003676	GO:0008152
PAU005615.1	GO:0003824	GO:0043167	GO:0016740	GO:0043169	GO:0004674	GO:0032559	GO:0030554	GO:0016301	GO:0016773	GO:0004672	GO:0016772	GO:0036094	GO:0000166	GO:1901265	GO:0046872	GO:0032553	GO:0032555	GO:0017076	GO:0097367	GO:0005488	GO:1901363	GO:0097159	GO:0044238	GO:0008152	GO:0044237	GO:0006464	GO:0036211	GO:0043412	GO:0009987	GO:0071704	GO:0019538	GO:0044267	GO:0044260	GO:0043170
PAU000023.1	GO:0044444	GO:0030312	GO:0005737	GO:0071944	GO:0005622	GO:0044424	GO:0005623	GO:0044464	GO:0005515	GO:0008092	GO:0005488	GO:0044763	GO:0008154	GO:0044699	GO:0007015	GO:0030036	GO:0009987	GO:0030029	GO:0007010	GO:0071822	GO:1902589	GO:0032502	GO:0043933	GO:0022414	GO:0003006	GO:0016043	GO:0006996	GO:0071840
PAU005337.1	GO:0009536	GO:0044444	GO:0005737	GO:0043227	GO:0043231	GO:0043226	GO:0043229	GO:0005622	GO:0044424	GO:0005623	GO:0044464	GO:0016829	GO:0003824	GO:0016836	GO:0016835	GO:0050896	GO:0009628	GO:0044281	GO:1901605	GO:0009314	GO:0044763	GO:0044710	GO:0006082	GO:0043436	GO:0019752	GO:0009416	GO:0044238	GO:0044699	GO:0006520	GO:0008152	GO:0044237	GO:1901564	GO:0006558	GO:1902221	GO:0006807	GO:1901360	GO:0009987	GO:0071704	GO:0009072	GO:0006725
PAU002521.1	GO:0043227	GO:0043231	GO:0043226	GO:0043229	GO:0005622	GO:0044424	GO:0005623	GO:0044464	GO:0005488	GO:0050896	GO:0031669	GO:0031668	GO:0071496	GO:0031667	GO:0009267	GO:0042594	GO:0009991	GO:0009605	GO:0006950	GO:0044763	GO:0044238	GO:0044271	GO:0007154	GO:1901362	GO:0018130	GO:0019438	GO:0034654	GO:0044699	GO:0008152	GO:0044237	GO:0051716	GO:0033554	GO:0006351	GO:0032774	GO:0097659	GO:0006807	GO:0009058	GO:1901576	GO:0044249	GO:0009813	GO:1901360	GO:0009812	GO:0009987	GO:0048869	GO:0071704	GO:0048468	GO:0046483	GO:0034641	GO:0006139
PAU012404.1	GO:0043227	GO:0043231	GO:0043226	GO:0043229	GO:0005622	GO:0044424	GO:0005623	GO:0044464
PAU017423.1	GO:0016020	GO:0031090	GO:0009536	GO:0044422	GO:0044444	GO:0005737	GO:0043227	GO:0043231	GO:0043226	GO:0043229	GO:0005622	GO:0044424	GO:0005623	GO:0044464	GO:0022857	GO:0005215	GO:0022804	GO:0015291	GO:0003824	GO:0016778	GO:0016740	GO:0016772	GO:0050896	GO:0042221	GO:0009605	GO:0010033	GO:0015893	GO:0042493	GO:0006950	GO:0044765	GO:0009719	GO:0009725	GO:1902578	GO:0009607	GO:0006810	GO:0043207	GO:0051707	GO:0044699	GO:0051234	GO:0051179	GO:0051704
PAU010178.1	GO:0043167	GO:0043169	GO:0046872	GO:0046914	GO:0005488
PAU030441.1	GO:0044444	GO:0005737	GO:0005622	GO:0044424	GO:0005623	GO:0044464	GO:0003824	GO:0043167	GO:0043169	GO:0046872	GO:0070011	GO:0008233	GO:0005488	GO:0016787	GO:0050896	GO:0009628	GO:0042221	GO:0010033	GO:0006950	GO:0006970	GO:0009314	GO:0009719	GO:0009725	GO:0009416	GO:0006972	GO:0044238	GO:0008152	GO:0009639	GO:0071704	GO:0019538	GO:0043170
PAU027940.1	GO:0050896	GO:0042221	GO:0010033	GO:0009719	GO:0009725
PAU009923.1	GO:0005622	GO:0044424	GO:0005623	GO:0044464	GO:0016628	GO:0048037	GO:0016491	GO:0016627	GO:0003824	GO:0050661	GO:0050662	GO:0036094	GO:0000166	GO:1901265	GO:0005488	GO:1901363	GO:0097159	GO:0044281	GO:0006066	GO:1901615	GO:0044763	GO:0044710	GO:0044238	GO:0006720	GO:0044699	GO:0008152	GO:0044255	GO:0006629	GO:0044237	GO:0009987	GO:0071704	GO:0006721
PAU023899.1	GO:0003824	GO:0016740	GO:0032559	GO:0030554	GO:0016301	GO:0016772	GO:0036094	GO:0000166	GO:1901265	GO:0032553	GO:0032555	GO:0017076	GO:0097367	GO:0005488	GO:1901363	GO:0097159	GO:0044238	GO:0008152	GO:0044237	GO:0006464	GO:0036211	GO:0043412	GO:0009987	GO:0071704	GO:0019538	GO:0044267	GO:0044260	GO:0043170
PAU010079.1	GO:0009536	GO:0044444	GO:0005737	GO:0043227	GO:0043231	GO:0043226	GO:0043229	GO:0005622	GO:0044424	GO:0005623	GO:0044464	GO:0016491	GO:0016645	GO:0003824	GO:0043167	GO:0016646	GO:0043169	GO:0046872	GO:0046914	GO:0016903	GO:0016620	GO:0005488	GO:0050896	GO:0009628	GO:0044281	GO:0009064	GO:0006950	GO:1901605	GO:0006970	GO:0006536	GO:0044763	GO:0044710	GO:0006082	GO:0043436	GO:0019752	GO:0044238	GO:0044699	GO:0006520	GO:0008152	GO:0044237	GO:1901564	GO:0006807	GO:0043648	GO:0009987	GO:0071704
PAU010677.1	GO:0043227	GO:0043231	GO:0043226	GO:0043229	GO:0005622	GO:0044424	GO:0005623	GO:0044464
PAU030571.1	GO:0032559	GO:0030554	GO:0036094	GO:0000166	GO:1901265	GO:0032553	GO:0032555	GO:0017076	GO:0097367	GO:0005488	GO:1901363	GO:0097159
PAU021893.1	GO:0003824	GO:0016740	GO:0046527	GO:0035251	GO:0016758	GO:0008194	GO:0016757
PAU010947.1	GO:0016020	GO:0003824	GO:0016740	GO:0032559	GO:0030554	GO:0016301	GO:0016773	GO:0004672	GO:0016772	GO:0036094	GO:0000166	GO:1901265	GO:0032553	GO:0032555	GO:0017076	GO:0097367	GO:0004713	GO:0005488	GO:1901363	GO:0097159	GO:0050896	GO:0006950	GO:0044238	GO:0008152	GO:0044237	GO:0006464	GO:0036211	GO:0043412	GO:0009987	GO:0071704	GO:0019538	GO:0044267	GO:0044260	GO:0006952	GO:0043170
PAU023985.1	GO:0009507	GO:0044434	GO:0009941	GO:0044435	GO:0009536	GO:0009526	GO:0044422	GO:0044444	GO:0005737	GO:0031967	GO:0031975	GO:0043227	GO:0044446	GO:0043231	GO:0043226	GO:0043229	GO:0005622	GO:0044424	GO:0005623	GO:0044464	GO:0016491	GO:0003824	GO:0016705	GO:0044281	GO:0044763	GO:0044710	GO:0006082	GO:0043436	GO:0019752	GO:0044238	GO:0006631	GO:0032787	GO:0044699	GO:0008152	GO:0044255	GO:0006629	GO:0044237	GO:0009987	GO:0071704
PAU017461.1	GO:0034357	GO:0009521	GO:0016020	GO:0044436	GO:0044425	GO:0009507	GO:0044434	GO:0009579	GO:0031976	GO:0031984	GO:0009534	GO:0044435	GO:0009536	GO:0044422	GO:0009523	GO:0044444	GO:0005737	GO:0043227	GO:0044446	GO:0043234	GO:0043231	GO:0043226	GO:0043229	GO:0005622	GO:0044424	GO:0005623	GO:0044464	GO:0032991	GO:0009055	GO:0043167	GO:0043169	GO:0046872	GO:0005488	GO:0006091	GO:0044763	GO:0044710	GO:0044699	GO:0008152	GO:0044237	GO:0009987	GO:0055114	GO:0022900
PAU017312.1	GO:0044444	GO:0005737	GO:0031982	GO:0031410	GO:0043226	GO:0043229	GO:0005622	GO:0044424	GO:0005623	GO:0044464	GO:0003824	GO:0043167	GO:0043169	GO:0042578	GO:0016791	GO:0016788	GO:0005488	GO:0016787
PAU011330.1	GO:0016020	GO:0044444	GO:0005737	GO:0031982	GO:0031410	GO:0043227	GO:0043231	GO:0043226	GO:0043229	GO:0005622	GO:0044424	GO:0005623	GO:0044464	GO:0016491	GO:0003824	GO:0016740	GO:0004674	GO:0016301	GO:0016773	GO:0004672	GO:0016772	GO:0036094	GO:0000166	GO:1901265	GO:0005488	GO:1901363	GO:0097159	GO:0008152
PAU014878.1	GO:0003824	GO:0016740	GO:0016772
PAU014519.1	GO:0016020
PAU017776.1	GO:0043227	GO:0043231	GO:0043226	GO:0043229	GO:0005622	GO:0044424	GO:0005623	GO:0044464
PAU021052.1	GO:0016020	GO:0031224	GO:0044425	GO:0022857	GO:0005215	GO:0022804	GO:0015604	GO:0015399	GO:0015405	GO:0003824	GO:0042626	GO:0043492	GO:0016820	GO:0032559	GO:0030554	GO:0036094	GO:0000166	GO:1901265	GO:0032553	GO:0032555	GO:0017076	GO:0097367	GO:0017111	GO:0005488	GO:0016462	GO:0016818	GO:0016817	GO:0042623	GO:1901363	GO:0097159	GO:0016787	GO:0016887	GO:0044281	GO:0006753	GO:0055086	GO:0009144	GO:0009205	GO:0009199	GO:0009141	GO:0044712	GO:0044763	GO:0044710	GO:0019637	GO:1901361	GO:0044238	GO:0044270	GO:0046700	GO:0009143	GO:0009146
PAU009558.1	GO:0044435	GO:0009536	GO:0009526	GO:0044422	GO:0044444	GO:0005737	GO:0009532	GO:0031967	GO:0031975	GO:0043227	GO:0044446	GO:0043231	GO:0043226	GO:0043229	GO:0005622	GO:0044424	GO:0005623	GO:0044464	GO:0003824	GO:0032559	GO:0030554	GO:0036094	GO:0000166	GO:1901265	GO:0032553	GO:0032555	GO:0017076	GO:0097367	GO:0017111	GO:0005488	GO:0016462	GO:0016818	GO:0016817	GO:1901363	GO:0097159	GO:0016787	GO:0008152	GO:0071704	GO:0043170
PAU013698.1	GO:0044444	GO:0005737	GO:0005622	GO:0044424	GO:0005623	GO:0044464	GO:0003824	GO:0016740	GO:0004674	GO:0032559	GO:0030554	GO:0016301	GO:0016773	GO:0004672	GO:0016772	GO:0036094	GO:0000166	GO:1901265	GO:0032553	GO:0032555	GO:0017076	GO:0097367	GO:0005488	GO:1901363	GO:0097159	GO:0044238	GO:0008152	GO:0044237	GO:0006464	GO:0036211	GO:0043412	GO:0009987	GO:0071704	GO:0019538	GO:0044267	GO:0044260	GO:0043170
PAU015956.1	GO:0005618	GO:0005576	GO:0030312	GO:0071944	GO:0005623	GO:0044464	GO:0015925	GO:0003824	GO:0043167	GO:0004553	GO:0016798	GO:0005488	GO:0016787	GO:0044238	GO:0008152
PAU028487.1	GO:0005622	GO:0044424	GO:0005623	GO:0044464	GO:0016765	GO:0003824	GO:0043167	GO:0016740	GO:0043169	GO:0032559	GO:0030554	GO:0036094	GO:0000166	GO:1901265	GO:0046872	GO:0032553	GO:0032555	GO:0017076	GO:0097367	GO:0005488	GO:1901363	GO:0097159	GO:0008152	GO:0044237	GO:0009987
PAU009661.1	GO:0016020	GO:0015630	GO:0005856	GO:0043227	GO:0043228	GO:0043232	GO:0043231	GO:0043226	GO:0043229	GO:0005622	GO:0044424	GO:0005623	GO:0044464	GO:0003824	GO:0032559	GO:0030554	GO:0036094	GO:0000166	GO:1901265	GO:0032553	GO:0032555	GO:0017076	GO:0097367	GO:0003774	GO:0017111	GO:0005488	GO:0016462	GO:0016818	GO:0016817	GO:1901363	GO:0097159	GO:0016787	GO:0044763	GO:0044699	GO:0009987	GO:0007017
PAU024882.1	GO:0003824	GO:0016740	GO:0016301	GO:0016773	GO:0004672	GO:0016772	GO:0036094	GO:0000166	GO:1901265	GO:0005488	GO:1901363	GO:0097159
PAU005422.1	GO:0005623	GO:0044464	GO:0016628	GO:0016491	GO:0016627	GO:0003824	GO:0008152
PAU023941.1	GO:0016491	GO:0003824	GO:0043167	GO:0016701	GO:0043169	GO:0016706	GO:0051213	GO:0046872	GO:0046914	GO:0016705	GO:0005488	GO:0008152
PAU019524.1	GO:0003824	GO:0016740	GO:0032559	GO:0030554	GO:0016301	GO:0016773	GO:0004672	GO:0016772	GO:0036094	GO:0000166	GO:1901265	GO:0032553	GO:0032555	GO:0017076	GO:0097367	GO:0005488	GO:1901363	GO:0097159	GO:0044238	GO:0008152	GO:0044237	GO:0006464	GO:0036211	GO:0043412	GO:0009987	GO:0071704	GO:0019538	GO:0044267	GO:0044260	GO:0043170
PAU016496.1	GO:0009536	GO:0044444	GO:0005737	GO:0043227	GO:0043231	GO:0043226	GO:0043229	GO:0005622	GO:0044424	GO:0005623	GO:0044464
PAU027997.1	GO:0009507	GO:0044434	GO:0009941	GO:0044435	GO:0009536	GO:0009526	GO:0044422	GO:0044444	GO:0005737	GO:0031967	GO:0031975	GO:0043227	GO:0044446	GO:0043231	GO:0043226	GO:0043229	GO:0005622	GO:0044424	GO:0005623	GO:0044464	GO:0016491	GO:0003824	GO:0016705	GO:0044281	GO:0044763	GO:0044710	GO:0006082	GO:0043436	GO:0019752	GO:0044238	GO:0006631	GO:0032787	GO:0044699	GO:0008152	GO:0044255	GO:0006629	GO:0044237	GO:0009987	GO:0071704
PAU017547.1	GO:0016020	GO:0031090	GO:0044422	GO:0043227	GO:0043226
PAU014074.1	GO:0016020	GO:0031224	GO:0044425	GO:0031090	GO:0044422	GO:0043227	GO:0043226	GO:0022857	GO:0005215	GO:0022804	GO:0005275	GO:0022891	GO:0022892
PAU012609.1	GO:0003824	GO:0016740	GO:0032559	GO:0030554	GO:0016301	GO:0016773	GO:0004672	GO:0016772	GO:0036094	GO:0000166	GO:1901265	GO:0032553	GO:0032555	GO:0017076	GO:0097367	GO:0005488	GO:1901363	GO:0097159	GO:0044238	GO:0008152	GO:0044237	GO:0006464	GO:0036211	GO:0043412	GO:0009987	GO:0071704	GO:0019538	GO:0044267	GO:0044260	GO:0043170
PAU015826.1	GO:0003824	GO:0016787
PAU004689.1	GO:0044435	GO:0009536	GO:0044422	GO:0044444	GO:0005737	GO:0009532	GO:0043227	GO:0044446	GO:0043231	GO:0043226	GO:0043229	GO:0005622	GO:0044424	GO:0005623	GO:0044464	GO:0003824	GO:0036094	GO:0000166	GO:1901265	GO:0016875	GO:0016876	GO:0016874	GO:0004812	GO:0005488	GO:1901363	GO:0097159	GO:0044281	GO:0044763	GO:0044710	GO:0006082	GO:0043436	GO:0019752	GO:0044238	GO:0044699	GO:0006520	GO:0008152	GO:0044237	GO:1901564	GO:0006807	GO:0009058	GO:1901576	GO:0044249	GO:1901360	GO:0009987	GO:0071704	GO:0046483	GO:0019538	GO:0034641	GO:0044267
PAU027327.1	GO:0016765	GO:0003824	GO:0016740
PAU019757.1	GO:0060089	GO:0050896	GO:0009628	GO:0009314	GO:0023052
PAU001154.2	GO:0043227	GO:0043231	GO:0043226	GO:0043229	GO:0005622	GO:0044424	GO:0005623	GO:0044464
PAU004514.1	GO:0009536	GO:0044444	GO:0005737	GO:0043227	GO:0043231	GO:0043226	GO:0043229	GO:0005622	GO:0044424	GO:0005623	GO:0044464	GO:0070566	GO:0003824	GO:0016740	GO:0016772	GO:0016779	GO:0006091	GO:0044763	GO:0044710	GO:0005977	GO:0006112	GO:0044238	GO:0005976	GO:0044262	GO:0005975	GO:0044699	GO:0008152	GO:0044237	GO:0044723	GO:0044264	GO:0006073	GO:0044042	GO:0009987	GO:0071704	GO:0015980	GO:0055114	GO:0044260	GO:0043170
PAU023550.1	GO:0003677	GO:0005488	GO:1901363	GO:0097159	GO:0003676	GO:0044238	GO:0044271	GO:1901362	GO:0018130	GO:0019438	GO:0034654	GO:0008152	GO:0044237	GO:0006351	GO:0032774	GO:0097659	GO:0006807	GO:0009058	GO:1901576	GO:0044249	GO:1901360	GO:0009987	GO:0071704	GO:0046483	GO:0034641	GO:0006139	GO:0006725	GO:0034645	GO:0009059	GO:0016070	GO:0044260	GO:0090304	GO:0043170	GO:0010467
PAU023974.1	GO:0044435	GO:0009536	GO:0009526	GO:0044422	GO:0044444	GO:0005737	GO:0031967	GO:0031975	GO:0043227	GO:0044446	GO:0043231	GO:0043226	GO:0043229	GO:0005622	GO:0044424	GO:0005623	GO:0044464
PAU017798.1	GO:0044444	GO:0005737	GO:0005622	GO:0044424	GO:0005623	GO:0044464	GO:0016491	GO:0003824	GO:0016614	GO:0016616	GO:0016740	GO:0016746	GO:0016747	GO:0004312	GO:0050896	GO:0044281	GO:0042221	GO:0010033	GO:0009064	GO:0006950	GO:1901605	GO:0072330	GO:0006560	GO:0006066	GO:1901615	GO:0044763	GO:0044710	GO:0006082	GO:0043436	GO:1901700	GO:0019752	GO:0008610	GO:0044238	GO:0007154	GO:0006720	GO:0009743	GO:0032787	GO:0044699	GO:0044283	GO:0009687	GO:0043288	GO:1902644	GO:0006520	GO:0008152	GO:0044711	GO:0044255	GO:0006629	GO:0044237	GO:0006714
PAU026351.1	GO:0043167	GO:0043169	GO:0046872	GO:0005488
PAU000826.1	GO:0016020	GO:0031090	GO:0000785	GO:0009536	GO:0044422	GO:0044427	GO:0044444	GO:0005694	GO:0005737	GO:0043227	GO:0044446	GO:0043228	GO:0043232	GO:0043231	GO:0043226	GO:0043229	GO:0005622	GO:0044424	GO:0005623	GO:0044464	GO:0032991	GO:0005488	GO:1901363	GO:0097159	GO:0003676	GO:0034728	GO:0071824	GO:0009987	GO:0071822	GO:0006325	GO:0051276	GO:0043933	GO:0016043	GO:0006996	GO:0071840
PAU024314.1	GO:0009536	GO:0044444	GO:0005737	GO:0043227	GO:0043231	GO:0043226	GO:0043229	GO:0005622	GO:0044424	GO:0005623	GO:0044464
PAU023365.1	GO:0031461	GO:0000151	GO:0043227	GO:1990234	GO:0043234	GO:0043231	GO:1902494	GO:0043226	GO:0043229	GO:0005622	GO:0044424	GO:0005623	GO:0044464	GO:0032991	GO:0003824	GO:0016740	GO:0019787	GO:0005488	GO:0050896	GO:0009628	GO:0042221	GO:0009733	GO:0048522	GO:0010033	GO:0006950	GO:0048518	GO:0009719	GO:0009725	GO:0044238	GO:0009408	GO:0044248	GO:0048527	GO:0009266	GO:0044699	GO:0008152	GO:0010498	GO:0043161	GO:0044237	GO:0009056	GO:0048569	GO:0048528	GO:1901575	GO:0032446	GO:0006464	GO:0036211	GO:0022622	GO:0048364	GO:0006511	GO:0043412
PAU016289.2	GO:0016020	GO:0031224	GO:0044425
PAU005196.1	GO:0009536	GO:0044444	GO:0005737	GO:0043227	GO:0043231	GO:0043226	GO:0043229	GO:0005622	GO:0044424	GO:0005623	GO:0044464	GO:0032559	GO:0030554	GO:0036094	GO:0000166	GO:1901265	GO:0032553	GO:0032555	GO:0017076	GO:0097367	GO:0005488	GO:1901363	GO:0097159	GO:0008152
PAU027042.1	GO:0016020	GO:0031224	GO:0044425	GO:0031090	GO:0044422	GO:0042579	GO:0044444	GO:0005737	GO:0031967	GO:0031975	GO:0019866	GO:0043227	GO:0044446	GO:0043231	GO:0043226	GO:0043229	GO:0005622	GO:0044424	GO:0005623	GO:0044464	GO:0022857	GO:0005215	GO:0022891	GO:0022892	GO:0015932	GO:0015605	GO:1901677	GO:0044281	GO:0071705	GO:0044712	GO:0044763	GO:0044710	GO:0044765	GO:0006082	GO:0043436	GO:1902578	GO:0019752	GO:0044238	GO:1901264	GO:0016054	GO:0044282	GO:0046395	GO:0006631	GO:0044248	GO:0006810	GO:0032787	GO:0044699	GO:0008152	GO:0044255
PAU012423.2	GO:0003824	GO:0016740	GO:0016746	GO:0016747	GO:0004312	GO:0008152
PAU021514.1	GO:0016020	GO:0031224	GO:0044425	GO:0022857	GO:0005215	GO:0016628	GO:0022891	GO:0016491	GO:0022892	GO:0016627	GO:0003824	GO:0006810	GO:0008152	GO:0051234	GO:0051179	GO:0071702
PAU006767.1	GO:0000988	GO:0003824	GO:0000990	GO:0000996	GO:0016740	GO:0016772	GO:0016779	GO:0034062	GO:0005488	GO:1901363	GO:0097159	GO:0001071	GO:0003676	GO:0050896	GO:0009628	GO:0009314	GO:0009416	GO:0044238	GO:0044271	GO:1901362	GO:0018130	GO:0019438	GO:0034654	GO:0008152	GO:0044237	GO:0009639	GO:0006351	GO:0032774	GO:0097659	GO:0006807	GO:0009058	GO:1901576	GO:0044249	GO:1901360	GO:0009987	GO:0071704	GO:0046483	GO:0034641	GO:0006139	GO:0006725	GO:0034645	GO:0009059	GO:0016070	GO:0044260	GO:0090304	GO:0043170	GO:0010467
PAU004897.2	GO:0005623	GO:0044464	GO:0022857	GO:0005215	GO:0015604	GO:0003824	GO:0032559	GO:0030554	GO:0036094	GO:0000166	GO:1901265	GO:0032553	GO:0032555	GO:0017076	GO:0097367	GO:0017111	GO:0005488	GO:0016462	GO:0016818	GO:0016817	GO:1901363	GO:0097159	GO:0016787	GO:0044281	GO:0006753	GO:0055086	GO:0009144	GO:0009205	GO:0009199	GO:0009141	GO:0044712	GO:0044763	GO:0044710	GO:0019637	GO:1901361	GO:0044238	GO:0044270	GO:0046700	GO:0009143	GO:0009146	GO:0009203	GO:0009207	GO:0046434	GO:1901292	GO:0034655	GO:0044248	GO:0019439	GO:0006796	GO:0044699
PAU004810.1	GO:0016020	GO:0031224	GO:0044425	GO:0044444	GO:0005737	GO:0031982	GO:0031410	GO:0043227	GO:0043231	GO:0043226	GO:0043229	GO:0005622	GO:0044424	GO:0005623	GO:0044464
PAU003982.1	GO:0016765	GO:0003824	GO:0016740	GO:0032559	GO:0030554	GO:0036094	GO:0000166	GO:1901265	GO:0032553	GO:0032555	GO:0017076	GO:0097367	GO:0005488	GO:1901363	GO:0097159	GO:0044238	GO:0008152	GO:0044237	GO:0006807	GO:1901360	GO:0009987	GO:0071704	GO:0046483	GO:0034641	GO:0006139	GO:0006725	GO:0016070	GO:0044260	GO:0006399	GO:0034660	GO:0090304	GO:0043170
PAU001421.1	GO:0016020	GO:0031090	GO:0044435	GO:0009536	GO:0009526	GO:0044422	GO:0042170	GO:0044444	GO:0009528	GO:0005737	GO:0031967	GO:0031975	GO:0019866	GO:0043227	GO:0044446	GO:0043234	GO:0043231	GO:0043226	GO:0043229	GO:0005622	GO:0044424	GO:0005623	GO:0044464	GO:0032991	GO:0003824	GO:0016874	GO:0044271	GO:1901362	GO:0018130	GO:0019438	GO:0008152	GO:0044237	GO:1901564	GO:0006778	GO:0033013	GO:0006807	GO:0051188	GO:0006779	GO:0033014	GO:0009058	GO:1901576	GO:0044249	GO:1901360	GO:0009987	GO:0071704	GO:0046483	GO:0034641	GO:1901566	GO:0006725
PAU000055.1	GO:0048037	GO:0043167	GO:0050662	GO:0043169	GO:0046872	GO:0046914	GO:0005488
PAU000716.1	GO:0005622	GO:0044424	GO:0005623	GO:0044464	GO:0016765	GO:0003824	GO:0043167	GO:0016740	GO:0043169	GO:0032559	GO:0030554	GO:0036094	GO:0000166	GO:1901265	GO:0046872	GO:0032553	GO:0032555	GO:0017076	GO:0097367	GO:0005488	GO:1901363	GO:0097159	GO:0008152	GO:0044237	GO:0009987
PAU012707.1	GO:0048037	GO:0016829	GO:0016830	GO:0003824	GO:0016831	GO:0005488	GO:0044281	GO:0044763	GO:0044710	GO:0006082	GO:0043436	GO:0019752	GO:0044699	GO:0008152	GO:0044237	GO:0009987	GO:0071704
PAU001062.2	GO:0009507	GO:0044434	GO:0009579	GO:0031976	GO:0031984	GO:0009534	GO:0044435	GO:0009536	GO:0044422	GO:0044444	GO:0005737	GO:0043227	GO:0044446	GO:0043231	GO:0043226	GO:0043229	GO:0005622	GO:0044424	GO:0005623	GO:0044464	GO:0003824	GO:0043167	GO:0016740	GO:0043169	GO:0032559	GO:0030554	GO:0016772	GO:0036094	GO:0016776	GO:0000166	GO:1901265	GO:0046872	GO:0046914	GO:0032553	GO:0032555	GO:0017076	GO:0097367	GO:0005488	GO:1901363	GO:0097159	GO:0044281	GO:0006753	GO:0055086	GO:0009144	GO:0009205	GO:0009199	GO:0009141	GO:0044763	GO:0044710
PAU019908.1	GO:0005576	GO:0030312	GO:0071944	GO:0005623	GO:0044464	GO:0003824	GO:0016740	GO:0016798	GO:0016758	GO:0016757	GO:0016787	GO:0044238	GO:0005976	GO:0005975	GO:0008152	GO:0044042	GO:0071704	GO:0043170
PAU003145.1	GO:0003824	GO:0008233	GO:0016787	GO:0044238	GO:0008152	GO:0071704	GO:0019538	GO:0043170
PAU003382.1	GO:0016020	GO:0031224	GO:0044425	GO:0022857	GO:0005215	GO:0022891	GO:0022892	GO:0046873	GO:0022890	GO:0005249	GO:0022843	GO:0008324	GO:0036094	GO:0015075	GO:0005515	GO:0000166	GO:1901265	GO:0005244	GO:0022832	GO:0005267	GO:0022836	GO:0015079	GO:0005261	GO:0005488	GO:0005216	GO:0022838	GO:0015267	GO:0022803	GO:0015077	GO:1901363	GO:0097159	GO:0050896	GO:0006950	GO:0044763	GO:0044765	GO:1902578	GO:0007154	GO:0006816	GO:0006810	GO:0006811	GO:0044699	GO:0030001	GO:0051234	GO:0051179	GO:0006812	GO:0051716	GO:0033554	GO:0007165	GO:0044700
PAU023245.1	GO:0048037	GO:0016491	GO:0003824	GO:0043167	GO:0050662	GO:0043169	GO:0005506	GO:0046872	GO:0046914	GO:0005488	GO:0044281	GO:0044763	GO:0044710	GO:0006082	GO:0043436	GO:0044699	GO:0008152	GO:0044237	GO:0006807	GO:0009987	GO:0071704
PAU023042.1	GO:0043227	GO:0043231	GO:0043226	GO:0043229	GO:0005622	GO:0044424	GO:0005623	GO:0044464	GO:0016491	GO:0003824	GO:0016903	GO:0008152
PAU017128.1	GO:0016020	GO:0031224	GO:0044425	GO:0009536	GO:0044444	GO:0005737	GO:0043227	GO:0043231	GO:0043226	GO:0043229	GO:0005622	GO:0044424	GO:0005623	GO:0044464	GO:0051234	GO:0051179
PAU006750.1	GO:0016020	GO:0036094	GO:0000166	GO:1901265	GO:0005488	GO:1901363	GO:0097159
PAU001231.1	GO:0044444	GO:0005737	GO:0005622	GO:0044424	GO:0005623	GO:0044464	GO:0048037	GO:0016491	GO:0003824	GO:0016614	GO:0016616	GO:0005488	GO:0050896	GO:0044281	GO:0006950	GO:0044712	GO:0044763	GO:0044710	GO:0006082	GO:0043436	GO:0019752	GO:0044238	GO:0005975	GO:0044699	GO:0006520	GO:0008152	GO:0044237	GO:0009056	GO:1901564	GO:1901575	GO:0044723	GO:0006807	GO:0009081	GO:0009987	GO:0071704	GO:0005996	GO:0006007	GO:0019320	GO:0046365	GO:0019318	GO:0044724	GO:0006006	GO:0016052
PAU001808.1	GO:0048037	GO:0005488
PAU009076.1	GO:0043167	GO:0043169	GO:0046872	GO:0005488
PAU012097.1	GO:0003824	GO:0043167	GO:0004553	GO:0016798	GO:0005488	GO:0016787	GO:0044238	GO:0008152
PAU002448.1	GO:0050896
PAU025356.1	GO:0034357	GO:0009521	GO:0016020	GO:0031224	GO:0044436	GO:0044425	GO:0009507	GO:0044434	GO:0009579	GO:0031976	GO:0031984	GO:0009534	GO:0044435	GO:0009536	GO:0044422	GO:0044444	GO:0005737	GO:0043227	GO:0044446	GO:0043234	GO:0043231	GO:0043226	GO:0043229	GO:0005622	GO:0044424	GO:0005623	GO:0044464	GO:0032991	GO:0046906	GO:0043167	GO:0043169	GO:0005488	GO:1901363	GO:0097159	GO:0006091	GO:0044238	GO:0008152	GO:0044237	GO:0006464	GO:0036211	GO:0043412	GO:0009987	GO:0071704	GO:0019538	GO:0044267	GO:0044260	GO:0043170
PAU016473.1	GO:0005623	GO:0044464
PAU001666.1	GO:0003824	GO:0016740	GO:0016746	GO:0016747	GO:0016407	GO:0050896	GO:0009628	GO:0042221	GO:0010033	GO:0009314	GO:0044763	GO:0009719	GO:0009725	GO:0009416	GO:0007154	GO:0009755	GO:0032870	GO:0071495	GO:0044699	GO:0009639	GO:0071310	GO:0070887	GO:0051716	GO:0007165	GO:0044700	GO:0050794	GO:0023052	GO:0009987	GO:0048869	GO:0032989	GO:0050789	GO:0000902	GO:0065007	GO:0009653	GO:0044767	GO:0048856	GO:0032502	GO:0016043	GO:0071840
PAU001674.2	GO:0060089	GO:0050896	GO:0009628	GO:0009314
PAU019030.1	GO:0003824	GO:0016740
PAU018014.1	GO:0043227	GO:0043231	GO:0043226	GO:0043229	GO:0005622	GO:0044424	GO:0005623	GO:0044464	GO:0050896
PAU030820.1	GO:0016020	GO:0031224	GO:0044425	GO:0022857	GO:0005215	GO:0016628	GO:0022891	GO:0016491	GO:0022892	GO:0016627	GO:0003824	GO:0006810	GO:0008152	GO:0051234	GO:0051179	GO:0071702
PAU013258.1	GO:0003824	GO:0016740	GO:0016301	GO:0016773	GO:0004672	GO:0016772	GO:0005488
PAU012172.1	GO:0005623	GO:0044464	GO:0003824	GO:0016740	GO:0005515	GO:0005488	GO:0008168	GO:0016741	GO:0044281	GO:0044763	GO:0044710	GO:0044238	GO:0044699	GO:0008152	GO:0044237	GO:0009987	GO:0071704	GO:0019538	GO:0044267	GO:0006730	GO:0044260	GO:0043170
PAU000034.2	GO:0043227	GO:0043231	GO:0043226	GO:0043229	GO:0005622	GO:0044424	GO:0005623	GO:0044464	GO:0050896	GO:0042221	GO:0010033	GO:0044238	GO:0044248	GO:0008152	GO:0044237	GO:0009056	GO:1901575	GO:0043412	GO:0009987	GO:0071704	GO:0019538	GO:0044267	GO:0019941	GO:0043632	GO:0051603	GO:0006508	GO:0030163	GO:0044257	GO:0044265	GO:0044260	GO:0009057	GO:0032502	GO:0043170
PAU007639.1	GO:0016020	GO:0022857	GO:0005215	GO:0022891	GO:0022892	GO:0006810	GO:0051234	GO:0051179
PAU002016.2	GO:0043227	GO:0043231	GO:0043226	GO:0043229	GO:0005622	GO:0044424	GO:0005623	GO:0044464
PAU000588.2	GO:0003824	GO:0016740	GO:0016301	GO:0016772	GO:0005488
PAU027515.1	GO:0016020	GO:0031224	GO:0044425	GO:0003824	GO:0043167	GO:0016740	GO:0043169	GO:0046527	GO:0016759	GO:0016758	GO:0046872	GO:0046914	GO:0016757	GO:0005488	GO:0044763	GO:0044710	GO:0044238	GO:0005976	GO:0044262	GO:0005975	GO:0044699	GO:0008152	GO:0044711	GO:0044237	GO:0044723	GO:0044264	GO:0009058	GO:1901576	GO:0006073	GO:0044249	GO:0044042	GO:0009987	GO:0033692	GO:0071704	GO:0034637	GO:0000271	GO:0009250	GO:0016051	GO:0034645	GO:0009059	GO:0045229	GO:0044260	GO:0016043	GO:0071840	GO:0043170
PAU005094.1	GO:0050896	GO:0009628	GO:0042221	GO:0010033	GO:0006950	GO:0006970	GO:0009719	GO:0009725	GO:0006972
PAU027304.1	GO:0016829	GO:0016830	GO:0003824	GO:0003913	GO:0044238	GO:0008152	GO:0044237	GO:0006807	GO:1901360	GO:0009987	GO:0071704	GO:0046483	GO:0034641	GO:0006139	GO:0006725	GO:0044260	GO:0090304	GO:0043170	GO:0006259
PAU003048.1	GO:0043167	GO:0043169	GO:0005488	GO:0044765	GO:1902578	GO:0006810	GO:0006811	GO:0044699	GO:0051234	GO:0051179	GO:0006812
PAU020677.1	GO:0048037	GO:0003824	GO:0016854	GO:0016857	GO:0016853	GO:0005488	GO:0044710	GO:0044238	GO:0005975	GO:0044699	GO:0008152	GO:0044723	GO:0071704	GO:0005996	GO:0019318
PAU025384.1	GO:0003824	GO:0019203	GO:0016740	GO:0046527	GO:0035251	GO:0042578	GO:0016791	GO:0016758	GO:0008194	GO:0016757	GO:0016788	GO:0016787	GO:0050896	GO:0042221	GO:0010033	GO:0044763	GO:0044710	GO:1901700	GO:0044238	GO:0007154	GO:0044262	GO:0005975	GO:0009743	GO:0044699	GO:0008152	GO:0044237	GO:0071310	GO:0070887	GO:0051716	GO:0044723	GO:0007165	GO:0044700	GO:0005991	GO:0050794	GO:0023052	GO:1901701	GO:0005984	GO:0009311	GO:0009756	GO:0071322	GO:0009987	GO:0071704	GO:0050789	GO:0065007	GO:0042546	GO:0071554	GO:0044767	GO:0007275	GO:0044707
PAU017750.1	GO:0003824	GO:0043167	GO:0043169	GO:0042578	GO:0016791	GO:0016788	GO:0005488	GO:0016787	GO:0050896	GO:0044238	GO:0008152	GO:0044237	GO:0006464	GO:0036211	GO:0043412	GO:0009987	GO:0071704	GO:0019538	GO:0044267	GO:0044260	GO:0043170
PAU024228.1	GO:0016020	GO:0031090	GO:0044422	GO:0043227	GO:0043226	GO:0022857	GO:0005215	GO:0022804	GO:0015291	GO:0050896	GO:0042221	GO:0015893	GO:0042493	GO:0044765	GO:1902578	GO:0006810	GO:0044699	GO:0051234	GO:0051179	GO:0032502	GO:0022414	GO:0003006
PAU030301.1	GO:0016020	GO:0031224	GO:0044425	GO:0022857	GO:0005215	GO:0022804	GO:0016628	GO:0016491	GO:0016627	GO:0015399	GO:0015405	GO:0003824	GO:0032559	GO:0030554	GO:0036094	GO:0000166	GO:1901265	GO:0032553	GO:0032555	GO:0017076	GO:0097367	GO:0017111	GO:0005488	GO:0016462	GO:0016818	GO:0016817	GO:1901363	GO:0097159	GO:0016787	GO:0044281	GO:0006753	GO:0055086	GO:0009144	GO:0009205	GO:0009199	GO:0009141	GO:0044712	GO:0044763	GO:0044710	GO:0019637	GO:1901361	GO:0044238	GO:0044270	GO:0046700	GO:0009143	GO:0009146	GO:0009203	GO:0009207	GO:0046434
PAU006586.1	GO:0060089	GO:0005488	GO:0050896	GO:0009628	GO:0009314	GO:0009416	GO:0044238	GO:0044271	GO:1901362	GO:0018130	GO:0019438	GO:0034654	GO:0044699	GO:0008152	GO:0044237	GO:0006351	GO:0032774	GO:0097659	GO:0006807	GO:0044702	GO:0023052	GO:0009058	GO:1901576	GO:0044249	GO:0048608	GO:0061458	GO:0009908	GO:0090567	GO:1901360	GO:0009987	GO:0071704	GO:0046483	GO:0048511	GO:0034641	GO:0006139	GO:0006725	GO:0034645	GO:0009791	GO:0009059	GO:0016070	GO:0048367	GO:0044767	GO:0007275	GO:0044707	GO:0032501	GO:0044260	GO:0048731	GO:0048856	GO:0032502
PAU018031.1	GO:0003677	GO:0005488	GO:1901363	GO:0097159	GO:0003676	GO:0050896	GO:0009628	GO:0042221	GO:0006950	GO:0044763	GO:1901700	GO:0032535	GO:0090066	GO:0008361	GO:0044699	GO:0050794	GO:0001101	GO:0009414	GO:0009415	GO:0009987	GO:0065008	GO:0050789	GO:0010035	GO:0048523	GO:0065007	GO:0044767	GO:0007275	GO:0044707	GO:0032501	GO:0048519	GO:0048856	GO:0032502	GO:0016043	GO:0071840
PAU019155.1	GO:0003824	GO:0016740	GO:0005515	GO:0008171	GO:0005488	GO:0008168	GO:0016741	GO:0044281	GO:0044763	GO:0044710	GO:1901362	GO:0019438	GO:0044699	GO:0008152	GO:0044711	GO:0044237	GO:0009058	GO:1901576	GO:0044249	GO:1901360	GO:0009987	GO:0071704	GO:0019748	GO:0009698	GO:0006725	GO:0009699	GO:0044550	GO:0006730
PAU030943.1	GO:0043227	GO:0043231	GO:0043226	GO:0043229	GO:0005622	GO:0044424	GO:0005623	GO:0044464	GO:0050896	GO:0009628	GO:0042221	GO:0010033	GO:0006950	GO:0006970	GO:0009719	GO:0009725	GO:0050794	GO:0050789	GO:0065007	GO:0006355	GO:1903506	GO:2001141	GO:0009889	GO:0051252	GO:0010556	GO:2000112	GO:0031326	GO:0019219	GO:0031323	GO:0051171	GO:0080090	GO:0019222	GO:0010468	GO:0060255
PAU000905.2	GO:0044435	GO:0009536	GO:0009526	GO:0044422	GO:0044444	GO:0005737	GO:0031967	GO:0031975	GO:0043227	GO:0044446	GO:0043231	GO:0043226	GO:0043229	GO:0005622	GO:0044424	GO:0005623	GO:0044464	GO:0003824	GO:0016740	GO:0008194	GO:0016757	GO:0050896	GO:0031669	GO:0031668	GO:0071496	GO:0031667	GO:0009267	GO:0042594	GO:0009991	GO:0009605	GO:0006950	GO:0044763	GO:0044710	GO:0008610	GO:0044238	GO:0007154	GO:0044699	GO:0008152	GO:0044711	GO:0044255	GO:0006629	GO:0044237	GO:0051716	GO:0033554	GO:0009058	GO:1901576	GO:1901135	GO:0006664	GO:0009987
PAU002278.1	GO:0016020	GO:0060089	GO:0050896	GO:0009628	GO:0009314	GO:0023052
PAU029882.1	GO:0030312	GO:0071944	GO:0005623	GO:0044464	GO:0050896	GO:0006950	GO:0044238	GO:0005975	GO:0044699	GO:0008152	GO:0009056	GO:0051716	GO:0033554	GO:0044702	GO:0048608	GO:0061458	GO:0010154	GO:0048316	GO:0009793	GO:0009987	GO:0071704	GO:0009790	GO:0009791	GO:0044767	GO:0007275	GO:0044707	GO:0032501	GO:0048731	GO:0048856	GO:0032502	GO:0022414	GO:0003006	GO:0043170
PAU012559.1	GO:0030234
PAU011592.1	GO:0016020	GO:0022857	GO:0005215	GO:0016491	GO:0003824	GO:0006810	GO:0051234	GO:0051179
PAU027581.1	GO:0016020	GO:0031224	GO:0044425	GO:0031090	GO:0044422	GO:0031967	GO:0031975	GO:0019866	GO:0043227	GO:0044446	GO:0043226	GO:0043229	GO:0005622	GO:0044424	GO:0005623	GO:0044464	GO:0006810	GO:0051234	GO:0051179	GO:0046907	GO:0051649	GO:0051641
PAU024361.1	GO:0003677	GO:0005488	GO:1901363	GO:0097159	GO:0003676	GO:0044238	GO:0044271	GO:1901362	GO:0018130	GO:0019438	GO:0034654	GO:0008152	GO:0044237	GO:0006351	GO:0032774	GO:0097659	GO:0006807	GO:0009058	GO:1901576	GO:0044249	GO:1901360	GO:0009987	GO:0071704	GO:0046483	GO:0034641	GO:0006139	GO:0006725	GO:0034645	GO:0009059	GO:0016070	GO:0044260	GO:0090304	GO:0043170	GO:0010467
PAU017422.1	GO:0016020	GO:0031090	GO:0009536	GO:0044422	GO:0044444	GO:0005737	GO:0043227	GO:0043231	GO:0043226	GO:0043229	GO:0005622	GO:0044424	GO:0005623	GO:0044464	GO:0022857	GO:0005215	GO:0022804	GO:0015291	GO:0003824	GO:0016778	GO:0016740	GO:0016772	GO:0050896	GO:0042221	GO:0009605	GO:0010033	GO:0006950	GO:0009719	GO:0009725	GO:0009607	GO:0006810	GO:0043207	GO:0051707	GO:0051234	GO:0051179	GO:0051704
PAU025147.3	GO:0016020	GO:0031224	GO:0044425	GO:0022857	GO:0005215	GO:0022804	GO:0016628	GO:0016491	GO:0016627	GO:0015399	GO:0015405	GO:0003824	GO:0032559	GO:0030554	GO:0036094	GO:0000166	GO:1901265	GO:0032553	GO:0032555	GO:0017076	GO:0097367	GO:0017111	GO:0005488	GO:0016462	GO:0016818	GO:0016817	GO:1901363	GO:0097159	GO:0016787	GO:0044281	GO:0006753	GO:0055086	GO:0009144	GO:0009205	GO:0009199	GO:0009141	GO:0044712	GO:0044763	GO:0044710	GO:0019637	GO:1901361	GO:0044238	GO:0044270	GO:0046700	GO:0009143	GO:0009146	GO:0009203	GO:0009207	GO:0046434
PAU005766.1	GO:0016020	GO:0031224	GO:0044425
PAU029940.1	GO:0003824	GO:0008152
[truncated: 109 more columns]

## Sheet: Comparison B gene2GO
geneID	GO
PAU028061.1	GO:0016798	GO:0016787	GO:0003824
PAU027540.1	GO:0016798	GO:0016787	GO:0003824
PAU010970.1	GO:0030312	GO:0071944	GO:0005618	GO:0044444	GO:0005737	GO:0016020	GO:0031410	GO:0031982	GO:0005623	GO:0044464	GO:0043226	GO:0043229	GO:0044424	GO:0005622	GO:0016798	GO:0004553	GO:0016787	GO:0003824	GO:0043167	GO:0005488	GO:0008152	GO:0044238
PAU027152.1	GO:0016705	GO:0016706	GO:0051213	GO:0003824	GO:0016491	GO:0009699	GO:0044550	GO:0009698	GO:0019748	GO:0009605	GO:0044711	GO:0043207	GO:0051707	GO:0009607	GO:0044710	GO:0051704	GO:0044763	GO:0008152	GO:0019438	GO:1901362	GO:0044699	GO:0050896	GO:0044249	GO:0009058	GO:1901576	GO:0009987	GO:0006725	GO:1901360	GO:0044237	GO:0071704
PAU025854.1	GO:0016787	GO:0003824	GO:0043167	GO:0043169	GO:0005488	GO:0042578	GO:0016788
PAU027340.1	GO:0016798	GO:0004553	GO:0016787	GO:0003824	GO:0008152
PAU028058.1	GO:0030312	GO:0071944	GO:0005618	GO:0044444	GO:0005737	GO:0043228	GO:0043232	GO:0005623	GO:0044464	GO:0043226	GO:0043229	GO:0032991	GO:0044424	GO:0005622	GO:0016798	GO:0004553	GO:0016787	GO:0003824	GO:0015926	GO:0043167	GO:0005488	GO:0008152	GO:0044238
PAU000798.1	GO:0006810	GO:0044763	GO:0051234	GO:0051179	GO:0051649	GO:0051641	GO:0044765	GO:0044699	GO:1902578	GO:0009987
PAU001150.1	GO:0016798	GO:0004553	GO:0016787	GO:0003824	GO:0008152	GO:0045229	GO:0016043	GO:0009987	GO:0071840	GO:0044238
PAU020244.1	GO:0003824	GO:0043167	GO:0043169	GO:0046872	GO:0005488	GO:0036094	GO:0000166	GO:1901265	GO:0016740	GO:0032559	GO:0030554	GO:0016772	GO:0016301	GO:0032553	GO:0032555	GO:0017076	GO:0097367	GO:1901363	GO:0097159	GO:0044710	GO:0044763	GO:0008152	GO:0044699	GO:0006793	GO:0006796	GO:0009987	GO:0006725	GO:1901360	GO:0044281	GO:0044237	GO:0046483	GO:1901564	GO:0034641	GO:0071704	GO:0006807
PAU001074.1	GO:0016798	GO:0016787	GO:0003824	GO:0005488	GO:0008152	GO:0044238
PAU007263.1	GO:0003824	GO:0043167	GO:0016491	GO:0043169	GO:0016628	GO:0016627	GO:0046914	GO:0046872	GO:0005488	GO:0008152
PAU010095.1	GO:0016787	GO:0003824
PAU018369.1	GO:0003824	GO:0008152
PAU026253.1	GO:0016787	GO:0003824
PAU028488.1	GO:0005623	GO:0044464	GO:0043226	GO:0043227	GO:0043229	GO:0043231	GO:0044424	GO:0005622
PAU002579.1	GO:0005488	GO:0008152	GO:0009987	GO:0044238	GO:0044237	GO:0019538	GO:0044267	GO:0071704	GO:0044260	GO:0043170
PAU015894.1	GO:0003824	GO:0035251	GO:0016758	GO:0046527	GO:0008194	GO:0016757	GO:0016740	GO:0005984	GO:0009311	GO:0044262	GO:0044710	GO:0044763	GO:0008152	GO:0044723	GO:0044699	GO:0005975	GO:0009987	GO:0044238	GO:0044237	GO:0071704
PAU007990.1	GO:0003824	GO:0016747	GO:0016746	GO:0016740	GO:0009699	GO:0044550	GO:0009698	GO:0019748	GO:0044711	GO:0044710	GO:0044763	GO:0008152	GO:0019438	GO:1901362	GO:0044699	GO:0044249	GO:0009058	GO:1901576	GO:0009987	GO:0006725	GO:1901360	GO:0044237	GO:0071704
PAU023589.1	GO:0009536	GO:0009526	GO:0044435	GO:0031967	GO:0044422	GO:0031975	GO:0044444	GO:0005737	GO:0044446	GO:0005623	GO:0044464	GO:0043226	GO:0043227	GO:0043229	GO:0043231	GO:0044424	GO:0005622	GO:0016872	GO:0016853	GO:0003824	GO:0009699	GO:0044550	GO:0009698	GO:0019748	GO:0006575	GO:0044711	GO:0044710	GO:0044763	GO:0008152	GO:0019438	GO:1901362	GO:0044699	GO:0044249	GO:0009058	GO:1901576	GO:0009987	GO:0006725	GO:1901360	GO:0044237	GO:0071704
PAU022159.1	GO:0009536	GO:0044444	GO:0005737	GO:0005623	GO:0044464	GO:0043226	GO:0043227	GO:0043229	GO:0043231	GO:0044424	GO:0005622
PAU011717.1	GO:0031224	GO:0044425	GO:0016020
PAU015606.1	GO:0016787	GO:0003824	GO:0043167	GO:0043169	GO:0046914	GO:0046872	GO:0005488	GO:0036094	GO:0000166	GO:1901265	GO:0016462	GO:0016818	GO:0016817	GO:0016740	GO:0017111	GO:0004672	GO:0016773	GO:0016772	GO:0016301	GO:1901363	GO:0097159	GO:0008152	GO:0044238	GO:0019538	GO:0071704	GO:0043170
PAU022428.1	GO:0005488	GO:0008152
PAU025992.1	GO:0031224	GO:0044425	GO:0016020	GO:0009605	GO:0033554	GO:0009267	GO:0042594	GO:0031669	GO:0031668	GO:0071496	GO:0031667	GO:0009991	GO:0006810	GO:0044763	GO:0051234	GO:0006811	GO:0006820	GO:0051179	GO:0007154	GO:0044765	GO:0044699	GO:1902578	GO:0050896	GO:0006950	GO:0051716	GO:0009987
PAU005425.1	GO:0003824
PAU024542.1	GO:0016787	GO:0003824	GO:0005488	GO:0016462	GO:0016818	GO:0016817	GO:0017111
PAU008098.1	GO:0009536	GO:0044444	GO:0005737	GO:0005623	GO:0044464	GO:0043226	GO:0043227	GO:0043229	GO:0043231	GO:0044424	GO:0005622
PAU025741.1	GO:0009628	GO:0050896
PAU004795.2	GO:0005488	GO:0008152	GO:0009987	GO:0044237
PAU013510.1	GO:0009536	GO:0044444	GO:0005737	GO:0005623	GO:0044464	GO:0043226	GO:0043227	GO:0043229	GO:0043231	GO:0044424	GO:0005622	GO:0016787	GO:0003824	GO:0004175	GO:0070011	GO:0008233	GO:0008152	GO:0044238	GO:0019538	GO:0071704	GO:0043170
PAU014456.1	GO:0016020	GO:0003824	GO:0005488	GO:0036094	GO:0000166	GO:1901265	GO:0016740	GO:0004672	GO:0016773	GO:0032559	GO:0030554	GO:0016772	GO:0016301	GO:0032553	GO:0032555	GO:0017076	GO:0097367	GO:1901363	GO:0097159	GO:0048646	GO:0008152	GO:0048513	GO:0009653	GO:0044699	GO:0006793	GO:0006796	GO:0048731	GO:0003006	GO:0006464	GO:0036211	GO:0048856	GO:0009987	GO:0007275	GO:0043412	GO:0044707	GO:0022414	GO:0009791	GO:0044238	GO:0032501	GO:0044237	GO:0044767	GO:0019538	GO:0032502	GO:0044267	GO:0071704	GO:0044260	GO:0043170
PAU003450.1	GO:0009536	GO:0044444	GO:0005737	GO:0005623	GO:0044464	GO:0043226	GO:0043227	GO:0043229	GO:0043231	GO:0044424	GO:0005622	GO:0003824	GO:0043167	GO:0016765	GO:0043169	GO:0005488	GO:0016740	GO:0016109	GO:0044711	GO:0016108	GO:0016114	GO:0008299	GO:0006721	GO:0044710	GO:0006720	GO:0044763	GO:0008152	GO:0008610	GO:0044699	GO:0044255	GO:0044249	GO:0006629	GO:0009058	GO:1901576	GO:0009987	GO:0044238	GO:0044237	GO:0071704
PAU030314.1	GO:0003824	GO:0005488	GO:0036094	GO:0000166	GO:1901265	GO:0016740	GO:1901363	GO:0097159	GO:0008152	GO:0006464	GO:0036211	GO:0009987	GO:0043412	GO:0044238	GO:0044237	GO:0019538	GO:0044267	GO:0071704	GO:0044260	GO:0043170
PAU027339.1	GO:0016798	GO:0004553	GO:0016787	GO:0003824	GO:0008152
PAU026224.1	GO:0005623	GO:0044464	GO:0043226	GO:0043227	GO:0043229	GO:0043231	GO:0044424	GO:0005622	GO:0005488	GO:0044763	GO:0009628	GO:0007154	GO:0009314	GO:0009416	GO:0044699	GO:0050896	GO:0051716	GO:0007165	GO:0044700	GO:0023052	GO:0009987	GO:0050794	GO:0050789	GO:0065007
PAU025773.1	GO:0016872	GO:0016853	GO:0003824	GO:0009699	GO:0044550	GO:0009698	GO:0019748	GO:0006575	GO:0044711	GO:0044710	GO:0044763	GO:0008152	GO:0019438	GO:1901362	GO:0044699	GO:0044249	GO:0009058	GO:1901576	GO:0009987	GO:0006725	GO:1901360	GO:0044237	GO:0071704
PAU002195.1	GO:0031224	GO:0044425	GO:0044444	GO:0005737	GO:0016020	GO:0031410	GO:0031982	GO:0005623	GO:0044464	GO:0043226	GO:0043229	GO:0044424	GO:0005622	GO:0016787	GO:0003824	GO:0005488	GO:0036094	GO:0000166	GO:1901265	GO:0016740	GO:0004672	GO:0016773	GO:0032559	GO:0030554	GO:0016772	GO:0016301	GO:0032553	GO:0032555	GO:0017076	GO:0097367	GO:1901363	GO:0097159	GO:0008152	GO:0009653	GO:0048229	GO:0044699	GO:0003006	GO:0006464	GO:0036211	GO:0048856	GO:0009987	GO:0007275	GO:0043412	GO:0044707	GO:0022414	GO:0009791	GO:0044238	GO:0032501	GO:0044237
PAU011855.1	GO:0004620	GO:0016787	GO:0016298	GO:0003824	GO:0016491	GO:0016628	GO:0016627	GO:0016788	GO:0009605	GO:0033554	GO:0009267	GO:0042594	GO:0031669	GO:0031668	GO:0071496	GO:0031667	GO:0009991	GO:0044763	GO:0008152	GO:0007154	GO:0048513	GO:0044699	GO:0050896	GO:0006950	GO:0051716	GO:0048731	GO:0048856	GO:0009987	GO:0007275	GO:0044707	GO:0032501	GO:0044767	GO:0032502
PAU024192.1	GO:0030312	GO:0071944	GO:0005618	GO:0005623	GO:0044464	GO:0016787	GO:0003824	GO:0005515	GO:0004175	GO:0005488	GO:0070011	GO:0008233	GO:0008152	GO:0044238	GO:0019538	GO:0065007	GO:0071704	GO:0043170
PAU023150.1	GO:0005623	GO:0044464	GO:0005215	GO:0022892	GO:0006810	GO:0051234	GO:0051179	GO:0044765	GO:0071705	GO:0044699	GO:1902578	GO:0071702
PAU006285.1	GO:0043167	GO:0043169	GO:0005488
PAU022155.1	GO:0005623	GO:0044464	GO:0043226	GO:0043227	GO:0043229	GO:0043231	GO:0044424	GO:0005622
PAU030199.1	GO:0005623	GO:0044464	GO:0043226	GO:0043227	GO:0043229	GO:0043231	GO:0044424	GO:0005622
PAU027523.2	GO:0003824	GO:0005488	GO:0036094	GO:0000166	GO:1901265	GO:0016740	GO:0004672	GO:0016773	GO:0016772	GO:0016301	GO:1901363	GO:0097159	GO:0009987
PAU029350.1	GO:0003824	GO:0016747	GO:0016746	GO:0016740	GO:0009699	GO:0044550	GO:0009698	GO:0019748	GO:0044711	GO:0044710	GO:0044763	GO:0008152	GO:0019438	GO:1901362	GO:0044699	GO:0044249	GO:0009058	GO:1901576	GO:0009987	GO:0006725	GO:1901360	GO:0044237	GO:0071704
PAU002062.1	GO:0031224	GO:0044425	GO:0016020	GO:0003824	GO:0016741	GO:0016740	GO:0008152	GO:0006464	GO:0036211	GO:0009987	GO:0043412	GO:0044238	GO:0044237	GO:0019538	GO:0044267	GO:0071704	GO:0044260	GO:0043170
PAU019338.1	GO:0005623	GO:0044464	GO:0005515	GO:0005488	GO:0006810	GO:0051234	GO:0051179	GO:0015031	GO:0045184	GO:0008104	GO:0071702	GO:0033036
PAU019302.1	GO:0003824	GO:0005488	GO:0036094	GO:0000166	GO:1901265	GO:0032559	GO:0030554	GO:0032553	GO:0032555	GO:0017076	GO:0097367	GO:1901363	GO:0097159	GO:0008152	GO:0006464	GO:0036211	GO:0009987	GO:0043412	GO:0044238	GO:0044237	GO:0019538	GO:0044267	GO:0071704	GO:0044260	GO:0043170
PAU007592.1	GO:0009536	GO:0044435	GO:0009532	GO:0044422	GO:0044444	GO:0005737	GO:0044446	GO:0005623	GO:0044464	GO:0043226	GO:0043227	GO:0043229	GO:0043231	GO:0044424	GO:0005622	GO:0005488	GO:0036094	GO:0000166	GO:1901265	GO:0032553	GO:0032555	GO:0017076	GO:0097367	GO:1901363	GO:0097159
PAU025285.3	GO:0009536	GO:0044444	GO:0005737	GO:0005623	GO:0044464	GO:0043226	GO:0043227	GO:0043229	GO:0043231	GO:0044424	GO:0005622	GO:0016705	GO:0003824	GO:0016491	GO:0016109	GO:0044711	GO:0016108	GO:0016114	GO:0008299	GO:0006721	GO:0044710	GO:0006720	GO:0044763	GO:0008152	GO:0008610	GO:0044699	GO:0044255	GO:0050896	GO:0006950	GO:0044249	GO:0006629	GO:0009058	GO:1901576	GO:0009987	GO:0044238	GO:0044237	GO:0071704
PAU016899.1	GO:0003824	GO:0016765	GO:0016740	GO:0008152	GO:0044249	GO:0009058	GO:0009987	GO:0044237	GO:0018130	GO:0046483
PAU025273.1	GO:0030312	GO:0071944	GO:0005623	GO:0044464	GO:0045229	GO:0016043	GO:0009987	GO:0071840
PAU000339.1	GO:0030001	GO:0006810	GO:0051234	GO:0006811	GO:0051179	GO:0006812	GO:0044765	GO:0044699	GO:1902578
PAU028344.1	GO:0009536	GO:0044444	GO:0005737	GO:0005623	GO:0044464	GO:0043226	GO:0043227	GO:0043229	GO:0043231	GO:0044424	GO:0005622	GO:0016787	GO:0003824	GO:0043167	GO:0043169	GO:0046914	GO:0046872	GO:0005488	GO:0044710	GO:0044763	GO:0008152	GO:0044699	GO:0050896	GO:0006950	GO:0044249	GO:0009058	GO:0006952	GO:1901576	GO:0009987	GO:0044238	GO:0044281	GO:0044237	GO:0019752	GO:0006082	GO:0043436	GO:0044271	GO:1901564	GO:0034641	GO:0071704	GO:0006807
PAU001551.1	GO:0030312	GO:0071944	GO:0005618	GO:0005623	GO:0044464	GO:0003824	GO:0016491	GO:0016628	GO:0016627	GO:0044763	GO:0008152	GO:0048513	GO:0009653	GO:0044699	GO:0016043	GO:0048731	GO:0048856	GO:0009987	GO:0071840	GO:0007275	GO:0044707	GO:0032501	GO:0044767	GO:0032502
PAU019552.1	GO:0003006	GO:0022414	GO:0032502
PAU030241.1	GO:0003824	GO:0016747	GO:0016746	GO:0016740
PAU001244.1	GO:0030312	GO:0071944	GO:0016020	GO:0005623	GO:0044464	GO:0003779	GO:0008092	GO:0005515	GO:0005488	GO:0007010	GO:0006996	GO:0016043	GO:0009987	GO:0071840
PAU020703.1	GO:0005623	GO:0044464	GO:0016853	GO:0003824	GO:0005488	GO:0008152	GO:0009987	GO:0006725	GO:1901360	GO:0044238	GO:0044237	GO:0046483	GO:0034641	GO:0071704	GO:0006139	GO:0006807
PAU011416.2	GO:0008152	GO:0019438	GO:1901362	GO:0044249	GO:0009058	GO:1901576	GO:0009987	GO:0006725	GO:1901360	GO:0044238	GO:0044237	GO:0018130	GO:0044271	GO:0046483	GO:0034641	GO:0034654	GO:0071704	GO:0006139	GO:0016070	GO:0006807	GO:0044260	GO:0090304	GO:0043170	GO:0010467
PAU008850.1	GO:0030312	GO:0071944	GO:0005618	GO:0005623	GO:0044464	GO:0009628	GO:0050896
PAU010112.1	GO:0030312	GO:0071944	GO:0005618	GO:0009536	GO:0044444	GO:0005737	GO:0005576	GO:0005623	GO:0044464	GO:0043226	GO:0043227	GO:0043229	GO:0043231	GO:0044424	GO:0005622	GO:0016798	GO:0004553	GO:0016787	GO:0003824	GO:0015926	GO:0005488	GO:0044262	GO:0010038	GO:0010035	GO:0008152	GO:0005975	GO:0050896	GO:0009987	GO:0042221	GO:0044238	GO:0044237	GO:1901575	GO:0009056	GO:0071704	GO:0044260	GO:0043170
PAU008420.1	GO:0016020	GO:0043234	GO:0032991	GO:0005515	GO:0005488	GO:0009605	GO:0043207	GO:0051707	GO:0009607	GO:0033554	GO:0006605	GO:0006886	GO:0051704	GO:0006810	GO:0044763	GO:0034613	GO:0070727	GO:0051234	GO:1902582	GO:0051179	GO:0007154	GO:0051649	GO:0015031	GO:0045184	GO:0051641	GO:0008104	GO:0044765	GO:0044699	GO:1902578	GO:0071702	GO:0050896	GO:0006950	GO:0033036	GO:0046907	GO:0051716	GO:0007165	GO:0044700	GO:0006952	GO:0023052	GO:0009725	GO:0009719	GO:0009987	GO:0042221	GO:0010033	GO:0050794	GO:0050789	GO:0065007
PAU018802.2	GO:0003824	GO:0016740	GO:0016772	GO:0044710	GO:0044763	GO:0008152	GO:0044699	GO:0044255	GO:0006793	GO:0006629	GO:0019637	GO:0006796	GO:0009987	GO:0044238	GO:0044237	GO:0071704
PAU015143.1	GO:0009536	GO:0009526	GO:0044435	GO:0031967	GO:0044422	GO:0031975	GO:0044444	GO:0005737	GO:0044446	GO:0005623	GO:0044464	GO:0043226	GO:0043227	GO:0043229	GO:0043231	GO:0044424	GO:0005622
PAU007450.1	GO:0030312	GO:0071944	GO:0009536	GO:0044422	GO:0044444	GO:0005737	GO:0016020	GO:0031090	GO:0005623	GO:0044464	GO:0043226	GO:0043227	GO:0043229	GO:0043231	GO:0044424	GO:0005622	GO:0051536	GO:0051540	GO:0003824	GO:0043167	GO:0016835	GO:0043169	GO:0046914	GO:0046872	GO:0005488	GO:0036094	GO:0000166	GO:1901265	GO:0016829	GO:0032559	GO:0030554	GO:0032553	GO:0032555	GO:0017076	GO:0097367	GO:1901363	GO:0097159	GO:0044710	GO:0010038	GO:0044763	GO:0010035	GO:0008152	GO:0009628	GO:0044699	GO:0050896	GO:0006950	GO:0009725	GO:0009719	GO:0009987
PAU001964.1	GO:0031224	GO:0044425	GO:0016020	GO:0005215	GO:0005515	GO:0046873	GO:0022890	GO:0022857	GO:0008324	GO:0005488	GO:0036094	GO:0000166	GO:1901265	GO:0022892	GO:0015075	GO:0022891	GO:1901363	GO:0097159	GO:0033554	GO:0030001	GO:0006810	GO:0044763	GO:0051234	GO:0006811	GO:0051179	GO:0007154	GO:0006812	GO:0044765	GO:0044699	GO:1902578	GO:0050896	GO:0006950	GO:0051716	GO:0007165	GO:0044700	GO:0023052	GO:0009987	GO:0050794	GO:0050789	GO:0065007
PAU005213.1	GO:0009536	GO:0009526	GO:0044435	GO:0009532	GO:0031967	GO:0044422	GO:0031975	GO:0044444	GO:0005737	GO:0044446	GO:0005623	GO:0044464	GO:0043226	GO:0043227	GO:0043229	GO:0043231	GO:0044424	GO:0005622	GO:0003824	GO:0005515	GO:0005488	GO:0036094	GO:0000166	GO:1901265	GO:0016740	GO:0032559	GO:0030554	GO:0016772	GO:0032553	GO:0032555	GO:0017076	GO:0097367	GO:1901363	GO:0097159	GO:0009605	GO:0044711	GO:0044710	GO:0044763	GO:0008152	GO:0009628	GO:0007154	GO:0009314	GO:0009416	GO:0019438	GO:1901362	GO:0009199	GO:0044699	GO:0009141	GO:0050896
PAU020132.1	GO:0006810	GO:0051234	GO:0051179
PAU006794.2	GO:0043167	GO:0043169	GO:0046872	GO:0005488
PAU001906.2	GO:0044444	GO:0005737	GO:0031410	GO:0031982	GO:0005623	GO:0044464	GO:0043226	GO:0043229	GO:0044424	GO:0005622	GO:0004620	GO:0016787	GO:0016298	GO:0003824	GO:0042578	GO:0016788	GO:0044763	GO:0008152	GO:0007154	GO:0044699	GO:0050896	GO:0051716	GO:0007165	GO:0044700	GO:0023052	GO:0009987	GO:0044238	GO:0050794	GO:0050789	GO:0065007
PAU003496.1	GO:0003824	GO:0016740
PAU001500.1	GO:0005623	GO:0044464	GO:0005215
PAU008513.1	GO:0003824	GO:0016835	GO:0016829
PAU019744.1	GO:0005623	GO:0044464	GO:0043226	GO:0043227	GO:0043229	GO:0043231	GO:0044424	GO:0005622
PAU005223.1	GO:0003824	GO:0043167	GO:0016491	GO:0043169	GO:0046914	GO:0046872	GO:0005488	GO:0008152
PAU015266.1	GO:0003824	GO:0035251	GO:0016758	GO:0046527	GO:0008194	GO:0016757	GO:0016740	GO:0005984	GO:0009311	GO:0044262	GO:0044710	GO:0044763	GO:0008152	GO:0044723	GO:0044699	GO:0005975	GO:0009987	GO:0044238	GO:0044237	GO:0071704
PAU016554.1	GO:0016705	GO:0016706	GO:0051213	GO:0003824	GO:0016491	GO:0008152
PAU027591.1	GO:0016705	GO:0003824	GO:0043167	GO:0005506	GO:0016491	GO:0043169	GO:0046914	GO:0046872	GO:0005488	GO:0044710	GO:0044763	GO:0008152	GO:0044699	GO:0044255	GO:0006629	GO:0009987	GO:0044238	GO:0044281	GO:0044237	GO:0019752	GO:0006082	GO:0043436	GO:0071704
PAU021087.1	GO:0030312	GO:0071944	GO:0016020	GO:0005623	GO:0044464	GO:0003779	GO:0008092	GO:0005515	GO:0005488	GO:0007010	GO:0006996	GO:0016043	GO:0009987	GO:0071840
PAU025123.1	GO:0005576	GO:0016787	GO:0003824	GO:0005488	GO:0008152	GO:0044238
PAU023682.1	GO:0016872	GO:0016853	GO:0003824	GO:0009699	GO:0044550	GO:0009698	GO:0019748	GO:0006575	GO:0044711	GO:0044710	GO:0044763	GO:0008152	GO:0019438	GO:1901362	GO:0044699	GO:0044249	GO:0009058	GO:1901576	GO:0009987	GO:0006725	GO:1901360	GO:0044237	GO:0071704
PAU014113.1	GO:0030312	GO:0071944	GO:0005623	GO:0044464	GO:0016798	GO:0004553	GO:0015925	GO:0016787	GO:0030246	GO:0003824	GO:0043167	GO:0005488	GO:0008152	GO:0044238
PAU020290.2	GO:0044422	GO:0031981	GO:0043233	GO:0070013	GO:0031974	GO:0044446	GO:0044428	GO:0005634	GO:0043228	GO:0043232	GO:0005623	GO:0044464	GO:0043226	GO:0043227	GO:0043229	GO:0032991	GO:0043231	GO:0044424	GO:0005622	GO:0005488	GO:1901363	GO:0097159	GO:0044710	GO:0044763	GO:0008152	GO:0051276	GO:0048229	GO:0044699	GO:0006996	GO:0016043	GO:0006464	GO:0036211	GO:0048856	GO:0009987	GO:0071840	GO:0007275	GO:0043412	GO:0044707	GO:0044238	GO:0032501	GO:0044237	GO:0044767	GO:0019538	GO:0032502	GO:0044267	GO:0071704	GO:0044260	GO:0043170
PAU011868.1	GO:0030312	GO:0071944	GO:0005618	GO:0005623	GO:0044464	GO:0009628	GO:0050896
PAU015869.1	GO:0010038	GO:0010035	GO:0050896	GO:0042221
PAU010700.1	GO:0005488	GO:0036094	GO:0000166	GO:1901265	GO:1901363	GO:0097159	GO:0044710	GO:0008152	GO:0044723	GO:0044699	GO:0005975	GO:0044238	GO:0071704
PAU019373.1	GO:0009536	GO:0009526	GO:0044435	GO:0031967	GO:0044422	GO:0031975	GO:0044444	GO:0005737	GO:0044446	GO:0005623	GO:0044464	GO:0043226	GO:0043227	GO:0043229	GO:0043231	GO:0044424	GO:0005622	GO:0005215	GO:0006810	GO:0051234	GO:0006811	GO:0006820	GO:0051179	GO:0044765	GO:0071705	GO:0044699	GO:1902578	GO:0071702
PAU015588.1	GO:0044422	GO:0031981	GO:0043233	GO:0070013	GO:0031974	GO:0044446	GO:0044428	GO:0005634	GO:0005623	GO:0044464	GO:0043226	GO:0043227	GO:0043229	GO:0043231	GO:0044424	GO:0005622	GO:0009628	GO:0009314	GO:0009416	GO:0051276	GO:0050896	GO:0006996	GO:0016043	GO:0003006	GO:0009987	GO:0071840	GO:0022414	GO:0032502
PAU015525.1	GO:0016705	GO:0003824	GO:0043167	GO:0016709	GO:0005506	GO:0016491	GO:0043169	GO:0046914	GO:0046872	GO:0004497	GO:0005488	GO:0008152
PAU016099.2	GO:0043167	GO:0043169	GO:0046914	GO:0046872	GO:0005488
PAU017586.1	GO:0031224	GO:0044425	GO:0016020	GO:0016787	GO:0003824	GO:0005215	GO:0016491	GO:0015399	GO:0015405	GO:0022857	GO:0005488	GO:0036094	GO:0000166	GO:1901265	GO:0016462	GO:0022804	GO:0016818	GO:0016817	GO:0017111	GO:0032559	GO:0030554	GO:0032553	GO:0032555	GO:0017076	GO:0097367	GO:1901363	GO:0097159	GO:0044710	GO:0006810	GO:0044763	GO:0051234	GO:0051179	GO:0008152	GO:0009199	GO:0044699	GO:0009141	GO:0006793	GO:0009143	GO:0009146	GO:0009203	GO:0009207	GO:0046434	GO:1901292	GO:0034655	GO:0019439	GO:0044270	GO:0046700	GO:1901361	GO:0019637
PAU017587.1	GO:0031224	GO:0044425	GO:0016020	GO:0016787	GO:0003824	GO:0005215	GO:0016491	GO:0015399	GO:0015405	GO:0022857	GO:0005488	GO:0036094	GO:0000166	GO:1901265	GO:0016462	GO:0022804	GO:0016818	GO:0016817	GO:0017111	GO:0032559	GO:0030554	GO:0032553	GO:0032555	GO:0017076	GO:0097367	GO:1901363	GO:0097159	GO:0044710	GO:0006810	GO:0044763	GO:0051234	GO:0051179	GO:0008152	GO:0009199	GO:0044699	GO:0009141	GO:0006793	GO:0009143	GO:0009146	GO:0009203	GO:0009207	GO:0046434	GO:1901292	GO:0034655	GO:0019439	GO:0044270	GO:0046700	GO:1901361	GO:0019637
PAU014512.1	GO:0003824	GO:0005215	GO:0016491	GO:0005488	GO:0036094	GO:0022892	GO:0008152	GO:0050896	GO:0006950
PAU006071.1	GO:0031224	GO:0044425	GO:0031967	GO:0044422	GO:0031975	GO:0016020	GO:0044446	GO:0031090	GO:0005623	GO:0044464	GO:0043226	GO:0043227	GO:0043229	GO:0044424	GO:0005622	GO:0006810	GO:0051234	GO:0051179
PAU010002.1	GO:0016705	GO:0003824	GO:0043167	GO:0016709	GO:0005506	GO:0016491	GO:0043169	GO:0046914	GO:0046872	GO:0004497	GO:0005488	GO:0008152
PAU013827.1	GO:0005623	GO:0044464	GO:0005215	GO:0022857	GO:0009605	GO:0043207	GO:0051707	GO:0048646	GO:0009607	GO:0051704	GO:0006810	GO:0051234	GO:0051179	GO:0048513	GO:0009653	GO:0044699	GO:0050896	GO:0048731	GO:0048856	GO:0007275	GO:0044707	GO:0032501	GO:0044767	GO:0032502
PAU027641.1	GO:0005623	GO:0044464	GO:0016798	GO:0004553	GO:0015925	GO:0016787	GO:0030246	GO:0003824	GO:0043167	GO:0005488	GO:0008152	GO:0044238
PAU000912.1	GO:0016020	GO:0003824	GO:0005488	GO:0036094	GO:0000166	GO:1901265	GO:0016740	GO:0004672	GO:0016773	GO:0016772	GO:0016301	GO:1901363	GO:0097159	GO:0008152
PAU011590.1	GO:0031224	GO:0044425	GO:0016020	GO:0003824	GO:0005215	GO:0016491	GO:0022857	GO:0006810	GO:0051234	GO:0051179
PAU030213.1	GO:0005623	GO:0044464	GO:0043226	GO:0043227	GO:0043229	GO:0043231	GO:0044424	GO:0005622
PAU028626.1	GO:0005623	GO:0044464	GO:0044424	GO:0005622	GO:0016787	GO:0003824	GO:0043167	GO:0043169	GO:0046872	GO:0005488	GO:0016462	GO:0016818	GO:0016817	GO:0010038	GO:0010035	GO:0008152	GO:0050896	GO:0006793	GO:0009987	GO:0042221	GO:0044237
PAU026213.1	GO:0031224	GO:0044425	GO:0044422	GO:0016020	GO:0031090	GO:0043226	GO:0043227
PAU000248.1	GO:0009536	GO:0044444	GO:0005737	GO:0005623	GO:0044464	GO:0043226	GO:0043227	GO:0043229	GO:0043231	GO:0044424	GO:0005622	GO:0008378	GO:0003824	GO:0016758	GO:0016757	GO:0005488	GO:0036094	GO:0000166	GO:1901265	GO:0016740	GO:0004672	GO:0016773	GO:0032559	GO:0030554	GO:0016772	GO:0016301	GO:0032553	GO:0032555	GO:0017076	GO:0097367	GO:1901363	GO:0097159	GO:0005984	GO:0009311	GO:0044711	GO:0044262	GO:0044710	GO:0044763	GO:0008152	GO:0044723	GO:0044699	GO:0005975	GO:0050896	GO:0006950	GO:0044249	GO:0009058	GO:0023052	GO:1901576	GO:0006464
PAU029673.1	GO:0008378	GO:0003824	GO:0016758	GO:0016757	GO:0016740	GO:0008152	GO:0044238
PAU016777.1	GO:0009536	GO:0044435	GO:0009532	GO:0044422	GO:0044444	GO:0005737	GO:0044446	GO:0005623	GO:0044464	GO:0043226	GO:0043227	GO:0043229	GO:0043231	GO:0044424	GO:0005622	GO:0051536	GO:0051540	GO:0005488	GO:0044710	GO:0044763	GO:0008152	GO:0009628	GO:0009314	GO:0044699	GO:0050896	GO:0006091	GO:0009987	GO:0044237
PAU000323.1	GO:0009536	GO:0044444	GO:0005737	GO:0005623	GO:0044464	GO:0043226	GO:0043227	GO:0043229	GO:0043231	GO:0044424	GO:0005622	GO:0003824	GO:0016741	GO:0016740	GO:0044710	GO:0044763	GO:0008152	GO:0044699	GO:0009987	GO:0044281	GO:0044237
PAU029948.1	GO:0009536	GO:0031224	GO:0044425	GO:0044435	GO:0044422	GO:0044444	GO:0005737	GO:0016020	GO:0044446	GO:0005623	GO:0044464	GO:0043226	GO:0043227	GO:0043229	GO:0043234	GO:0032991	GO:0043231	GO:0044424	GO:0005622	GO:0051536	GO:0051540	GO:0043167	GO:0043169	GO:0046872	GO:0005488	GO:1901363	GO:0097159	GO:0051234	GO:0051179	GO:0008152	GO:0006091	GO:0006464	GO:0036211	GO:0009987	GO:0043412	GO:0044238	GO:0044237	GO:0019538	GO:0044267	GO:0071704	GO:0044260	GO:0043170
PAU025955.2	GO:0003824	GO:0043167	GO:0043169	GO:0046872	GO:0005488	GO:0008152
PAU026292.1	GO:0003824	GO:0016491	GO:0008152
PAU002387.1	GO:0003824	GO:0043167	GO:0005506	GO:0016491	GO:0043169	GO:0046914	GO:0046872	GO:0005488
PAU027595.1	GO:0044425	GO:0044422	GO:0044444	GO:0005737	GO:0016020	GO:0031090	GO:0005623	GO:0044464	GO:0043226	GO:0043227	GO:0043229	GO:0043231	GO:0044424	GO:0005622	GO:0005215	GO:0046873	GO:0022890	GO:0022857	GO:0008324	GO:0005488	GO:0022892	GO:0015075	GO:0022891	GO:0009605	GO:0043207	GO:0051707	GO:0009607	GO:0006605	GO:0030001	GO:0006886	GO:0051704	GO:0006810	GO:0034613	GO:0070727	GO:0051234	GO:0006811	GO:1902582	GO:0051179	GO:0051649	GO:0015031	GO:0045184	GO:0006812	GO:0051641	GO:0008104	GO:0044765	GO:0044699	GO:1902578	GO:0071702	GO:0050896
PAU021441.3	GO:0006810	GO:0051234	GO:0051179
PAU028573.1	GO:0009536	GO:0044435	GO:0009532	GO:0044422	GO:0044444	GO:0005737	GO:0044446	GO:0005623	GO:0044464	GO:0043226	GO:0043227	GO:0043229	GO:0043231	GO:0044424	GO:0005622	GO:0008152	GO:0009987	GO:0006725	GO:1901360	GO:0044238	GO:0044237	GO:0046483	GO:0034641	GO:0071704	GO:0006139	GO:0016070	GO:0006807	GO:0044260	GO:0090304	GO:0043170	GO:0010467
PAU024295.1	GO:0016020	GO:0003824	GO:0005515	GO:0005488	GO:0016740
[truncated: 34 more columns]

## Sheet: Comparison C gene2GO
geneID	GO
PAU011020.1	GO:0046872	GO:0043167	GO:0043169	GO:0005488
PAU022271.1	GO:0044434	GO:0009507	GO:0009534	GO:0031976	GO:0031984	GO:0009579	GO:0009536	GO:0044444	GO:0005737	GO:0044435	GO:0044436	GO:0043227	GO:0034357	GO:0043231	GO:0043226	GO:0044422	GO:0043229	GO:0044446	GO:0005622	GO:0044424	GO:0016020	GO:0005623	GO:0044464	GO:0009532	GO:0016491	GO:0016731	GO:0016730	GO:0008937	GO:0048037	GO:0003824	GO:0050662	GO:0005488	GO:0000166	GO:1901265	GO:0036094	GO:1901363	GO:0097159	GO:0006091	GO:0051234	GO:0051179	GO:0008152	GO:0009987	GO:0044237
PAU004790.1	GO:0043227	GO:0043226	GO:0044422	GO:0016020	GO:0071944	GO:0030312	GO:0005623	GO:0044464	GO:0005618	GO:0031090	GO:0004857	GO:0030234	GO:0016043	GO:0071840	GO:0071554	GO:0009987
PAU018401.3	GO:0003824	GO:0016787
PAU027420.1	GO:0046872	GO:0043167	GO:0043169	GO:0005488
PAU019497.1	GO:0003824	GO:0016787	GO:0005488
PAU026702.1	GO:0016491	GO:0003824	GO:0016701
PAU013077.1	GO:0003824	GO:0016740
PAU023036.1	GO:0044434	GO:0009507	GO:0009536	GO:0044444	GO:0005737	GO:0044435	GO:0009941	GO:0043227	GO:0009526	GO:0043231	GO:0043226	GO:0044422	GO:0043229	GO:0044446	GO:0005622	GO:0044424	GO:0016020	GO:0031224	GO:0005623	GO:0044464	GO:0044425	GO:0031967	GO:0031975	GO:0015145	GO:0005342	GO:0051119	GO:0005215	GO:0015144	GO:1901476	GO:0022857	GO:0022892	GO:0022891	GO:0015717	GO:0006810	GO:0044765	GO:0051234	GO:0051179	GO:1902578	GO:0015748	GO:0044699	GO:1901264	GO:0015711	GO:0006820	GO:0009642	GO:0071702	GO:0006811	GO:0009416	GO:0050896	GO:0009314
PAU004094.1	GO:0070567	GO:0003824	GO:0016779	GO:0016740	GO:0016772	GO:0006721	GO:0006720	GO:0044699	GO:0044763	GO:0044710	GO:0006629	GO:0044255	GO:0008152	GO:0009987	GO:0044237	GO:0044238	GO:0071704
PAU026281.1	GO:0016491	GO:0046872	GO:0043167	GO:0043169	GO:0003824	GO:0005488	GO:0008152
PAU000310.3	GO:0016020	GO:0003824	GO:0016740	GO:0016772	GO:0016301	GO:0004672	GO:0016773
PAU010923.1	GO:0044434	GO:0009507	GO:0009534	GO:0031976	GO:0031984	GO:0009579	GO:0009536	GO:0044444	GO:0005737	GO:0044435	GO:0043227	GO:0009526	GO:0043231	GO:0043226	GO:0044422	GO:0043229	GO:0000229	GO:0044446	GO:0005622	GO:0044424	GO:0005623	GO:0044464	GO:0031967	GO:0031975	GO:0043228	GO:0043232	GO:0005694
PAU004482.2	GO:0016020	GO:0031224	GO:0044425	GO:0005215	GO:0008509	GO:0022857	GO:0005216	GO:0022838	GO:0015267	GO:0022803	GO:0022892	GO:0005488	GO:0022891	GO:0015075	GO:0006810	GO:0044765	GO:0051234	GO:0051179	GO:1902578	GO:0044699	GO:0006820	GO:0015698	GO:0006811
PAU005291.1	GO:0003824	GO:0016787	GO:0042578	GO:0016788
PAU017696.1	GO:0005488	GO:0001071	GO:0044699	GO:0044763	GO:0042221	GO:0009725	GO:0009719	GO:0030154	GO:0010033	GO:0048869	GO:0008152	GO:0065007	GO:0050794	GO:0050896	GO:0009791	GO:0032502	GO:0007275	GO:0044707	GO:0050789	GO:0032501	GO:0044767	GO:0009987	GO:0006351	GO:0032774	GO:0097659	GO:0034654	GO:0044237	GO:0044271	GO:0019438	GO:0006807	GO:0018130	GO:1901362	GO:0006725	GO:1901360	GO:0016070	GO:0046483	GO:1901576	GO:0034645	GO:0034641	GO:0009059	GO:0044249	GO:0009058	GO:0044238	GO:0071704	GO:0010467	GO:0090304	GO:0006139	GO:0044260	GO:0043170
PAU006109.1	GO:0005623	GO:0044464	GO:0006810	GO:0044765	GO:0051234	GO:0051179	GO:1902578	GO:0015833	GO:0042886	GO:0044699	GO:0071702	GO:0071705
PAU018369.1	GO:0003824	GO:0008152
PAU001162.1	GO:0046872	GO:0043167	GO:0043169	GO:0005488
PAU001119.1	GO:0005623	GO:0044464
PAU020633.1	GO:0016491	GO:0003824	GO:0006810	GO:0051234	GO:0051179
PAU024645.1	GO:0016491	GO:0046872	GO:0043167	GO:0016628	GO:0043169	GO:0016627	GO:0003824	GO:0016829	GO:0016831	GO:0016830	GO:0005488	GO:0006091	GO:0044699	GO:0044763	GO:0055114	GO:0015980	GO:0044710	GO:0044281	GO:0006082	GO:0043436	GO:0045333	GO:0008152	GO:0019752	GO:0009987	GO:0044237	GO:0071704
PAU023831.1	GO:0005623	GO:0044464	GO:0006810	GO:0044765	GO:0051234	GO:0051179	GO:1902578	GO:0015833	GO:0042886	GO:0044699	GO:0043207	GO:0051707	GO:0009605	GO:0009607	GO:0071702	GO:0051704	GO:0071705	GO:0050896
PAU007320.1	GO:0009536	GO:0044444	GO:0005737	GO:0043227	GO:0043231	GO:0043226	GO:0043229	GO:0005622	GO:0044424	GO:0005623	GO:0044464	GO:0016491	GO:0016731	GO:0016730	GO:0016783	GO:0051536	GO:0051540	GO:0003824	GO:0016782	GO:0016740	GO:0005488	GO:0006091	GO:0008152	GO:0009987	GO:0044237
PAU020864.1	GO:0005488
PAU011125.2	GO:0043227	GO:0043231	GO:0043226	GO:0044422	GO:0043229	GO:0044446	GO:0005622	GO:0044424	GO:0005623	GO:0044464	GO:0005634	GO:0031981	GO:0043233	GO:0070013	GO:0031974	GO:0044428	GO:0008234	GO:0003824	GO:0070011	GO:0008233	GO:0016787	GO:0044699	GO:0009791	GO:0032502	GO:0007275	GO:0044707	GO:0032501	GO:0044767
PAU019622.1	GO:0043227	GO:0043231	GO:0043226	GO:0043229	GO:0005622	GO:0044424	GO:0005623	GO:0044464	GO:0003824	GO:0016740	GO:0016757	GO:0008194
PAU014098.1	GO:0005622	GO:0044424	GO:0005623	GO:0044464	GO:0016491	GO:0016903	GO:0003824	GO:0016620	GO:0016740	GO:0032559	GO:0030554	GO:0032553	GO:0032555	GO:0017076	GO:0097367	GO:0005488	GO:0016772	GO:0000166	GO:1901265	GO:0036094	GO:1901363	GO:0097159	GO:0044699	GO:0009064	GO:0044763	GO:1901605	GO:0044710	GO:0044281	GO:0006520	GO:0006082	GO:0043436	GO:1901564	GO:0008152	GO:0019752	GO:0006796	GO:0006793	GO:0009987	GO:0044237	GO:0006807	GO:1901360	GO:0046483	GO:0044238	GO:0071704
PAU022754.1	GO:0043227	GO:0043231	GO:0043226	GO:0043229	GO:0005622	GO:0044424	GO:0016020	GO:0031224	GO:0005623	GO:0044464	GO:0044425	GO:0006810	GO:0051641	GO:0051234	GO:0051179	GO:0051649	GO:0046907
PAU023712.1	GO:0005622	GO:0044424	GO:0005623	GO:0044464	GO:0043234	GO:0032991
PAU006027.1	GO:0016491	GO:0003824	GO:0008152
PAU025518.1	GO:0044434	GO:0009507	GO:0009536	GO:0044444	GO:0005737	GO:0044435	GO:0009941	GO:0043227	GO:0009526	GO:0043231	GO:0043226	GO:0044422	GO:0043229	GO:0044446	GO:0005622	GO:0044424	GO:0016020	GO:0031224	GO:0005623	GO:0044464	GO:0044425	GO:0031967	GO:0031975	GO:0015145	GO:0005342	GO:0051119	GO:0005215	GO:0015144	GO:1901476	GO:0022857	GO:0022892	GO:0022891	GO:0015717	GO:0006810	GO:0044765	GO:0051234	GO:0051179	GO:1902578	GO:0015748	GO:0044699	GO:1901264	GO:0015711	GO:0006820	GO:0009642	GO:0071702	GO:0006811	GO:0009416	GO:0050896	GO:0009314
PAU029651.1	GO:0043227	GO:0043231	GO:0043226	GO:0043229	GO:0005622	GO:0044424	GO:0005623	GO:0044464
PAU012848.1	GO:0044699	GO:0009913	GO:0030855	GO:0044763	GO:0008544	GO:0043588	GO:0009888	GO:0060429	GO:0030154	GO:0048869	GO:0048731	GO:0048513	GO:0032502	GO:0048856	GO:0007275	GO:0044707	GO:0032501	GO:0044767	GO:0009987
PAU003400.1	GO:0044444	GO:0005737	GO:0005622	GO:0044424	GO:0005623	GO:0044464	GO:0046903	GO:0006887	GO:0032940	GO:0006810	GO:0044765	GO:0051641	GO:0051234	GO:0051179	GO:1902578	GO:0051649	GO:0044699	GO:0016192	GO:0044763	GO:0009987
PAU018017.1	GO:0009536	GO:0044444	GO:0005737	GO:0043227	GO:0043231	GO:0043226	GO:0043229	GO:0005622	GO:0044424	GO:0005623	GO:0044464	GO:0003824	GO:0016787	GO:0005488	GO:0016788	GO:1901363	GO:0097159	GO:0003676	GO:0044699	GO:0044763	GO:0006281	GO:0006974	GO:0044710	GO:0051716	GO:0033554	GO:0008152	GO:0050896	GO:0006950	GO:0009987	GO:0044237	GO:0006259	GO:0006807	GO:0006725	GO:1901360	GO:0046483	GO:0034641	GO:0044238	GO:0071704	GO:0090304	GO:0006139	GO:0044260	GO:0043170
PAU015697.1	GO:0005622	GO:0044424	GO:0005623	GO:0044464	GO:0003824	GO:0016787	GO:0032559	GO:0030554	GO:0032553	GO:0032555	GO:0017076	GO:0097367	GO:0005488	GO:0016462	GO:0016818	GO:0016817	GO:0000166	GO:1901265	GO:0036094	GO:1901363	GO:0097159	GO:0008152	GO:1901575	GO:0009056	GO:0009057	GO:0071704	GO:0043170
PAU007766.1	GO:0003824	GO:0016740	GO:0009987
PAU013510.1	GO:0009536	GO:0044444	GO:0005737	GO:0043227	GO:0043231	GO:0043226	GO:0043229	GO:0005622	GO:0044424	GO:0005623	GO:0044464	GO:0003824	GO:0070011	GO:0008233	GO:0004175	GO:0016787	GO:0008152	GO:0019538	GO:0044238	GO:0071704	GO:0043170
PAU020593.2	GO:0016491	GO:0046872	GO:0043167	GO:0043169	GO:0003824	GO:0016616	GO:0046914	GO:0016614	GO:0005488	GO:0008152
PAU016315.1	GO:0009536	GO:0044444	GO:0005737	GO:0043227	GO:0043231	GO:0043226	GO:0043229	GO:0005622	GO:0044424	GO:0005623	GO:0044464
PAU029413.1	GO:0016491	GO:0016744	GO:0016903	GO:0003824	GO:0016740	GO:0006772	GO:0042723	GO:0006721	GO:0006767	GO:0006720	GO:0006766	GO:0072527	GO:0044699	GO:0006790	GO:0044763	GO:0044710	GO:0044281	GO:0006629	GO:0044255	GO:1901564	GO:0008152	GO:0009987	GO:0044237	GO:0006807	GO:0006725	GO:1901360	GO:0046483	GO:0034641	GO:0044238	GO:0071704
PAU027749.2	GO:0046872	GO:0043167	GO:0043169	GO:0005488
PAU014087.1	GO:0016491	GO:0003824	GO:0016616	GO:0016614	GO:0008152
PAU028946.1	GO:0016491	GO:0016903	GO:0003824	GO:0016620	GO:0008152
PAU029892.1	GO:0003824	GO:0016859	GO:0016853	GO:0008152	GO:0009987	GO:0019538	GO:0044267	GO:0044237	GO:0044238	GO:0071704	GO:0044260	GO:0043170
PAU008069.1	GO:0043227	GO:0043231	GO:0043226	GO:0043229	GO:0005622	GO:0044424	GO:0005623	GO:0044464	GO:0000988	GO:0000989	GO:0046872	GO:0043167	GO:0043169	GO:0005515	GO:0016407	GO:0003824	GO:0016410	GO:0046914	GO:0016747	GO:0016740	GO:0005488	GO:0016746	GO:0043085	GO:0009893	GO:0050790	GO:0044093	GO:0044699	GO:1901700	GO:0065009	GO:0044763	GO:0048511	GO:0000302	GO:1901701	GO:0042221	GO:0009755	GO:0032870	GO:0071495	GO:0009725	GO:0048518	GO:0006979	GO:0007154	GO:0009719	GO:0071310	GO:0007165	GO:0044700	GO:0070887	GO:0010033	GO:0051716	GO:0008152
PAU012717.1	GO:0005515	GO:0005488
PAU015690.1	GO:0043227	GO:0043231	GO:0043226	GO:0043229	GO:0005622	GO:0044424	GO:0005623	GO:0044464
PAU009815.1	GO:0009536	GO:0044444	GO:0005737	GO:0043227	GO:0043231	GO:0043226	GO:0043229	GO:0005622	GO:0044424	GO:0005623	GO:0044464	GO:0046872	GO:0043167	GO:0043169	GO:0003824	GO:0004674	GO:0016740	GO:0032559	GO:0030554	GO:0032553	GO:0032555	GO:0017076	GO:0097367	GO:0005488	GO:0016772	GO:0000166	GO:1901265	GO:0016301	GO:0036094	GO:0004672	GO:0016773	GO:1901363	GO:0097159	GO:0044699	GO:0044763	GO:0042221	GO:0009755	GO:0032870	GO:0071495	GO:0009725	GO:0007154	GO:0009719	GO:0071310	GO:0007165	GO:0044700	GO:0070887	GO:0010033	GO:0051716	GO:0008152
PAU020390.1	GO:0043207	GO:0051707	GO:0009605	GO:0009607	GO:0042221	GO:0009725	GO:0006952	GO:0051704	GO:0009719	GO:0010033	GO:0006970	GO:0050896	GO:0006950	GO:0009628
PAU029345.1	GO:0043227	GO:0043231	GO:0043226	GO:0043229	GO:0005622	GO:0044424	GO:0005623	GO:0044464
PAU018881.1	GO:0003824
PAU029664.1	GO:0044444	GO:0005737	GO:0044438	GO:0044439	GO:0043227	GO:0043231	GO:0005777	GO:0042579	GO:0043226	GO:0044422	GO:0043229	GO:0044446	GO:0005622	GO:0044424	GO:0005623	GO:0044464	GO:0016491	GO:0016667	GO:0048037	GO:0003824	GO:0050662	GO:0016651	GO:0005488	GO:0006091	GO:0008152	GO:0009987	GO:0044237
PAU008361.1	GO:0016020	GO:0031224	GO:0044425	GO:0005215	GO:0015291	GO:0008509	GO:0022804	GO:0022857	GO:0022892	GO:0022891	GO:0015075	GO:0006810	GO:0044765	GO:0051234	GO:0051179	GO:1902578	GO:0044699	GO:0006811
PAU021165.1	GO:0042221	GO:0009725	GO:0009719	GO:0010033	GO:0050896
PAU005532.1	GO:0003824	GO:0016740	GO:0016757	GO:0016758
PAU002948.1	GO:0003824
PAU015677.1	GO:0044444	GO:0005737	GO:0043227	GO:0043231	GO:0043226	GO:0044422	GO:0043229	GO:0044446	GO:0005622	GO:0044424	GO:0016020	GO:0098588	GO:0016023	GO:0005623	GO:0044464	GO:0044425	GO:0031410	GO:0031988	GO:0031982	GO:0031090	GO:0043234	GO:0032991	GO:0003824	GO:0004674	GO:0016740	GO:0016772	GO:0016301	GO:0004672	GO:0016773	GO:0006810	GO:0051234	GO:0051179	GO:0008104	GO:0071702	GO:0015031	GO:0045184	GO:0033036
PAU026770.4	GO:0016491	GO:0003824	GO:0016787	GO:0005488	GO:0016462	GO:0016818	GO:0017111	GO:0016817	GO:0000166	GO:1901265	GO:0036094	GO:1901363	GO:0097159	GO:0006810	GO:0051234	GO:0051179	GO:0008152	GO:0009987
PAU030240.1	GO:0044434	GO:0009507	GO:0009534	GO:0031976	GO:0031984	GO:0009579	GO:0009536	GO:0044444	GO:0005737	GO:0044435	GO:0043227	GO:0043231	GO:0043226	GO:0044422	GO:0043229	GO:0044446	GO:0005622	GO:0044424	GO:0016020	GO:0005623	GO:0044464	GO:0005215	GO:0015291	GO:0022804	GO:0022857	GO:0006810	GO:0044765	GO:0051641	GO:0051234	GO:0051179	GO:1902578	GO:0051649	GO:0044699	GO:0034613	GO:0070727	GO:0006605	GO:0006886	GO:1902582	GO:0046907	GO:0008104	GO:0071702	GO:0015031	GO:0045184	GO:0033036	GO:0016043	GO:0071840
PAU008530.3	GO:0016020	GO:0016491	GO:0046872	GO:0043167	GO:0043169	GO:0003824	GO:0005506	GO:0046914	GO:0005488	GO:0008152
PAU010711.3	GO:0003824	GO:0016740	GO:0005488	GO:0016772	GO:0000166	GO:1901265	GO:0016301	GO:0036094	GO:0004672	GO:0016773	GO:1901363	GO:0097159
PAU005487.2	GO:0005488	GO:0050896
PAU011261.1	GO:0003824	GO:0016740	GO:0005488	GO:0016772	GO:0000166	GO:1901265	GO:0016301	GO:0036094	GO:0004672	GO:0016773	GO:1901363	GO:0097159
PAU010373.1	GO:0009536	GO:0044444	GO:0005737	GO:0043227	GO:0043231	GO:0043226	GO:0043229	GO:0005622	GO:0044424	GO:0005623	GO:0044464	GO:0006397	GO:0022607	GO:0016071	GO:0044085	GO:0043623	GO:0034622	GO:0006461	GO:0070271	GO:0065003	GO:0071822	GO:0016043	GO:0008152	GO:0043933	GO:0071840	GO:0009987	GO:0006396	GO:0044237	GO:0006807	GO:0006725	GO:1901360	GO:0016070	GO:0046483	GO:0034641	GO:0044238	GO:0071704	GO:0010467	GO:0090304	GO:0006139	GO:0044260	GO:0043170
PAU014832.1	GO:0016020	GO:0005515	GO:0005488	GO:0044699	GO:0044710	GO:0006629	GO:0008152	GO:0044238	GO:0071704
PAU026632.1	GO:0005488
PAU021126.1	GO:0043167	GO:0004553	GO:0016798	GO:0003824	GO:0015926	GO:0016787	GO:0005488	GO:0008152	GO:0044238
PAU020591.1	GO:0043227	GO:0043231	GO:0043226	GO:0043229	GO:0005622	GO:0044424	GO:0005623	GO:0044464	GO:0001101	GO:0044699	GO:1901700	GO:0044763	GO:1901701	GO:0042221	GO:0071229	GO:0009755	GO:0032870	GO:0071495	GO:0009725	GO:0071396	GO:0007154	GO:0009719	GO:0033993	GO:0071310	GO:0007165	GO:0044700	GO:0070887	GO:0010033	GO:0051716	GO:0065007	GO:0023052	GO:0050794	GO:0050896	GO:0050789	GO:0009987
PAU007450.1	GO:0009536	GO:0044444	GO:0005737	GO:0043227	GO:0043231	GO:0043226	GO:0044422	GO:0043229	GO:0005622	GO:0044424	GO:0016020	GO:0071944	GO:0030312	GO:0005623	GO:0044464	GO:0031090	GO:0046872	GO:0043167	GO:0043169	GO:0051536	GO:0051540	GO:0003824	GO:0016829	GO:0016835	GO:0046914	GO:0032559	GO:0030554	GO:0032553	GO:0032555	GO:0017076	GO:0097367	GO:0005488	GO:0000166	GO:1901265	GO:0036094	GO:1901363	GO:0097159	GO:0044699	GO:0044763	GO:0010035	GO:0042221	GO:0009725	GO:0044710	GO:0044281	GO:0009719	GO:0006082	GO:0043436	GO:0010033	GO:0010038
PAU001799.1	GO:0016491	GO:0046872	GO:0043167	GO:0043169	GO:0016712	GO:0003824	GO:0005506	GO:0046914	GO:0016705	GO:0004497	GO:0005488	GO:0008152
PAU024724.1	GO:0009536	GO:0044444	GO:0005737	GO:0044435	GO:0043227	GO:0009526	GO:0043231	GO:0043226	GO:0044422	GO:0043229	GO:0044446	GO:0005622	GO:0044424	GO:0009527	GO:0016020	GO:0019867	GO:0031968	GO:0031224	GO:0098588	GO:0042170	GO:0005623	GO:0044464	GO:0044425	GO:0031967	GO:0031975	GO:0031090	GO:0003824	GO:0005215	GO:0008320	GO:0022884	GO:0008565	GO:0022857	GO:0032561	GO:0019001	GO:0016787	GO:0022892	GO:0032553	GO:0032555	GO:0017076	GO:0097367	GO:0005488	GO:0022891	GO:0016462	GO:0016818	GO:0017111	GO:0016817	GO:0000166	GO:1901265	GO:0036094
PAU015130.1	GO:0016020	GO:0006810	GO:0051234	GO:0051179
PAU029295.1	GO:0043227	GO:0043231	GO:0043226	GO:0043229	GO:0005622	GO:0044424	GO:0005623	GO:0044464	GO:0043234	GO:0032991	GO:0016407	GO:0003824	GO:0016747	GO:0016740	GO:0032559	GO:0030554	GO:0032553	GO:0032555	GO:0017076	GO:0097367	GO:0005488	GO:0016746	GO:0000166	GO:1901265	GO:0036094	GO:1901363	GO:0097159	GO:0044699	GO:0044763	GO:0044710	GO:0044281	GO:0006082	GO:0043436	GO:0008152	GO:0019752	GO:0009987	GO:0044237	GO:0032787	GO:0071704
PAU029203.1	GO:0043227	GO:0043231	GO:0043226	GO:0043229	GO:0005622	GO:0044424	GO:0005623	GO:0044464	GO:0005856	GO:0043228	GO:0043232	GO:0005515	GO:0008092	GO:0005488	GO:0007010	GO:0006996	GO:0016043	GO:0071840	GO:0009987
PAU029261.1	GO:0009536	GO:0044444	GO:0005737	GO:0043227	GO:0043231	GO:0043226	GO:0043229	GO:0005622	GO:0044424	GO:0005623	GO:0044464	GO:0032561	GO:0019001	GO:0032553	GO:0032555	GO:0017076	GO:0097367	GO:0005488	GO:0000166	GO:1901265	GO:0036094	GO:1901363	GO:0097159	GO:0044699	GO:0032506	GO:0000910	GO:0044763	GO:0051301	GO:0022402	GO:0007049	GO:0009987
PAU003327.1	GO:0043227	GO:0043231	GO:0043226	GO:0043229	GO:0005622	GO:0044424	GO:0005623	GO:0044464	GO:0046872	GO:0043167	GO:0043169	GO:0046914	GO:0005488
PAU027712.1	GO:0044434	GO:0009507	GO:0009534	GO:0031976	GO:0031984	GO:0009579	GO:0009536	GO:0044444	GO:0005737	GO:0044435	GO:0043227	GO:0043231	GO:0043226	GO:0044422	GO:0043229	GO:0044446	GO:0005622	GO:0044424	GO:0005623	GO:0044464	GO:0003824	GO:0016859	GO:0016853	GO:0008152	GO:0009987	GO:0019538	GO:0044267	GO:0044237	GO:0044238	GO:0071704	GO:0044260	GO:0043170
PAU026047.1	GO:0009536	GO:0044444	GO:0005737	GO:0043227	GO:0043231	GO:0043226	GO:0043229	GO:0005622	GO:0044424	GO:0005623	GO:0044464
PAU019744.1	GO:0043227	GO:0043231	GO:0043226	GO:0043229	GO:0005622	GO:0044424	GO:0005623	GO:0044464
PAU002483.1	GO:0043227	GO:0043231	GO:0043226	GO:0043229	GO:0005622	GO:0044424	GO:0005623	GO:0044464	GO:0008234	GO:0003824	GO:0070011	GO:0008233	GO:0016787	GO:0044699	GO:0003006	GO:0022414	GO:0048827	GO:0008152	GO:0048731	GO:0009791	GO:0048608	GO:0061458	GO:0032502	GO:0048856	GO:0048367	GO:0007275	GO:0044707	GO:0032501	GO:0044767	GO:0009987	GO:0019538	GO:0006464	GO:0036211	GO:0070647	GO:0044267	GO:0044237	GO:0043412	GO:0044238	GO:0071704	GO:0044260	GO:0043170
PAU022755.1	GO:0043227	GO:0043231	GO:0043226	GO:0043229	GO:0005622	GO:0044424	GO:0016020	GO:0031224	GO:0005623	GO:0044464	GO:0044425	GO:0006810	GO:0051641	GO:0051234	GO:0051179	GO:0051649	GO:0046907
PAU031022.1	GO:0043167	GO:0043169	GO:0005488	GO:0006810	GO:0044765	GO:0051234	GO:0051179	GO:1902578	GO:0044699	GO:0006811	GO:0006812
PAU029964.1	GO:0044434	GO:0009507	GO:0009534	GO:0031976	GO:0031984	GO:0009579	GO:0009536	GO:0044444	GO:0005737	GO:0044435	GO:0043227	GO:0043231	GO:0043226	GO:0044422	GO:0043229	GO:0044446	GO:0005622	GO:0044424	GO:0005623	GO:0044464
PAU000101.1	GO:0003824	GO:0016740
PAU020871.1	GO:0009536	GO:0044444	GO:0005737	GO:0043227	GO:0043231	GO:0043226	GO:0043229	GO:0005622	GO:0044424	GO:0005623	GO:0044464	GO:0003824	GO:0016779	GO:0034062	GO:0016740	GO:0005488	GO:0016772	GO:1901363	GO:0097159	GO:0003676	GO:0008152	GO:0071704	GO:0010467	GO:0043170
PAU000963.1	GO:0043227	GO:0043226	GO:0044422	GO:0043229	GO:0044446	GO:0005622	GO:0044424	GO:0016020	GO:0031224	GO:0005623	GO:0044464	GO:0044425	GO:0031967	GO:0031975	GO:0031090	GO:0019866	GO:0006810	GO:0051234	GO:0051179	GO:0009987
PAU011982.1	GO:0016020	GO:0009658	GO:0009657	GO:0007010	GO:0006996	GO:0016043	GO:0071840	GO:0009987
PAU022302.1	GO:0003824	GO:0008152
PAU007335.1	GO:0009536	GO:0044444	GO:0005737	GO:0044435	GO:0043227	GO:0009526	GO:0043231	GO:0043226	GO:0044422	GO:0043229	GO:0044446	GO:0005622	GO:0044424	GO:0005623	GO:0044464	GO:0031967	GO:0031975
PAU000379.1	GO:0016491	GO:0005515	GO:0003824	GO:0070011	GO:0008233	GO:0004175	GO:0016787	GO:0005488	GO:0065009	GO:0008152	GO:0065007	GO:0019538	GO:0044238	GO:0071704	GO:0043170
PAU028073.1	GO:0003824	GO:0016829	GO:0016846
PAU009823.1	GO:0009536	GO:0044444	GO:0005737	GO:0044435	GO:0043227	GO:0009526	GO:0043231	GO:0043226	GO:0044422	GO:0043229	GO:0044446	GO:0005622	GO:0044424	GO:0016020	GO:0031224	GO:0042170	GO:0005623	GO:0044464	GO:0044425	GO:0031967	GO:0031975	GO:0031090	GO:0019866
PAU004493.1	GO:0043227	GO:0043231	GO:0043226	GO:0044422	GO:0043229	GO:0016021	GO:0005622	GO:0044424	GO:0016020	GO:0031224	GO:0005623	GO:0044464	GO:0044425	GO:0031090	GO:0016491	GO:0046872	GO:0043167	GO:0016628	GO:0043169	GO:0016627	GO:0003824	GO:0005215	GO:0022804	GO:0022857	GO:0015399	GO:0015405	GO:0016787	GO:0005488	GO:0016462	GO:0016818	GO:0016817	GO:0006810	GO:0044765	GO:0051234	GO:0051179	GO:1902578	GO:0044699	GO:0006818	GO:0008152
PAU020045.1	GO:0005215	GO:0022892	GO:0006810	GO:0051234	GO:0051179	GO:0008104	GO:0071702	GO:0015031	GO:0045184	GO:0033036
PAU005367.1	GO:0003824	GO:0016787	GO:0016462	GO:0016818	GO:0016817	GO:0044699	GO:0044763	GO:0046434	GO:1901292	GO:0034655	GO:0044710	GO:0019439	GO:0044270	GO:0046700	GO:1901361	GO:0044281	GO:0044712	GO:0008152	GO:0006796	GO:0006793	GO:1901575	GO:0006753	GO:0019637	GO:0009056	GO:0055086	GO:0009117	GO:0044248	GO:0009987	GO:0044237	GO:0006807	GO:0006725	GO:1901360	GO:0046483	GO:0034641	GO:0044238	GO:0071704	GO:0006139
PAU011085.1	GO:0016491	GO:0016667	GO:0015036	GO:0003824	GO:0044699	GO:0044763	GO:0018904	GO:0019725	GO:0044710	GO:0044281	GO:0065008	GO:0042592	GO:0008152	GO:0065007	GO:0009987	GO:0071704
PAU021758.1	GO:0044444	GO:0005737	GO:0005622	GO:0044424	GO:0005623	GO:0044464	GO:0003824	GO:0016410	GO:0016747	GO:0016740	GO:0016746	GO:0016741	GO:0044699	GO:0044763	GO:0044710	GO:0044281	GO:0009653	GO:0006730	GO:0008152	GO:0048731	GO:0032502	GO:0048856	GO:0048367	GO:0007275	GO:0044707	GO:0032501	GO:0044767	GO:0009987	GO:0019538	GO:0006464	GO:0036211	GO:0044267	GO:0044237	GO:0043412	GO:1901576	GO:0034645	GO:0009059	GO:0044249	GO:0009058	GO:0044238	GO:0071704	GO:0044260	GO:0043170
PAU014869.1	GO:0043227	GO:0043231	GO:0043226	GO:0043229	GO:0005622	GO:0044424	GO:0005623	GO:0044464	GO:0016491	GO:0016744	GO:0016903	GO:0003824	GO:0016740	GO:0006772	GO:0042723	GO:0006721	GO:0006767	GO:0006720	GO:0006766	GO:0072527	GO:0044699	GO:0006790	GO:0044763	GO:0044710	GO:0044281	GO:0006629	GO:0044255	GO:1901564	GO:0008152	GO:0009987	GO:0044237	GO:0006807	GO:0006725	GO:1901360	GO:0046483	GO:0034641	GO:0044238	GO:0071704
PAU001205.1	GO:0044434	GO:0009507	GO:0009534	GO:0031976	GO:0031984	GO:0009579	GO:0009536	GO:0044444	GO:0005737	GO:0044435	GO:0043227	GO:0009526	GO:0043231	GO:0043226	GO:0044422	GO:0043229	GO:0044446	GO:0005622	GO:0044424	GO:0005623	GO:0044464	GO:0031967	GO:0031975	GO:0043234	GO:0032991	GO:0016491	GO:0003824	GO:0016651	GO:0022607	GO:0043207	GO:0051707	GO:0009605	GO:0044085	GO:0009607	GO:0043623	GO:0034622	GO:0006461	GO:0070271	GO:0006952	GO:0098542	GO:0051704	GO:0065003	GO:0071822	GO:0016043	GO:0008152	GO:0043933	GO:0071840	GO:0050896	GO:0006950
PAU010599.1	GO:0046872	GO:0043167	GO:0043169	GO:0003824	GO:0016740	GO:0005488	GO:0016772	GO:0016301	GO:0044699	GO:0044763	GO:0007154	GO:0007165	GO:0044700	GO:0051716	GO:0008152	GO:0065007	GO:0007166	GO:0006796	GO:0023052	GO:0050794	GO:0006793	GO:0050896	GO:0050789	GO:0009987	GO:0044237
PAU019942.1	GO:0016491	GO:0046872	GO:0043167	GO:0043169	GO:0003824	GO:0005488	GO:0008152
PAU014020.1	GO:0005215	GO:0022857	GO:0006810	GO:0051234	GO:0051179
PAU011728.1	GO:0043227	GO:0043231	GO:0043226	GO:0043229	GO:0005622	GO:0044424	GO:0005623	GO:0044464	GO:0060089	GO:0004871	GO:0044699	GO:0044763	GO:0009605	GO:0009267	GO:0042594	GO:0031669	GO:0031668	GO:0071496	GO:0007154	GO:0031667	GO:0009991	GO:0051716	GO:0033554	GO:0050896	GO:0006950	GO:0009987
PAU029580.1	GO:0044444	GO:0005737	GO:0043227	GO:0043231	GO:0043226	GO:0044422	GO:0043229	GO:0016021	GO:0044446	GO:0005622	GO:0044424	GO:0016020	GO:0031224	GO:0005623	GO:0044464	GO:0044425	GO:0005794	GO:0044431	GO:0012505	GO:0043234	GO:0032991	GO:0046872	GO:0043167	GO:0043169	GO:0005488	GO:0006810	GO:0044765	GO:0051641	GO:0051234	GO:0051179	GO:1902578	GO:0051649	GO:0044699	GO:0034613	GO:0070727	GO:0006605	GO:0006886	GO:1902582	GO:0046907	GO:0008104	GO:0071702	GO:0015031	GO:0045184	GO:0033036
PAU029863.1	GO:0043227	GO:0043231	GO:0043226	GO:0043229	GO:0005622	GO:0044424	GO:0005623	GO:0044464	GO:0043234	GO:0032991	GO:0005488	GO:0008135	GO:0003723	GO:1901363	GO:0097159	GO:0003676	GO:0008152	GO:0009987	GO:0019538	GO:0006412	GO:0044267	GO:0044237	GO:1901576	GO:0034645	GO:0009059	GO:0044249	GO:0009058	GO:0044238	GO:0071704	GO:0010467	GO:0044260	GO:0043170
PAU019469.1	GO:0005623	GO:0044464
PAU000698.1	GO:0003824	GO:0016740	GO:0016757
PAU013894.1	GO:0044444	GO:0005737	GO:0043227	GO:0043231	GO:0043226	GO:0043229	GO:0005622	GO:0044424	GO:0005623	GO:0044464	GO:0031410	GO:0031982	GO:0005773	GO:0003824	GO:0070011	GO:0008233	GO:0008238	GO:0016787	GO:0008152	GO:0019538	GO:0044238	GO:0071704	GO:0043170
PAU024295.1	GO:0016020	GO:0005515	GO:0003824	GO:0016740	GO:0005488
PAU030367.1	GO:0016020
PAU029744.1	GO:0044444	GO:0005737	GO:0043227	GO:0043231	GO:0043226	GO:0043229	GO:0005622	GO:0044424	GO:0005623	GO:0044464
PAU027056.1	GO:0071944	GO:0030312	GO:0005623	GO:0044464	GO:0005618
PAU005560.1	GO:0005488	GO:1901363	GO:0097159	GO:0003676
PAU019940.3	GO:0016491	GO:0046872	GO:0043167	GO:0043169	GO:0003824	GO:0016616	GO:0046914	GO:0016614	GO:0005488	GO:0008152
PAU026967.1	GO:0003824	GO:0016853	GO:0006767	GO:0006766	GO:0044699	GO:0003006	GO:0044763	GO:0044710	GO:0022414	GO:0044281	GO:0006082	GO:0043436	GO:0008152	GO:0019752	GO:0005975	GO:0044723	GO:0032502	GO:0005996	GO:0009987	GO:0044237	GO:0044238	GO:0071704
PAU000120.3	GO:0048037	GO:0005488
PAU016487.2	GO:0009536	GO:0044444	GO:0005737	GO:0043227	GO:0043231	GO:0043226	GO:0043229	GO:0005622	GO:0044424	GO:0016020	GO:0005623	GO:0044464	GO:0003824	GO:0016740	GO:0005488	GO:0016772
PAU009767.1	GO:0016020	GO:0031224	GO:0044425	GO:0006810	GO:0051234	GO:0051179
PAU020967.1	GO:0016491	GO:0016744	GO:0016903	GO:0003824	GO:0016740	GO:0006772	GO:0042723	GO:0006721	GO:0006767	GO:0006720	GO:0006766	GO:0072527	GO:0044699	GO:0006790	GO:0044763	GO:0044710	GO:0044281	GO:0006629	GO:0044255	GO:1901564	GO:0008152	GO:0009987	GO:0044237	GO:0006807	GO:0006725	GO:1901360	GO:0046483	GO:0034641	GO:0044238	GO:0071704
PAU024733.1	GO:0016407	GO:0003824	GO:0016747	GO:0016740	GO:0016746
PAU026042.1	GO:0016491	GO:0016628	GO:0016627	GO:0003824	GO:0008152	GO:0032502	GO:0032501
PAU005523.3	GO:0005488
PAU011503.1	GO:0044444	GO:0005737	GO:0005622	GO:0044424	GO:0005623	GO:0044464	GO:0043234	GO:0032991	GO:0046903	GO:0006887	GO:0032940	GO:0006810	GO:0044765	GO:0051641	GO:0051234	GO:0051179	GO:1902578	GO:0051649	GO:0044699	GO:0016192	GO:0044763	GO:0009987
PAU022325.2	GO:0009536	GO:0044444	GO:0005737	GO:0043227	GO:0043231	GO:0043226	GO:0043229	GO:0005622	GO:0044424	GO:0005623	GO:0044464	GO:0003824	GO:0016740	GO:0016772	GO:0016301	GO:0008152	GO:0044238
PAU029909.1	GO:0016020
PAU024583.1	GO:0003824	GO:0016787	GO:0004721	GO:0042578	GO:0016791	GO:0016788
PAU007991.1	GO:0044444	GO:0005737	GO:0043226	GO:0043229	GO:0005622	GO:0044424	GO:0005623	GO:0044464	GO:0031410	GO:0031982
PAU005541.1	GO:0009536	GO:0044444	GO:0005737	GO:0043227	GO:0043231	GO:0043226	GO:0043229	GO:0005622	GO:0044424	GO:0005623	GO:0044464	GO:0016491	GO:0043167	GO:0003824	GO:0016616	GO:0031406	GO:0043177	GO:0016614	GO:0043168	GO:0032559	GO:0030554	GO:0032553	GO:0032555	GO:0017076	GO:0097367	GO:0005488	GO:0000166	GO:1901265	GO:0036094	GO:1901363	GO:0097159	GO:0044699	GO:0044763	GO:1901605	GO:0044710	GO:0044281	GO:0006520	GO:0006082	GO:0043436	GO:1901564	GO:0008152	GO:0019752	GO:0048229	GO:0032502	GO:0048856	GO:0007275	GO:0044707	GO:0032501	GO:0044767
PAU025005.1	GO:0046872	GO:0043167	GO:0043169	GO:0003824	GO:0046914	GO:0016787	GO:0032559	GO:0030554	GO:0032553	GO:0032555	GO:0017076	GO:0097367	GO:0005488	GO:0016462	GO:0016818	GO:0017111	GO:0016817	GO:0000166	GO:1901265	GO:0036094	GO:1901363	GO:0097159	GO:0003676
PAU012830.2	GO:0016491	GO:0016667	GO:0015036	GO:0003824	GO:0044699	GO:0044763	GO:0018904	GO:0019725	GO:0044710	GO:0044281	GO:0065008	GO:0042592	GO:0008152	GO:0065007	GO:0009987	GO:0071704
PAU025239.1	GO:0044444	GO:0005737	GO:0043227	GO:0043231	GO:0043226	GO:0043229	GO:0005622	GO:0044424	GO:0005623	GO:0044464	GO:0046903	GO:0006887	GO:0032940	GO:0006810	GO:0044765	GO:0051641	GO:0051234	GO:0051179	GO:1902578	GO:0051649	GO:0044699	GO:0016192	GO:0044763	GO:0009987
PAU029351.1	GO:0046872	GO:0043167	GO:0043169	GO:0003824	GO:0016829	GO:0005488
PAU020037.1	GO:0005085	GO:0005088
PAU022903.1	GO:0016020	GO:0031224	GO:0044425	GO:0005342	GO:0005215	GO:0008509	GO:0022857	GO:0022892	GO:0022891	GO:0015075	GO:0006810	GO:0044765	GO:0051234	GO:0051179	GO:1902578	GO:0044699	GO:0015711	GO:0006820	GO:0071702	GO:0071705	GO:0006811	GO:0006812
PAU002949.1	GO:0009536	GO:0044444	GO:0005737	GO:0044438	GO:0044439	GO:0043227	GO:0043231	GO:0005777	GO:0042579	GO:0043226	GO:0044422	GO:0043229	GO:0044446	GO:0005622	GO:0044424	GO:0016020	GO:0031300	GO:0031224	GO:0098588	GO:0005623	GO:0044464	GO:0044425	GO:0031090	GO:0005515	GO:0005488	GO:0006996	GO:0016043	GO:0071840	GO:0009987
PAU023816.1	GO:0005622	GO:0044424	GO:0005623	GO:0044464
PAU020172.1	GO:0005488	GO:0008152
PAU002197.1	GO:0048037	GO:0003824	GO:0016829	GO:0016846	GO:0016740	GO:0005488	GO:0044699	GO:0044763	GO:0044710	GO:0044281	GO:0006520	GO:0006082	GO:0043436	GO:1901564	GO:0008152	GO:0019752	GO:0044283	GO:0016053	GO:0046394	GO:0009987	GO:1901566	GO:0044711	GO:0044237	GO:0006807	GO:1901576	GO:0044249	GO:0009058	GO:0044238	GO:0071704
PAU005251.1	GO:0044444	GO:0005737	GO:0043227	GO:0043231	GO:0043226	GO:0043229	GO:0005622	GO:0044424	GO:0005623	GO:0044464	GO:0005739
PAU002237.1	GO:0044434	GO:0009507	GO:0009534	GO:0031976	GO:0031984	GO:0009579	GO:0009536	GO:0044444	GO:0005737	GO:0044435	GO:0043227	GO:0043231	GO:0043226	GO:0044422	GO:0043229	GO:0044446	GO:0005622	GO:0044424	GO:0016020	GO:0005623	GO:0044464	GO:0009987
PAU022519.1	GO:0044434	GO:0009507	GO:0009534	GO:0031976	GO:0031984	GO:0009579	GO:0009536	GO:0044444	GO:0005737	GO:0044435	GO:0043227	GO:0043231	GO:0043226	GO:0044422	GO:0043229	GO:0044446	GO:0005622	GO:0044424	GO:0005623	GO:0044464	GO:0046906	GO:0005488	GO:0001071	GO:1901363	GO:0097159	GO:0003676	GO:0006091	GO:0044699	GO:0003006	GO:0022414	GO:0008152	GO:0009791	GO:0032502	GO:0007275	GO:0044707	GO:0032501	GO:0044767	GO:0009987	GO:0044237
PAU021117.1	GO:0003824	GO:0016787
PAU025998.1	GO:0044444	GO:0005737	GO:0043227	GO:0043231	GO:0043226	GO:0044422	GO:0043229	GO:0044446	GO:0005622	GO:0044424	GO:0016020	GO:0005623	GO:0044464	GO:0031967	GO:0031975	GO:0031090	GO:0005739
PAU020589.1	GO:0009536	GO:0044444	GO:0005737	GO:0044435	GO:0043227	GO:0009526	GO:0043231	GO:0043226	GO:0044422	GO:0043229	GO:0044446	GO:0005622	GO:0044424	GO:0005623	GO:0044464	GO:0031967	GO:0031975	GO:0009532	GO:0016491	GO:0015037	GO:0015038	GO:0016667	GO:0015036	GO:0003824	GO:0005488	GO:0008152	GO:0009987	GO:0019538	GO:0006464	GO:0036211	GO:0044267	GO:0044237	GO:0043412	GO:0044238	GO:0071704	GO:0044260	GO:0043170
PAU001596.3	GO:0016798	GO:0003824	GO:0016787
PAU018435.1	GO:0001101	GO:0009414	GO:1901700	GO:0009415	GO:0010035	GO:0042221	GO:0050896	GO:0006950	GO:0009628
PAU002217.1	GO:0044444	GO:0005737	GO:0043227	GO:0043231	GO:0043226	GO:0044422	GO:0043229	GO:0044446	GO:0005622	GO:0044424	GO:0071944	GO:0030312	GO:0005623	GO:0044464	GO:0005840	GO:0044391	GO:0043228	GO:0043232	GO:0030529	GO:0005634	GO:0031981	GO:0043233	GO:0070013	GO:0031974	GO:0044428	GO:0032991	GO:0005488	GO:0005198	GO:1901363	GO:0097159	GO:0003676	GO:0008152	GO:0071704	GO:0010467	GO:0043170
PAU007817.1	GO:0009536	GO:0044444	GO:0005737	GO:0044435	GO:0043227	GO:0009526	GO:0043231	GO:0043226	GO:0044422	GO:0043229	GO:0044446	GO:0005622	GO:0044424	GO:0016020	GO:0005623	GO:0044464	GO:0005576	GO:0031967	GO:0031975	GO:0009532	GO:0005840	GO:0043228	GO:0043232	GO:0030529	GO:0005634	GO:0031981	GO:0043233	GO:0070013	GO:0031974	GO:0044428	GO:0032991	GO:0005515	GO:0032559	GO:0030554	GO:0032553	GO:0032555	GO:0017076	GO:0097367	GO:0005488	GO:0000166	GO:1901265	GO:0036094	GO:1901363	GO:0097159	GO:0043207	GO:0051707	GO:0009605	GO:0009607	GO:0006952
PAU005557.1	GO:0003824	GO:0016740	GO:0016757	GO:0016758
PAU003561.1	GO:0046872	GO:0043167	GO:0043169	GO:0046914	GO:0005488
PAU004198.1	GO:0016491	GO:0046872	GO:0043167	GO:0043169	GO:0003824	GO:0016701	GO:0046914	GO:0051213	GO:0005488	GO:0044699	GO:0044763	GO:0044710	GO:0006633	GO:0044281	GO:0006629	GO:0072330	GO:0008610	GO:0006082	GO:0043436	GO:0044255	GO:0008152	GO:0019752	GO:0044283	GO:0016053	GO:0046394	GO:0009987	GO:0044711	GO:0006631	GO:0044237	GO:0032787	GO:1901576	GO:0044249	GO:0009058	GO:0044238	GO:0071704
PAU009796.1	GO:0009536	GO:0044444	GO:0005737	GO:0043227	GO:0043231	GO:0043226	GO:0043229	GO:0005622	GO:0044424	GO:0005623	GO:0044464	GO:0016407	GO:0003824	GO:0016747	GO:0016740	GO:0016746
PAU016985.1	GO:0044434	GO:0009507	GO:0009534	GO:0031976	GO:0031984	GO:0009579	GO:0009536	GO:0044444	GO:0005737	GO:0044435	GO:0043227	GO:0009526	GO:0043231	GO:0043226	GO:0044422	GO:0043229	GO:0044446	GO:0005622	GO:0044424	GO:0005623	GO:0044464	GO:0005576	GO:0031967	GO:0031975	GO:0009532	GO:0003824	GO:0016857	GO:0016854	GO:0016853	GO:0005488	GO:0015977	GO:0044699	GO:0043207	GO:0051707	GO:0003006	GO:0009605	GO:0009607	GO:0044710	GO:0022414	GO:0051704	GO:0044712	GO:0016052	GO:0008152	GO:0006007	GO:0019320	GO:0046365	GO:0044724	GO:0006006	GO:0005975
PAU011281.1	GO:0043227	GO:0043231	GO:0043226	GO:0043229	GO:0005622	GO:0044424	GO:0005623	GO:0044464	GO:0046872	GO:0043167	GO:0043169	GO:0051540	GO:0046914	GO:0005488	GO:0022607	GO:0031163	GO:0044085	GO:0016043	GO:0071840
PAU021185.1	GO:0016021	GO:0016020	GO:0031224	GO:0071944	GO:0005623	GO:0044464	GO:0044425	GO:0005886	GO:0044459	GO:0005215	GO:0022857	GO:0005216	GO:0022838	GO:0015267	GO:0022803	GO:0022892	GO:0022891	GO:0015075	GO:0008324	GO:0006810	GO:0044765	GO:0051234	GO:0051179	GO:1902578	GO:0044699	GO:0006811	GO:0006812
PAU028344.1	GO:0009536	GO:0044444	GO:0005737	GO:0043227	GO:0043231	GO:0043226	GO:0043229	GO:0005622	GO:0044424	GO:0005623	GO:0044464	GO:0046872	GO:0043167	GO:0043169	GO:0003824	GO:0046914	GO:0016810	GO:0016787	GO:0005488	GO:0097164	GO:0044699	GO:0006576	GO:0044106	GO:0009064	GO:0009308	GO:0044763	GO:1901605	GO:0006952	GO:0044710	GO:0044281	GO:0006520	GO:0006082	GO:0043436	GO:1901564	GO:0008152	GO:0019752	GO:0050896	GO:0006950	GO:0009987	GO:1901566	GO:0044237	GO:0044271	GO:0006807	GO:1901576	GO:0034641	GO:0044249	GO:0009058	GO:0044238	GO:0071704
PAU013336.1	GO:0009536	GO:0044444	GO:0005737	GO:0043227	GO:0043231	GO:0043226	GO:0043229	GO:0005622	GO:0044424	GO:0005623	GO:0044464
PAU010717.1	GO:0005622	GO:0044424	GO:0005623	GO:0044464	GO:0005515	GO:0032559	GO:0030554	GO:0032553	GO:0032555	GO:0017076	GO:0097367	GO:0005488	GO:0000166	GO:1901265	GO:0036094	GO:1901363	GO:0097159	GO:0008152	GO:0009987	GO:0019538	GO:0044267	GO:0044237	GO:0044238	GO:0071704	GO:0044260	GO:0043170
PAU012499.1	GO:0046872	GO:0043167	GO:0043169	GO:0043168	GO:0008289	GO:0005488
PAU012222.1	GO:0003824	GO:0016740	GO:0016772	GO:0016301
PAU025798.1	GO:0046872	GO:0043167	GO:0043169	GO:0003824	GO:0005506	GO:0046914	GO:0005488	GO:0016209	GO:0008152	GO:0050896	GO:0006950
PAU016999.1	GO:0016491	GO:0046872	GO:0043167	GO:0016628	GO:0043169	GO:0016627	GO:0003824	GO:0005488	GO:0008152
PAU013075.1	GO:0003824	GO:0016740
PAU010112.1	GO:0009536	GO:0044444	GO:0005737	GO:0043227	GO:0043231	GO:0043226	GO:0043229	GO:0005622	GO:0044424	GO:0071944	GO:0030312	GO:0005623	GO:0044464	GO:0005576	GO:0005618	GO:0004553	GO:0016798	GO:0003824	GO:0015926	GO:0016787	GO:0005488	GO:0010035	GO:0042221	GO:0044262	GO:0016052	GO:0005976	GO:0006073	GO:0010038	GO:0008152	GO:0044264	GO:0044042	GO:0005975	GO:1901575	GO:0050896	GO:0009056	GO:0009987	GO:0009057	GO:0044237	GO:0044238	GO:0071704	GO:0044260	GO:0043170
PAU006782.1	GO:0009536	GO:0044444	GO:0005737	GO:0043227	GO:0043231	GO:0043226	GO:0043229	GO:0005622	GO:0044424	GO:0005623	GO:0044464	GO:0003824	GO:0016740	GO:0005488	GO:0016772	GO:0016301
PAU001064.1	GO:0044434	GO:0009507	GO:0009534	GO:0031976	GO:0031984	GO:0009579	GO:0009536	GO:0044444	GO:0005737	GO:0044435	GO:0043227	GO:0043231	GO:0043226	GO:0044422	GO:0043229	GO:0044446	GO:0005622	GO:0044424	GO:0005623	GO:0044464
PAU020132.1	GO:0006810	GO:0051234	GO:0051179
PAU001781.2	GO:0043226	GO:0043229	GO:0005622	GO:0044424	GO:0016020	GO:0005623	GO:0044464	GO:0005856	GO:0043228	GO:0043232	GO:0046872	GO:0043167	GO:0043169	GO:0005515	GO:0003824	GO:0008092	GO:0016787	GO:0016740	GO:0004721	GO:0032559	GO:0030554	GO:0032553	GO:0032555	GO:0017076	GO:0097367	GO:0005488	GO:0016772	GO:0000166	GO:1901265	GO:0042578	GO:0016301	GO:0036094	GO:0016791	GO:0016788	GO:0004672	GO:0016773	GO:1901363	GO:0097159	GO:0044699	GO:0044763	GO:0007010	GO:0009653	GO:0071822	GO:0000904	GO:0030154	GO:0000902	GO:0006996	GO:0016043	GO:0016049
PAU025541.1	GO:0003824	GO:0016740	GO:0032559	GO:0030554	GO:0032553	GO:0032555	GO:0017076	GO:0097367	GO:0005488	GO:0016772	GO:0000166	GO:1901265	GO:0016301	GO:0036094	GO:0004672	GO:0016773	GO:1901363	GO:0097159	GO:0001101	GO:1901700	GO:0043207	GO:0051707	GO:0009605	GO:0009607	GO:0042221	GO:0009725	GO:0051704	GO:0009719	GO:0014070	GO:0010033	GO:0008152	GO:0050896	GO:0006950	GO:0009987	GO:0019538	GO:0006464	GO:0036211	GO:0044267	GO:0044237	GO:0043412	GO:0044238	GO:0071704	GO:0044260	GO:0043170
PAU030260.1	GO:0009536	GO:0044444	GO:0005737	GO:0043227	GO:0043231	GO:0043226	GO:0043229	GO:0005622	GO:0044424	GO:0005623	GO:0044464	GO:0005515	GO:0003824	GO:0042802	GO:0016787	GO:0005488	GO:0016462	GO:0016818	GO:0017111	GO:0016817	GO:0042623	GO:0016887	GO:0022607	GO:0044699	GO:0009658	GO:0009657	GO:0032506	GO:0000910	GO:0044763	GO:0044085	GO:0051301	GO:0046434	GO:1901292	GO:0034655	GO:0044710	GO:0019439	GO:0044270	GO:0046700	GO:1901361	GO:0044281	GO:0022402	GO:0009143	GO:0009146	GO:0009203	GO:0009207	GO:0044712	GO:0006996	GO:0016043	GO:0008152
PAU030322.1	GO:0000988	GO:0003824	GO:0016779	GO:0034062	GO:0016740	GO:0016772	GO:0001071	GO:0009416	GO:0008152	GO:0009639	GO:0050896	GO:0009314	GO:0009987	GO:0009628	GO:0006351	GO:0032774	GO:0097659	GO:0034654	GO:0044237	GO:0044271	GO:0019438	GO:0006807	GO:0018130	GO:1901362	GO:0006725	GO:1901360	GO:0016070	GO:0046483	GO:1901576	GO:0034645	GO:0034641	GO:0009059	GO:0044249	GO:0009058	GO:0044238	GO:0071704	GO:0010467	GO:0090304	GO:0006139	GO:0044260	GO:0043170
PAU003348.1	GO:0005622	GO:0005623	GO:0044464
PAU029220.1	GO:0016020	GO:0016491	GO:0005515	GO:0003824	GO:0016740	GO:0005488	GO:0016772	GO:0000166	GO:1901265	GO:0016301	GO:0036094	GO:1901363	GO:0097159	GO:0044699	GO:0048507	GO:0003006	GO:0009888	GO:0022414	GO:0008152	GO:0065007	GO:0048731	GO:0048513	GO:0032502	GO:0048856	GO:0007275	GO:0044707	GO:0050789	GO:0032501	GO:0044767	GO:0009987	GO:0044238
PAU012475.1	GO:0043227	GO:0043231	GO:0043226	GO:0043229	GO:0005622	GO:0044424	GO:0005623	GO:0044464
PAU013973.1	GO:0003824	GO:0016740
PAU017503.1	GO:0048037	GO:0003824	GO:0016829	GO:0016831	GO:0016830	GO:0005488	GO:0008152
PAU029327.1	GO:0046872	GO:0043167	GO:0043169	GO:0046914	GO:0005488
PAU004693.1	GO:0001071	GO:0044699	GO:1901700	GO:0003006	GO:0044763	GO:0042221	GO:0022414	GO:0009887	GO:0065008	GO:0009653	GO:0010033	GO:0016043	GO:0065007	GO:0048731	GO:0071840	GO:0009743	GO:0050896	GO:0048513	GO:0032502	GO:0048856	GO:0007275	GO:0044707	GO:0032501	GO:0044767	GO:0009987
PAU015869.1	GO:0010035	GO:0042221	GO:0010038	GO:0050896
PAU022706.1	GO:0016838	GO:0003824	GO:0016829	GO:0016835	GO:0006720	GO:0044699	GO:0044763	GO:0044710	GO:0006629	GO:0044255	GO:0008152	GO:0009987	GO:0044237	GO:0044238	GO:0071704
PAU029961.1	GO:0044434	GO:0009507	GO:0009536	GO:0044444	GO:0005737	GO:0044435	GO:0009941	GO:0043227	GO:0009526	GO:0043231	GO:0043226	GO:0044422	GO:0043229	GO:0044446	GO:0005622	GO:0044424	GO:0009527	GO:0016020	GO:0019867	GO:0031968	GO:0031224	GO:0098588	GO:0042170	GO:0005623	GO:0044464	GO:0044425	GO:0031967	GO:0031975	GO:0031090	GO:0005215	GO:0008320	GO:0022884	GO:0008565	GO:0022857	GO:0022892	GO:0022891	GO:0006810	GO:0044765	GO:0051641	GO:0051234	GO:0051179	GO:1902578	GO:0051649	GO:0044699	GO:0009657	GO:0034613	GO:0070727	GO:0006605	GO:0006886
PAU021530.1	GO:0016765	GO:0004659	GO:0003824	GO:0016740
PAU015678.1	GO:0044444	GO:0005737	GO:0043227	GO:0043231	GO:0043226	GO:0043229	GO:0005622	GO:0044424	GO:0005623	GO:0044464	GO:0005488
PAU017587.1	GO:0016020	GO:0031224	GO:0044425	GO:0016491	GO:0003824	GO:0005215	GO:0022804	GO:0022857	GO:0015399	GO:0015405	GO:0016787	GO:0032559	GO:0030554	GO:0032553	GO:0032555	GO:0017076	GO:0097367	GO:0005488	GO:0016462	GO:0016818	GO:0017111	GO:0016817	GO:0000166	GO:1901265	GO:0036094	GO:1901363	GO:0097159	GO:0006810	GO:0051234	GO:0051179	GO:0044699	GO:0044763	GO:0046434	GO:1901292	GO:0034655	GO:0044710	GO:0019439	GO:0044270	GO:0046700	GO:1901361	GO:0044281	GO:0009143	GO:0009146	GO:0009203	GO:0009207	GO:0044712	GO:0008152	GO:0009144	GO:0009205
PAU011786.2	GO:0004553	GO:0016798	GO:0003824	GO:0016787	GO:0008152
PAU002129.1	GO:0044434	GO:0009507	GO:0009534	GO:0031976	GO:0031984	GO:0009579	GO:0009536	GO:0044444	GO:0005737	GO:0044435	GO:0043227	GO:0043231	GO:0043226	GO:0044422	GO:0043229	GO:0044446	GO:0005622	GO:0044424	GO:0005623	GO:0044464	GO:0016491	GO:0046872	GO:0043167	GO:0043169	GO:0003824	GO:0005506	GO:0046914	GO:0005488
PAU029565.1	GO:0005622	GO:0044424	GO:0005623	GO:0044464
PAU027818.1	GO:0009536	GO:0044444	GO:0005737	GO:0043227	GO:0043231	GO:0043226	GO:0043229	GO:0005622	GO:0044424	GO:0005623	GO:0044464	GO:0003824	GO:0016209	GO:0008152
PAU027175.1	GO:0044444	GO:0005737	GO:0043226	GO:0043229	GO:0005622	GO:0044424	GO:0005623	GO:0044464	GO:0031410	GO:0031982	GO:0003824	GO:0016787	GO:0016462	GO:0016818	GO:0017111	GO:0016817
PAU027967.1	GO:0043227	GO:0043231	GO:0043226	GO:0043229	GO:0005622	GO:0044424	GO:0005623	GO:0044464	GO:0006397	GO:0016071	GO:0008152	GO:0009987	GO:0006396	GO:0044237	GO:0006807	GO:0006725	GO:1901360	GO:0016070	GO:0046483	GO:0034641	GO:0044238	GO:0071704	GO:0010467	GO:0090304	GO:0006139	GO:0044260	GO:0043170
PAU023702.1	GO:0009536	GO:0044444	GO:0005737	GO:0043227	GO:0043231	GO:0043226	GO:0043229	GO:0005622	GO:0044424	GO:0005623	GO:0044464	GO:0006091	GO:0019684	GO:0015979	GO:0022607	GO:0044085	GO:0043623	GO:0034622	GO:0006461	GO:0070271	GO:0065003	GO:0071822	GO:0016043	GO:0008152	GO:0043933	GO:0071840	GO:0009987	GO:0044237
PAU014818.1	GO:0016491	GO:0046872	GO:0043167	GO:0043169	GO:0003824	GO:0016616	GO:0046914	GO:0016614	GO:0005488	GO:0008152
PAU004678.1	GO:0043227	GO:0043231	GO:0043226	GO:0043229	GO:0005622	GO:0044424	GO:0005623	GO:0044464	GO:0005085	GO:0005088	GO:0003824	GO:0016740	GO:0016772	GO:0008152	GO:0006796	GO:0006793	GO:0009987	GO:0044237
PAU016428.1	GO:0016020	GO:0046872	GO:0043167	GO:0043169	GO:0005488
PAU011489.2	GO:0016020	GO:0031224	GO:0044425	GO:0003824	GO:0005215	GO:0022804	GO:0022857	GO:0015399	GO:0015405	GO:0016787	GO:0042626	GO:0043492	GO:0016820	GO:0042625	GO:0022892	GO:0032559	GO:0030554	GO:0032553	GO:0032555	GO:0017076	GO:0097367	GO:0005488	GO:0022891	GO:0016462	GO:0016818	GO:0017111	GO:0016817	GO:0042623	GO:0016887	GO:0015075	GO:0000166	GO:1901265	GO:0036094	GO:1901363	GO:0097159	GO:0006810	GO:0044765	GO:0051234	GO:0051179	GO:1902578	GO:0044699	GO:0044763	GO:0046434	GO:1901292	GO:0034655	GO:0044710	GO:0019439	GO:0044270	GO:0046700
PAU019038.1	GO:0043167	GO:0043169	GO:0005488
PAU020458.1	GO:0016160	GO:0043167	GO:0004553	GO:0016798	GO:0003824	GO:0016787	GO:0005488	GO:0005976	GO:0008152	GO:0005975	GO:0044238	GO:0071704	GO:0043170
PAU025841.1	GO:0043227	GO:0043231	GO:0043226	GO:0043229	GO:0005622	GO:0044424	GO:0005623	GO:0044464	GO:0005515	GO:0005488	GO:0001071	GO:0003677	GO:1901363	GO:0097159	GO:0003676	GO:0008152	GO:0009987	GO:0006351	GO:0032774	GO:0097659	GO:0034654	GO:0044237	GO:0044271	GO:0019438	GO:0006807	GO:0018130	GO:1901362	GO:0006725	GO:1901360	GO:0016070	GO:0046483	GO:1901576	GO:0034645	GO:0034641	GO:0009059	GO:0044249	GO:0009058	GO:0044238	GO:0071704	GO:0010467	GO:0090304	GO:0006139	GO:0044260	GO:0043170
PAU002208.1	GO:0043227	GO:0043231	GO:0043226	GO:0043229	GO:0005622	GO:0044424	GO:0005623	GO:0044464	GO:0005634	GO:0005488	GO:0009987
PAU000798.1	GO:0046903	GO:0006887	GO:0032940	GO:0006810	GO:0044765	GO:0051641	GO:0051234	GO:0051179	GO:1902578	GO:0051649	GO:0044699	GO:0016192	GO:0044763	GO:0009987
PAU003432.1	GO:0009536	GO:0044444	GO:0005737	GO:0043227	GO:0043231	GO:0043226	GO:0043229	GO:0005622	GO:0044424	GO:0005623	GO:0044464	GO:0016491	GO:0003824	GO:0016829	GO:0016831	GO:0016830	GO:0015977	GO:0044699	GO:0044710	GO:0008152	GO:0009987	GO:0044237	GO:0044249	GO:0009058	GO:0071704
PAU020574.1	GO:0044434	GO:0009507	GO:0009534	GO:0031976	GO:0031984	GO:0009579	GO:0009536	GO:0044444	GO:0005737	GO:0044435	GO:0043227	GO:0043231	GO:0043226	GO:0044422	GO:0043229	GO:0044446	GO:0005622	GO:0044424	GO:0005623	GO:0044464
PAU000651.1	GO:0005623	GO:0044464	GO:0003824	GO:0005215	GO:0022857	GO:0016787	GO:0032559	GO:0030554	GO:0032553	GO:0032555	GO:0017076	GO:0097367	GO:0005488	GO:0016462	GO:0016818	GO:0017111	GO:0016817	GO:0000166	GO:1901265	GO:0036094	GO:1901363	GO:0097159	GO:0044699	GO:0044763	GO:0046434	GO:1901292	GO:0034655	GO:0044710	GO:0019439	GO:0044270	GO:0046700	GO:1901361	GO:0044281	GO:0009143	GO:0009146	GO:0009203	GO:0009207	GO:0044712	GO:0008152	GO:0009144	GO:0009205	GO:0009199	GO:0006796	GO:0009141	GO:0006793	GO:1901575	GO:0006753	GO:0019637	GO:0009056
PAU009817.1	GO:0016020	GO:0031224	GO:0044425	GO:0043167	GO:0043169	GO:0003824	GO:0005215	GO:0022804	GO:0022857	GO:0015399	GO:0015405	GO:0016787	GO:0042626	GO:0043492	GO:0016820	GO:0042625	GO:0022892	GO:0032559	GO:0030554	GO:0032553	GO:0032555	GO:0017076	GO:0097367	GO:0005488	GO:0022891	GO:0016462	GO:0016818	GO:0017111	GO:0016817	GO:0042623	GO:0016887	GO:0015075	GO:0000166	GO:1901265	GO:0036094	GO:1901363	GO:0097159	GO:0006810	GO:0044765	GO:0051234	GO:0051179	GO:1902578	GO:0044699	GO:0044763	GO:0046434	GO:1901292	GO:0034655	GO:0044710	GO:0019439
PAU010095.1	GO:0003824	GO:0016787
PAU019678.1	GO:0071944	GO:0030312	GO:0005623	GO:0044464	GO:0005618	GO:0016491	GO:0046872	GO:0043167	GO:0043169	GO:0003824	GO:0016682	GO:0016679	GO:0046914	GO:0005488	GO:0008152	GO:0050896	GO:0009628
PAU026051.2	GO:0005488	GO:0008135	GO:0003723	GO:1901363	GO:0097159	GO:0003676	GO:0008152	GO:0009987	GO:0019538	GO:0006412	GO:0044267	GO:0044237	GO:1901576	GO:0034645	GO:0009059	GO:0044249	GO:0009058	GO:0044238	GO:0071704	GO:0010467	GO:0044260	GO:0043170
PAU000235.1	GO:0003824	GO:0016740	GO:0032559	GO:0030554	GO:0032553	GO:0032555	GO:0017076	GO:0097367	GO:0005488	GO:0016772	GO:0000166	GO:1901265	GO:0016301	GO:0036094	GO:1901363	GO:0097159	GO:0008152	GO:0006796	GO:0006793	GO:0009987	GO:0044237
PAU020173.1	GO:0048037	GO:0005488	GO:0008152
PAU013247.1	GO:0009536	GO:0044444	GO:0005737	GO:0043227	GO:0043231	GO:0043226	GO:0043229	GO:0005622	GO:0044424	GO:0016020	GO:0031224	GO:0005623	GO:0044464	GO:0044425	GO:0051234	GO:0051179
PAU018567.1	GO:0044444	GO:0005737	GO:0043227	GO:0043226	GO:0044422	GO:0005622	GO:0044424	GO:0016020	GO:0005623	GO:0044464	GO:0031090	GO:0012505	GO:0003824	GO:0032561	GO:0019001	GO:0032553	GO:0032555	GO:0017076	GO:0097367	GO:0005488	GO:0000166	GO:1901265	GO:0036094	GO:1901363	GO:0097159	GO:0046903	GO:0006810	GO:0044765	GO:0051234	GO:0051179	GO:1902578	GO:0044699	GO:0044763	GO:0007154	GO:0007165	GO:0044700	GO:0051716	GO:0065007	GO:0035556	GO:0023052	GO:0050794	GO:0050896	GO:0050789	GO:0009987
PAU003304.1	GO:0003824	GO:0032559	GO:0030554	GO:0032553	GO:0032555	GO:0017076	GO:0097367	GO:0005488	GO:0000166	GO:1901265	GO:0036094	GO:0016874	GO:1901363	GO:0097159	GO:0008152	GO:0009987	GO:0019538	GO:0006464	GO:0036211	GO:0044267	GO:0044237	GO:0043412	GO:0044238	GO:0071704	GO:0044260	GO:0043170
PAU009833.1	GO:0016491	GO:0046872	GO:0043167	GO:0043169	GO:0016712	GO:0003824	GO:0005506	GO:0046914	GO:0016705	GO:0004497	GO:0005488	GO:0008152
PAU029254.1	GO:0046872	GO:0043167	GO:0043169	GO:0003824	GO:0005488	GO:0008152
PAU030607.1	GO:0043226	GO:0043229	GO:0005622	GO:0044424	GO:0005623	GO:0044464	GO:0005856	GO:0043228	GO:0043232	GO:0015630	GO:0003824	GO:0003774	GO:0016787	GO:0032559	GO:0030554	GO:0032553	GO:0032555	GO:0017076	GO:0097367	GO:0005488	GO:0016462	GO:0016818	GO:0017111	GO:0016817	GO:0000166	GO:1901265	GO:0036094	GO:1901363	GO:0097159	GO:0044699	GO:0044763	GO:0007017	GO:0009987
PAU030674.1	GO:0043226	GO:0043229	GO:0005622	GO:0044424	GO:0005623	GO:0044464	GO:0005856	GO:0043228	GO:0043232	GO:0015630	GO:0003824	GO:0003774	GO:0016787	GO:0032559	GO:0030554	GO:0032553	GO:0032555	GO:0017076	GO:0097367	GO:0005488	GO:0016462	GO:0016818	GO:0017111	GO:0016817	GO:0000166	GO:1901265	GO:0036094	GO:1901363	GO:0097159	GO:0044699	GO:0044763	GO:0007017	GO:0009987
PAU023660.1	GO:0044434	GO:0009507	GO:0009534	GO:0031976	GO:0031984	GO:0009579	GO:0009536	GO:0044444	GO:0005737	GO:0044435	GO:0043227	GO:0043231	GO:0043226	GO:0044422	GO:0043229	GO:0044446	GO:0005622	GO:0044424	GO:0005623	GO:0044464	GO:0009532	GO:0016491	GO:0003824	GO:0070011	GO:0008233	GO:0004175	GO:0016787	GO:0006091	GO:0019684	GO:0015979	GO:0009765	GO:0008152	GO:0009987	GO:0019538	GO:0044237	GO:0044238	GO:0071704	GO:0043170
PAU005425.1	GO:0003824
PAU013140.1	GO:0005622	GO:0044424	GO:0005623	GO:0044464	GO:0003824	GO:0016853	GO:0044699	GO:0044763	GO:0044710	GO:0044281	GO:0044262	GO:0006629	GO:0044255	GO:0006066	GO:0006644	GO:0008152	GO:0006796	GO:0006793	GO:0005975	GO:1901615	GO:0044723	GO:0019637	GO:0009987	GO:0044237	GO:0044238	GO:0071704
PAU026241.1	GO:0003824	GO:0016740
PAU006792.1	GO:0044444	GO:0005737	GO:0043227	GO:0043231	GO:0042579	GO:0043226	GO:0043229	GO:0005622	GO:0044424	GO:0005623	GO:0044464	GO:0003824	GO:0016740	GO:0016772
PAU022966.1	GO:0016491	GO:0003824	GO:0051213	GO:0016705	GO:0044699	GO:0044710	GO:0008152	GO:0044711	GO:1901576	GO:0009058	GO:0071704
PAU003825.1	GO:0050896
PAU029895.1	GO:0003824	GO:0016740	GO:0032559	GO:0030554	GO:0032553	GO:0032555	GO:0017076	GO:0097367	GO:0005488	GO:0016772	GO:0000166	GO:1901265	GO:0016301	GO:0036094	GO:0004672	GO:0016773	GO:1901363	GO:0097159	GO:0008152	GO:0009987	GO:0019538	GO:0006464	GO:0036211	GO:0044267	GO:0044237	GO:0043412	GO:0044238	GO:0071704	GO:0044260	GO:0043170
PAU019726.1	GO:0005623	GO:0044464	GO:0003824
PAU017021.1	GO:0009536	GO:0044444	GO:0005737	GO:0044435	GO:0043227	GO:0009526	GO:0043231	GO:0043226	GO:0044422	GO:0043229	GO:0044446	GO:0005622	GO:0044424	GO:0005623	GO:0044464	GO:0031967	GO:0031975
PAU013659.1	GO:0003824	GO:0016740	GO:0016772	GO:0016301
PAU012353.1	GO:0003824
PAU019348.1	GO:0016491	GO:0003824	GO:0016616	GO:0016614	GO:0008152
PAU026224.1	GO:0043227	GO:0043231	GO:0043226	GO:0043229	GO:0005622	GO:0044424	GO:0005623	GO:0044464	GO:0005488	GO:0044699	GO:0044763	GO:0007154	GO:0007165	GO:0044700	GO:0051716	GO:0009416	GO:0009639	GO:0065007	GO:0023052	GO:0050794	GO:0050896	GO:0050789	GO:0009314	GO:0009987	GO:0009628
PAU027287.1	GO:0043227	GO:0043231	GO:0043226	GO:0043229	GO:0005622	GO:0044424	GO:0005623	GO:0044464
PAU013498.1	GO:0044434	GO:0009507	GO:0009534	GO:0031976	GO:0031984	GO:0009579	GO:0009536	GO:0044444	GO:0005737	GO:0044435	GO:0009941	GO:0044436	GO:0043227	GO:0009526	GO:0043231	GO:0043226	GO:0044422	GO:0043229	GO:0044446	GO:0005622	GO:0044424	GO:0016020	GO:0031224	GO:0005623	GO:0044464	GO:0044425	GO:0031967	GO:0031975	GO:0043167	GO:0043169	GO:0003824	GO:0070011	GO:0008233	GO:0004175	GO:0016787	GO:0032559	GO:0030554	GO:0032553	GO:0032555	GO:0017076	GO:0097367	GO:0005488	GO:0016462	GO:0016818	GO:0017111	GO:0016817	GO:0042623	GO:0016887	GO:0000166
PAU010950.1	GO:0003824	GO:0016740	GO:0032559	GO:0030554	GO:0032553	GO:0032555	GO:0017076	GO:0097367	GO:0005488	GO:0016772	GO:0000166	GO:1901265	GO:0016301	GO:0036094	GO:0004672	GO:0016773	GO:1901363	GO:0097159	GO:0008152	GO:0009987	GO:0019538	GO:0006464	GO:0036211	GO:0044267	GO:0044237	GO:0043412	GO:0044238	GO:0071704	GO:0044260	GO:0043170
PAU012622.3	GO:0005623	GO:0044464	GO:0005215	GO:0015291	GO:0022804	GO:0022857	GO:0006810	GO:0051234	GO:0051179	GO:0003006	GO:0022414	GO:0032502
PAU002903.2	GO:0016020	GO:0005215	GO:0006810	GO:0051234	GO:0051179	GO:0042221	GO:0050896
PAU000007.1	GO:0009536	GO:0044444	GO:0005737	GO:0043227	GO:0043231	GO:0043226	GO:0043229	GO:0005622	GO:0044424	GO:0071944	GO:0030312	GO:0005623	GO:0044464	GO:0005576	GO:0005618	GO:0004553	GO:0016798	GO:0003824	GO:0016787	GO:0008152
PAU024797.1	GO:0009536	GO:0044444	GO:0005737	GO:0043227	GO:0043231	GO:0043226	GO:0043229	GO:0005622	GO:0044424	GO:0016020	GO:0031224	GO:0005623	GO:0044464	GO:0044425	GO:0016160	GO:0016491	GO:0016628	GO:0004553	GO:0016627	GO:0005515	GO:0005102	GO:0016798	GO:0003824	GO:0004702	GO:0005057	GO:0004674	GO:0060089	GO:0016787	GO:0016740	GO:0032559	GO:0004871	GO:0030554	GO:0032553	GO:0032555	GO:0017076	GO:0097367	GO:0005488	GO:0016772	GO:0000166	GO:1901265	GO:0016301	GO:0036094	GO:0004672	GO:0016773	GO:1901363	GO:0097159	GO:0044699	GO:0005982	GO:0048507
PAU020863.1	GO:0044444	GO:0005737	GO:0043226	GO:0043229	GO:0005622	GO:0044424	GO:0005623	GO:0044464	GO:0031410	GO:0031982	GO:0003824	GO:0070011	GO:0008233	GO:0008238	GO:0016787	GO:0008152	GO:0019538	GO:0044238	GO:0071704	GO:0043170
PAU012127.2	GO:0003824	GO:0004674	GO:0060089	GO:0016740	GO:0032559	GO:0030554	GO:0032553	GO:0032555	GO:0017076	GO:0097367	GO:0005488	GO:0016772	GO:0000166	GO:1901265	GO:0016301	GO:0036094	GO:0004672	GO:0016773	GO:1901363	GO:0097159	GO:0044699	GO:0044763	GO:0007154	GO:0007165	GO:0044700	GO:0051716	GO:0008152	GO:0065007	GO:0023052	GO:0050794	GO:0050896	GO:0050789	GO:0009987	GO:0019538	GO:0006464	GO:0036211	GO:0044267	GO:0006351	GO:0032774	GO:0097659	GO:0034654	GO:0044237	GO:0043412	GO:0044271	GO:0019438	GO:0006807	GO:0018130	GO:1901362	GO:0006725
PAU015672.1	GO:0043227	GO:0043231	GO:0043226	GO:0043229	GO:0005622	GO:0044424	GO:0016020	GO:0071944	GO:0030312	GO:0005623	GO:0044464	GO:0016491	GO:0016628	GO:0016627	GO:0003824	GO:0032559	GO:0030554	GO:0032553	GO:0032555	GO:0017076	GO:0097367	GO:0005488	GO:0000166	GO:1901265	GO:0036094	GO:1901363	GO:0097159	GO:0010035	GO:0042221	GO:0010038	GO:0008152	GO:0050896	GO:0006950
PAU017461.1	GO:0044434	GO:0009507	GO:0009534	GO:0031976	GO:0031984	GO:0009579	GO:0009536	GO:0044444	GO:0005737	GO:0044435	GO:0044436	GO:0043227	GO:0034357	GO:0043231	GO:0043226	GO:0044422	GO:0043229	GO:0044446	GO:0005622	GO:0044424	GO:0009521	GO:0016020	GO:0005623	GO:0044464	GO:0044425	GO:0043234	GO:0032991	GO:0046872	GO:0043167	GO:0043169	GO:0005488	GO:0006091	GO:0044699	GO:0044763	GO:0055114	GO:0044710	GO:0022900	GO:0008152	GO:0009987	GO:0044237
PAU020606.1	GO:0016020	GO:0005215	GO:0006810	GO:0051234	GO:0051179
PAU018830.1	GO:0044434	GO:0009507	GO:0009534	GO:0031976	GO:0031984	GO:0009579	GO:0009536	GO:0044444	GO:0005737	GO:0044435	GO:0044436	GO:0043227	GO:0034357	GO:0043231	GO:0043226	GO:0044422	GO:0043229	GO:0044446	GO:0005622	GO:0044424	GO:0009521	GO:0016020	GO:0031224	GO:0005623	GO:0044464	GO:0044425	GO:0043234	GO:0032991	GO:0046906	GO:0005488	GO:1901363	GO:0097159	GO:0006091	GO:0008152	GO:0009987	GO:0019538	GO:0006464	GO:0036211	GO:0044267	GO:0044237	GO:0043412	GO:0044238	GO:0071704	GO:0044260	GO:0043170
PAU010919.1	GO:0009536	GO:0044444	GO:0005737	GO:0044435	GO:0043227	GO:0009526	GO:0043231	GO:0043226	GO:0044422	GO:0043229	GO:0044446	GO:0005622	GO:0044424	GO:0016020	GO:0005623	GO:0044464	GO:0031967	GO:0031975	GO:0016491	GO:0003824	GO:0005215	GO:0022857	GO:0022892	GO:0022891	GO:0006810	GO:0051234	GO:0051179
PAU005857.1	GO:0043227	GO:0043231	GO:0043226	GO:0043229	GO:0005622	GO:0044424	GO:0005623	GO:0044464
PAU031029.1	GO:0016020	GO:0003824	GO:0004702	GO:0005057	GO:0004674	GO:0060089	GO:0016740	GO:0032559	GO:0004871	GO:0030554	GO:0032553	GO:0032555	GO:0017076	GO:0097367	GO:0005488	GO:0016772	GO:0000166	GO:1901265	GO:0016301	GO:0036094	GO:0004672	GO:0016773	GO:1901363	GO:0097159	GO:0008152	GO:0009987	GO:0019538	GO:0006464	GO:0036211	GO:0044267	GO:0044237	GO:0043412	GO:0044238	GO:0071704	GO:0044260	GO:0043170
PAU017486.1	GO:0071944	GO:0030312	GO:0005623	GO:0044464
PAU026789.1	GO:0009536	GO:0044444	GO:0005737	GO:0043227	GO:0043231	GO:0043226	GO:0043229	GO:0005622	GO:0044424	GO:0005623	GO:0044464	GO:0016838	GO:0046872	GO:0043167	GO:0043169	GO:0003824	GO:0016829	GO:0016835	GO:0005488
PAU009290.1	GO:0016020	GO:0044425	GO:0008289	GO:0005488	GO:0001101	GO:0044699	GO:1901700	GO:0003006	GO:0044763	GO:1901701	GO:0042221	GO:0071229	GO:0009755	GO:0032870	GO:0071495	GO:0009725	GO:0022414	GO:0071396	GO:0007154	GO:0009719	GO:0033993	GO:0071310	GO:0007165	GO:0044700	GO:0070887	GO:0010033	GO:0051716	GO:0065007	GO:0023052	GO:0050794	GO:0050896	GO:0032502	GO:0050789	GO:0009987
PAU021331.2	GO:0016020	GO:0031224	GO:0044425	GO:0006810	GO:0051234	GO:0051179
PAU003881.1	GO:0044444	GO:0005737	GO:0005622	GO:0044424	GO:0005623	GO:0044464	GO:0005515	GO:0005488	GO:0044699	GO:0050896	GO:0009791	GO:0032502	GO:0006950	GO:0007275	GO:0044707	GO:0032501	GO:0044767	GO:0009628
PAU002765.1	GO:0043227	GO:0043231	GO:0043226	GO:0043229	GO:0005622	GO:0044424	GO:0005623	GO:0044464
PAU010715.1	GO:0044434	GO:0009507	GO:0009534	GO:0031976	GO:0031984	GO:0009579	GO:0009536	GO:0044444	GO:0005737	GO:0044435	GO:0043227	GO:0043231	GO:0043226	GO:0044422	GO:0043229	GO:0044446	GO:0005622	GO:0044424	GO:0016020	GO:0031224	GO:0005623	GO:0044464	GO:0044425	GO:0051641	GO:0051179	GO:0009657	GO:0034613	GO:0070727	GO:0008104	GO:0033036	GO:0006996	GO:0016043	GO:0023052	GO:0071840	GO:0009987
PAU014830.1	GO:0009536	GO:0044444	GO:0005737	GO:0043227	GO:0043231	GO:0043226	GO:0043229	GO:0005622	GO:0044424	GO:0005623	GO:0044464
PAU023696.1	GO:0016765	GO:0003824	GO:0016740	GO:0044699	GO:0044763	GO:0042221	GO:0009755	GO:0032870	GO:0071495	GO:0009725	GO:0007154	GO:0009719	GO:0071310	GO:0007165	GO:0044700	GO:0070887	GO:0010033	GO:0051716	GO:0065007	GO:0023052	GO:0050794	GO:0050896	GO:0050789	GO:0009987
PAU012896.1	GO:0016491	GO:0003824	GO:0008152
PAU028078.1	GO:0005622	GO:0044424	GO:0005623	GO:0044464	GO:0016765	GO:0003824	GO:0016740	GO:0044699	GO:0044763	GO:0019748	GO:0044710	GO:0008152	GO:0009987	GO:0044237
PAU007722.1	GO:0044434	GO:0009507	GO:0009534	GO:0031976	GO:0031984	GO:0009579	GO:0009536	GO:0044444	GO:0005737	GO:0044435	GO:0043227	GO:0043231	GO:0043226	GO:0044422	GO:0043229	GO:0044446	GO:0005622	GO:0044424	GO:0016020	GO:0005623	GO:0044464	GO:0046872	GO:0043167	GO:0043169	GO:0003824	GO:0046914	GO:0005488	GO:0008152
PAU006267.1	GO:0005488	GO:0044699	GO:0044710	GO:0006629	GO:0008152	GO:0044238	GO:0071704
PAU029045.1	GO:0005515	GO:0005488	GO:0008152	GO:0009987	GO:0019538	GO:0044267	GO:0044237	GO:0044238	GO:0071704	GO:0044260	GO:0043170
PAU009569.1	GO:0016020	GO:0031224	GO:0044425	GO:0046872	GO:0043167	GO:0043169	GO:0003824	GO:0046914	GO:0005488	GO:0044699	GO:0003006	GO:0044763	GO:0044710	GO:0022414	GO:0006633	GO:0044281	GO:0006629	GO:0072330	GO:0008610	GO:0006082	GO:0043436	GO:0044255	GO:0008152	GO:0019752	GO:0044283	GO:0016053	GO:0046394	GO:0032502	GO:0007275	GO:0044707	GO:0032501	GO:0044767	GO:0009987	GO:0044711	GO:0006631	GO:0044237	GO:0032787	GO:1901576	GO:0044249	GO:0009058	GO:0044238	GO:0071704
PAU011576.1	GO:0016020	GO:0031224	GO:0044425	GO:0016491	GO:0016628	GO:0016627	GO:0003824	GO:0060089	GO:0016740	GO:0032559	GO:0004871	GO:0030554	GO:0032553	GO:0032555	GO:0017076	GO:0097367	GO:0005488	GO:0016772	GO:0000166	GO:1901265	GO:0016301	GO:0036094	GO:0004672	GO:0016773	GO:1901363	GO:0097159	GO:0044699	GO:0048507	GO:0003006	GO:0009888	GO:0022414	GO:0008152	GO:0048731	GO:0009791	GO:0048513	GO:0048608	GO:0061458	GO:0032502	GO:0048856	GO:0007275	GO:0044707	GO:0032501	GO:0044767	GO:0009987	GO:0019538	GO:0006464	GO:0036211	GO:0044267	GO:0044702
PAU001478.1	GO:0043227	GO:0043231	GO:0043226	GO:0043229	GO:0005622	GO:0044424	GO:0005623	GO:0044464	GO:0003824	GO:0070011	GO:0008233	GO:0004175	GO:0016787	GO:0008152	GO:0019538	GO:0044238	GO:0071704	GO:0043170
PAU006794.2	GO:0046872	GO:0043167	GO:0043169	GO:0005488
PAU003345.1	GO:0005622	GO:0044424	GO:0005623	GO:0044464	GO:0030529	GO:0032991	GO:0005488	GO:0003723	GO:0005198	GO:1901363	GO:0097159	GO:0003676	GO:0008152	GO:0071704	GO:0010467	GO:0043170
PAU000375.1	GO:0009536	GO:0044444	GO:0005737	GO:0043227	GO:0043231	GO:0043226	GO:0043229	GO:0005622	GO:0044424	GO:0005623	GO:0044464	GO:0003824	GO:0016779	GO:0016740	GO:0032559	GO:0030554	GO:0032553	GO:0032555	GO:0017076	GO:0097367	GO:0005488	GO:0016772	GO:0000166	GO:1901265	GO:0036094	GO:1901363	GO:0097159	GO:0006091	GO:0044699	GO:0005982	GO:0044763	GO:0055114	GO:0015980	GO:0044710	GO:0044262	GO:0005976	GO:0006073	GO:0008152	GO:0044264	GO:0044042	GO:0005975	GO:0044723	GO:0009987	GO:0044237	GO:0044238	GO:0071704	GO:0044260	GO:0043170
PAU016338.1	GO:0044434	GO:0009507	GO:0009534	GO:0031976	GO:0031984	GO:0009579	GO:0009536	GO:0044444	GO:0005737	GO:0044435	GO:0044436	GO:0043227	GO:0034357	GO:0043231	GO:0043226	GO:0044422	GO:0043229	GO:0044446	GO:0005622	GO:0044424	GO:0009521	GO:0016020	GO:0005623	GO:0044464	GO:0044425	GO:0043234	GO:0032991	GO:0005515	GO:0005488	GO:0006091	GO:0019684	GO:0015979	GO:0044699	GO:0044763	GO:0055114	GO:0044710	GO:0022900	GO:0008152	GO:0009987	GO:0044237
PAU026243.1	GO:0003824	GO:0016740	GO:0016757
PAU029746.3	GO:0044444	GO:0005737	GO:0043227	GO:0043231	GO:0042579	GO:0043226	GO:0043229	GO:0005622	GO:0044424	GO:0005623	GO:0044464	GO:0016491	GO:0016667	GO:0046872	GO:0043167	GO:0043169	GO:0003824	GO:0046914	GO:0005488	GO:0010035	GO:0042221	GO:1901564	GO:0008152	GO:0050896	GO:0051186	GO:0009987	GO:0044237	GO:0006807	GO:0006725	GO:1901360	GO:0046483	GO:0071704
PAU027439.1	GO:0043167	GO:0016798	GO:0003824	GO:0016787	GO:0005488	GO:0008152	GO:0044238
PAU010346.1	GO:0005488
PAU000277.1	GO:0005622	GO:0044424	GO:0005623	GO:0044464	GO:0005515	GO:0004857	GO:0003824	GO:0016740	GO:0030234	GO:0005488	GO:0016741	GO:0050790	GO:0044699	GO:0065009	GO:0044763	GO:0044710	GO:0044281	GO:0006730	GO:0008152	GO:0065007	GO:0050794	GO:0050789	GO:0009987	GO:0019222	GO:0031323	GO:0060255	GO:0044237
PAU009013.1	GO:0048037	GO:0005488	GO:0008152
PAU004689.1	GO:0009536	GO:0044444	GO:0005737	GO:0044435	GO:0043227	GO:0043231	GO:0043226	GO:0044422	GO:0043229	GO:0044446	GO:0005622	GO:0044424	GO:0005623	GO:0044464	GO:0009532	GO:0003824	GO:0005488	GO:0000166	GO:1901265	GO:0036094	GO:0016874	GO:1901363	GO:0097159	GO:0044699	GO:0003006	GO:0044763	GO:0044710	GO:0022414	GO:0044281	GO:0006520	GO:0006082	GO:0043436	GO:1901564	GO:0008152	GO:0019752	GO:0032502	GO:0009987	GO:0019538	GO:0006412	GO:0044267	GO:0044237	GO:0006807	GO:0006725	GO:1901360	GO:0016070	GO:0046483	GO:1901576	GO:0034645	GO:0034641
PAU020127.1	GO:0043167	GO:0031406	GO:0043177	GO:0043168	GO:0005488	GO:0036094
PAU030255.1	GO:0016020	GO:0016491	GO:0003824	GO:0005488
PAU017451.7	GO:0003824	GO:0070011	GO:0008233	GO:0016810	GO:0016787
PAU006316.1	GO:0005576	GO:0003824	GO:0070011	GO:0008233	GO:0004175	GO:0016787	GO:0008152	GO:0019538	GO:0044238	GO:0071704	GO:0043170
PAU016867.1	GO:0005623	GO:0044464	GO:0003824	GO:0016787	GO:0042578	GO:0016791	GO:0016788	GO:0044699	GO:1901700	GO:0044763	GO:0000302	GO:0042221	GO:0019725	GO:0006979	GO:0065008	GO:0042592	GO:0008152	GO:0065007	GO:0006796	GO:0006793	GO:0050896	GO:0006950	GO:0009987	GO:0044237
PAU030404.1	GO:0044444	GO:0005737	GO:0043227	GO:0043231	GO:0043226	GO:0043229	GO:0005622	GO:0044424	GO:0005623	GO:0044464	GO:0031410	GO:0031982	GO:0032561	GO:0019001	GO:0032553	GO:0032555	GO:0017076	GO:0097367	GO:0005488	GO:0000166	GO:1901265	GO:0036094	GO:1901363	GO:0097159	GO:0006810	GO:0044765	GO:0051641	GO:0051234	GO:0051179	GO:1902578	GO:0051649	GO:0044699	GO:0016192	GO:0044763	GO:1902582	GO:0046907	GO:0008104	GO:0071702	GO:0007154	GO:0015031	GO:0045184	GO:0007165	GO:0044700	GO:0051716	GO:0033036	GO:0065007	GO:0035556	GO:0023052	GO:0050794
PAU017342.2	GO:0003824	GO:0005215	GO:0022804	GO:0022857	GO:0015399	GO:0015405	GO:0016787	GO:0042626	GO:0043492	GO:0016820	GO:0005488	GO:0016462	GO:0016818	GO:0017111	GO:0016817	GO:0042623	GO:0016887	GO:0000166	GO:1901265	GO:0036094	GO:1901363	GO:0097159	GO:0006810	GO:0051234	GO:0051179	GO:0009987
PAU028019.1	GO:0043227	GO:0043231	GO:0043226	GO:0043229	GO:0005622	GO:0044424	GO:0005623	GO:0044464	GO:0042126	GO:2001057	GO:0044699	GO:0044763	GO:0010035	GO:0042221	GO:0044710	GO:0044281	GO:0006082	GO:0043436	GO:0008152	GO:0050896	GO:0006950	GO:0009987	GO:0044237	GO:0006807	GO:0071704
PAU028267.1	GO:0016020	GO:0004553	GO:0016798	GO:0003824	GO:0016787	GO:0044699	GO:0044763	GO:0005984	GO:0044710	GO:0009311	GO:0044262	GO:0008152	GO:0005975	GO:0044723	GO:0009987	GO:0044237	GO:0044238	GO:0071704
PAU020446.1	GO:0044444	GO:0005737	GO:0043226	GO:0043229	GO:0005622	GO:0044424	GO:0016020	GO:0005623	GO:0044464	GO:0031410	GO:0031982	GO:0016491	GO:0003824	GO:0016740	GO:0005488	GO:0016772	GO:0000166	GO:1901265	GO:0016301	GO:0036094	GO:0004672	GO:0016773	GO:1901363	GO:0097159	GO:0008152
PAU019151.1	GO:0009536	GO:0044444	GO:0005737	GO:0043227	GO:0043231	GO:0043226	GO:0043229	GO:0000229	GO:0005622	GO:0044424	GO:0005623	GO:0044464	GO:0043228	GO:0043232	GO:0005694
PAU016703.1	GO:0003824	GO:0016747	GO:0016740	GO:0016746
PAU008344.1	GO:0005623	GO:0044464
PAU029113.1	GO:0044444	GO:0005737	GO:0044438	GO:0044439	GO:0043227	GO:0043231	GO:0005777	GO:0042579	GO:0043226	GO:0044422	GO:0043229	GO:0044446	GO:0005622	GO:0044424	GO:0005623	GO:0044464	GO:0030529	GO:0032991	GO:0046872	GO:0043167	GO:0043169	GO:0046914	GO:0005488	GO:0005198	GO:1901363	GO:0097159	GO:0003676	GO:0006996	GO:0016043	GO:0008152	GO:0071840	GO:0009987	GO:0071704	GO:0010467	GO:0043170
PAU021528.1	GO:0043227	GO:0043231	GO:0043226	GO:0043229	GO:0005622	GO:0044424	GO:0005623	GO:0044464
PAU010881.1	GO:0000988	GO:0000989	GO:0005488	GO:1901363	GO:0097159	GO:0003676	GO:0008152	GO:0009987	GO:0006351	GO:0032774	GO:0097659	GO:0034654	GO:0044237	GO:0044271	GO:0019438	GO:0006807	GO:0018130	GO:1901362	GO:0006725	GO:1901360	GO:0016070	GO:0046483	GO:1901576	GO:0034645	GO:0034641	GO:0009059	GO:0044249	GO:0009058	GO:0044238	GO:0071704	GO:0010467	GO:0090304	GO:0006139	GO:0044260	GO:0043170
PAU020696.1	GO:0016491	GO:0046872	GO:0043167	GO:0043169	GO:0003824	GO:0005506	GO:0046914	GO:0016709	GO:0016705	GO:0004497	GO:0005488	GO:0008152
PAU004550.1	GO:0044444	GO:0005737	GO:0043226	GO:0043229	GO:0005622	GO:0044424	GO:0005623	GO:0044464	GO:0031410	GO:0031982	GO:0003824	GO:0016787	GO:0008152
PAU019980.1	GO:0016160	GO:0046872	GO:0043167	GO:0043169	GO:0004553	GO:0016798	GO:0003824	GO:0016787	GO:0005488	GO:0008152	GO:0044238
PAU025115.1	GO:0003824	GO:0016787
PAU017942.1	GO:0005576	GO:0016491	GO:0046872	GO:0043167	GO:0043169	GO:0003824	GO:0016682	GO:0016679	GO:0046914	GO:0005488	GO:0044699	GO:0044763	GO:0019748	GO:0044710	GO:0009698	GO:0008152	GO:0009987	GO:0044237	GO:0006725	GO:1901360	GO:0071704
PAU026240.1	GO:0003824	GO:0016740	GO:0016757
PAU030787.1	GO:0005623	GO:0044464	GO:0016491	GO:0046872	GO:0043167	GO:0043169	GO:0003824	GO:0005488
PAU021846.1	GO:0044444	GO:0005737	GO:0043226	GO:0043229	GO:0005622	GO:0044424	GO:0005623	GO:0044464	GO:0031410	GO:0031982	GO:0003824	GO:0016787
PAU007194.1	GO:0044444	GO:0005737	GO:0043227	GO:0043231	GO:0043226	GO:0043229	GO:0005622	GO:0044424	GO:0005623	GO:0044464	GO:0031410	GO:0031982	GO:0003824	GO:0008152
PAU004491.1	GO:0009536	GO:0044444	GO:0005737	GO:0043227	GO:0043231	GO:0043226	GO:0043229	GO:0005622	GO:0044424	GO:0005623	GO:0044464	GO:0016491	GO:0016628	GO:0016627	GO:0003824	GO:0044699	GO:0044763	GO:1901605	GO:0009072	GO:0044710	GO:0044281	GO:0006520	GO:0006082	GO:0043436	GO:1901564	GO:0008152	GO:0019752	GO:0009987	GO:0044237	GO:0006807	GO:0006725	GO:1901360	GO:0044238	GO:0071704
PAU024341.1	GO:0043227	GO:0043231	GO:0043226	GO:0043229	GO:0005622	GO:0044424	GO:0005623	GO:0044464
PAU015851.1	GO:0016491	GO:0003824	GO:1901564	GO:0008152	GO:0006732	GO:0051186	GO:0009987	GO:0044237	GO:0006807	GO:0006725	GO:1901360	GO:0046483	GO:0034641	GO:0071704
PAU023695.1	GO:0016765	GO:0003824	GO:0016740	GO:0044699	GO:0044763	GO:0042221	GO:0009755	GO:0032870	GO:0071495	GO:0009725	GO:0007154	GO:0009719	GO:0071310	GO:0007165	GO:0044700	GO:0070887	GO:0010033	GO:0051716	GO:0065007	GO:0023052	GO:0050794	GO:0050896	GO:0050789	GO:0009987
PAU017898.1	GO:0005515	GO:0005102	GO:0003824	GO:0016740	GO:0005488	GO:0008152	GO:0009987	GO:0019538	GO:0006464	GO:0036211	GO:0070647	GO:0044267	GO:0044237	GO:0043412	GO:0044238	GO:0071704	GO:0044260	GO:0043170
PAU002209.1	GO:0005488
PAU002768.1	GO:0043227	GO:0043226	GO:0044422	GO:0016020	GO:0031090
PAU011773.1	GO:0046872	GO:0043167	GO:0043169	GO:0005215	GO:0005506	GO:0046914	GO:0022892	GO:0005488	GO:0006810	GO:0044765	GO:0051234	GO:0051179	GO:1902578	GO:0044699	GO:0042221	GO:0009725	GO:0009719	GO:0010033	GO:0050896
PAU009289.2	GO:0016491	GO:0016628	GO:0016627	GO:0003824	GO:0008152
PAU017892.1	GO:0005515	GO:0005488
PAU005747.1	GO:0043227	GO:0043231	GO:0043226	GO:0043229	GO:0005622	GO:0044424	GO:0005623	GO:0044464	GO:0003006	GO:0022414	GO:0032502	GO:0048856
PAU007263.1	GO:0016491	GO:0046872	GO:0043167	GO:0016628	GO:0043169	GO:0016627	GO:0003824	GO:0046914	GO:0005488	GO:0008152
PAU000728.1	GO:0003824	GO:0016740	GO:0016757	GO:0008194	GO:0016758
PAU025565.2	GO:0016020	GO:0016491	GO:0003824	GO:0004674	GO:0060089	GO:0016740	GO:0032559	GO:0004871	GO:0030554	GO:0032553	GO:0032555	GO:0017076	GO:0097367	GO:0005488	GO:0016772	GO:0000166	GO:1901265	GO:0016301	GO:0036094	GO:0004672	GO:0016773	GO:1901363	GO:0097159	GO:0008152	GO:0009987	GO:0019538	GO:0006464	GO:0036211	GO:0044267	GO:0044237	GO:0043412	GO:0044238	GO:0071704	GO:0044260	GO:0043170
PAU025488.1	GO:0005622	GO:0044424	GO:0005623	GO:0044464	GO:0003824	GO:0016787	GO:0044699	GO:0044763	GO:0044710	GO:0044281	GO:0006520	GO:0044712	GO:0006082	GO:0043436	GO:1901564	GO:0008152	GO:0019752	GO:1901575	GO:0009056	GO:0044248	GO:0009987	GO:0044237	GO:0006807	GO:0044238	GO:0071704
PAU019045.1	GO:0005622	GO:0044424	GO:0005623	GO:0044464	GO:0030529	GO:0032991	GO:0003824	GO:0016787	GO:0005488	GO:0044699	GO:0044763	GO:0065007	GO:0050789	GO:0009987	GO:0019222	GO:0060255
PAU002541.1	GO:0044434	GO:0009507	GO:0009534	GO:0031976	GO:0031984	GO:0009579	GO:0009536	GO:0044444	GO:0005737	GO:0044435	GO:0043227	GO:0043231	GO:0043226	GO:0044422	GO:0043229	GO:0044446	GO:0005622	GO:0044424	GO:0005623	GO:0044464	GO:0030529	GO:0032991	GO:0005488	GO:0003723	GO:0005198	GO:1901363	GO:0097159	GO:0003676	GO:0008152	GO:0071704	GO:0010467	GO:0043170
PAU011403.1	GO:0044434	GO:0009507	GO:0009536	GO:0044444	GO:0005737	GO:0044435	GO:0043227	GO:0009526	GO:0043231	GO:0042579	GO:0043226	GO:0044422	GO:0043229	GO:0044446	GO:0005622	GO:0044424	GO:0009570	GO:0005623	GO:0044464	GO:0005576	GO:0031967	GO:0031975	GO:0009532	GO:0030529	GO:0032991	GO:0048037	GO:0005488	GO:0009657	GO:0048511	GO:0044085	GO:0006952	GO:0006996	GO:0016043	GO:0008152	GO:0022613	GO:0071840	GO:0050896	GO:0006950	GO:0009987
PAU011717.1	GO:0016020	GO:0031224	GO:0044425
PAU001939.1	GO:0016160	GO:0046872	GO:0043167	GO:0043169	GO:0004553	GO:0016798	GO:0003824	GO:0016787	GO:0005488	GO:0008152	GO:0044238
PAU008357.1	GO:0046872	GO:0043167	GO:0043169	GO:0005488
PAU023245.1	GO:0016491	GO:0046872	GO:0043167	GO:0043169	GO:0048037	GO:0003824	GO:0050662	GO:0005506	GO:0046914	GO:0005488	GO:0042126	GO:2001057	GO:0044699	GO:0044763	GO:0044710	GO:0044281	GO:0006082	GO:0043436	GO:0008152	GO:0009987	GO:0044237	GO:0006807	GO:0071704
PAU011129.1	GO:0044699	GO:0009064	GO:0044763	GO:1901605	GO:0044710	GO:0044281	GO:0006520	GO:0006082	GO:0043436	GO:1901564	GO:0008152	GO:0019752	GO:0009987	GO:0044237	GO:0006807	GO:0044238	GO:0071704
PAU009819.1	GO:0005623	GO:0044464	GO:0006810	GO:0044765	GO:0051234	GO:0051179	GO:1902578	GO:0015833	GO:0042886	GO:0044699	GO:0071702	GO:0071705
PAU017064.1	GO:0016020	GO:0003824	GO:0016740	GO:0016757	GO:0008194	GO:0016758	GO:0044699	GO:0044763	GO:0005984	GO:0044710	GO:0009311	GO:0044262	GO:0008152	GO:0005975	GO:0044723	GO:0009987	GO:0044237	GO:0044238	GO:0071704
PAU023262.1	GO:0016020
PAU026957.1	GO:0005623	GO:0044464	GO:0043167	GO:0004553	GO:0016798	GO:0003824	GO:0016787	GO:0005488	GO:0001101	GO:0009414	GO:1901700	GO:0009415	GO:0010035	GO:0042221	GO:0009416	GO:0008152	GO:0006970	GO:0050896	GO:0006950	GO:0009314	GO:0009628	GO:0044238
PAU006454.1	GO:0043227	GO:0043231	GO:0043226	GO:0044422	GO:0043229	GO:0005622	GO:0044424	GO:0016020	GO:0005623	GO:0044464	GO:0031090	GO:0006810	GO:0044765	GO:0051234	GO:0051179	GO:1902578	GO:0044699	GO:0009605	GO:0042221	GO:0060918	GO:0009725	GO:0009914	GO:0010817	GO:0009719	GO:0065008	GO:0010033	GO:0065007	GO:0050896
PAU018371.1	GO:0009536	GO:0044444	GO:0005737	GO:0044435	GO:0043227	GO:0043231	GO:0043226	GO:0044422	GO:0043229	GO:0044446	GO:0005622	GO:0044424	GO:0005623	GO:0044464	GO:0009532	GO:0005840	GO:0044391	GO:0043228	GO:0043232	GO:0030529	GO:0032991	GO:0005488	GO:0003723	GO:0005198	GO:1901363	GO:0097159	GO:0003676	GO:0044085	GO:0008152	GO:0022613	GO:0071840	GO:0071704	GO:0010467	GO:0043170
PAU027289.1	GO:0009536	GO:0044444	GO:0005737	GO:0043227	GO:0043231	GO:0043226	GO:0043229	GO:0005622	GO:0044424	GO:0005623	GO:0044464	GO:0016491	GO:0016731	GO:0016730	GO:0016783	GO:0051536	GO:0051540	GO:0003824	GO:0016782	GO:0016740	GO:0005488	GO:0006091	GO:0008152	GO:0009987	GO:0044237
PAU017841.1	GO:0043227	GO:0043231	GO:0043226	GO:0043229	GO:0005622	GO:0044424	GO:0005623	GO:0044464	GO:0044699	GO:0044763	GO:0009605	GO:0009267	GO:0042594	GO:0031669	GO:0031668	GO:0071496	GO:0007154	GO:0031667	GO:0009991	GO:0051716	GO:0033554	GO:0050896	GO:0006950	GO:0009987
PAU018103.1	GO:0071944	GO:0030312	GO:0005623	GO:0044464	GO:0043234	GO:0032991	GO:0003824	GO:0016740	GO:0032559	GO:0030554	GO:0032553	GO:0032555	GO:0017076	GO:0097367	GO:0005488	GO:0016772	GO:0000166	GO:1901265	GO:0016301	GO:0036094	GO:0016773	GO:1901363	GO:0097159	GO:0044699	GO:0010035	GO:0042221	GO:0044710	GO:0044712	GO:0016052	GO:0010038	GO:0008152	GO:0006796	GO:0006007	GO:0019320	GO:0046365	GO:0006793	GO:0044724	GO:0006006	GO:0005975	GO:1901575	GO:0050896	GO:0044723	GO:0005996	GO:0009056	GO:0009987	GO:0019318	GO:0044237	GO:0044238	GO:0071704
PAU016872.2	GO:0044444	GO:0005737	GO:0043227	GO:0043231	GO:0043226	GO:0044422	GO:0043229	GO:0044446	GO:0005622	GO:0044424	GO:0016020	GO:0031300	GO:0031224	GO:0098588	GO:0005623	GO:0044464	GO:0044425	GO:0031410	GO:0031982	GO:0005794	GO:0044431	GO:0031090	GO:0012505	GO:0003824	GO:0016740	GO:0016757	GO:0008152	GO:0009987	GO:0019538	GO:0006464	GO:0036211	GO:0044267	GO:0044237	GO:0043412	GO:0044238	GO:0071704	GO:0044260	GO:0043170
PAU012263.1	GO:0043227	GO:0043231	GO:0043226	GO:0043229	GO:0005622	GO:0044424	GO:0005623	GO:0044464	GO:0003824	GO:0016740	GO:0016741	GO:0044699	GO:0044763	GO:0044710	GO:0044281	GO:0006730	GO:0008152	GO:0009987	GO:0044237
PAU004095.1	GO:0016020	GO:0003824	GO:0016740	GO:0005488	GO:0044699	GO:0009913	GO:0030855	GO:0044763	GO:0008544	GO:0043588	GO:0009888	GO:0060429	GO:0009653	GO:0000904	GO:0030154	GO:0000902	GO:0016043	GO:0048869	GO:0032989	GO:0048468	GO:0048731	GO:0071840	GO:0048513	GO:0032502	GO:0048856	GO:0007275	GO:0044707	GO:0032501	GO:0044767	GO:0009987
PAU001148.1	GO:0044444	GO:0005737	GO:0005622	GO:0044424	GO:0016020	GO:0071944	GO:0030312	GO:0005623	GO:0044464	GO:0005515	GO:0032559	GO:0030554	GO:0032553	GO:0032555	GO:0017076	GO:0097367	GO:0005488	GO:0000166	GO:1901265	GO:0036094	GO:1901363	GO:0097159	GO:0010035	GO:0042221	GO:0006952	GO:0008152	GO:0050896	GO:0006950	GO:0009987	GO:0019538	GO:0044267	GO:0044237	GO:0044238	GO:0071704	GO:0044260	GO:0043170
PAU013513.1	GO:0005085	GO:0005088
PAU023595.1	GO:0003824	GO:0016740	GO:0016772	GO:0008152	GO:0006796	GO:0006793	GO:0009987	GO:0044237
PAU017291.1	GO:0005623	GO:0044464	GO:0005215	GO:0015291	GO:0022804	GO:0022857	GO:0006810	GO:0044765	GO:0051234	GO:0051179	GO:1902578	GO:0044699	GO:0042221	GO:0050896
PAU004700.1	GO:0043227	GO:0043231	GO:0043226	GO:0043229	GO:0005622	GO:0044424	GO:0016020	GO:0005623	GO:0044464	GO:0003824	GO:0060089	GO:0016740	GO:0032559	GO:0004871	GO:0030554	GO:0032553	GO:0032555	GO:0017076	GO:0097367	GO:0005488	GO:0016772	GO:0000166	GO:1901265	GO:0016301	GO:0036094	GO:1901363	GO:0097159	GO:0044699	GO:0044763	GO:0042221	GO:0009755	GO:0032870	GO:0071495	GO:0009725	GO:0071396	GO:0007154	GO:0009719	GO:0033993	GO:0071310	GO:0007165	GO:0044700	GO:0070887	GO:0014070	GO:0010033	GO:0051716	GO:0008152	GO:0065007	GO:0023052	GO:0050794
PAU016414.1	GO:0044434	GO:0009507	GO:0009534	GO:0031976	GO:0031984	GO:0009579	GO:0009536	GO:0044444	GO:0005737	GO:0044435	GO:0044436	GO:0043227	GO:0043231	GO:0043226	GO:0044422	GO:0043229	GO:0044446	GO:0005622	GO:0044424	GO:0005623	GO:0044464
PAU005451.1	GO:0044444	GO:0005737	GO:0043226	GO:0043229	GO:0005622	GO:0044424	GO:0005623	GO:0044464	GO:0031410	GO:0031982	GO:0003824	GO:0016787	GO:0016788
PAU014089.1	GO:0003824	GO:0016787
PAU023516.1	GO:0009536	GO:0044444	GO:0005737	GO:0044435	GO:0043227	GO:0043231	GO:0043226	GO:0044422	GO:0043229	GO:0044446	GO:0005622	GO:0044424	GO:0005623	GO:0044464	GO:0009532	GO:0016491	GO:0015037	GO:0015038	GO:0016667	GO:0046872	GO:0043167	GO:0015036	GO:0043169	GO:0048037	GO:0003824	GO:0050662	GO:0046914	GO:0032559	GO:0030554	GO:0032553	GO:0032555	GO:0017076	GO:0097367	GO:0005488	GO:0000166	GO:1901265	GO:0036094	GO:1901363	GO:0097159	GO:0044699	GO:0006790	GO:0044763	GO:0019725	GO:0065008	GO:0042592	GO:0008152	GO:0065007	GO:0009987	GO:0044237
PAU006701.1	GO:0003824	GO:0016740	GO:0016757
PAU022010.1	GO:0043227	GO:0043231	GO:0043226	GO:0043229	GO:0005622	GO:0044424	GO:0016020	GO:0005623	GO:0044464
PAU029661.1	GO:0016020	GO:0050896
PAU006502.1	GO:0043227	GO:0043231	GO:0043226	GO:0044422	GO:0043229	GO:0005622	GO:0044424	GO:0016020	GO:0031224	GO:0005623	GO:0044464	GO:0044425	GO:0031090	GO:0016491	GO:0046872	GO:0043167	GO:0043169	GO:0003824	GO:0005506	GO:0046914	GO:0016709	GO:0016705	GO:0004497	GO:0005488	GO:0044699	GO:0044763	GO:0019748	GO:0044710	GO:0009698	GO:0008152	GO:0009987	GO:0044711	GO:0044237	GO:0019438	GO:1901362	GO:0006725	GO:1901360	GO:1901576	GO:0044249	GO:0009058	GO:0071704
PAU004228.1	GO:0009536	GO:0044444	GO:0005737	GO:0043227	GO:0043231	GO:0043226	GO:0043229	GO:0005622	GO:0044424	GO:0005623	GO:0044464	GO:0016838	GO:0048037	GO:0003824	GO:0016829	GO:0016835	GO:0005488	GO:0044699	GO:0044763	GO:1901605	GO:0044710	GO:0044281	GO:0006520	GO:0006082	GO:0043436	GO:1901564	GO:0008152	GO:0019752	GO:0009987	GO:0044237	GO:0006807	GO:0044238	GO:0071704
PAU029891.1	GO:0009536	GO:0044444	GO:0005737	GO:0044435	GO:0043227	GO:0043231	GO:0043226	GO:0044422	GO:0043229	GO:0044446	GO:0005622	GO:0044424	GO:0005623	GO:0044464	GO:0009532
PAU013579.1	GO:0044444	GO:0005737	GO:0043227	GO:0043231	GO:0043226	GO:0044422	GO:0043229	GO:0005622	GO:0044424	GO:0016020	GO:0005623	GO:0044464	GO:0005773	GO:0031090	GO:0044699	GO:0006576	GO:0044106	GO:0009308	GO:0044763	GO:1901605	GO:0044085	GO:0009072	GO:0042445	GO:0044710	GO:0010817	GO:0044281	GO:0006520	GO:0065008	GO:0009653	GO:0006082	GO:0043436	GO:0000902	GO:1901564	GO:0016043	GO:0048869	GO:0032989	GO:0008152	GO:0019752	GO:0065007	GO:0071840	GO:0032502	GO:0048856	GO:0071554	GO:0044767	GO:0009987	GO:0044237	GO:0006807	GO:0006725	GO:1901360
PAU027676.1	GO:0043227	GO:0044463	GO:0043231	GO:0043226	GO:0043229	GO:0005622	GO:0042995	GO:0044424	GO:0016020	GO:0005623	GO:0044464	GO:0006810	GO:0044765	GO:0051234	GO:0051179	GO:1902578	GO:0044699	GO:0042445	GO:0060918	GO:0009914	GO:0010817	GO:0065008	GO:0008152	GO:0065007
PAU015431.1	GO:0050896
PAU029472.1	GO:0046872	GO:0043167	GO:0043169	GO:0046914	GO:0005488
PAU021529.1	GO:0009536	GO:0044444	GO:0005737	GO:0043227	GO:0043231	GO:0043226	GO:0043229	GO:0005622	GO:0044424	GO:0005623	GO:0044464	GO:0005488	GO:0003006	GO:0022414	GO:0032502
PAU009824.1	GO:0005488	GO:0003677	GO:1901363	GO:0097159	GO:0003676	GO:0008152	GO:0009987	GO:0006351	GO:0032774	GO:0097659	GO:0034654	GO:0044237	GO:0044271	GO:0019438	GO:0006807	GO:0018130	GO:1901362	GO:0006725	GO:1901360	GO:0016070	GO:0046483	GO:1901576	GO:0034645	GO:0034641	GO:0009059	GO:0044249	GO:0009058	GO:0044238	GO:0071704	GO:0010467	GO:0090304	GO:0006139	GO:0044260	GO:0043170
PAU007258.1	GO:0043227	GO:0043231	GO:0043226	GO:0043229	GO:0005622	GO:0044424	GO:0005623	GO:0044464	GO:0005488	GO:0044699	GO:0003006	GO:0044763	GO:0042221	GO:0009725	GO:0044710	GO:0022414	GO:0009719	GO:0009653	GO:0048827	GO:0010033	GO:0000902	GO:0006996	GO:0016043	GO:0048869	GO:0032989	GO:0008152	GO:0043933	GO:0048731	GO:0071840	GO:1902589	GO:0050896	GO:0032502	GO:0048856	GO:0048367	GO:0007275	GO:0044707	GO:0032501	GO:0044767	GO:0009987	GO:0019538	GO:0006464	GO:0036211	GO:0044267	GO:0044237	GO:0043412	GO:0044238	GO:0071704	GO:0044260	GO:0043170
PAU003152.1	GO:0016020	GO:0031224	GO:0044425	GO:0005215	GO:0015291	GO:0022804	GO:0022857	GO:0006810	GO:0044765	GO:0051234	GO:0051179	GO:1902578	GO:0044699	GO:0006820	GO:0015698	GO:0006811
PAU022270.2	GO:0044434	GO:0009507	GO:0009534	GO:0031976	GO:0031984	GO:0009579	GO:0009536	GO:0044444	GO:0005737	GO:0044435	GO:0044436	GO:0043227	GO:0034357	GO:0043231	GO:0043226	GO:0044422	GO:0043229	GO:0044446	GO:0005622	GO:0044424	GO:0016020	GO:0005623	GO:0044464	GO:0009532	GO:0016491	GO:0016731	GO:0016730	GO:0008937	GO:0048037	GO:0003824	GO:0050662	GO:0005488	GO:0000166	GO:1901265	GO:0036094	GO:1901363	GO:0097159	GO:0006091	GO:0051234	GO:0051179	GO:0008152	GO:0009987	GO:0044237
PAU017335.1	GO:0044434	GO:0009507	GO:0009534	GO:0031976	GO:0031984	GO:0009579	GO:0009536	GO:0044444	GO:0005737	GO:0044435	GO:0043227	GO:0043231	GO:0043226	GO:0044422	GO:0043229	GO:0044446	GO:0005622	GO:0044424	GO:0005623	GO:0044464
PAU005877.1	GO:0043227	GO:0043231	GO:0043226	GO:0043229	GO:0005622	GO:0044424	GO:0016020	GO:0031224	GO:0005623	GO:0044464	GO:0044425	GO:0051234	GO:0051179
PAU019044.1	GO:0044444	GO:0005737	GO:0043227	GO:0043231	GO:0043226	GO:0043229	GO:0005622	GO:0044424	GO:0016020	GO:0005623	GO:0044464	GO:0044425	GO:0031410	GO:0031982	GO:0046872	GO:0043167	GO:0043169	GO:0005515	GO:0005488	GO:0008152	GO:0009987	GO:0019538	GO:0044267	GO:0044237	GO:0044238	GO:0071704	GO:0044260	GO:0043170
PAU026144.2	GO:0003824	GO:0070011	GO:0008233	GO:0016787	GO:0008152	GO:0019538	GO:0044238	GO:0071704	GO:0043170
PAU002242.1	GO:0005623	GO:0044464	GO:0005215	GO:0022892	GO:0001101	GO:0006810	GO:0044765	GO:0051234	GO:0051179	GO:1902578	GO:0015833	GO:0042886	GO:0044699	GO:1901700	GO:0042221	GO:0009725	GO:0006952	GO:0071702	GO:0009719	GO:0071705	GO:0010033	GO:0006970	GO:0050896	GO:0006950	GO:0009628
PAU023710.1	GO:0043227	GO:0043231	GO:0043226	GO:0043229	GO:0005622	GO:0044424	GO:0005623	GO:0044464	GO:0032559	GO:0030554	GO:0032553	GO:0032555	GO:0017076	GO:0097367	GO:0005488	GO:0000166	GO:1901265	GO:0036094	GO:1901363	GO:0097159	GO:0044699	GO:0003006	GO:0044763	GO:0006281	GO:0006974	GO:0044710	GO:0022414	GO:0051716	GO:0033554	GO:0008152	GO:0048731	GO:0050896	GO:0009791	GO:0048229	GO:0048608	GO:0061458	GO:0032502	GO:0006950	GO:0048856	GO:0007275	GO:0044707	GO:0032501	GO:0044767	GO:0009987	GO:0044237	GO:0006259	GO:0006807	GO:0006725	GO:1901360
PAU019732.1	GO:0005623	GO:0044464
PAU010673.1	GO:0043227	GO:0043231	GO:0043226	GO:0043229	GO:0005622	GO:0044424	GO:0005623	GO:0044464	GO:0046872	GO:0043167	GO:0043169	GO:0046914	GO:0005488
PAU030570.1	GO:0003824	GO:0004674	GO:0016740	GO:0032559	GO:0030554	GO:0032553	GO:0032555	GO:0017076	GO:0097367	GO:0005488	GO:0016772	GO:0000166	GO:1901265	GO:0016301	GO:0036094	GO:0004672	GO:0016773	GO:1901363	GO:0097159	GO:0008152	GO:0009987	GO:0019538	GO:0006464	GO:0036211	GO:0044267	GO:0044237	GO:0043412	GO:0044238	GO:0071704	GO:0044260	GO:0043170
PAU016322.1	GO:0016491	GO:0003824	GO:0016701
PAU006658.1	GO:0044444	GO:0005737	GO:0043227	GO:0043231	GO:0042579	GO:0043226	GO:0043229	GO:0005622	GO:0044424	GO:0005623	GO:0044464	GO:0003824	GO:0016787	GO:0016788
PAU020713.1	GO:0043227	GO:0043231	GO:0043226	GO:0043229	GO:0005622	GO:0044424	GO:0005623	GO:0044464	GO:0003824	GO:0016829	GO:0016830	GO:0044699	GO:0044763	GO:0009605	GO:0009267	GO:0042594	GO:0031669	GO:0031668	GO:0071496	GO:0006281	GO:0006974	GO:0044710	GO:0007154	GO:0031667	GO:0009991	GO:0051716	GO:0009416	GO:0033554	GO:0008152	GO:0050896	GO:0006950	GO:0009314	GO:0009987	GO:0009628	GO:0006351	GO:0032774	GO:0097659	GO:0034654	GO:0044237	GO:0006259	GO:0044271	GO:0019438	GO:0006807	GO:0018130	GO:1901362	GO:0006725	GO:1901360	GO:0016070	GO:0046483
PAU027288.1	GO:0044444	GO:0005737	GO:0043226	GO:0043229	GO:0005622	GO:0044424	GO:0005623	GO:0044464	GO:0031410	GO:0031982	GO:0005215	GO:0022857	GO:0022892	GO:0022891	GO:0015075	GO:0008324	GO:0006810	GO:0044765	GO:0051234	GO:0051179	GO:1902578	GO:0044699	GO:0006811	GO:0006812
PAU026000.1	GO:0043227	GO:0043231	GO:0043226	GO:0043229	GO:0005622	GO:0044424	GO:0005623	GO:0044464
PAU013634.1	GO:0009536	GO:0044444	GO:0005737	GO:0043227	GO:0043231	GO:0043226	GO:0043229	GO:0005622	GO:0044424	GO:0005623	GO:0044464	GO:0016491	GO:0043167	GO:0043169	GO:0016765	GO:0004659	GO:0003824	GO:0016740	GO:0005488	GO:0006721	GO:0006720	GO:0044699	GO:0044763	GO:0044710	GO:0006629	GO:0008610	GO:0044255	GO:0008152	GO:0009987	GO:0044711	GO:0044237	GO:1901576	GO:0044249	GO:0009058	GO:0044238	GO:0071704
PAU026758.1	GO:0070567	GO:0003824	GO:0016779	GO:0016740	GO:0016772	GO:0097164	GO:0044699	GO:0006576	GO:0044106	GO:0009308	GO:0044763	GO:0044710	GO:0044281	GO:0006629	GO:0008610	GO:0044255	GO:0006066	GO:1901564	GO:0006644	GO:0090407	GO:0008152	GO:0006796	GO:0044283	GO:0006793	GO:1901615	GO:0019637	GO:0009987	GO:1901566	GO:0044711	GO:0044237	GO:0006807	GO:1901576	GO:0034641	GO:0044249	GO:0009058	GO:0044238	GO:0071704
PAU001444.1	GO:0043227	GO:0043231	GO:0043226	GO:0043229	GO:0005622	GO:0044424	GO:0005623	GO:0044464	GO:0003824	GO:0016740	GO:0016741	GO:0044699	GO:0044763	GO:0044710	GO:0044281	GO:0006730	GO:0008152	GO:0009987	GO:0044237
PAU017308.2	GO:0003824	GO:0016787	GO:0016788	GO:0008152	GO:0044238
PAU029584.1	GO:0048037	GO:0003824	GO:0016857	GO:0016854	GO:0016853	GO:0005488	GO:0008152
PAU013827.1	GO:0005623	GO:0044464	GO:0005215	GO:0022857	GO:0006810	GO:0051234	GO:0051179	GO:0044699	GO:0043207	GO:0051707	GO:0009605	GO:0009607	GO:0051704	GO:0009887	GO:0009653	GO:0048731	GO:0050896	GO:0048513	GO:0032502	GO:0048856	GO:0007275	GO:0044707	GO:0032501	GO:0044767
PAU017887.1	GO:0043227	GO:0043231	GO:0043226	GO:0043229	GO:0005622	GO:0044424	GO:0071944	GO:0030312	GO:0005623	GO:0044464	GO:0005215	GO:0006810	GO:0051234	GO:0051179
PAU020457.1	GO:0016160	GO:0043167	GO:0004553	GO:0016798	GO:0003824	GO:0016787	GO:0005488	GO:0005976	GO:0008152	GO:0005975	GO:0044238	GO:0071704	GO:0043170
PAU009311.2	GO:0005622	GO:0044424	GO:0005623	GO:0044464	GO:0043234	GO:0032991	GO:0005515	GO:0003824	GO:0005488
PAU029211.1	GO:0016491	GO:0016628	GO:0016627	GO:0003824	GO:0060089	GO:0044699	GO:0044763	GO:0007154	GO:0007165	GO:0044700	GO:0051716	GO:0008152	GO:0065007	GO:0023052	GO:0050794	GO:0050896	GO:0050789	GO:0009987
PAU029049.1	GO:0005622	GO:0044424	GO:0016020	GO:0071944	GO:0005623	GO:0044464	GO:0044425	GO:0005886	GO:0044459	GO:0003824	GO:0016740
PAU009100.2	GO:0044444	GO:0005737	GO:0043227	GO:0044463	GO:0043231	GO:0043226	GO:0043229	GO:0005622	GO:0042995	GO:0044424	GO:0016023	GO:0005623	GO:0044464	GO:0031410	GO:0031988	GO:0031982	GO:0012505	GO:0005515	GO:0003824	GO:0032561	GO:0019001	GO:0032553	GO:0032555	GO:0017076	GO:0097367	GO:0005488	GO:0000166	GO:1901265	GO:0036094	GO:1901363	GO:0097159	GO:0006810	GO:0051234	GO:0051179	GO:0044699	GO:0003006	GO:0044763	GO:0022414	GO:0007154	GO:0051704	GO:0007165	GO:0044700	GO:0009653	GO:0000904	GO:0030154	GO:0000902	GO:0051716	GO:0016043	GO:0016049
PAU029902.1	GO:0009536	GO:0044444	GO:0005737	GO:0043227	GO:0043231	GO:0043226	GO:0043229	GO:0005622	GO:0044424	GO:0005623	GO:0044464
PAU030713.1	GO:0046872	GO:0043167	GO:0043169	GO:0005488
PAU009816.1	GO:0043227	GO:0043231	GO:0043226	GO:0043229	GO:0005622	GO:0044424	GO:0005623	GO:0044464	GO:0003824	GO:0016787	GO:0010035	GO:0042221	GO:0010038	GO:0008152	GO:0050896
PAU002639.1	GO:0005623	GO:0044464	GO:0016491	GO:0016667	GO:0015036	GO:0003824	GO:0044699	GO:0044763	GO:0019725	GO:0065008	GO:0042592	GO:0065007	GO:0009987
PAU028874.1	GO:0003824	GO:0016740
PAU005869.1	GO:0044434	GO:0009507	GO:0009536	GO:0044444	GO:0005737	GO:0044435	GO:0043227	GO:0043231	GO:0043226	GO:0044422	GO:0043229	GO:0044446	GO:0005622	GO:0044424	GO:0009570	GO:0005623	GO:0044464	GO:0009532	GO:0043234	GO:0032991	GO:0065007	GO:0050794	GO:0050789
PAU007097.1	GO:0043227	GO:0043231	GO:0043226	GO:0043229	GO:0005622	GO:0044424	GO:0016020	GO:0005623	GO:0044464	GO:0016491	GO:0003824	GO:0016651	GO:0006091	GO:0008152	GO:0009987	GO:0044237
PAU002219.1	GO:0071944	GO:0030312	GO:0005623	GO:0044464	GO:0005618	GO:0050896	GO:0009628
PAU008283.1	GO:0009536	GO:0044444	GO:0005737	GO:0043227	GO:0043231	GO:0043226	GO:0043229	GO:0005622	GO:0044424	GO:0005623	GO:0044464	GO:0051536	GO:0051540	GO:0005515	GO:0003824	GO:0042802	GO:0030234	GO:0005488	GO:0006091	GO:0043085	GO:0009893	GO:0050790	GO:0022607	GO:0044093	GO:0044699	GO:0031163	GO:0065009	GO:0044763	GO:0044085	GO:0055114	GO:0048518	GO:0015980	GO:0044710	GO:0044281	GO:0045333	GO:1901564	GO:0016043	GO:0090407	GO:0008152	GO:0065007	GO:0006796	GO:0050794	GO:1901293	GO:0006793	GO:0006732	GO:0071840	GO:0006753	GO:0019637	GO:0051186
[truncated: 59 more columns]

## Sheet:  Comparison D gene2GO
geneID	GO
PAU020154.1	GO:0003824	GO:0016740	GO:0005488	GO:0004672	GO:0000166	GO:1901265	GO:0016772	GO:0016301	GO:0016773	GO:0036094	GO:1901363	GO:0097159
PAU016609.1	GO:0016020	GO:0044425	GO:0019897	GO:0031234	GO:0019898	GO:0071944	GO:0005886	GO:0044459	GO:0044424	GO:0005622	GO:0005623	GO:0044464	GO:0023052
PAU015053.1	GO:0044424	GO:0005622	GO:0005623	GO:0044464
PAU024196.2	GO:0016020
PAU014798.1	GO:0016020	GO:0022857	GO:0005215	GO:0022890	GO:0008324	GO:0015075	GO:0022891	GO:0022892	GO:0006825	GO:0000041	GO:0006810	GO:0051234	GO:0051179	GO:0030001	GO:0006812	GO:0003006	GO:0006811	GO:0048731	GO:0022414	GO:0044765	GO:0009987	GO:1902578	GO:0044699	GO:0048856	GO:0048513	GO:0032502	GO:0032501	GO:0007275	GO:0044707	GO:0044767
PAU007448.1	GO:0043169	GO:0043167	GO:0003824	GO:0046872	GO:0016740	GO:0005488	GO:0004672	GO:0032553	GO:0032555	GO:0017076	GO:0000166	GO:1901265	GO:0097367	GO:0016772	GO:0004674	GO:0016301	GO:0016773	GO:0032559	GO:0030554	GO:0036094	GO:1901363	GO:0097159	GO:0008152	GO:0044237	GO:0071704	GO:0009987	GO:0043412	GO:0006464	GO:0036211	GO:0044238	GO:0044267	GO:0019538	GO:0044260	GO:0043170
PAU003831.1	GO:0044710	GO:0008152	GO:0071704	GO:0006629	GO:0044699	GO:0044238
PAU010471.1	GO:0003824	GO:0016874
PAU015219.3	GO:0016020	GO:0044422	GO:0031090	GO:0043231	GO:0044424	GO:0043227	GO:0005622	GO:0005623	GO:0044464	GO:0043229	GO:0043226	GO:0008194	GO:0016757	GO:0003824	GO:0016740
PAU018107.1	GO:0016020	GO:0005737	GO:0044444	GO:0044424	GO:0005622	GO:0005623	GO:0044464	GO:0043229	GO:0043226	GO:0031982	GO:0031410	GO:0003824	GO:0016740	GO:0004672	GO:0016772	GO:0004674	GO:0016301	GO:0016773
PAU015293.1	GO:0003824	GO:0016740	GO:0005488	GO:0004672	GO:0000166	GO:1901265	GO:0016772	GO:0004674	GO:0016301	GO:0016773	GO:0036094	GO:1901363	GO:0097159
PAU010194.3	GO:0009507	GO:0044434	GO:0009536	GO:0009579	GO:0044435	GO:0009534	GO:0031976	GO:0031984	GO:0005737	GO:0044422	GO:0044444	GO:0044446	GO:0043231	GO:0044424	GO:0043227	GO:0005622	GO:0005623	GO:0044464	GO:0043229	GO:0043226	GO:0003824	GO:0004175	GO:0008233	GO:0016787	GO:0070011	GO:0008152	GO:0071704	GO:0044238	GO:0019538	GO:0043170
PAU011816.1	GO:0003677	GO:0005488	GO:0003676	GO:1901363	GO:0097159	GO:0008152	GO:0044237	GO:0071704	GO:0006807	GO:0009987	GO:0034641	GO:0006725	GO:0044238	GO:0046483	GO:0006139	GO:0006351	GO:0032774	GO:0097659	GO:0034654	GO:0044249	GO:1901360	GO:0044271	GO:0034645	GO:0009059	GO:0090304	GO:0018130	GO:0009058	GO:0019438	GO:1901362	GO:0044260	GO:0010467	GO:0043170	GO:0016070	GO:1901576
PAU027841.2	GO:0003824	GO:0008080	GO:0016410	GO:0016407	GO:0016746	GO:0008374	GO:0016740	GO:0016747	GO:0008152	GO:0044238
PAU006202.1	GO:0016020	GO:0005737	GO:0044444	GO:0044424	GO:0005622	GO:0005623	GO:0044464	GO:0046983	GO:0042802	GO:0005515	GO:0005488	GO:0006950	GO:0044710	GO:1901615	GO:0008614	GO:0042816	GO:0044281	GO:0006767	GO:0009108	GO:0006970	GO:0044763	GO:0050896	GO:0006766	GO:0006732	GO:0051186	GO:0006972	GO:0006778	GO:0033013	GO:0042221	GO:0009628	GO:0072524	GO:0006082	GO:0043436	GO:0008152	GO:0019752	GO:0044237	GO:0051188	GO:0071704	GO:1901700	GO:1901564	GO:0006807	GO:0009987	GO:0044699	GO:0034641	GO:0006725	GO:0044283	GO:0046483	GO:0044711	GO:0044249
PAU028797.2	GO:0016491	GO:0003824
PAU003950.1	GO:0003824
PAU027856.1	GO:0009536	GO:0005737	GO:0044444	GO:0043231	GO:0044424	GO:0043227	GO:0005622	GO:0005623	GO:0044464	GO:0043229	GO:0043226	GO:0003824	GO:0016829	GO:0016836	GO:0016835	GO:0044710	GO:0044281	GO:0044763	GO:1901605	GO:0006082	GO:0043436	GO:0008152	GO:0019752	GO:0044237	GO:0071704	GO:1901564	GO:0006807	GO:0006520	GO:0009987	GO:0044699	GO:0006725	GO:0044238	GO:1901360
PAU005104.2	GO:0016020	GO:0044425	GO:0009536	GO:0032991	GO:1902494	GO:0005737	GO:0044422	GO:0031967	GO:0005739	GO:0044444	GO:0031975	GO:0031090	GO:0043234	GO:0030964	GO:0044446	GO:1990204	GO:0043231	GO:0031966	GO:0005746	GO:0070469	GO:0044424	GO:0005743	GO:0043227	GO:0005622	GO:0005740	GO:0044455	GO:0019866	GO:0005623	GO:0044464	GO:0044429	GO:0043229	GO:0043226	GO:0003824	GO:0016829	GO:0016836	GO:0016835	GO:0006950	GO:0006970	GO:0050896	GO:0009628	GO:0008152	GO:0044237	GO:0043094	GO:0009987	GO:0044249	GO:0009058
PAU018345.1	GO:0009536	GO:0005737	GO:0044444	GO:0043231	GO:0044424	GO:0043227	GO:0005622	GO:0005623	GO:0044464	GO:0043229	GO:0043226	GO:0048037	GO:0050662	GO:0005488	GO:0008152	GO:0044237	GO:0071704	GO:0006807	GO:0009987	GO:0034641	GO:0006396	GO:0043412	GO:0006725	GO:0044238	GO:0046483	GO:0006399	GO:0006139	GO:1901360	GO:0034660	GO:0090304	GO:0044260	GO:0010467	GO:0043170	GO:0016070
PAU009630.1	GO:0000151	GO:0032991	GO:1902494	GO:0031461	GO:1990234	GO:0043234	GO:0044424	GO:0005622	GO:0005623	GO:0044464
PAU025802.1	GO:0043231	GO:0044424	GO:0043227	GO:0005622	GO:0005623	GO:0044464	GO:0043229	GO:0043226	GO:0043269	GO:0032879	GO:0051049	GO:0048518	GO:0050789	GO:0065007
PAU021834.1	GO:0044424	GO:0005622	GO:0005623	GO:0044464	GO:0016491	GO:0016701	GO:0043169	GO:0043167	GO:0003824	GO:0046872	GO:0046914	GO:0005488	GO:0006020	GO:0044262	GO:0044723	GO:0044710	GO:0019751	GO:0005975	GO:1901615	GO:0044281	GO:0044763	GO:0006066	GO:0008152	GO:0044237	GO:0071704	GO:0009987	GO:0044699	GO:0044238
PAU006160.1	GO:0003824	GO:0016740
PAU011636.1	GO:0032991	GO:0043234	GO:0005623	GO:0044464	GO:0035251	GO:0046527	GO:0008194	GO:0016758	GO:0016757	GO:0003824	GO:0016740	GO:0044262	GO:0005975	GO:0006074	GO:0051273	GO:0044763	GO:0040007	GO:0048588	GO:0006073	GO:0044042	GO:0044264	GO:0009555	GO:0008152	GO:0000902	GO:0051704	GO:0048468	GO:0044237	GO:0048589	GO:0000904	GO:0003006	GO:0009856	GO:0044706	GO:0032989	GO:0030154	GO:0016049	GO:0071704	GO:0005976	GO:0022414	GO:0048869	GO:0071840	GO:0009987	GO:0016043	GO:0009653	GO:0044703	GO:0044699	GO:0048856	GO:0048229	GO:0044238	GO:0044702
PAU003428.1	GO:0043231	GO:0044424	GO:0043227	GO:0005622	GO:0005623	GO:0044464	GO:0043229	GO:0043226
PAU025692.2	GO:0043231	GO:0044424	GO:0043227	GO:0005622	GO:0005623	GO:0044464	GO:0043229	GO:0043226	GO:0016491	GO:0016830	GO:0003824	GO:0016829	GO:0005488	GO:0044723	GO:0044710	GO:0005975	GO:0044712	GO:1901575	GO:0009056	GO:0044724	GO:0016052	GO:0008152	GO:0019318	GO:0044237	GO:0071704	GO:0005996	GO:0006807	GO:0006007	GO:0019320	GO:0046365	GO:0009987	GO:0006006	GO:0044699	GO:0034641	GO:0044238
PAU029650.1	GO:0043231	GO:0044424	GO:0043227	GO:0005622	GO:0005623	GO:0044464	GO:0043229	GO:0043226	GO:0042802	GO:0005515	GO:0003677	GO:0005488	GO:0003676	GO:0001071	GO:1901363	GO:0097159	GO:0006950	GO:0006970	GO:0050896	GO:0019219	GO:0051171	GO:0031323	GO:0080090	GO:0009628	GO:0051252	GO:0009314	GO:0010556	GO:2000112	GO:0031326	GO:0009889	GO:0019222	GO:0060255	GO:0048731	GO:0006355	GO:1903506	GO:2001141	GO:0009416	GO:0050789	GO:0009653	GO:0044699	GO:0048856	GO:0050794	GO:0065007	GO:0010468	GO:0048513	GO:0032502	GO:0032501	GO:0007275	GO:0044707
PAU024121.1	GO:0016020	GO:0044425	GO:0031224	GO:0022857	GO:0005215	GO:0005342	GO:0015171	GO:0046943	GO:0008514	GO:0008509	GO:0015075	GO:0022891	GO:0022892	GO:0050896	GO:0043207	GO:0051707	GO:0006810	GO:0015711	GO:0006865	GO:0051234	GO:0015849	GO:0046942	GO:0009607	GO:0051179	GO:0051704	GO:0006820	GO:0071702	GO:0006811	GO:0071705	GO:0044765	GO:1902578	GO:0044699	GO:0009605
PAU011627.1	GO:0048037	GO:0003824	GO:0016740	GO:0005488
PAU011855.1	GO:0016491	GO:0016628	GO:0003824	GO:0016627	GO:0004620	GO:0016298	GO:0016787	GO:0016788	GO:0006950	GO:0044763	GO:0050896	GO:0033554	GO:0008152	GO:0048731	GO:0009987	GO:0044699	GO:0009605	GO:0048856	GO:0051716	GO:0048513	GO:0007154	GO:0032502	GO:0032501	GO:0007275	GO:0044707	GO:0044767
PAU030162.1	GO:0016765	GO:0003824	GO:0016740	GO:0044763	GO:0050896	GO:0042221	GO:0009755	GO:0032870	GO:0071495	GO:0009725	GO:0009719	GO:0071310	GO:0070887	GO:0009987	GO:0010033	GO:0050789	GO:0044699	GO:0050794	GO:0065007	GO:0051716	GO:0023052	GO:0007165	GO:0044700	GO:0007154
PAU024192.1	GO:0071944	GO:0030312	GO:0005618	GO:0005623	GO:0044464	GO:0003824	GO:0004175	GO:0005515	GO:0008233	GO:0016787	GO:0070011	GO:0005488	GO:0065009	GO:0008152	GO:0071704	GO:0065007	GO:0044238	GO:0019538	GO:0043170
PAU028992.1	GO:0071944	GO:0030312	GO:0005623	GO:0044464	GO:0016491	GO:0016628	GO:0003824	GO:0016627	GO:0004175	GO:0008233	GO:0016787	GO:0070011	GO:0044763	GO:0012501	GO:0008219	GO:0016265	GO:0008152	GO:0071704	GO:0009987	GO:0044699	GO:0044238	GO:0019538	GO:0043170
PAU026410.2	GO:0016020	GO:0032991	GO:0005737	GO:0044444	GO:0043234	GO:0043231	GO:0031988	GO:0044424	GO:0043227	GO:0005622	GO:0005623	GO:0044464	GO:0043229	GO:0043226	GO:0031982	GO:0044763	GO:0006810	GO:0006887	GO:0032940	GO:0022622	GO:0048364	GO:0010015	GO:0046903	GO:0051234	GO:0016192	GO:0048528	GO:0051649	GO:0051179	GO:0051641	GO:0008152	GO:0048569	GO:0044237	GO:0048731	GO:0044765	GO:0009987	GO:1902578	GO:0009653	GO:0044699	GO:0048856	GO:0009791	GO:0048513	GO:0044249	GO:0032502	GO:0009058	GO:0032501	GO:0007275	GO:0044707	GO:0044767
PAU019308.1	GO:0004553	GO:0016798	GO:0043167	GO:0003824	GO:0016787	GO:0005488	GO:0008152	GO:0044238
PAU011587.1	GO:0016020	GO:0044425	GO:0031224	GO:0016491	GO:0022804	GO:0022857	GO:0016628	GO:0003824	GO:0005215	GO:0016627	GO:0015291	GO:0006810	GO:0051234	GO:0051179	GO:0008152	GO:0071702
PAU019016.1	GO:0016020	GO:0044425	GO:0031224	GO:0043231	GO:0044424	GO:0043227	GO:0005622	GO:0005623	GO:0044464	GO:0043229	GO:0043226	GO:0003824	GO:0004872	GO:0016462	GO:0016818	GO:0016817	GO:0016787	GO:0005488	GO:0032553	GO:0032555	GO:0017076	GO:0000166	GO:1901265	GO:0097367	GO:0032559	GO:0030554	GO:0036094	GO:1901363	GO:0097159	GO:0006950	GO:0006952	GO:0044763	GO:0050896	GO:0012501	GO:0008219	GO:0016265	GO:0009987	GO:0044699	GO:0023052
PAU025163.1	GO:0003824	GO:0008080	GO:0004468	GO:0016410	GO:0016407	GO:0016746	GO:0016740	GO:0016747
PAU018599.2	GO:0016020	GO:0044422	GO:0031090	GO:0043231	GO:0044424	GO:0043227	GO:0005622	GO:0005623	GO:0044464	GO:0043229	GO:0043226	GO:0003824	GO:0032561	GO:0019001	GO:0017111	GO:0016462	GO:0016818	GO:0016817	GO:0016787	GO:0005488	GO:0032553	GO:0032555	GO:0017076	GO:0000166	GO:1901265	GO:0097367	GO:0036094	GO:1901363	GO:0097159	GO:0006950	GO:0044710	GO:0006952	GO:0019439	GO:0044270	GO:0046700	GO:0009144	GO:0009205	GO:0009199	GO:1901361	GO:0009141	GO:0009143	GO:0009146	GO:0009203	GO:0009207	GO:0046434	GO:1901292	GO:0034655	GO:0044281	GO:0044763
PAU020731.1	GO:0003824	GO:0016740	GO:0004672	GO:0016772	GO:0016301	GO:0016773
PAU014235.1	GO:0009536	GO:0005737	GO:0044444	GO:0043231	GO:0044424	GO:0043227	GO:0005622	GO:0005623	GO:0044464	GO:0043229	GO:0043226	GO:0016765	GO:0003824	GO:0016740	GO:0044710	GO:0044281	GO:0044763	GO:0006082	GO:0043436	GO:0008152	GO:0019752	GO:0044237	GO:0071704	GO:1901564	GO:0006807	GO:0006520	GO:0009987	GO:0044699	GO:0016053	GO:0046394	GO:0044283	GO:0008652	GO:0044238	GO:0044711	GO:0044249	GO:0009058	GO:1901566	GO:1901576
PAU008111.1	GO:0009536	GO:0005737	GO:0044444	GO:0043231	GO:0044424	GO:0043227	GO:0005622	GO:0005623	GO:0044464	GO:0043229	GO:0043226
PAU023972.1	GO:0016020
PAU003410.2	GO:0016020	GO:0044425	GO:0031224	GO:0032991	GO:0043234	GO:0042626	GO:0043492	GO:0016820	GO:0015399	GO:0015405	GO:0022804	GO:0022857	GO:0003824	GO:0005215	GO:0017111	GO:0042623	GO:0016462	GO:0016818	GO:0016887	GO:0016817	GO:0016787	GO:0005488	GO:0032553	GO:0032555	GO:0017076	GO:0000166	GO:1901265	GO:0097367	GO:0032559	GO:0030554	GO:0036094	GO:1901363	GO:0097159	GO:0044710	GO:0019439	GO:0044270	GO:0046700	GO:0009144	GO:0009205	GO:0009199	GO:1901361	GO:0009141	GO:0009143	GO:0009146	GO:0009203	GO:0009207	GO:0046434	GO:1901292	GO:0034655
PAU002455.1	GO:0071944	GO:0030312	GO:0043231	GO:0044424	GO:0043227	GO:0005622	GO:0005623	GO:0044464	GO:0043229	GO:0043226	GO:0035251	GO:0046527	GO:0008194	GO:0016758	GO:0016757	GO:0003824	GO:0016740	GO:0044262	GO:0044723	GO:0044710	GO:0005975	GO:0044763	GO:0009250	GO:0045229	GO:0006073	GO:0044042	GO:0033692	GO:0034637	GO:0044264	GO:0000271	GO:0016051	GO:0008152	GO:0044237	GO:0071704	GO:0005976	GO:0071840	GO:0009987	GO:0016043	GO:0044699	GO:0044238	GO:0044711	GO:0044249	GO:0034645	GO:0009059	GO:0009058	GO:0044260	GO:0043170	GO:1901576
PAU008364.1	GO:0003824	GO:0016740	GO:0005488	GO:0032553	GO:0032555	GO:0017076	GO:0000166	GO:1901265	GO:0097367	GO:0016772	GO:0016301	GO:0032559	GO:0030554	GO:0036094	GO:1901363	GO:0097159	GO:0009108	GO:0006732	GO:0051186	GO:0008152	GO:0044237	GO:0051188	GO:0009987	GO:0006793	GO:0006796	GO:0044249	GO:0009058
PAU026530.1	GO:0044424	GO:0005622	GO:0005623	GO:0044464	GO:0016491	GO:0016701	GO:0043169	GO:0043167	GO:0003824	GO:0046872	GO:0046914	GO:0005488	GO:0006020	GO:0044262	GO:0044723	GO:0044710	GO:0019751	GO:0005975	GO:1901615	GO:0044281	GO:0044763	GO:0006066	GO:0008152	GO:0044237	GO:0071704	GO:0009987	GO:0044699	GO:0044238
PAU004144.1	GO:0044424	GO:0005622	GO:0005623	GO:0044464	GO:0016765	GO:0043169	GO:0043167	GO:0003824	GO:0046872	GO:0016740	GO:0005488	GO:0032553	GO:0032555	GO:0017076	GO:0000166	GO:1901265	GO:0097367	GO:0032559	GO:0030554	GO:0036094	GO:1901363	GO:0097159	GO:0008152	GO:0044237	GO:0009987
PAU009634.2	GO:0009941	GO:0009507	GO:0016020	GO:0044434	GO:0044425	GO:0009536	GO:0009526	GO:0031224	GO:0044435	GO:0005737	GO:0044422	GO:0031967	GO:0044444	GO:0031975	GO:0044446	GO:0043231	GO:0044424	GO:0043227	GO:0005622	GO:0005623	GO:0044464	GO:0043229	GO:0043226	GO:0005488	GO:0032553	GO:0032555	GO:0017076	GO:0000166	GO:1901265	GO:0097367	GO:0032559	GO:0030554	GO:0036094	GO:1901363	GO:0097159	GO:0051234	GO:0051179
PAU018340.1	GO:0009507	GO:0044434	GO:0009536	GO:0009526	GO:0009579	GO:0044435	GO:0032991	GO:0009534	GO:0031976	GO:0031984	GO:0005737	GO:0044422	GO:0031967	GO:0044444	GO:0031975	GO:0043234	GO:0044446	GO:0043231	GO:0044424	GO:0043227	GO:0005622	GO:0005623	GO:0044464	GO:0043229	GO:0043226	GO:0016491	GO:0003824	GO:0016651	GO:0006950	GO:0006952	GO:0098542	GO:0050832	GO:0009620	GO:0050896	GO:0043207	GO:0051707	GO:0022607	GO:0044085	GO:0009607	GO:0034622	GO:0065003	GO:0008152	GO:0051704	GO:0043623	GO:0006461	GO:0070271	GO:0071840	GO:0016043	GO:0071822
PAU001536.1	GO:0043231	GO:0044424	GO:0043227	GO:0005622	GO:0005623	GO:0044464	GO:0043229	GO:0043226
PAU011824.1	GO:0005623	GO:0044464
PAU016352.2	GO:0005515	GO:0005488	GO:0044710	GO:0044763	GO:0016109	GO:0016108	GO:0016114	GO:0008299	GO:0008152	GO:0044237	GO:0009657	GO:0006720	GO:0071704	GO:0006629	GO:0071840	GO:0006721	GO:0009987	GO:0044255	GO:0008610	GO:0016043	GO:0044699	GO:0044238	GO:0044711	GO:0006996	GO:0044249	GO:0044267	GO:0009058	GO:0019538	GO:0044260	GO:0043170	GO:1901576
PAU010419.1	GO:0003824
PAU029836.1	GO:0003824	GO:0016859	GO:0016853	GO:0008152	GO:0044237	GO:0071704	GO:0009987	GO:0044238	GO:0044267	GO:0019538	GO:0044260	GO:0043170
PAU020306.2	GO:0043231	GO:0044424	GO:0043227	GO:0005622	GO:0005623	GO:0044464	GO:0043229	GO:0043226	GO:0008152	GO:0044237	GO:0071704	GO:0006807	GO:0009987	GO:0034641	GO:0006725	GO:0044238	GO:0046483	GO:0006139	GO:0006351	GO:0032774	GO:0097659	GO:0034654	GO:0044249	GO:1901360	GO:0044271	GO:0034645	GO:0009059	GO:0090304	GO:0018130	GO:0009058	GO:0019438	GO:1901362	GO:0044260	GO:0010467	GO:0043170	GO:0016070	GO:1901576
PAU005165.1	GO:0009941	GO:0009507	GO:0016020	GO:0044434	GO:0031969	GO:0044425	GO:0009536	GO:0009526	GO:0031224	GO:0044435	GO:0098588	GO:0009527	GO:0005737	GO:0044422	GO:0031967	GO:0044444	GO:0019867	GO:0031968	GO:0031975	GO:0031090	GO:0042170	GO:0044446	GO:0043231	GO:0044424	GO:0043227	GO:0005622	GO:0005623	GO:0044464	GO:0043229	GO:0043226	GO:0022857	GO:0005215	GO:0022891	GO:0022892	GO:0006810	GO:0051234	GO:0051649	GO:0051179	GO:0051641	GO:0009657	GO:0046907	GO:0071702	GO:1902582	GO:0006605	GO:0015031	GO:0045184	GO:0006886	GO:0071840	GO:0044765
PAU017941.1	GO:0016020	GO:0050896
PAU021381.1	GO:0005623	GO:0044464	GO:0005215
PAU009426.2	GO:0009536	GO:0005737	GO:0044422	GO:0044444	GO:0044446	GO:0043231	GO:0044424	GO:0043227	GO:0031981	GO:0043233	GO:0070013	GO:0005622	GO:0031974	GO:0005634	GO:0005623	GO:0044464	GO:0044428	GO:0043229	GO:0043226
PAU014849.1	GO:0009536	GO:0005737	GO:0044444	GO:0043231	GO:0044424	GO:0043227	GO:0005622	GO:0005623	GO:0044464	GO:0043229	GO:0043226
PAU012624.1	GO:0044710	GO:0018205	GO:0010053	GO:0018193	GO:0044763	GO:0022622	GO:0048364	GO:0010015	GO:0043414	GO:0051301	GO:0032259	GO:0008152	GO:0048468	GO:0006479	GO:0044237	GO:0008213	GO:0016570	GO:0016569	GO:0030154	GO:0071704	GO:0048731	GO:0048869	GO:0016568	GO:0071840	GO:0009987	GO:0016043	GO:0009653	GO:0044699	GO:0051276	GO:0043933	GO:0048856	GO:0043412	GO:0006325	GO:0048513	GO:0006464	GO:0036211	GO:0044238	GO:1902589	GO:0006996	GO:0044267	GO:0032502	GO:0019538	GO:0032501	GO:0044260	GO:0007275	GO:0044707	GO:0043170	GO:0044767
PAU026776.1	GO:0016020	GO:0032991	GO:0043234	GO:0043169	GO:0043167	GO:0003824	GO:0004721	GO:0016791	GO:0042578	GO:0016787	GO:0005488	GO:0016788	GO:0008152	GO:0044237	GO:0071704	GO:0009987	GO:0043412	GO:0006464	GO:0036211	GO:0044238	GO:0044267	GO:0019538	GO:0044260	GO:0043170
PAU015075.1	GO:0016020	GO:0044425	GO:0031224	GO:0043169	GO:0043167	GO:0003824	GO:0046872	GO:0004175	GO:0008233	GO:0016787	GO:0070011	GO:0005488	GO:0008152	GO:0071704	GO:0044238	GO:0019538	GO:0043170
PAU030143.1	GO:0000151	GO:0032991	GO:1902494	GO:0031461	GO:1990234	GO:0043234	GO:0044424	GO:0005622	GO:0005623	GO:0044464
PAU009858.1	GO:0009536	GO:0005737	GO:0044444	GO:0043231	GO:0044424	GO:0043227	GO:0005622	GO:0005623	GO:0044464	GO:0043229	GO:0043226	GO:0043169	GO:0043167	GO:0003824	GO:0046872	GO:0016740	GO:0005488	GO:0004672	GO:0032553	GO:0032555	GO:0017076	GO:0000166	GO:1901265	GO:0097367	GO:0016772	GO:0004674	GO:0016301	GO:0016773	GO:0032559	GO:0030554	GO:0036094	GO:1901363	GO:0097159	GO:0044763	GO:0050896	GO:0042221	GO:0009755	GO:0032870	GO:0071495	GO:0008152	GO:0044237	GO:0009725	GO:0009719	GO:0071704	GO:0071310	GO:0070887	GO:0009987	GO:0010033	GO:0050789
PAU015227.1	GO:0009536	GO:0005737	GO:0044444	GO:0043231	GO:0044424	GO:0043227	GO:0005622	GO:0005623	GO:0044464	GO:0043229	GO:0043226	GO:0022804	GO:0022857	GO:0005215	GO:0015291	GO:0050896	GO:0006810	GO:0015893	GO:0042493	GO:0051234	GO:0051179	GO:0042221	GO:0044765	GO:1902578	GO:0044699
PAU030156.1	GO:0009536	GO:0005737	GO:0044444	GO:0043231	GO:0044424	GO:0043227	GO:0005622	GO:0042579	GO:0005623	GO:0044464	GO:0043229	GO:0043226	GO:0003824	GO:0016740	GO:0005488	GO:0032553	GO:0032555	GO:0017076	GO:0000166	GO:1901265	GO:0097367	GO:0016772	GO:0016301	GO:0032559	GO:0030554	GO:0036094	GO:1901363	GO:0097159	GO:0009108	GO:0006732	GO:0051186	GO:0008152	GO:0044237	GO:0051188	GO:0009987	GO:0006793	GO:0006796	GO:0044249	GO:0009058
PAU014899.1	GO:0016020	GO:0006810	GO:0051234	GO:0051179
PAU010075.1	GO:0003824	GO:0016853	GO:0005488	GO:0044723	GO:0044710	GO:0005975	GO:0008152	GO:0019318	GO:0071704	GO:0005996	GO:0044699	GO:0044238
PAU022693.1	GO:0005623	GO:0044464	GO:0050896	GO:0043207	GO:0051707	GO:0006810	GO:0051234	GO:0009607	GO:0051179	GO:0015833	GO:0042886	GO:0051704	GO:0071702	GO:0071705	GO:0044765	GO:1902578	GO:0044699	GO:0009605
PAU009339.2	GO:0003824	GO:0004713	GO:0016740	GO:0005488	GO:0004672	GO:0032553	GO:0032555	GO:0017076	GO:0000166	GO:1901265	GO:0097367	GO:0016772	GO:0016301	GO:0016773	GO:0032559	GO:0030554	GO:0036094	GO:1901363	GO:0097159	GO:0008152	GO:0044237	GO:0071704	GO:0009987	GO:0043412	GO:0006464	GO:0036211	GO:0044238	GO:0044267	GO:0019538	GO:0044260	GO:0043170
PAU025694.1	GO:0043231	GO:0044424	GO:0043227	GO:0005622	GO:0005623	GO:0044464	GO:0043229	GO:0043226
PAU017165.1	GO:0005737	GO:0044444	GO:0044424	GO:0005622	GO:0005623	GO:0044464	GO:0004558	GO:0090599	GO:0004553	GO:0016798	GO:0015926	GO:0003824	GO:0016787	GO:0005984	GO:0044262	GO:0009311	GO:0005987	GO:0009313	GO:0046352	GO:0044275	GO:0044723	GO:0044710	GO:0005975	GO:0005985	GO:0044763	GO:0044248	GO:0044712	GO:1901575	GO:0009056	GO:0044724	GO:0016052	GO:0008152	GO:0044237	GO:0071704	GO:0048731	GO:0009987	GO:0044699	GO:0048856	GO:0048513	GO:0044238	GO:0032502	GO:0032501	GO:0007275	GO:0044707	GO:0044767
[truncated: 539 more rows]
[truncated: 58 more columns]
