# Supplementary material for: Genome-wide expression analysis of salt-stressed diploid and autotetraploid Paulownia tomentosa
Source: PLoS One. 2017 Oct 19;12(10):e0185455. doi: 10.1371/journal.pone.0185455 (PMC5648118; doi:10.1371/journal.pone.0185455)
Supplement: S5 Table — (XLSX) [file pone.0185455.s006.xlsx]

## Sheet: PT4Svs.PT2S
Gene ID	Transcript ID	Up-Down-Regulation(PT4S/PT2S)	TF family	Included Domain	Excluded Domain
PAU016929.2	PAU016929.2	Down	ABI3VP1	B3	AP2,Auxin_resp
PAU007281.2	PAU007281.2	Down	ABI3VP1	B3	AP2,Auxin_resp
PAU019531.1	PAU019531.1	Up	AP2-EREBP	AP2	-
PAU026854.1	PAU026854.1	Up	AP2-EREBP	AP2	-
PAU009411.1	PAU009411.1	Up	AP2-EREBP	AP2	-
PAU022472.1	PAU022472.1	Up	AP2-EREBP	AP2	-
PAU001075.1	PAU001075.1	Up	AP2-EREBP	AP2	-
PAU010113.2	PAU010113.2	Up	AP2-EREBP	AP2	-
PAU010114.1	PAU010114.1	Up	AP2-EREBP	AP2	-
PAU016365.1	PAU016365.1	Down	AP2-EREBP	AP2	-
PAU016364.1	PAU016364.1	Down	AP2-EREBP	AP2	-
PAU002742.1	PAU002742.1	Down	AP2-EREBP	AP2	-
PAU003187.1	PAU003187.1	Down	AP2-EREBP	AP2	-
PAU007736.1	PAU007736.1	Down	AP2-EREBP	AP2	-
PAU024448.1	PAU024448.1	Down	AP2-EREBP	AP2	-
PAU013490.1	PAU013490.1	Down	AP2-EREBP	AP2	-
PAU020265.1	PAU020265.1	Down	AP2-EREBP	AP2	-
PAU019822.1	PAU019822.1	Down	AP2-EREBP	AP2	-
PAU028221.1	PAU028221.1	Down	AP2-EREBP	AP2	-
PAU028820.1	PAU028820.1	Down	AP2-EREBP	AP2	-
PAU018251.1	PAU018251.1	Down	AP2-EREBP	AP2	-
PAU000008.1	PAU000008.1	Down	AP2-EREBP	AP2	-
PAU011936.1	PAU011936.1	Down	AP2-EREBP	AP2	-
PAU014386.1	PAU014386.1	Down	AP2-EREBP	AP2	-
PAU024282.1	PAU024282.1	Down	AP2-EREBP	AP2	-
PAU028819.1	PAU028819.1	Down	AP2-EREBP	AP2	-
PAU001047.1	PAU001047.1	Up	ARF	Auxin_resp	-
PAU017696.1	PAU017696.1	Up	ARF	Auxin_resp	-
PAU023032.2	PAU023032.2	Up	ARF	Auxin_resp	-
PAU011691.1	PAU011691.1	Down	ARF	Auxin_resp	-
PAU023756.1	PAU023756.1	Down	ARF	Auxin_resp	-
PAU004284.1	PAU004284.1	Down	ARF	Auxin_resp	-
PAU015880.1	PAU015880.1	Down	ARF	Auxin_resp	-
PAU010709.1	PAU010709.1	Up	ARR-B	G2-like,Myb_DNA-binding,Response_reg	CCT
PAU003823.1	PAU003823.1	Down	ARR-B	G2-like,Myb_DNA-binding,Response_reg	CCT
PAU022082.1	PAU022082.1	Down	ARR-B	G2-like,Myb_DNA-binding,Response_reg	CCT
PAU012299.1	PAU012299.1	Up	bHLH	HLH	-
PAU006746.1	PAU006746.1	Up	bHLH	HLH	-
PAU025130.1	PAU025130.1	Up	bHLH	HLH	-
PAU001472.1	PAU001472.1	Up	bHLH	HLH	-
PAU024801.1	PAU024801.1	Up	bHLH	HLH	-
PAU009390.1	PAU009390.1	Up	bHLH	HLH	-
PAU003488.1	PAU003488.1	Up	bHLH	HLH	-
PAU002521.1	PAU002521.1	Up	bHLH	HLH	-
PAU022948.1	PAU022948.1	Up	bHLH	HLH	-
PAU024800.1	PAU024800.1	Up	bHLH	HLH	-
PAU026224.1	PAU026224.1	Up	bHLH	HLH	-
PAU006269.1	PAU006269.1	Down	bHLH	HLH	-
PAU029354.1	PAU029354.1	Down	bHLH	HLH	-
PAU004388.2	PAU004388.2	Down	bHLH	HLH	-
PAU014364.1	PAU014364.1	Down	bHLH	HLH	-
PAU017927.1	PAU017927.1	Down	BSD	BSD	-
PAU010117.1	PAU010117.1	Up	C2C2-CO-like	CCT,zf-B_box	GATA,PLATZ
PAU027752.1	PAU027752.1	Up	C2C2-CO-like	CCT,zf-B_box	GATA,PLATZ
PAU005465.1	PAU005465.1	Up	C2C2-CO-like	CCT,zf-B_box	GATA,PLATZ
PAU008902.2	PAU008902.2	Down	C2C2-CO-like	CCT,zf-B_box	GATA,PLATZ
PAU010040.1	PAU010040.1	Up	C2C2-Dof	zf-Dof	-
PAU012368.1	PAU012368.1	Up	C2C2-Dof	zf-Dof	-
PAU019445.1	PAU019445.1	Up	C2C2-Dof	zf-Dof	-
PAU006818.1	PAU006818.1	Up	C2C2-Dof	zf-Dof	-
PAU012115.1	PAU012115.1	Up	C2C2-Dof	zf-Dof	-
PAU021661.1	PAU021661.1	Down	C2C2-Dof	zf-Dof	-
PAU030533.1	PAU030533.1	Down	C2C2-GATA	GATA	-
PAU025662.1	PAU025662.1	Up	C2H2	zf-C2H2	PHD
PAU025672.1	PAU025672.1	Up	C2H2	zf-C2H2	PHD
PAU025686.1	PAU025686.1	Up	C2H2	zf-C2H2	PHD
PAU011274.1	PAU011274.1	Up	C2H2	zf-C2H2	PHD
PAU007258.1	PAU007258.1	Up	C2H2	zf-C2H2	PHD
PAU005231.1	PAU005231.1	Down	C2H2	zf-C2H2	PHD
PAU015039.1	PAU015039.1	Down	C2H2	zf-C2H2	PHD
PAU029461.1	PAU029461.1	Down	C2H2	zf-C2H2	PHD
PAU022454.1	PAU022454.1	Up	C3H	zf-CCCH	PHD,SNF2_N,zf-C2H2
PAU027420.1	PAU027420.1	Up	C3H	zf-CCCH	PHD,SNF2_N,zf-C2H2
PAU018325.1	PAU018325.1	Up	C3H	zf-CCCH	PHD,SNF2_N,zf-C2H2
PAU007259.1	PAU007259.1	Up	C3H	zf-CCCH	PHD,SNF2_N,zf-C2H2
PAU027024.2	PAU027024.2	Down	C3H	zf-CCCH	PHD,SNF2_N,zf-C2H2
PAU005230.2	PAU005230.2	Down	C3H	zf-CCCH	PHD,SNF2_N,zf-C2H2
PAU004069.1	PAU004069.1	Up	CPP	TCR	-
PAU009297.1	PAU009297.1	Up	FAR1	FAR1	-
PAU030146.1	PAU030146.1	Down	FHA	FHA	-
PAU017334.2	PAU017334.2	Up	G2-like	G2-like	Response_reg
PAU002530.1	PAU002530.1	Up	G2-like	G2-like	Response_reg
PAU009120.1	PAU009120.1	Up	G2-like	G2-like	Response_reg
PAU028362.1	PAU028362.1	Up	G2-like	G2-like	Response_reg
PAU001377.1	PAU001377.1	Up	G2-like	G2-like	Response_reg
PAU001788.1	PAU001788.1	Down	G2-like	G2-like	Response_reg
PAU022609.1	PAU022609.1	Down	G2-like	G2-like	Response_reg
PAU003262.1	PAU003262.1	Up	GRAS	GRAS	-
PAU025221.1	PAU025221.1	Up	GRAS	GRAS	-
PAU020591.1	PAU020591.1	Up	GRAS	GRAS	-
PAU030247.1	PAU030247.1	Up	GRAS	GRAS	-
PAU000843.1	PAU000843.1	Up	GRAS	GRAS	-
PAU014943.1	PAU014943.1	Up	GRAS	GRAS	-
PAU014825.1	PAU014825.1	Up	GRAS	GRAS	-
PAU012195.1	PAU012195.1	Up	GRAS	GRAS	-
PAU014854.1	PAU014854.1	Down	GRAS	GRAS	-
PAU019945.1	PAU019945.1	Down	GRAS	GRAS	-
PAU015053.1	PAU015053.1	Down	GRAS	GRAS	-
PAU018348.1	PAU018348.1	Down	GRAS	GRAS	-
PAU026230.1	PAU026230.1	Down	GRAS	GRAS	-
PAU027278.1	PAU027278.1	Up	GRF	QLQ,WRC	-
PAU020911.1	PAU020911.1	Up	GRF	QLQ,WRC	-
PAU018232.1	PAU018232.1	Up	HSF	HSF_DNA-bind	-
PAU004202.1	PAU004202.1	Up	HSF	HSF_DNA-bind	-
PAU002133.1	PAU002133.1	Up	HSF	HSF_DNA-bind	-
PAU021619.1	PAU021619.1	Up	HSF	HSF_DNA-bind	-
PAU015000.1	PAU015000.1	Down	HSF	HSF_DNA-bind	-
PAU029472.1	PAU029472.1	Up	LIM	LIM	-
PAU013767.1	PAU013767.1	Down	LOB	DUF260	-
PAU003433.1	PAU003433.1	Down	LOB	DUF260	-
PAU001669.1	PAU001669.1	Down	LOB	DUF260	-
PAU016558.1	PAU016558.1	Down	LOB	DUF260	-
PAU029516.1	PAU029516.1	Down	MADS	SRF-TF	-
PAU007397.1	PAU007397.1	Up	mTERF	mTERF	-
PAU013336.1	PAU013336.1	Up	mTERF	mTERF	-
PAU019151.1	PAU019151.1	Up	mTERF	mTERF	-
PAU022508.1	PAU022508.1	Down	mTERF	mTERF	-
PAU012719.1	PAU012719.1	Down	mTERF	mTERF	-
PAU000389.1	PAU000389.1	Down	mTERF	mTERF	-
PAU020047.1	PAU020047.1	Up	MYB	Myb_DNA-binding	ARID,Response_reg,SNF2_N
PAU017334.2	PAU017334.2	Up	MYB	Myb_DNA-binding	ARID,Response_reg,SNF2_N
PAU001165.1	PAU001165.1	Up	MYB	Myb_DNA-binding	ARID,Response_reg,SNF2_N
PAU003349.1	PAU003349.1	Up	MYB	Myb_DNA-binding	ARID,Response_reg,SNF2_N
PAU016167.2	PAU016167.2	Up	MYB	Myb_DNA-binding	ARID,Response_reg,SNF2_N
PAU021165.1	PAU021165.1	Up	MYB	Myb_DNA-binding	ARID,Response_reg,SNF2_N
PAU026979.1	PAU026979.1	Up	MYB	Myb_DNA-binding	ARID,Response_reg,SNF2_N
PAU017920.1	PAU017920.1	Up	MYB	Myb_DNA-binding	ARID,Response_reg,SNF2_N
PAU010915.1	PAU010915.1	Up	MYB	Myb_DNA-binding	ARID,Response_reg,SNF2_N
PAU011620.1	PAU011620.1	Up	MYB	Myb_DNA-binding	ARID,Response_reg,SNF2_N
PAU002530.1	PAU002530.1	Up	MYB	Myb_DNA-binding	ARID,Response_reg,SNF2_N
PAU012848.1	PAU012848.1	Up	MYB	Myb_DNA-binding	ARID,Response_reg,SNF2_N
PAU006228.1	PAU006228.1	Up	MYB	Myb_DNA-binding	ARID,Response_reg,SNF2_N
PAU004628.1	PAU004628.1	Up	MYB	Myb_DNA-binding	ARID,Response_reg,SNF2_N
PAU010214.1	PAU010214.1	Up	MYB	Myb_DNA-binding	ARID,Response_reg,SNF2_N
PAU009120.1	PAU009120.1	Up	MYB	Myb_DNA-binding	ARID,Response_reg,SNF2_N
PAU028362.1	PAU028362.1	Up	MYB	Myb_DNA-binding	ARID,Response_reg,SNF2_N
PAU001377.1	PAU001377.1	Up	MYB	Myb_DNA-binding	ARID,Response_reg,SNF2_N
PAU019033.1	PAU019033.1	Down	MYB	Myb_DNA-binding	ARID,Response_reg,SNF2_N
PAU019032.1	PAU019032.1	Down	MYB	Myb_DNA-binding	ARID,Response_reg,SNF2_N
PAU029848.1	PAU029848.1	Down	MYB	Myb_DNA-binding	ARID,Response_reg,SNF2_N
PAU003449.1	PAU003449.1	Down	MYB	Myb_DNA-binding	ARID,Response_reg,SNF2_N
PAU002762.1	PAU002762.1	Down	MYB	Myb_DNA-binding	ARID,Response_reg,SNF2_N
PAU001788.1	PAU001788.1	Down	MYB	Myb_DNA-binding	ARID,Response_reg,SNF2_N
PAU027187.1	PAU027187.1	Down	MYB	Myb_DNA-binding	ARID,Response_reg,SNF2_N
PAU015857.1	PAU015857.1	Down	MYB	Myb_DNA-binding	ARID,Response_reg,SNF2_N
PAU026874.1	PAU026874.1	Down	MYB	Myb_DNA-binding	ARID,Response_reg,SNF2_N
PAU012899.1	PAU012899.1	Down	MYB	Myb_DNA-binding	ARID,Response_reg,SNF2_N
PAU018002.1	PAU018002.1	Down	MYB	Myb_DNA-binding	ARID,Response_reg,SNF2_N
PAU026827.1	PAU026827.1	Down	MYB	Myb_DNA-binding	ARID,Response_reg,SNF2_N
PAU001470.1	PAU001470.1	Down	MYB	Myb_DNA-binding	ARID,Response_reg,SNF2_N
PAU016965.1	PAU016965.1	Down	MYB	Myb_DNA-binding	ARID,Response_reg,SNF2_N
PAU022609.1	PAU022609.1	Down	MYB	Myb_DNA-binding	ARID,Response_reg,SNF2_N
PAU020047.1	PAU020047.1	Up	MYB-related	Myb_DNA-binding	ARID,G2-like,Response_reg,SNF2_N,trihelix
PAU001165.1	PAU001165.1	Up	MYB-related	Myb_DNA-binding	ARID,G2-like,Response_reg,SNF2_N,trihelix
PAU003349.1	PAU003349.1	Up	MYB-related	Myb_DNA-binding	ARID,G2-like,Response_reg,SNF2_N,trihelix
PAU016167.2	PAU016167.2	Up	MYB-related	Myb_DNA-binding	ARID,G2-like,Response_reg,SNF2_N,trihelix
PAU021165.1	PAU021165.1	Up	MYB-related	Myb_DNA-binding	ARID,G2-like,Response_reg,SNF2_N,trihelix
PAU026979.1	PAU026979.1	Up	MYB-related	Myb_DNA-binding	ARID,G2-like,Response_reg,SNF2_N,trihelix
PAU017920.1	PAU017920.1	Up	MYB-related	Myb_DNA-binding	ARID,G2-like,Response_reg,SNF2_N,trihelix
PAU010915.1	PAU010915.1	Up	MYB-related	Myb_DNA-binding	ARID,G2-like,Response_reg,SNF2_N,trihelix
PAU011620.1	PAU011620.1	Up	MYB-related	Myb_DNA-binding	ARID,G2-like,Response_reg,SNF2_N,trihelix
PAU012848.1	PAU012848.1	Up	MYB-related	Myb_DNA-binding	ARID,G2-like,Response_reg,SNF2_N,trihelix
PAU006228.1	PAU006228.1	Up	MYB-related	Myb_DNA-binding	ARID,G2-like,Response_reg,SNF2_N,trihelix
PAU004628.1	PAU004628.1	Up	MYB-related	Myb_DNA-binding	ARID,G2-like,Response_reg,SNF2_N,trihelix
PAU010214.1	PAU010214.1	Up	MYB-related	Myb_DNA-binding	ARID,G2-like,Response_reg,SNF2_N,trihelix
PAU019033.1	PAU019033.1	Down	MYB-related	Myb_DNA-binding	ARID,G2-like,Response_reg,SNF2_N,trihelix
PAU019032.1	PAU019032.1	Down	MYB-related	Myb_DNA-binding	ARID,G2-like,Response_reg,SNF2_N,trihelix
PAU029848.1	PAU029848.1	Down	MYB-related	Myb_DNA-binding	ARID,G2-like,Response_reg,SNF2_N,trihelix
PAU003449.1	PAU003449.1	Down	MYB-related	Myb_DNA-binding	ARID,G2-like,Response_reg,SNF2_N,trihelix
PAU002762.1	PAU002762.1	Down	MYB-related	Myb_DNA-binding	ARID,G2-like,Response_reg,SNF2_N,trihelix
PAU027187.1	PAU027187.1	Down	MYB-related	Myb_DNA-binding	ARID,G2-like,Response_reg,SNF2_N,trihelix
PAU015857.1	PAU015857.1	Down	MYB-related	Myb_DNA-binding	ARID,G2-like,Response_reg,SNF2_N,trihelix
PAU026874.1	PAU026874.1	Down	MYB-related	Myb_DNA-binding	ARID,G2-like,Response_reg,SNF2_N,trihelix
PAU012899.1	PAU012899.1	Down	MYB-related	Myb_DNA-binding	ARID,G2-like,Response_reg,SNF2_N,trihelix
PAU018002.1	PAU018002.1	Down	MYB-related	Myb_DNA-binding	ARID,G2-like,Response_reg,SNF2_N,trihelix
PAU026827.1	PAU026827.1	Down	MYB-related	Myb_DNA-binding	ARID,G2-like,Response_reg,SNF2_N,trihelix
PAU001470.1	PAU001470.1	Down	MYB-related	Myb_DNA-binding	ARID,G2-like,Response_reg,SNF2_N,trihelix
PAU016965.1	PAU016965.1	Down	MYB-related	Myb_DNA-binding	ARID,G2-like,Response_reg,SNF2_N,trihelix
PAU010788.1	PAU010788.1	Up	NAC	NAM	-
PAU024607.1	PAU024607.1	Up	NAC	NAM	-
PAU009282.1	PAU009282.1	Up	NAC	NAM	-
PAU009928.1	PAU009928.1	Up	NAC	NAM	-
PAU004693.1	PAU004693.1	Up	NAC	NAM	-
PAU007606.1	PAU007606.1	Up	NAC	NAM	-
PAU012422.1	PAU012422.1	Up	NAC	NAM	-
PAU014761.1	PAU014761.1	Up	NAC	NAM	-
PAU023040.1	PAU023040.1	Up	NAC	NAM	-
PAU010885.1	PAU010885.1	Up	NAC	NAM	-
PAU024777.1	PAU024777.1	Up	NAC	NAM	-
PAU016676.1	PAU016676.1	Down	NAC	NAM	-
PAU015750.1	PAU015750.1	Down	NAC	NAM	-
PAU016615.1	PAU016615.1	Down	NAC	NAM	-
PAU010032.1	PAU010032.1	Down	NAC	NAM	-
PAU015235.1	PAU015235.1	Down	NAC	NAM	-
PAU024347.1	PAU024347.1	Down	NAC	NAM	-
PAU017356.1	PAU017356.1	Down	NAC	NAM	-
PAU021670.1	PAU021670.1	Down	NAC	NAM	-
PAU007586.1	PAU007586.1	Down	NAC	NAM	-
PAU012410.1	PAU012410.1	Down	NAC	NAM	-
PAU011328.1	PAU011328.1	Down	NAC	NAM	-
PAU000691.1	PAU000691.1	Down	PLATZ	PLATZ	-
PAU006065.1	PAU006065.1	Up	RWP-RK	RWP-RK	-
PAU028019.1	PAU028019.1	Up	RWP-RK	RWP-RK	-
PAU015221.2	PAU015221.2	Up	RWP-RK	RWP-RK	-
PAU013996.2	PAU013996.2	Down	RWP-RK	RWP-RK	-
PAU018758.2	PAU018758.2	Up	SBP	SBP	-
PAU021431.1	PAU021431.1	Down	SBP	SBP	-
PAU030322.1	PAU030322.1	Up	Sigma70-like	Sigma70_r2,Sigma70_r3,Sigma70_r4	-
PAU008069.1	PAU008069.1	Up	TAZ	zf-TAZ	PHD
PAU001661.1	PAU001661.1	Down	TAZ	zf-TAZ	PHD
PAU017245.1	PAU017245.1	Down	TCP	TCP	-
PAU017164.1	PAU017164.1	Down	TCP	TCP	-
PAU006609.1	PAU006609.1	Down	Tify	tify	GATA
PAU015673.2	PAU015673.2	Up	Trihelix	trihelix	-
PAU013031.1	PAU013031.1	Up	Trihelix	trihelix	-
PAU009041.1	PAU009041.1	Up	Trihelix	trihelix	-
PAU014761.1	PAU014761.1	Up	VOZ	VOZ	-
PAU015750.1	PAU015750.1	Down	VOZ	VOZ	-
PAU009830.1	PAU009830.1	Up	WRKY	WRKY	-
PAU021347.1	PAU021347.1	Up	WRKY	WRKY	-
PAU030275.1	PAU030275.1	Up	WRKY	WRKY	-
PAU011504.1	PAU011504.1	Up	WRKY	WRKY	-
PAU030058.1	PAU030058.1	Up	WRKY	WRKY	-
PAU000116.1	PAU000116.1	Up	WRKY	WRKY	-
PAU005872.1	PAU005872.1	Up	WRKY	WRKY	-
PAU002436.2	PAU002436.2	Down	WRKY	WRKY	-
PAU009447.1	PAU009447.1	Down	WRKY	WRKY	-
PAU013097.1	PAU013097.1	Down	WRKY	WRKY	-
PAU019803.1	PAU019803.1	Down	WRKY	WRKY	-
PAU008869.1	PAU008869.1	Down	WRKY	WRKY	-
PAU021685.1	PAU021685.1	Down	WRKY	WRKY	-
PAU021056.1	PAU021056.1	Down	WRKY	WRKY	-
PAU001138.1	PAU001138.1	Down	WRKY	WRKY	-
PAU002565.1	PAU002565.1	Down	WRKY	WRKY	-
PAU007498.1	PAU007498.1	Down	WRKY	WRKY	-
PAU021653.1	PAU021653.1	Up	zf-HD	ZF-HD_dimer	-
PAU011319.1	PAU011319.1	Up	zf-HD	ZF-HD_dimer	-

## Sheet: PT2Svs.PT2
Gene ID	Transcript ID	Up-Down-Regulation(PT2S/PT2)	TF family	Included Domain	Excluded Domain
PAU008403.1	PAU008403.1	Down	ABI3VP1	B3	AP2,Auxin_resp
PAU009488.3	PAU009488.3	Up	ABI3VP1	B3	AP2,Auxin_resp
PAU016929.2	PAU016929.2	Up	ABI3VP1	B3	AP2,Auxin_resp
PAU025555.1	PAU025555.1	Down	Alfin-like	Alfin-like	DDT,Homeobox,JmjC,JmjN
PAU004233.1	PAU004233.1	Up	Alfin-like	Alfin-like	DDT,Homeobox,JmjC,JmjN
PAU019301.1	PAU019301.1	Down	AP2-EREBP	AP2	-
PAU019456.1	PAU019456.1	Down	AP2-EREBP	AP2	-
PAU019531.1	PAU019531.1	Down	AP2-EREBP	AP2	-
PAU009411.1	PAU009411.1	Down	AP2-EREBP	AP2	-
PAU026922.1	PAU026922.1	Down	AP2-EREBP	AP2	-
PAU029227.1	PAU029227.1	Down	AP2-EREBP	AP2	-
PAU026604.1	PAU026604.1	Down	AP2-EREBP	AP2	-
PAU029018.2	PAU029018.2	Down	AP2-EREBP	AP2	-
PAU000773.2	PAU000773.2	Down	AP2-EREBP	AP2	-
PAU002527.1	PAU002527.1	Down	AP2-EREBP	AP2	-
PAU018251.1	PAU018251.1	Down	AP2-EREBP	AP2	-
PAU016475.1	PAU016475.1	Down	AP2-EREBP	AP2	-
PAU016365.1	PAU016365.1	Down	AP2-EREBP	AP2	-
PAU014386.1	PAU014386.1	Down	AP2-EREBP	AP2	-
PAU023784.1	PAU023784.1	Down	AP2-EREBP	AP2	-
PAU023881.1	PAU023881.1	Down	AP2-EREBP	AP2	-
PAU016474.1	PAU016474.1	Down	AP2-EREBP	AP2	-
PAU000008.1	PAU000008.1	Down	AP2-EREBP	AP2	-
PAU026608.1	PAU026608.1	Down	AP2-EREBP	AP2	-
PAU021064.1	PAU021064.1	Down	AP2-EREBP	AP2	-
PAU028123.1	PAU028123.1	Down	AP2-EREBP	AP2	-
PAU016364.1	PAU016364.1	Down	AP2-EREBP	AP2	-
PAU028820.1	PAU028820.1	Down	AP2-EREBP	AP2	-
PAU019715.1	PAU019715.1	Down	AP2-EREBP	AP2	-
PAU026859.1	PAU026859.1	Down	AP2-EREBP	AP2	-
PAU019822.1	PAU019822.1	Down	AP2-EREBP	AP2	-
PAU030107.1	PAU030107.1	Up	AP2-EREBP	AP2	-
PAU011936.1	PAU011936.1	Up	AP2-EREBP	AP2	-
PAU020265.1	PAU020265.1	Up	AP2-EREBP	AP2	-
PAU022100.1	PAU022100.1	Up	AP2-EREBP	AP2	-
PAU013847.1	PAU013847.1	Up	AP2-EREBP	AP2	-
PAU003838.1	PAU003838.1	Up	AP2-EREBP	AP2	-
PAU030368.1	PAU030368.1	Up	AP2-EREBP	AP2	-
PAU025890.2	PAU025890.2	Up	ARF	Auxin_resp	-
PAU014138.1	PAU014138.1	Up	ARF	Auxin_resp	-
PAU001047.1	PAU001047.1	Up	ARF	Auxin_resp	-
PAU010396.1	PAU010396.1	Up	ARF	Auxin_resp	-
PAU023756.1	PAU023756.1	Up	ARF	Auxin_resp	-
PAU030385.1	PAU030385.1	Down	ARR-B	G2-like,Myb_DNA-binding,Response_reg	CCT
PAU003823.1	PAU003823.1	Down	ARR-B	G2-like,Myb_DNA-binding,Response_reg	CCT
PAU017577.1	PAU017577.1	Up	ARR-B	G2-like,Myb_DNA-binding,Response_reg	CCT
PAU007168.1	PAU007168.1	Up	ARR-B	G2-like,Myb_DNA-binding,Response_reg	CCT
PAU015179.1	PAU015179.1	Up	BES1	DUF822	-
PAU028320.1	PAU028320.1	Up	BES1	DUF822	-
PAU013632.1	PAU013632.1	Up	BES1	DUF822	-
PAU014164.1	PAU014164.1	Down	bHLH	HLH	-
PAU006746.1	PAU006746.1	Down	bHLH	HLH	-
PAU024531.1	PAU024531.1	Down	bHLH	HLH	-
PAU028908.1	PAU028908.1	Down	bHLH	HLH	-
PAU009240.1	PAU009240.1	Down	bHLH	HLH	-
PAU013955.1	PAU013955.1	Down	bHLH	HLH	-
PAU024312.1	PAU024312.1	Down	bHLH	HLH	-
PAU012925.1	PAU012925.1	Down	bHLH	HLH	-
PAU002730.1	PAU002730.1	Down	bHLH	HLH	-
PAU001620.1	PAU001620.1	Down	bHLH	HLH	-
PAU001394.1	PAU001394.1	Down	bHLH	HLH	-
PAU026224.1	PAU026224.1	Down	bHLH	HLH	-
PAU021191.1	PAU021191.1	Down	bHLH	HLH	-
PAU006234.1	PAU006234.1	Up	bHLH	HLH	-
PAU016874.1	PAU016874.1	Up	bHLH	HLH	-
PAU003102.1	PAU003102.1	Up	bHLH	HLH	-
PAU024050.1	PAU024050.1	Up	bHLH	HLH	-
PAU002521.1	PAU002521.1	Up	bHLH	HLH	-
PAU023777.1	PAU023777.1	Up	bHLH	HLH	-
PAU023992.1	PAU023992.1	Up	bHLH	HLH	-
PAU019004.1	PAU019004.1	Up	bHLH	HLH	-
PAU011357.1	PAU011357.1	Up	bHLH	HLH	-
PAU021596.1	PAU021596.1	Up	bHLH	HLH	-
PAU012184.1	PAU012184.1	Up	bHLH	HLH	-
PAU006269.1	PAU006269.1	Up	bHLH	HLH	-
PAU007003.1	PAU007003.1	Up	bHLH	HLH	-
PAU004127.1	PAU004127.1	Up	bHLH	HLH	-
PAU004388.2	PAU004388.2	Up	bHLH	HLH	-
PAU018456.1	PAU018456.1	Up	bHLH	HLH	-
PAU012297.1	PAU012297.1	Up	bHLH	HLH	-
PAU005977.1	PAU005977.1	Up	bHLH	HLH	-
PAU014465.2	PAU014465.2	Up	bHLH	HLH	-
PAU024800.1	PAU024800.1	Up	bHLH	HLH	-
PAU002872.1	PAU002872.1	Up	bHLH	HLH	-
PAU030413.1	PAU030413.1	Down	bZIP	bZIP_1,bZIP_2,bZIP_Maf	HLH
PAU027515.1	PAU027515.1	Down	bZIP	bZIP_1,bZIP_2,bZIP_Maf	HLH
PAU005576.1	PAU005576.1	Up	bZIP	bZIP_1,bZIP_2,bZIP_Maf	HLH
PAU013700.1	PAU013700.1	Up	bZIP	bZIP_1,bZIP_2,bZIP_Maf	HLH
PAU020108.1	PAU020108.1	Up	bZIP	bZIP_1,bZIP_2,bZIP_Maf	HLH
PAU023164.1	PAU023164.1	Up	bZIP	bZIP_1,bZIP_2,bZIP_Maf	HLH
PAU029414.1	PAU029414.1	Down	C2C2-CO-like	CCT,zf-B_box	GATA,PLATZ
PAU019627.1	PAU019627.1	Up	C2C2-CO-like	CCT,zf-B_box	GATA,PLATZ
PAU000383.1	PAU000383.1	Up	C2C2-CO-like	CCT,zf-B_box	GATA,PLATZ
PAU026196.1	PAU026196.1	Up	C2C2-CO-like	CCT,zf-B_box	GATA,PLATZ
PAU015834.1	PAU015834.1	Up	C2C2-CO-like	CCT,zf-B_box	GATA,PLATZ
PAU008902.2	PAU008902.2	Up	C2C2-CO-like	CCT,zf-B_box	GATA,PLATZ
PAU005465.1	PAU005465.1	Up	C2C2-CO-like	CCT,zf-B_box	GATA,PLATZ
PAU009349.1	PAU009349.1	Down	C2C2-Dof	zf-Dof	-
PAU025144.1	PAU025144.1	Down	C2C2-Dof	zf-Dof	-
PAU003354.1	PAU003354.1	Up	C2C2-Dof	zf-Dof	-
PAU019124.1	PAU019124.1	Up	C2C2-Dof	zf-Dof	-
PAU015299.1	PAU015299.1	Up	C2C2-Dof	zf-Dof	-
PAU009401.1	PAU009401.1	Up	C2C2-Dof	zf-Dof	-
PAU024502.1	PAU024502.1	Down	C2C2-GATA	GATA	-
PAU021792.1	PAU021792.1	Up	C2C2-GATA	GATA	-
PAU030389.1	PAU030389.1	Up	C2C2-GATA	GATA	-
PAU006103.1	PAU006103.1	Up	C2C2-GATA	GATA	-
PAU014139.1	PAU014139.1	Up	C2C2-GATA	GATA	-
PAU029156.1	PAU029156.1	Up	C2H2	zf-C2H2	PHD
PAU029461.1	PAU029461.1	Up	C2H2	zf-C2H2	PHD
PAU013341.1	PAU013341.1	Up	C2H2	zf-C2H2	PHD
PAU028548.1	PAU028548.1	Up	C2H2	zf-C2H2	PHD
PAU029575.1	PAU029575.1	Up	C2H2	zf-C2H2	PHD
PAU027589.1	PAU027589.1	Up	C2H2	zf-C2H2	PHD
PAU009961.1	PAU009961.1	Up	C2H2	zf-C2H2	PHD
PAU028220.1	PAU028220.1	Up	C2H2	zf-C2H2	PHD
PAU004858.1	PAU004858.1	Up	C2H2	zf-C2H2	PHD
PAU016859.1	PAU016859.1	Up	C2H2	zf-C2H2	PHD
PAU029753.1	PAU029753.1	Up	C2H2	zf-C2H2	PHD
PAU008775.1	PAU008775.1	Down	C3H	zf-CCCH	PHD,SNF2_N,zf-C2H2
PAU009126.1	PAU009126.1	Down	C3H	zf-CCCH	PHD,SNF2_N,zf-C2H2
PAU001454.1	PAU001454.1	Down	C3H	zf-CCCH	PHD,SNF2_N,zf-C2H2
PAU027420.1	PAU027420.1	Up	C3H	zf-CCCH	PHD,SNF2_N,zf-C2H2
PAU003904.2	PAU003904.2	Up	C3H	zf-CCCH	PHD,SNF2_N,zf-C2H2
PAU018445.1	PAU018445.1	Up	C3H	zf-CCCH	PHD,SNF2_N,zf-C2H2
PAU009076.1	PAU009076.1	Up	C3H	zf-CCCH	PHD,SNF2_N,zf-C2H2
PAU028980.1	PAU028980.1	Up	C3H	zf-CCCH	PHD,SNF2_N,zf-C2H2
PAU026351.1	PAU026351.1	Up	C3H	zf-CCCH	PHD,SNF2_N,zf-C2H2
PAU014226.1	PAU014226.1	Down	CAMTA	CG-1,IQ	-
PAU007176.1	PAU007176.1	Up	CAMTA	CG-1,IQ	-
PAU012872.1	PAU012872.1	Up	CAMTA	CG-1,IQ	-
PAU030483.1	PAU030483.1	Up	CAMTA	CG-1,IQ	-
PAU010663.1	PAU010663.1	Up	CAMTA	CG-1,IQ	-
PAU030403.1	PAU030403.1	Up	CAMTA	CG-1,IQ	-
PAU004069.1	PAU004069.1	Up	CPP	TCR	-
PAU001735.2	PAU001735.2	Up	CPP	TCR	-
PAU026015.1	PAU026015.1	Up	E2F-DP	E2F_TDP	-
PAU002863.1	PAU002863.1	Down	EIL	EIN3	-
PAU014513.1	PAU014513.1	Down	EIL	EIN3	-
PAU001753.1	PAU001753.1	Down	FHA	FHA	-
PAU017284.1	PAU017284.1	Up	FHA	FHA	-
PAU002687.2	PAU002687.2	Up	FHA	FHA	-
PAU010506.1	PAU010506.1	Up	FHA	FHA	-
PAU014061.1	PAU014061.1	Down	G2-like	G2-like	Response_reg
PAU012990.1	PAU012990.1	Down	G2-like	G2-like	Response_reg
PAU023787.1	PAU023787.1	Down	G2-like	G2-like	Response_reg
PAU023000.1	PAU023000.1	Down	G2-like	G2-like	Response_reg
PAU001788.1	PAU001788.1	Down	G2-like	G2-like	Response_reg
PAU024478.1	PAU024478.1	Up	G2-like	G2-like	Response_reg
PAU025656.1	PAU025656.1	Up	G2-like	G2-like	Response_reg
PAU025657.1	PAU025657.1	Up	G2-like	G2-like	Response_reg
PAU015948.1	PAU015948.1	Up	G2-like	G2-like	Response_reg
PAU003128.1	PAU003128.1	Up	G2-like	G2-like	Response_reg
PAU002791.1	PAU002791.1	Up	G2-like	G2-like	Response_reg
PAU011005.1	PAU011005.1	Up	G2-like	G2-like	Response_reg
PAU030729.1	PAU030729.1	Down	GRAS	GRAS	-
PAU000018.1	PAU000018.1	Down	GRAS	GRAS	-
PAU002069.1	PAU002069.1	Down	GRAS	GRAS	-
PAU005214.1	PAU005214.1	Down	GRAS	GRAS	-
PAU013439.1	PAU013439.1	Down	GRAS	GRAS	-
PAU009230.1	PAU009230.1	Down	GRAS	GRAS	-
PAU002068.1	PAU002068.1	Down	GRAS	GRAS	-
PAU008239.1	PAU008239.1	Up	GRAS	GRAS	-
PAU017783.1	PAU017783.1	Up	GRAS	GRAS	-
PAU001214.1	PAU001214.1	Up	GRAS	GRAS	-
PAU010556.1	PAU010556.1	Up	GRAS	GRAS	-
PAU009526.1	PAU009526.1	Up	GRAS	GRAS	-
PAU030828.1	PAU030828.1	Up	GRAS	GRAS	-
PAU018348.1	PAU018348.1	Up	GRAS	GRAS	-
PAU026157.1	PAU026157.1	Up	GRAS	GRAS	-
PAU027464.1	PAU027464.1	Up	HB	Homeobox,KNOX1,KNOX2	-
PAU017813.1	PAU017813.1	Up	HB	Homeobox,KNOX1,KNOX2	-
PAU023550.1	PAU023550.1	Down	HSF	HSF_DNA-bind	-
PAU000662.2	PAU000662.2	Down	HSF	HSF_DNA-bind	-
PAU001425.1	PAU001425.1	Down	HSF	HSF_DNA-bind	-
PAU000617.1	PAU000617.1	Down	HSF	HSF_DNA-bind	-
PAU015000.1	PAU015000.1	Down	HSF	HSF_DNA-bind	-
PAU002133.1	PAU002133.1	Down	HSF	HSF_DNA-bind	-
PAU021619.1	PAU021619.1	Down	HSF	HSF_DNA-bind	-
PAU014281.1	PAU014281.1	Down	HSF	HSF_DNA-bind	-
PAU002364.1	PAU002364.1	Down	HSF	HSF_DNA-bind	-
PAU006575.1	PAU006575.1	Down	HSF	HSF_DNA-bind	-
PAU028414.2	PAU028414.2	Down	HSF	HSF_DNA-bind	-
PAU001757.1	PAU001757.1	Down	HSF	HSF_DNA-bind	-
PAU023809.1	PAU023809.1	Up	HSF	HSF_DNA-bind	-
PAU021767.1	PAU021767.1	Up	HSF	HSF_DNA-bind	-
PAU021996.1	PAU021996.1	Down	LIM	LIM	-
PAU010219.1	PAU010219.1	Down	LIM	LIM	-
PAU019659.1	PAU019659.1	Up	LIM	LIM	-
PAU005505.1	PAU005505.1	Down	LOB	DUF260	-
PAU029454.1	PAU029454.1	Down	LOB	DUF260	-
PAU016558.1	PAU016558.1	Up	LOB	DUF260	-
PAU024902.1	PAU024902.1	Up	LOB	DUF260	-
PAU003433.1	PAU003433.1	Up	LOB	DUF260	-
PAU017523.1	PAU017523.1	Up	MADS	SRF-TF	-
PAU016946.1	PAU016946.1	Up	MADS	SRF-TF	-
PAU012233.1	PAU012233.1	Up	MADS	SRF-TF	-
PAU019151.1	PAU019151.1	Up	mTERF	mTERF	-
PAU008439.1	PAU008439.1	Up	mTERF	mTERF	-
PAU019233.2	PAU019233.2	Up	mTERF	mTERF	-
PAU020910.1	PAU020910.1	Up	mTERF	mTERF	-
PAU013336.1	PAU013336.1	Up	mTERF	mTERF	-
PAU014061.1	PAU014061.1	Down	MYB	Myb_DNA-binding	ARID,Response_reg,SNF2_N
PAU012990.1	PAU012990.1	Down	MYB	Myb_DNA-binding	ARID,Response_reg,SNF2_N
PAU023787.1	PAU023787.1	Down	MYB	Myb_DNA-binding	ARID,Response_reg,SNF2_N
PAU023000.1	PAU023000.1	Down	MYB	Myb_DNA-binding	ARID,Response_reg,SNF2_N
PAU001788.1	PAU001788.1	Down	MYB	Myb_DNA-binding	ARID,Response_reg,SNF2_N
PAU015338.2	PAU015338.2	Down	MYB	Myb_DNA-binding	ARID,Response_reg,SNF2_N
PAU016471.3	PAU016471.3	Down	MYB	Myb_DNA-binding	ARID,Response_reg,SNF2_N
PAU016241.1	PAU016241.1	Down	MYB	Myb_DNA-binding	ARID,Response_reg,SNF2_N
PAU010214.1	PAU010214.1	Down	MYB	Myb_DNA-binding	ARID,Response_reg,SNF2_N
PAU002762.1	PAU002762.1	Down	MYB	Myb_DNA-binding	ARID,Response_reg,SNF2_N
PAU027209.1	PAU027209.1	Down	MYB	Myb_DNA-binding	ARID,Response_reg,SNF2_N
PAU020508.1	PAU020508.1	Down	MYB	Myb_DNA-binding	ARID,Response_reg,SNF2_N
PAU020507.1	PAU020507.1	Down	MYB	Myb_DNA-binding	ARID,Response_reg,SNF2_N
PAU010430.2	PAU010430.2	Down	MYB	Myb_DNA-binding	ARID,Response_reg,SNF2_N
PAU001278.1	PAU001278.1	Down	MYB	Myb_DNA-binding	ARID,Response_reg,SNF2_N
PAU017492.1	PAU017492.1	Down	MYB	Myb_DNA-binding	ARID,Response_reg,SNF2_N
PAU001236.1	PAU001236.1	Down	MYB	Myb_DNA-binding	ARID,Response_reg,SNF2_N
PAU000931.1	PAU000931.1	Down	MYB	Myb_DNA-binding	ARID,Response_reg,SNF2_N
PAU000835.1	PAU000835.1	Down	MYB	Myb_DNA-binding	ARID,Response_reg,SNF2_N
PAU013713.1	PAU013713.1	Down	MYB	Myb_DNA-binding	ARID,Response_reg,SNF2_N
PAU026827.1	PAU026827.1	Down	MYB	Myb_DNA-binding	ARID,Response_reg,SNF2_N
PAU001470.1	PAU001470.1	Down	MYB	Myb_DNA-binding	ARID,Response_reg,SNF2_N
PAU027187.1	PAU027187.1	Down	MYB	Myb_DNA-binding	ARID,Response_reg,SNF2_N
PAU010130.1	PAU010130.1	Up	MYB	Myb_DNA-binding	ARID,Response_reg,SNF2_N
PAU011118.1	PAU011118.1	Up	MYB	Myb_DNA-binding	ARID,Response_reg,SNF2_N
PAU015270.1	PAU015270.1	Up	MYB	Myb_DNA-binding	ARID,Response_reg,SNF2_N
PAU024344.1	PAU024344.1	Up	MYB	Myb_DNA-binding	ARID,Response_reg,SNF2_N
PAU024478.1	PAU024478.1	Up	MYB	Myb_DNA-binding	ARID,Response_reg,SNF2_N
PAU025656.1	PAU025656.1	Up	MYB	Myb_DNA-binding	ARID,Response_reg,SNF2_N
PAU000838.1	PAU000838.1	Up	MYB	Myb_DNA-binding	ARID,Response_reg,SNF2_N
PAU030983.1	PAU030983.1	Up	MYB	Myb_DNA-binding	ARID,Response_reg,SNF2_N
PAU025657.1	PAU025657.1	Up	MYB	Myb_DNA-binding	ARID,Response_reg,SNF2_N
PAU021165.1	PAU021165.1	Up	MYB	Myb_DNA-binding	ARID,Response_reg,SNF2_N
PAU011057.1	PAU011057.1	Up	MYB	Myb_DNA-binding	ARID,Response_reg,SNF2_N
PAU012899.1	PAU012899.1	Up	MYB	Myb_DNA-binding	ARID,Response_reg,SNF2_N
PAU002072.1	PAU002072.1	Up	MYB	Myb_DNA-binding	ARID,Response_reg,SNF2_N
PAU016965.1	PAU016965.1	Up	MYB	Myb_DNA-binding	ARID,Response_reg,SNF2_N
PAU008237.1	PAU008237.1	Up	MYB	Myb_DNA-binding	ARID,Response_reg,SNF2_N
PAU018031.1	PAU018031.1	Up	MYB	Myb_DNA-binding	ARID,Response_reg,SNF2_N
PAU019033.1	PAU019033.1	Up	MYB	Myb_DNA-binding	ARID,Response_reg,SNF2_N
PAU015948.1	PAU015948.1	Up	MYB	Myb_DNA-binding	ARID,Response_reg,SNF2_N
PAU010819.1	PAU010819.1	Up	MYB	Myb_DNA-binding	ARID,Response_reg,SNF2_N
PAU013462.1	PAU013462.1	Up	MYB	Myb_DNA-binding	ARID,Response_reg,SNF2_N
PAU010054.1	PAU010054.1	Up	MYB	Myb_DNA-binding	ARID,Response_reg,SNF2_N
PAU003223.1	PAU003223.1	Up	MYB	Myb_DNA-binding	ARID,Response_reg,SNF2_N
PAU003128.1	PAU003128.1	Up	MYB	Myb_DNA-binding	ARID,Response_reg,SNF2_N
PAU002791.1	PAU002791.1	Up	MYB	Myb_DNA-binding	ARID,Response_reg,SNF2_N
PAU021989.1	PAU021989.1	Up	MYB	Myb_DNA-binding	ARID,Response_reg,SNF2_N
PAU003046.1	PAU003046.1	Up	MYB	Myb_DNA-binding	ARID,Response_reg,SNF2_N
PAU011005.1	PAU011005.1	Up	MYB	Myb_DNA-binding	ARID,Response_reg,SNF2_N
PAU009873.1	PAU009873.1	Up	MYB	Myb_DNA-binding	ARID,Response_reg,SNF2_N
PAU011136.1	PAU011136.1	Up	MYB	Myb_DNA-binding	ARID,Response_reg,SNF2_N
PAU015338.2	PAU015338.2	Down	MYB-related	Myb_DNA-binding	ARID,G2-like,Response_reg,SNF2_N,trihelix
PAU016471.3	PAU016471.3	Down	MYB-related	Myb_DNA-binding	ARID,G2-like,Response_reg,SNF2_N,trihelix
PAU016241.1	PAU016241.1	Down	MYB-related	Myb_DNA-binding	ARID,G2-like,Response_reg,SNF2_N,trihelix
PAU010214.1	PAU010214.1	Down	MYB-related	Myb_DNA-binding	ARID,G2-like,Response_reg,SNF2_N,trihelix
PAU002762.1	PAU002762.1	Down	MYB-related	Myb_DNA-binding	ARID,G2-like,Response_reg,SNF2_N,trihelix
PAU027209.1	PAU027209.1	Down	MYB-related	Myb_DNA-binding	ARID,G2-like,Response_reg,SNF2_N,trihelix
PAU020508.1	PAU020508.1	Down	MYB-related	Myb_DNA-binding	ARID,G2-like,Response_reg,SNF2_N,trihelix
PAU020507.1	PAU020507.1	Down	MYB-related	Myb_DNA-binding	ARID,G2-like,Response_reg,SNF2_N,trihelix
PAU010430.2	PAU010430.2	Down	MYB-related	Myb_DNA-binding	ARID,G2-like,Response_reg,SNF2_N,trihelix
PAU001278.1	PAU001278.1	Down	MYB-related	Myb_DNA-binding	ARID,G2-like,Response_reg,SNF2_N,trihelix
PAU017492.1	PAU017492.1	Down	MYB-related	Myb_DNA-binding	ARID,G2-like,Response_reg,SNF2_N,trihelix
PAU001236.1	PAU001236.1	Down	MYB-related	Myb_DNA-binding	ARID,G2-like,Response_reg,SNF2_N,trihelix
PAU000835.1	PAU000835.1	Down	MYB-related	Myb_DNA-binding	ARID,G2-like,Response_reg,SNF2_N,trihelix
PAU013713.1	PAU013713.1	Down	MYB-related	Myb_DNA-binding	ARID,G2-like,Response_reg,SNF2_N,trihelix
PAU026827.1	PAU026827.1	Down	MYB-related	Myb_DNA-binding	ARID,G2-like,Response_reg,SNF2_N,trihelix
PAU001470.1	PAU001470.1	Down	MYB-related	Myb_DNA-binding	ARID,G2-like,Response_reg,SNF2_N,trihelix
PAU027187.1	PAU027187.1	Down	MYB-related	Myb_DNA-binding	ARID,G2-like,Response_reg,SNF2_N,trihelix
PAU010130.1	PAU010130.1	Up	MYB-related	Myb_DNA-binding	ARID,G2-like,Response_reg,SNF2_N,trihelix
PAU011118.1	PAU011118.1	Up	MYB-related	Myb_DNA-binding	ARID,G2-like,Response_reg,SNF2_N,trihelix
PAU015270.1	PAU015270.1	Up	MYB-related	Myb_DNA-binding	ARID,G2-like,Response_reg,SNF2_N,trihelix
PAU024344.1	PAU024344.1	Up	MYB-related	Myb_DNA-binding	ARID,G2-like,Response_reg,SNF2_N,trihelix
PAU000838.1	PAU000838.1	Up	MYB-related	Myb_DNA-binding	ARID,G2-like,Response_reg,SNF2_N,trihelix
PAU030983.1	PAU030983.1	Up	MYB-related	Myb_DNA-binding	ARID,G2-like,Response_reg,SNF2_N,trihelix
PAU021165.1	PAU021165.1	Up	MYB-related	Myb_DNA-binding	ARID,G2-like,Response_reg,SNF2_N,trihelix
PAU011057.1	PAU011057.1	Up	MYB-related	Myb_DNA-binding	ARID,G2-like,Response_reg,SNF2_N,trihelix
PAU012899.1	PAU012899.1	Up	MYB-related	Myb_DNA-binding	ARID,G2-like,Response_reg,SNF2_N,trihelix
PAU002072.1	PAU002072.1	Up	MYB-related	Myb_DNA-binding	ARID,G2-like,Response_reg,SNF2_N,trihelix
PAU016965.1	PAU016965.1	Up	MYB-related	Myb_DNA-binding	ARID,G2-like,Response_reg,SNF2_N,trihelix
PAU008237.1	PAU008237.1	Up	MYB-related	Myb_DNA-binding	ARID,G2-like,Response_reg,SNF2_N,trihelix
PAU019033.1	PAU019033.1	Up	MYB-related	Myb_DNA-binding	ARID,G2-like,Response_reg,SNF2_N,trihelix
PAU010819.1	PAU010819.1	Up	MYB-related	Myb_DNA-binding	ARID,G2-like,Response_reg,SNF2_N,trihelix
PAU010054.1	PAU010054.1	Up	MYB-related	Myb_DNA-binding	ARID,G2-like,Response_reg,SNF2_N,trihelix
PAU021989.1	PAU021989.1	Up	MYB-related	Myb_DNA-binding	ARID,G2-like,Response_reg,SNF2_N,trihelix
PAU003046.1	PAU003046.1	Up	MYB-related	Myb_DNA-binding	ARID,G2-like,Response_reg,SNF2_N,trihelix
PAU009873.1	PAU009873.1	Up	MYB-related	Myb_DNA-binding	ARID,G2-like,Response_reg,SNF2_N,trihelix
PAU009355.1	PAU009355.1	Down	NAC	NAM	-
PAU007606.1	PAU007606.1	Down	NAC	NAM	-
PAU021504.1	PAU021504.1	Down	NAC	NAM	-
PAU012755.1	PAU012755.1	Down	NAC	NAM	-
PAU024608.1	PAU024608.1	Down	NAC	NAM	-
PAU010885.1	PAU010885.1	Down	NAC	NAM	-
PAU024347.1	PAU024347.1	Up	NAC	NAM	-
PAU015267.1	PAU015267.1	Up	NAC	NAM	-
PAU003364.1	PAU003364.1	Up	NAC	NAM	-
PAU021670.1	PAU021670.1	Up	NAC	NAM	-
PAU015616.1	PAU015616.1	Up	NAC	NAM	-
PAU019436.2	PAU019436.2	Up	NAC	NAM	-
PAU015235.1	PAU015235.1	Up	NAC	NAM	-
PAU007647.1	PAU007647.1	Up	NAC	NAM	-
PAU010642.1	PAU010642.1	Up	NAC	NAM	-
PAU011328.1	PAU011328.1	Up	NAC	NAM	-
PAU029772.2	PAU029772.2	Up	NAC	NAM	-
PAU017462.1	PAU017462.1	Up	NAC	NAM	-
PAU019324.1	PAU019324.1	Down	PLATZ	PLATZ	-
PAU021429.1	PAU021429.1	Up	PLATZ	PLATZ	-
PAU006065.1	PAU006065.1	Down	RWP-RK	RWP-RK	-
PAU015221.2	PAU015221.2	Down	RWP-RK	RWP-RK	-
PAU019498.1	PAU019498.1	Up	RWP-RK	RWP-RK	-
PAU010684.1	PAU010684.1	Up	S1Fa-like	S1FA	-
PAU017524.1	PAU017524.1	Down	SBP	SBP	-
PAU001381.1	PAU001381.1	Up	SBP	SBP	-
PAU026898.1	PAU026898.1	Up	SBP	SBP	-
PAU030322.1	PAU030322.1	Down	Sigma70-like	Sigma70_r2,Sigma70_r3,Sigma70_r4	-
PAU009017.1	PAU009017.1	Down	Sigma70-like	Sigma70_r2,Sigma70_r3,Sigma70_r4	-
PAU006767.1	PAU006767.1	Down	Sigma70-like	Sigma70_r2,Sigma70_r3,Sigma70_r4	-
PAU019295.1	PAU019295.1	Down	Sigma70-like	Sigma70_r2,Sigma70_r3,Sigma70_r4	-
PAU013174.1	PAU013174.1	Up	Sigma70-like	Sigma70_r2,Sigma70_r3,Sigma70_r4	-
PAU029195.2	PAU029195.2	Up	Sigma70-like	Sigma70_r2,Sigma70_r3,Sigma70_r4	-
PAU008069.1	PAU008069.1	Down	TAZ	zf-TAZ	PHD
PAU001661.1	PAU001661.1	Down	TAZ	zf-TAZ	PHD
PAU008514.1	PAU008514.1	Down	TAZ	zf-TAZ	PHD
PAU016393.2	PAU016393.2	Up	TAZ	zf-TAZ	PHD
PAU028160.1	PAU028160.1	Down	TCP	TCP	-
PAU021645.1	PAU021645.1	Up	TCP	TCP	-
PAU022928.1	PAU022928.1	Down	Tify	tify	GATA
PAU004807.1	PAU004807.1	Down	Tify	tify	GATA
PAU024205.1	PAU024205.1	Down	Tify	tify	GATA
PAU006609.1	PAU006609.1	Down	Tify	tify	GATA
PAU004278.1	PAU004278.1	Down	Tify	tify	GATA
PAU014226.1	PAU014226.1	Down	TIG	TIG	-
PAU012872.1	PAU012872.1	Up	TIG	TIG	-
PAU030483.1	PAU030483.1	Up	TIG	TIG	-
PAU010663.1	PAU010663.1	Up	TIG	TIG	-
PAU000931.1	PAU000931.1	Down	Trihelix	trihelix	-
PAU018031.1	PAU018031.1	Up	Trihelix	trihelix	-
PAU013462.1	PAU013462.1	Up	Trihelix	trihelix	-
PAU013463.1	PAU013463.1	Up	Trihelix	trihelix	-
PAU003223.1	PAU003223.1	Up	Trihelix	trihelix	-
PAU028434.1	PAU028434.1	Up	Trihelix	trihelix	-
PAU000808.1	PAU000808.1	Up	Trihelix	trihelix	-
PAU011136.1	PAU011136.1	Up	Trihelix	trihelix	-
PAU014905.1	PAU014905.1	Down	TUB	Tub	-
PAU022824.1	PAU022824.1	Up	TUB	Tub	-
PAU009830.1	PAU009830.1	Down	WRKY	WRKY	-
PAU031020.1	PAU031020.1	Down	WRKY	WRKY	-
PAU022953.1	PAU022953.1	Down	WRKY	WRKY	-
PAU001138.1	PAU001138.1	Down	WRKY	WRKY	-
PAU009842.1	PAU009842.1	Down	WRKY	WRKY	-
PAU003051.1	PAU003051.1	Down	WRKY	WRKY	-
PAU021713.2	PAU021713.2	Down	WRKY	WRKY	-
PAU030761.1	PAU030761.1	Down	WRKY	WRKY	-
PAU012897.1	PAU012897.1	Down	WRKY	WRKY	-
PAU024707.1	PAU024707.1	Down	WRKY	WRKY	-
PAU002565.1	PAU002565.1	Down	WRKY	WRKY	-
PAU013722.1	PAU013722.1	Down	WRKY	WRKY	-
PAU011504.1	PAU011504.1	Down	WRKY	WRKY	-
PAU015855.2	PAU015855.2	Down	WRKY	WRKY	-
PAU028586.1	PAU028586.1	Up	WRKY	WRKY	-
PAU007576.1	PAU007576.1	Up	WRKY	WRKY	-
PAU025363.1	PAU025363.1	Up	WRKY	WRKY	-
PAU022362.1	PAU022362.1	Up	WRKY	WRKY	-
PAU030985.1	PAU030985.1	Up	WRKY	WRKY	-
PAU000273.1	PAU000273.1	Up	WRKY	WRKY	-
PAU014210.1	PAU014210.1	Up	WRKY	WRKY	-
PAU004380.1	PAU004380.1	Up	WRKY	WRKY	-
PAU022832.1	PAU022832.1	Up	zf-HD	ZF-HD_dimer	-
PAU003350.1	PAU003350.1	Up	zf-HD	ZF-HD_dimer	-

## Sheet: PT4Svs.PT4
Gene ID	Transcript ID	Up-Down-Regulation(PT4S/PT4)	TF family	Included Domain	Excluded Domain
PAU007281.2	PAU007281.2	Down	ABI3VP1	B3	AP2,Auxin_resp
PAU020629.1	PAU020629.1	Down	ABI3VP1	B3	AP2,Auxin_resp
PAU009267.1	PAU009267.1	Down	ABI3VP1	B3	AP2,Auxin_resp
PAU005598.1	PAU005598.1	Up	ABI3VP1	B3	AP2,Auxin_resp
PAU009488.3	PAU009488.3	Up	ABI3VP1	B3	AP2,Auxin_resp
PAU028027.1	PAU028027.1	Up	ABI3VP1	B3	AP2,Auxin_resp
PAU002742.1	PAU002742.1	Down	AP2-EREBP	AP2	-
PAU012173.1	PAU012173.1	Down	AP2-EREBP	AP2	-
PAU007736.1	PAU007736.1	Down	AP2-EREBP	AP2	-
PAU020265.1	PAU020265.1	Down	AP2-EREBP	AP2	-
PAU018251.1	PAU018251.1	Down	AP2-EREBP	AP2	-
PAU000008.1	PAU000008.1	Down	AP2-EREBP	AP2	-
PAU019822.1	PAU019822.1	Down	AP2-EREBP	AP2	-
PAU027861.1	PAU027861.1	Down	AP2-EREBP	AP2	-
PAU024448.1	PAU024448.1	Down	AP2-EREBP	AP2	-
PAU013490.1	PAU013490.1	Down	AP2-EREBP	AP2	-
PAU009411.1	PAU009411.1	Down	AP2-EREBP	AP2	-
PAU028123.1	PAU028123.1	Down	AP2-EREBP	AP2	-
PAU019531.1	PAU019531.1	Down	AP2-EREBP	AP2	-
PAU030965.1	PAU030965.1	Down	AP2-EREBP	AP2	-
PAU030327.1	PAU030327.1	Down	AP2-EREBP	AP2	-
PAU030316.1	PAU030316.1	Down	AP2-EREBP	AP2	-
PAU001104.1	PAU001104.1	Down	AP2-EREBP	AP2	-
PAU005476.1	PAU005476.1	Down	AP2-EREBP	AP2	-
PAU028819.1	PAU028819.1	Down	AP2-EREBP	AP2	-
PAU014386.1	PAU014386.1	Down	AP2-EREBP	AP2	-
PAU019715.1	PAU019715.1	Down	AP2-EREBP	AP2	-
PAU029018.2	PAU029018.2	Down	AP2-EREBP	AP2	-
PAU028820.1	PAU028820.1	Down	AP2-EREBP	AP2	-
PAU000773.2	PAU000773.2	Down	AP2-EREBP	AP2	-
PAU011936.1	PAU011936.1	Up	AP2-EREBP	AP2	-
PAU026854.1	PAU026854.1	Up	AP2-EREBP	AP2	-
PAU030107.1	PAU030107.1	Up	AP2-EREBP	AP2	-
PAU011023.1	PAU011023.1	Up	AP2-EREBP	AP2	-
PAU010113.2	PAU010113.2	Up	AP2-EREBP	AP2	-
PAU006448.1	PAU006448.1	Up	AP2-EREBP	AP2	-
PAU022472.1	PAU022472.1	Up	AP2-EREBP	AP2	-
PAU003838.1	PAU003838.1	Up	AP2-EREBP	AP2	-
PAU030368.1	PAU030368.1	Up	AP2-EREBP	AP2	-
PAU004282.1	PAU004282.1	Up	AP2-EREBP	AP2	-
PAU005471.1	PAU005471.1	Up	AP2-EREBP	AP2	-
PAU023991.1	PAU023991.1	Up	AP2-EREBP	AP2	-
PAU022100.1	PAU022100.1	Up	AP2-EREBP	AP2	-
PAU013847.1	PAU013847.1	Up	AP2-EREBP	AP2	-
PAU009798.1	PAU009798.1	Down	ARF	Auxin_resp	-
PAU020667.1	PAU020667.1	Up	ARF	Auxin_resp	-
PAU001047.1	PAU001047.1	Up	ARF	Auxin_resp	-
PAU014138.1	PAU014138.1	Up	ARF	Auxin_resp	-
PAU006270.1	PAU006270.1	Up	ARF	Auxin_resp	-
PAU017577.1	PAU017577.1	Up	ARR-B	G2-like,Myb_DNA-binding,Response_reg	CCT
PAU007168.1	PAU007168.1	Up	ARR-B	G2-like,Myb_DNA-binding,Response_reg	CCT
PAU010709.1	PAU010709.1	Up	ARR-B	G2-like,Myb_DNA-binding,Response_reg	CCT
PAU028320.1	PAU028320.1	Up	BES1	DUF822	-
PAU030835.1	PAU030835.1	Up	BES1	DUF822	-
PAU012618.1	PAU012618.1	Down	bHLH	HLH	-
PAU024531.1	PAU024531.1	Down	bHLH	HLH	-
PAU010299.1	PAU010299.1	Down	bHLH	HLH	-
PAU004507.1	PAU004507.1	Down	bHLH	HLH	-
PAU006234.1	PAU006234.1	Down	bHLH	HLH	-
PAU025545.1	PAU025545.1	Down	bHLH	HLH	-
PAU013955.1	PAU013955.1	Down	bHLH	HLH	-
PAU024312.1	PAU024312.1	Down	bHLH	HLH	-
PAU002730.1	PAU002730.1	Down	bHLH	HLH	-
PAU023890.1	PAU023890.1	Down	bHLH	HLH	-
PAU019321.1	PAU019321.1	Down	bHLH	HLH	-
PAU006746.1	PAU006746.1	Up	bHLH	HLH	-
PAU001472.1	PAU001472.1	Up	bHLH	HLH	-
PAU009390.1	PAU009390.1	Up	bHLH	HLH	-
PAU023614.1	PAU023614.1	Up	bHLH	HLH	-
PAU014465.2	PAU014465.2	Up	bHLH	HLH	-
PAU004127.1	PAU004127.1	Up	bHLH	HLH	-
PAU021596.1	PAU021596.1	Up	bHLH	HLH	-
PAU023992.1	PAU023992.1	Up	bHLH	HLH	-
PAU025130.1	PAU025130.1	Up	bHLH	HLH	-
PAU023777.1	PAU023777.1	Up	bHLH	HLH	-
PAU026224.1	PAU026224.1	Up	bHLH	HLH	-
PAU002521.1	PAU002521.1	Up	bHLH	HLH	-
PAU023524.1	PAU023524.1	Up	bHLH	HLH	-
PAU002819.2	PAU002819.2	Up	bHLH	HLH	-
PAU028878.1	PAU028878.1	Up	bHLH	HLH	-
PAU002872.1	PAU002872.1	Up	bHLH	HLH	-
PAU017849.2	PAU017849.2	Down	bZIP	bZIP_1,bZIP_2,bZIP_Maf	HLH
PAU027515.1	PAU027515.1	Down	bZIP	bZIP_1,bZIP_2,bZIP_Maf	HLH
PAU013700.1	PAU013700.1	Up	bZIP	bZIP_1,bZIP_2,bZIP_Maf	HLH
PAU005576.1	PAU005576.1	Up	bZIP	bZIP_1,bZIP_2,bZIP_Maf	HLH
PAU023164.1	PAU023164.1	Up	bZIP	bZIP_1,bZIP_2,bZIP_Maf	HLH
PAU030829.1	PAU030829.1	Up	bZIP	bZIP_1,bZIP_2,bZIP_Maf	HLH
PAU029414.1	PAU029414.1	Down	C2C2-CO-like	CCT,zf-B_box	GATA,PLATZ
PAU019627.1	PAU019627.1	Up	C2C2-CO-like	CCT,zf-B_box	GATA,PLATZ
PAU005465.1	PAU005465.1	Up	C2C2-CO-like	CCT,zf-B_box	GATA,PLATZ
PAU027752.1	PAU027752.1	Up	C2C2-CO-like	CCT,zf-B_box	GATA,PLATZ
PAU015834.1	PAU015834.1	Up	C2C2-CO-like	CCT,zf-B_box	GATA,PLATZ
PAU010117.1	PAU010117.1	Up	C2C2-CO-like	CCT,zf-B_box	GATA,PLATZ
PAU008902.2	PAU008902.2	Up	C2C2-CO-like	CCT,zf-B_box	GATA,PLATZ
PAU000383.1	PAU000383.1	Up	C2C2-CO-like	CCT,zf-B_box	GATA,PLATZ
PAU016032.1	PAU016032.1	Down	C2C2-Dof	zf-Dof	-
PAU015299.1	PAU015299.1	Up	C2C2-Dof	zf-Dof	-
PAU026870.1	PAU026870.1	Up	C2C2-Dof	zf-Dof	-
PAU019445.1	PAU019445.1	Up	C2C2-Dof	zf-Dof	-
PAU010040.1	PAU010040.1	Up	C2C2-Dof	zf-Dof	-
PAU003354.1	PAU003354.1	Up	C2C2-Dof	zf-Dof	-
PAU006818.1	PAU006818.1	Up	C2C2-Dof	zf-Dof	-
PAU019124.1	PAU019124.1	Up	C2C2-Dof	zf-Dof	-
PAU012115.1	PAU012115.1	Up	C2C2-Dof	zf-Dof	-
PAU029223.1	PAU029223.1	Down	C2C2-GATA	GATA	-
PAU030533.1	PAU030533.1	Down	C2C2-GATA	GATA	-
PAU009799.1	PAU009799.1	Down	C2C2-GATA	GATA	-
PAU021792.1	PAU021792.1	Up	C2C2-GATA	GATA	-
PAU016524.1	PAU016524.1	Down	C2C2-YABBY	YABBY	-
PAU005936.1	PAU005936.1	Up	C2C2-YABBY	YABBY	-
PAU016187.1	PAU016187.1	Down	C2H2	zf-C2H2	PHD
PAU029156.1	PAU029156.1	Up	C2H2	zf-C2H2	PHD
PAU025662.1	PAU025662.1	Up	C2H2	zf-C2H2	PHD
PAU025672.1	PAU025672.1	Up	C2H2	zf-C2H2	PHD
PAU025686.1	PAU025686.1	Up	C2H2	zf-C2H2	PHD
PAU013621.2	PAU013621.2	Up	C2H2	zf-C2H2	PHD
PAU029575.1	PAU029575.1	Up	C2H2	zf-C2H2	PHD
PAU027589.1	PAU027589.1	Up	C2H2	zf-C2H2	PHD
PAU028548.1	PAU028548.1	Up	C2H2	zf-C2H2	PHD
PAU023549.1	PAU023549.1	Up	C2H2	zf-C2H2	PHD
PAU016859.1	PAU016859.1	Up	C2H2	zf-C2H2	PHD
PAU014230.1	PAU014230.1	Up	C2H2	zf-C2H2	PHD
PAU030825.1	PAU030825.1	Up	C2H2	zf-C2H2	PHD
PAU005703.1	PAU005703.1	Up	C2H2	zf-C2H2	PHD
PAU004858.1	PAU004858.1	Up	C2H2	zf-C2H2	PHD
PAU009126.1	PAU009126.1	Down	C3H	zf-CCCH	PHD,SNF2_N,zf-C2H2
PAU016110.1	PAU016110.1	Down	C3H	zf-CCCH	PHD,SNF2_N,zf-C2H2
PAU001454.1	PAU001454.1	Down	C3H	zf-CCCH	PHD,SNF2_N,zf-C2H2
PAU009076.1	PAU009076.1	Up	C3H	zf-CCCH	PHD,SNF2_N,zf-C2H2
PAU000179.1	PAU000179.1	Up	C3H	zf-CCCH	PHD,SNF2_N,zf-C2H2
PAU029193.1	PAU029193.1	Up	C3H	zf-CCCH	PHD,SNF2_N,zf-C2H2
PAU007503.1	PAU007503.1	Up	C3H	zf-CCCH	PHD,SNF2_N,zf-C2H2
PAU027420.1	PAU027420.1	Up	C3H	zf-CCCH	PHD,SNF2_N,zf-C2H2
PAU018445.1	PAU018445.1	Up	C3H	zf-CCCH	PHD,SNF2_N,zf-C2H2
PAU026351.1	PAU026351.1	Up	C3H	zf-CCCH	PHD,SNF2_N,zf-C2H2
PAU023942.1	PAU023942.1	Up	C3H	zf-CCCH	PHD,SNF2_N,zf-C2H2
PAU005230.2	PAU005230.2	Up	C3H	zf-CCCH	PHD,SNF2_N,zf-C2H2
PAU031042.1	PAU031042.1	Up	C3H	zf-CCCH	PHD,SNF2_N,zf-C2H2
PAU007259.1	PAU007259.1	Up	C3H	zf-CCCH	PHD,SNF2_N,zf-C2H2
PAU010663.1	PAU010663.1	Up	CAMTA	CG-1,IQ	-
PAU030483.1	PAU030483.1	Up	CAMTA	CG-1,IQ	-
PAU012872.1	PAU012872.1	Up	CAMTA	CG-1,IQ	-
PAU004069.1	PAU004069.1	Up	CPP	TCR	-
PAU023474.1	PAU023474.1	Down	DBP	DNC,PP2C	-
PAU001261.1	PAU001261.1	Up	FAR1	FAR1	-
PAU001976.1	PAU001976.1	Up	FAR1	FAR1	-
PAU009297.1	PAU009297.1	Up	FAR1	FAR1	-
PAU018396.1	PAU018396.1	Up	FAR1	FAR1	-
PAU020283.1	PAU020283.1	Up	FAR1	FAR1	-
PAU001753.1	PAU001753.1	Down	FHA	FHA	-
PAU023196.1	PAU023196.1	Up	FHA	FHA	-
PAU005899.1	PAU005899.1	Down	G2-like	G2-like	Response_reg
PAU012990.1	PAU012990.1	Down	G2-like	G2-like	Response_reg
PAU010926.1	PAU010926.1	Down	G2-like	G2-like	Response_reg
PAU007653.1	PAU007653.1	Down	G2-like	G2-like	Response_reg
PAU024478.1	PAU024478.1	Up	G2-like	G2-like	Response_reg
PAU015948.1	PAU015948.1	Up	G2-like	G2-like	Response_reg
PAU017334.2	PAU017334.2	Up	G2-like	G2-like	Response_reg
PAU023787.1	PAU023787.1	Up	G2-like	G2-like	Response_reg
PAU025657.1	PAU025657.1	Up	G2-like	G2-like	Response_reg
PAU002530.1	PAU002530.1	Up	G2-like	G2-like	Response_reg
PAU003128.1	PAU003128.1	Up	G2-like	G2-like	Response_reg
PAU025736.1	PAU025736.1	Up	G2-like	G2-like	Response_reg
PAU028362.1	PAU028362.1	Up	G2-like	G2-like	Response_reg
PAU002791.1	PAU002791.1	Up	G2-like	G2-like	Response_reg
PAU006430.1	PAU006430.1	Up	G2-like	G2-like	Response_reg
PAU020588.1	PAU020588.1	Up	GeBP	DUF573	-
PAU005016.1	PAU005016.1	Up	GeBP	DUF573	-
PAU002069.1	PAU002069.1	Down	GRAS	GRAS	-
PAU005214.1	PAU005214.1	Down	GRAS	GRAS	-
PAU009230.1	PAU009230.1	Down	GRAS	GRAS	-
PAU000018.1	PAU000018.1	Down	GRAS	GRAS	-
PAU025221.1	PAU025221.1	Up	GRAS	GRAS	-
PAU001214.1	PAU001214.1	Up	GRAS	GRAS	-
PAU014209.1	PAU014209.1	Up	GRAS	GRAS	-
PAU001213.1	PAU001213.1	Up	GRAS	GRAS	-
PAU008239.1	PAU008239.1	Up	GRAS	GRAS	-
PAU010556.1	PAU010556.1	Up	GRAS	GRAS	-
PAU017783.1	PAU017783.1	Up	GRAS	GRAS	-
PAU002570.1	PAU002570.1	Up	GRAS	GRAS	-
PAU023374.1	PAU023374.1	Up	GRAS	GRAS	-
PAU026157.1	PAU026157.1	Up	GRAS	GRAS	-
PAU006625.1	PAU006625.1	Up	GRAS	GRAS	-
PAU000843.1	PAU000843.1	Up	GRAS	GRAS	-
PAU030828.1	PAU030828.1	Up	GRAS	GRAS	-
PAU028668.1	PAU028668.1	Up	GRAS	GRAS	-
PAU030247.1	PAU030247.1	Up	GRAS	GRAS	-
PAU012195.1	PAU012195.1	Up	GRAS	GRAS	-
PAU030808.2	PAU030808.2	Up	GRAS	GRAS	-
PAU014825.1	PAU014825.1	Up	GRAS	GRAS	-
PAU012086.1	PAU012086.1	Up	GRAS	GRAS	-
PAU027464.1	PAU027464.1	Up	HB	Homeobox,KNOX1,KNOX2	-
PAU029567.1	PAU029567.1	Up	HB	Homeobox,KNOX1,KNOX2	-
PAU030548.1	PAU030548.1	Up	HB	Homeobox,KNOX1,KNOX2	-
PAU017813.1	PAU017813.1	Up	HB	Homeobox,KNOX1,KNOX2	-
PAU023550.1	PAU023550.1	Down	HSF	HSF_DNA-bind	-
PAU000662.2	PAU000662.2	Down	HSF	HSF_DNA-bind	-
PAU021619.1	PAU021619.1	Down	HSF	HSF_DNA-bind	-
PAU002133.1	PAU002133.1	Down	HSF	HSF_DNA-bind	-
PAU006575.1	PAU006575.1	Down	HSF	HSF_DNA-bind	-
PAU021767.1	PAU021767.1	Up	HSF	HSF_DNA-bind	-
PAU004202.1	PAU004202.1	Up	HSF	HSF_DNA-bind	-
PAU018232.1	PAU018232.1	Up	HSF	HSF_DNA-bind	-
PAU006678.1	PAU006678.1	Up	HSF	HSF_DNA-bind	-
PAU002546.1	PAU002546.1	Up	HSF	HSF_DNA-bind	-
PAU023809.1	PAU023809.1	Up	HSF	HSF_DNA-bind	-
PAU006924.1	PAU006924.1	Up	HSF	HSF_DNA-bind	-
PAU021996.1	PAU021996.1	Down	LIM	LIM	-
PAU010219.1	PAU010219.1	Down	LIM	LIM	-
PAU019659.1	PAU019659.1	Up	LIM	LIM	-
PAU016558.1	PAU016558.1	Up	LOB	DUF260	-
PAU024902.1	PAU024902.1	Up	LOB	DUF260	-
PAU005505.1	PAU005505.1	Up	LOB	DUF260	-
PAU021106.1	PAU021106.1	Up	LOB	DUF260	-
PAU016946.1	PAU016946.1	Up	MADS	SRF-TF	-
PAU017523.1	PAU017523.1	Up	MADS	SRF-TF	-
PAU000389.1	PAU000389.1	Down	mTERF	mTERF	-
PAU005899.1	PAU005899.1	Down	MYB	Myb_DNA-binding	ARID,Response_reg,SNF2_N
PAU012990.1	PAU012990.1	Down	MYB	Myb_DNA-binding	ARID,Response_reg,SNF2_N
PAU010926.1	PAU010926.1	Down	MYB	Myb_DNA-binding	ARID,Response_reg,SNF2_N
PAU007653.1	PAU007653.1	Down	MYB	Myb_DNA-binding	ARID,Response_reg,SNF2_N
PAU024534.1	PAU024534.1	Down	MYB	Myb_DNA-binding	ARID,Response_reg,SNF2_N
PAU019593.1	PAU019593.1	Down	MYB	Myb_DNA-binding	ARID,Response_reg,SNF2_N
PAU029309.1	PAU029309.1	Down	MYB	Myb_DNA-binding	ARID,Response_reg,SNF2_N
PAU016471.3	PAU016471.3	Down	MYB	Myb_DNA-binding	ARID,Response_reg,SNF2_N
PAU005535.1	PAU005535.1	Down	MYB	Myb_DNA-binding	ARID,Response_reg,SNF2_N
PAU010300.1	PAU010300.1	Down	MYB	Myb_DNA-binding	ARID,Response_reg,SNF2_N
PAU004506.1	PAU004506.1	Down	MYB	Myb_DNA-binding	ARID,Response_reg,SNF2_N
PAU002582.1	PAU002582.1	Down	MYB	Myb_DNA-binding	ARID,Response_reg,SNF2_N
PAU013603.1	PAU013603.1	Down	MYB	Myb_DNA-binding	ARID,Response_reg,SNF2_N
PAU024532.1	PAU024532.1	Down	MYB	Myb_DNA-binding	ARID,Response_reg,SNF2_N
PAU019595.1	PAU019595.1	Down	MYB	Myb_DNA-binding	ARID,Response_reg,SNF2_N
PAU002762.1	PAU002762.1	Down	MYB	Myb_DNA-binding	ARID,Response_reg,SNF2_N
PAU012371.1	PAU012371.1	Down	MYB	Myb_DNA-binding	ARID,Response_reg,SNF2_N
PAU008551.2	PAU008551.2	Down	MYB	Myb_DNA-binding	ARID,Response_reg,SNF2_N
PAU022829.1	PAU022829.1	Down	MYB	Myb_DNA-binding	ARID,Response_reg,SNF2_N
PAU013672.1	PAU013672.1	Down	MYB	Myb_DNA-binding	ARID,Response_reg,SNF2_N
PAU027187.1	PAU027187.1	Down	MYB	Myb_DNA-binding	ARID,Response_reg,SNF2_N
PAU020508.1	PAU020508.1	Down	MYB	Myb_DNA-binding	ARID,Response_reg,SNF2_N
PAU020507.1	PAU020507.1	Down	MYB	Myb_DNA-binding	ARID,Response_reg,SNF2_N
PAU003449.1	PAU003449.1	Down	MYB	Myb_DNA-binding	ARID,Response_reg,SNF2_N
PAU021803.1	PAU021803.1	Down	MYB	Myb_DNA-binding	ARID,Response_reg,SNF2_N
PAU031054.1	PAU031054.1	Down	MYB	Myb_DNA-binding	ARID,Response_reg,SNF2_N
PAU018002.1	PAU018002.1	Down	MYB	Myb_DNA-binding	ARID,Response_reg,SNF2_N
PAU016241.1	PAU016241.1	Down	MYB	Myb_DNA-binding	ARID,Response_reg,SNF2_N
PAU000931.1	PAU000931.1	Down	MYB	Myb_DNA-binding	ARID,Response_reg,SNF2_N
PAU026827.1	PAU026827.1	Down	MYB	Myb_DNA-binding	ARID,Response_reg,SNF2_N
PAU001470.1	PAU001470.1	Down	MYB	Myb_DNA-binding	ARID,Response_reg,SNF2_N
PAU005953.1	PAU005953.1	Down	MYB	Myb_DNA-binding	ARID,Response_reg,SNF2_N
PAU026874.1	PAU026874.1	Down	MYB	Myb_DNA-binding	ARID,Response_reg,SNF2_N
PAU010430.2	PAU010430.2	Down	MYB	Myb_DNA-binding	ARID,Response_reg,SNF2_N
PAU001278.1	PAU001278.1	Down	MYB	Myb_DNA-binding	ARID,Response_reg,SNF2_N
PAU017492.1	PAU017492.1	Down	MYB	Myb_DNA-binding	ARID,Response_reg,SNF2_N
PAU000733.1	PAU000733.1	Down	MYB	Myb_DNA-binding	ARID,Response_reg,SNF2_N
PAU024478.1	PAU024478.1	Up	MYB	Myb_DNA-binding	ARID,Response_reg,SNF2_N
PAU015948.1	PAU015948.1	Up	MYB	Myb_DNA-binding	ARID,Response_reg,SNF2_N
PAU028490.1	PAU028490.1	Up	MYB	Myb_DNA-binding	ARID,Response_reg,SNF2_N
PAU018191.1	PAU018191.1	Up	MYB	Myb_DNA-binding	ARID,Response_reg,SNF2_N
PAU015270.1	PAU015270.1	Up	MYB	Myb_DNA-binding	ARID,Response_reg,SNF2_N
PAU024344.1	PAU024344.1	Up	MYB	Myb_DNA-binding	ARID,Response_reg,SNF2_N
PAU026979.1	PAU026979.1	Up	MYB	Myb_DNA-binding	ARID,Response_reg,SNF2_N
PAU016167.2	PAU016167.2	Up	MYB	Myb_DNA-binding	ARID,Response_reg,SNF2_N
PAU003349.1	PAU003349.1	Up	MYB	Myb_DNA-binding	ARID,Response_reg,SNF2_N
PAU013462.1	PAU013462.1	Up	MYB	Myb_DNA-binding	ARID,Response_reg,SNF2_N
PAU025217.1	PAU025217.1	Up	MYB	Myb_DNA-binding	ARID,Response_reg,SNF2_N
PAU011057.1	PAU011057.1	Up	MYB	Myb_DNA-binding	ARID,Response_reg,SNF2_N
PAU017334.2	PAU017334.2	Up	MYB	Myb_DNA-binding	ARID,Response_reg,SNF2_N
PAU006228.1	PAU006228.1	Up	MYB	Myb_DNA-binding	ARID,Response_reg,SNF2_N
PAU023787.1	PAU023787.1	Up	MYB	Myb_DNA-binding	ARID,Response_reg,SNF2_N
PAU008237.1	PAU008237.1	Up	MYB	Myb_DNA-binding	ARID,Response_reg,SNF2_N
PAU004628.1	PAU004628.1	Up	MYB	Myb_DNA-binding	ARID,Response_reg,SNF2_N
PAU025657.1	PAU025657.1	Up	MYB	Myb_DNA-binding	ARID,Response_reg,SNF2_N
PAU004845.1	PAU004845.1	Up	MYB	Myb_DNA-binding	ARID,Response_reg,SNF2_N
PAU030460.1	PAU030460.1	Up	MYB	Myb_DNA-binding	ARID,Response_reg,SNF2_N
PAU003223.1	PAU003223.1	Up	MYB	Myb_DNA-binding	ARID,Response_reg,SNF2_N
PAU010915.1	PAU010915.1	Up	MYB	Myb_DNA-binding	ARID,Response_reg,SNF2_N
PAU000838.1	PAU000838.1	Up	MYB	Myb_DNA-binding	ARID,Response_reg,SNF2_N
PAU021165.1	PAU021165.1	Up	MYB	Myb_DNA-binding	ARID,Response_reg,SNF2_N
PAU002530.1	PAU002530.1	Up	MYB	Myb_DNA-binding	ARID,Response_reg,SNF2_N
PAU003128.1	PAU003128.1	Up	MYB	Myb_DNA-binding	ARID,Response_reg,SNF2_N
PAU020047.1	PAU020047.1	Up	MYB	Myb_DNA-binding	ARID,Response_reg,SNF2_N
PAU025736.1	PAU025736.1	Up	MYB	Myb_DNA-binding	ARID,Response_reg,SNF2_N
PAU030983.1	PAU030983.1	Up	MYB	Myb_DNA-binding	ARID,Response_reg,SNF2_N
PAU009873.1	PAU009873.1	Up	MYB	Myb_DNA-binding	ARID,Response_reg,SNF2_N
PAU011136.1	PAU011136.1	Up	MYB	Myb_DNA-binding	ARID,Response_reg,SNF2_N
PAU018031.1	PAU018031.1	Up	MYB	Myb_DNA-binding	ARID,Response_reg,SNF2_N
PAU028362.1	PAU028362.1	Up	MYB	Myb_DNA-binding	ARID,Response_reg,SNF2_N
PAU002072.1	PAU002072.1	Up	MYB	Myb_DNA-binding	ARID,Response_reg,SNF2_N
PAU002791.1	PAU002791.1	Up	MYB	Myb_DNA-binding	ARID,Response_reg,SNF2_N
PAU006147.1	PAU006147.1	Up	MYB	Myb_DNA-binding	ARID,Response_reg,SNF2_N
PAU017579.1	PAU017579.1	Up	MYB	Myb_DNA-binding	ARID,Response_reg,SNF2_N
PAU001373.1	PAU001373.1	Up	MYB	Myb_DNA-binding	ARID,Response_reg,SNF2_N
PAU006430.1	PAU006430.1	Up	MYB	Myb_DNA-binding	ARID,Response_reg,SNF2_N
PAU017920.1	PAU017920.1	Up	MYB	Myb_DNA-binding	ARID,Response_reg,SNF2_N
PAU024534.1	PAU024534.1	Down	MYB-related	Myb_DNA-binding	ARID,G2-like,Response_reg,SNF2_N,trihelix
PAU019593.1	PAU019593.1	Down	MYB-related	Myb_DNA-binding	ARID,G2-like,Response_reg,SNF2_N,trihelix
PAU029309.1	PAU029309.1	Down	MYB-related	Myb_DNA-binding	ARID,G2-like,Response_reg,SNF2_N,trihelix
PAU016471.3	PAU016471.3	Down	MYB-related	Myb_DNA-binding	ARID,G2-like,Response_reg,SNF2_N,trihelix
PAU005535.1	PAU005535.1	Down	MYB-related	Myb_DNA-binding	ARID,G2-like,Response_reg,SNF2_N,trihelix
PAU010300.1	PAU010300.1	Down	MYB-related	Myb_DNA-binding	ARID,G2-like,Response_reg,SNF2_N,trihelix
PAU004506.1	PAU004506.1	Down	MYB-related	Myb_DNA-binding	ARID,G2-like,Response_reg,SNF2_N,trihelix
PAU002582.1	PAU002582.1	Down	MYB-related	Myb_DNA-binding	ARID,G2-like,Response_reg,SNF2_N,trihelix
PAU013603.1	PAU013603.1	Down	MYB-related	Myb_DNA-binding	ARID,G2-like,Response_reg,SNF2_N,trihelix
PAU024532.1	PAU024532.1	Down	MYB-related	Myb_DNA-binding	ARID,G2-like,Response_reg,SNF2_N,trihelix
PAU019595.1	PAU019595.1	Down	MYB-related	Myb_DNA-binding	ARID,G2-like,Response_reg,SNF2_N,trihelix
PAU002762.1	PAU002762.1	Down	MYB-related	Myb_DNA-binding	ARID,G2-like,Response_reg,SNF2_N,trihelix
PAU012371.1	PAU012371.1	Down	MYB-related	Myb_DNA-binding	ARID,G2-like,Response_reg,SNF2_N,trihelix
PAU008551.2	PAU008551.2	Down	MYB-related	Myb_DNA-binding	ARID,G2-like,Response_reg,SNF2_N,trihelix
PAU022829.1	PAU022829.1	Down	MYB-related	Myb_DNA-binding	ARID,G2-like,Response_reg,SNF2_N,trihelix
PAU013672.1	PAU013672.1	Down	MYB-related	Myb_DNA-binding	ARID,G2-like,Response_reg,SNF2_N,trihelix
PAU027187.1	PAU027187.1	Down	MYB-related	Myb_DNA-binding	ARID,G2-like,Response_reg,SNF2_N,trihelix
PAU020508.1	PAU020508.1	Down	MYB-related	Myb_DNA-binding	ARID,G2-like,Response_reg,SNF2_N,trihelix
PAU020507.1	PAU020507.1	Down	MYB-related	Myb_DNA-binding	ARID,G2-like,Response_reg,SNF2_N,trihelix
PAU003449.1	PAU003449.1	Down	MYB-related	Myb_DNA-binding	ARID,G2-like,Response_reg,SNF2_N,trihelix
PAU021803.1	PAU021803.1	Down	MYB-related	Myb_DNA-binding	ARID,G2-like,Response_reg,SNF2_N,trihelix
PAU031054.1	PAU031054.1	Down	MYB-related	Myb_DNA-binding	ARID,G2-like,Response_reg,SNF2_N,trihelix
PAU018002.1	PAU018002.1	Down	MYB-related	Myb_DNA-binding	ARID,G2-like,Response_reg,SNF2_N,trihelix
PAU016241.1	PAU016241.1	Down	MYB-related	Myb_DNA-binding	ARID,G2-like,Response_reg,SNF2_N,trihelix
PAU026827.1	PAU026827.1	Down	MYB-related	Myb_DNA-binding	ARID,G2-like,Response_reg,SNF2_N,trihelix
PAU001470.1	PAU001470.1	Down	MYB-related	Myb_DNA-binding	ARID,G2-like,Response_reg,SNF2_N,trihelix
PAU005953.1	PAU005953.1	Down	MYB-related	Myb_DNA-binding	ARID,G2-like,Response_reg,SNF2_N,trihelix
PAU026874.1	PAU026874.1	Down	MYB-related	Myb_DNA-binding	ARID,G2-like,Response_reg,SNF2_N,trihelix
PAU010430.2	PAU010430.2	Down	MYB-related	Myb_DNA-binding	ARID,G2-like,Response_reg,SNF2_N,trihelix
PAU001278.1	PAU001278.1	Down	MYB-related	Myb_DNA-binding	ARID,G2-like,Response_reg,SNF2_N,trihelix
PAU017492.1	PAU017492.1	Down	MYB-related	Myb_DNA-binding	ARID,G2-like,Response_reg,SNF2_N,trihelix
PAU000733.1	PAU000733.1	Down	MYB-related	Myb_DNA-binding	ARID,G2-like,Response_reg,SNF2_N,trihelix
PAU028490.1	PAU028490.1	Up	MYB-related	Myb_DNA-binding	ARID,G2-like,Response_reg,SNF2_N,trihelix
PAU018191.1	PAU018191.1	Up	MYB-related	Myb_DNA-binding	ARID,G2-like,Response_reg,SNF2_N,trihelix
PAU015270.1	PAU015270.1	Up	MYB-related	Myb_DNA-binding	ARID,G2-like,Response_reg,SNF2_N,trihelix
PAU024344.1	PAU024344.1	Up	MYB-related	Myb_DNA-binding	ARID,G2-like,Response_reg,SNF2_N,trihelix
PAU026979.1	PAU026979.1	Up	MYB-related	Myb_DNA-binding	ARID,G2-like,Response_reg,SNF2_N,trihelix
PAU016167.2	PAU016167.2	Up	MYB-related	Myb_DNA-binding	ARID,G2-like,Response_reg,SNF2_N,trihelix
PAU003349.1	PAU003349.1	Up	MYB-related	Myb_DNA-binding	ARID,G2-like,Response_reg,SNF2_N,trihelix
PAU025217.1	PAU025217.1	Up	MYB-related	Myb_DNA-binding	ARID,G2-like,Response_reg,SNF2_N,trihelix
PAU011057.1	PAU011057.1	Up	MYB-related	Myb_DNA-binding	ARID,G2-like,Response_reg,SNF2_N,trihelix
PAU006228.1	PAU006228.1	Up	MYB-related	Myb_DNA-binding	ARID,G2-like,Response_reg,SNF2_N,trihelix
PAU008237.1	PAU008237.1	Up	MYB-related	Myb_DNA-binding	ARID,G2-like,Response_reg,SNF2_N,trihelix
PAU004628.1	PAU004628.1	Up	MYB-related	Myb_DNA-binding	ARID,G2-like,Response_reg,SNF2_N,trihelix
PAU004845.1	PAU004845.1	Up	MYB-related	Myb_DNA-binding	ARID,G2-like,Response_reg,SNF2_N,trihelix
PAU030460.1	PAU030460.1	Up	MYB-related	Myb_DNA-binding	ARID,G2-like,Response_reg,SNF2_N,trihelix
PAU010915.1	PAU010915.1	Up	MYB-related	Myb_DNA-binding	ARID,G2-like,Response_reg,SNF2_N,trihelix
PAU000838.1	PAU000838.1	Up	MYB-related	Myb_DNA-binding	ARID,G2-like,Response_reg,SNF2_N,trihelix
PAU021165.1	PAU021165.1	Up	MYB-related	Myb_DNA-binding	ARID,G2-like,Response_reg,SNF2_N,trihelix
PAU020047.1	PAU020047.1	Up	MYB-related	Myb_DNA-binding	ARID,G2-like,Response_reg,SNF2_N,trihelix
PAU030983.1	PAU030983.1	Up	MYB-related	Myb_DNA-binding	ARID,G2-like,Response_reg,SNF2_N,trihelix
PAU009873.1	PAU009873.1	Up	MYB-related	Myb_DNA-binding	ARID,G2-like,Response_reg,SNF2_N,trihelix
PAU002072.1	PAU002072.1	Up	MYB-related	Myb_DNA-binding	ARID,G2-like,Response_reg,SNF2_N,trihelix
PAU006147.1	PAU006147.1	Up	MYB-related	Myb_DNA-binding	ARID,G2-like,Response_reg,SNF2_N,trihelix
PAU017579.1	PAU017579.1	Up	MYB-related	Myb_DNA-binding	ARID,G2-like,Response_reg,SNF2_N,trihelix
PAU001373.1	PAU001373.1	Up	MYB-related	Myb_DNA-binding	ARID,G2-like,Response_reg,SNF2_N,trihelix
PAU017920.1	PAU017920.1	Up	MYB-related	Myb_DNA-binding	ARID,G2-like,Response_reg,SNF2_N,trihelix
PAU012755.1	PAU012755.1	Down	NAC	NAM	-
PAU020625.1	PAU020625.1	Down	NAC	NAM	-
PAU000286.1	PAU000286.1	Up	NAC	NAM	-
PAU003364.1	PAU003364.1	Up	NAC	NAM	-
PAU019436.2	PAU019436.2	Up	NAC	NAM	-
PAU010788.1	PAU010788.1	Up	NAC	NAM	-
PAU017462.1	PAU017462.1	Up	NAC	NAM	-
PAU021670.1	PAU021670.1	Up	NAC	NAM	-
PAU007586.1	PAU007586.1	Up	NAC	NAM	-
PAU000302.1	PAU000302.1	Up	NAC	NAM	-
PAU024777.1	PAU024777.1	Up	NAC	NAM	-
PAU010642.1	PAU010642.1	Up	NAC	NAM	-
PAU015616.1	PAU015616.1	Up	NAC	NAM	-
PAU009928.1	PAU009928.1	Up	NAC	NAM	-
PAU021504.1	PAU021504.1	Up	NAC	NAM	-
PAU009283.1	PAU009283.1	Up	NAC	NAM	-
PAU023040.1	PAU023040.1	Up	NAC	NAM	-
PAU007606.1	PAU007606.1	Up	NAC	NAM	-
PAU012754.1	PAU012754.1	Up	NAC	NAM	-
PAU021429.1	PAU021429.1	Up	PLATZ	PLATZ	-
PAU016069.2	PAU016069.2	Up	PLATZ	PLATZ	-
PAU028019.1	PAU028019.1	Up	RWP-RK	RWP-RK	-
PAU019498.1	PAU019498.1	Up	RWP-RK	RWP-RK	-
PAU009892.1	PAU009892.1	Up	RWP-RK	RWP-RK	-
PAU017971.1	PAU017971.1	Up	RWP-RK	RWP-RK	-
PAU012379.1	PAU012379.1	Up	RWP-RK	RWP-RK	-
PAU000758.1	PAU000758.1	Up	S1Fa-like	S1FA	-
PAU017524.1	PAU017524.1	Down	SBP	SBP	-
PAU001381.1	PAU001381.1	Up	SBP	SBP	-
PAU016741.1	PAU016741.1	Up	SBP	SBP	-
PAU007336.1	PAU007336.1	Down	Sigma70-like	Sigma70_r2,Sigma70_r3,Sigma70_r4	-
PAU009017.1	PAU009017.1	Down	Sigma70-like	Sigma70_r2,Sigma70_r3,Sigma70_r4	-
PAU006767.1	PAU006767.1	Down	Sigma70-like	Sigma70_r2,Sigma70_r3,Sigma70_r4	-
PAU001661.1	PAU001661.1	Down	TAZ	zf-TAZ	PHD
PAU008069.1	PAU008069.1	Down	TAZ	zf-TAZ	PHD
PAU016393.2	PAU016393.2	Up	TAZ	zf-TAZ	PHD
PAU016932.1	PAU016932.1	Down	TCP	TCP	-
PAU021645.1	PAU021645.1	Up	TCP	TCP	-
PAU002167.1	PAU002167.1	Up	TCP	TCP	-
PAU022925.1	PAU022925.1	Up	TCP	TCP	-
PAU022928.1	PAU022928.1	Down	Tify	tify	GATA
PAU006609.1	PAU006609.1	Down	Tify	tify	GATA
PAU004807.1	PAU004807.1	Down	Tify	tify	GATA
PAU025243.1	PAU025243.1	Down	Tify	tify	GATA
PAU026123.1	PAU026123.1	Up	Tify	tify	GATA
PAU010663.1	PAU010663.1	Up	TIG	TIG	-
PAU030483.1	PAU030483.1	Up	TIG	TIG	-
PAU012872.1	PAU012872.1	Up	TIG	TIG	-
PAU000931.1	PAU000931.1	Down	Trihelix	trihelix	-
PAU009041.1	PAU009041.1	Up	Trihelix	trihelix	-
PAU013462.1	PAU013462.1	Up	Trihelix	trihelix	-
PAU003223.1	PAU003223.1	Up	Trihelix	trihelix	-
PAU000808.1	PAU000808.1	Up	Trihelix	trihelix	-
PAU013463.1	PAU013463.1	Up	Trihelix	trihelix	-
PAU003222.1	PAU003222.1	Up	Trihelix	trihelix	-
PAU025445.1	PAU025445.1	Up	Trihelix	trihelix	-
PAU011136.1	PAU011136.1	Up	Trihelix	trihelix	-
PAU018031.1	PAU018031.1	Up	Trihelix	trihelix	-
PAU018624.1	PAU018624.1	Up	Trihelix	trihelix	-
PAU005016.1	PAU005016.1	Up	Trihelix	trihelix	-
PAU022824.1	PAU022824.1	Up	TUB	Tub	-
PAU003934.1	PAU003934.1	Up	TUB	Tub	-
PAU016810.1	PAU016810.1	Up	TUB	Tub	-
PAU025504.1	PAU025504.1	Up	VOZ	VOZ	-
PAU023030.1	PAU023030.1	Up	VOZ	VOZ	-
PAU013097.1	PAU013097.1	Down	WRKY	WRKY	-
PAU019803.1	PAU019803.1	Down	WRKY	WRKY	-
PAU021056.1	PAU021056.1	Down	WRKY	WRKY	-
PAU002565.1	PAU002565.1	Down	WRKY	WRKY	-
PAU003051.1	PAU003051.1	Down	WRKY	WRKY	-
PAU031020.1	PAU031020.1	Down	WRKY	WRKY	-
PAU024707.1	PAU024707.1	Down	WRKY	WRKY	-
PAU001138.1	PAU001138.1	Down	WRKY	WRKY	-
PAU030761.1	PAU030761.1	Down	WRKY	WRKY	-
PAU009497.1	PAU009497.1	Down	WRKY	WRKY	-
PAU022681.1	PAU022681.1	Down	WRKY	WRKY	-
PAU013722.1	PAU013722.1	Down	WRKY	WRKY	-
PAU021347.1	PAU021347.1	Up	WRKY	WRKY	-
PAU022362.1	PAU022362.1	Up	WRKY	WRKY	-
PAU025363.1	PAU025363.1	Up	WRKY	WRKY	-
PAU014928.1	PAU014928.1	Up	WRKY	WRKY	-
PAU018004.1	PAU018004.1	Up	WRKY	WRKY	-
PAU030058.1	PAU030058.1	Up	WRKY	WRKY	-
PAU000116.1	PAU000116.1	Up	WRKY	WRKY	-
PAU030985.1	PAU030985.1	Up	WRKY	WRKY	-
PAU001976.1	PAU001976.1	Up	WRKY	WRKY	-
PAU028586.1	PAU028586.1	Up	WRKY	WRKY	-
PAU007576.1	PAU007576.1	Up	WRKY	WRKY	-
PAU025421.1	PAU025421.1	Up	WRKY	WRKY	-
PAU000493.1	PAU000493.1	Up	WRKY	WRKY	-
PAU030044.1	PAU030044.1	Up	WRKY	WRKY	-
PAU000273.1	PAU000273.1	Up	WRKY	WRKY	-
PAU001722.1	PAU001722.1	Up	WRKY	WRKY	-
PAU003350.1	PAU003350.1	Up	zf-HD	ZF-HD_dimer	-
PAU011319.1	PAU011319.1	Up	zf-HD	ZF-HD_dimer	-

## Sheet: PT4vs.PT2
Gene ID	Transcript ID	Up-Down-Regulation(PT4/PT2)	TF family	Included Domain	Excluded Domain
PAU016929.2	PAU016929.2	Down	ABI3VP1	B3	AP2,Auxin_resp
PAU007281.2	PAU007281.2	Down	ABI3VP1	B3	AP2,Auxin_resp
PAU008403.1	PAU008403.1	Down	ABI3VP1	B3	AP2,Auxin_resp
PAU016365.1	PAU016365.1	Down	AP2-EREBP	AP2	-
PAU016364.1	PAU016364.1	Down	AP2-EREBP	AP2	-
PAU016366.1	PAU016366.1	Down	AP2-EREBP	AP2	-
PAU003187.1	PAU003187.1	Down	AP2-EREBP	AP2	-
PAU002527.1	PAU002527.1	Down	AP2-EREBP	AP2	-
PAU023784.1	PAU023784.1	Down	AP2-EREBP	AP2	-
PAU026604.1	PAU026604.1	Down	AP2-EREBP	AP2	-
PAU011023.1	PAU011023.1	Down	AP2-EREBP	AP2	-
PAU011936.1	PAU011936.1	Down	AP2-EREBP	AP2	-
PAU028820.1	PAU028820.1	Down	AP2-EREBP	AP2	-
PAU026922.1	PAU026922.1	Down	AP2-EREBP	AP2	-
PAU014386.1	PAU014386.1	Down	AP2-EREBP	AP2	-
PAU026859.1	PAU026859.1	Down	AP2-EREBP	AP2	-
PAU016475.1	PAU016475.1	Down	AP2-EREBP	AP2	-
PAU024448.1	PAU024448.1	Down	AP2-EREBP	AP2	-
PAU024282.1	PAU024282.1	Down	AP2-EREBP	AP2	-
PAU013728.1	PAU013728.1	Down	AP2-EREBP	AP2	-
PAU028221.1	PAU028221.1	Down	AP2-EREBP	AP2	-
PAU004282.1	PAU004282.1	Down	AP2-EREBP	AP2	-
PAU002155.1	PAU002155.1	Down	AP2-EREBP	AP2	-
PAU023991.1	PAU023991.1	Down	AP2-EREBP	AP2	-
PAU024447.1	PAU024447.1	Down	AP2-EREBP	AP2	-
PAU029018.2	PAU029018.2	Down	AP2-EREBP	AP2	-
PAU012173.1	PAU012173.1	Up	AP2-EREBP	AP2	-
PAU026416.1	PAU026416.1	Up	AP2-EREBP	AP2	-
PAU030330.1	PAU030330.1	Up	AP2-EREBP	AP2	-
PAU020265.1	PAU020265.1	Up	AP2-EREBP	AP2	-
PAU019531.1	PAU019531.1	Up	AP2-EREBP	AP2	-
PAU022100.1	PAU022100.1	Up	AP2-EREBP	AP2	-
PAU013847.1	PAU013847.1	Up	AP2-EREBP	AP2	-
PAU009411.1	PAU009411.1	Up	AP2-EREBP	AP2	-
PAU028123.1	PAU028123.1	Up	AP2-EREBP	AP2	-
PAU013356.1	PAU013356.1	Down	ARF	Auxin_resp	-
PAU015880.1	PAU015880.1	Down	ARF	Auxin_resp	-
PAU023756.1	PAU023756.1	Down	ARF	Auxin_resp	-
PAU020667.1	PAU020667.1	Down	ARF	Auxin_resp	-
PAU012927.1	PAU012927.1	Up	ARF	Auxin_resp	-
PAU025890.2	PAU025890.2	Up	ARF	Auxin_resp	-
PAU009798.1	PAU009798.1	Up	ARF	Auxin_resp	-
PAU013560.1	PAU013560.1	Up	ARF	Auxin_resp	-
PAU024913.1	PAU024913.1	Up	ARF	Auxin_resp	-
PAU023032.2	PAU023032.2	Up	ARF	Auxin_resp	-
PAU010396.1	PAU010396.1	Up	ARF	Auxin_resp	-
PAU017696.1	PAU017696.1	Up	ARF	Auxin_resp	-
PAU003823.1	PAU003823.1	Down	ARR-B	G2-like,Myb_DNA-binding,Response_reg	CCT
PAU022082.1	PAU022082.1	Down	ARR-B	G2-like,Myb_DNA-binding,Response_reg	CCT
PAU030835.1	PAU030835.1	Down	BES1	DUF822	-
PAU014164.1	PAU014164.1	Down	bHLH	HLH	-
PAU028908.1	PAU028908.1	Down	bHLH	HLH	-
PAU029354.1	PAU029354.1	Down	bHLH	HLH	-
PAU026224.1	PAU026224.1	Down	bHLH	HLH	-
PAU014364.1	PAU014364.1	Down	bHLH	HLH	-
PAU006234.1	PAU006234.1	Up	bHLH	HLH	-
PAU012299.1	PAU012299.1	Up	bHLH	HLH	-
PAU019004.1	PAU019004.1	Up	bHLH	HLH	-
PAU010299.1	PAU010299.1	Up	bHLH	HLH	-
PAU004507.1	PAU004507.1	Up	bHLH	HLH	-
PAU012297.1	PAU012297.1	Up	bHLH	HLH	-
PAU007003.1	PAU007003.1	Up	bHLH	HLH	-
PAU024800.1	PAU024800.1	Up	bHLH	HLH	-
PAU025457.1	PAU025457.1	Up	bHLH	HLH	-
PAU023777.1	PAU023777.1	Up	bHLH	HLH	-
PAU018787.1	PAU018787.1	Up	bHLH	HLH	-
PAU012184.1	PAU012184.1	Up	bHLH	HLH	-
PAU018456.1	PAU018456.1	Up	bHLH	HLH	-
PAU024531.1	PAU024531.1	Up	bHLH	HLH	-
PAU017927.1	PAU017927.1	Down	BSD	BSD	-
PAU024037.1	PAU024037.1	Up	BSD	BSD	-
PAU030413.1	PAU030413.1	Down	bZIP	bZIP_1,bZIP_2,bZIP_Maf	HLH
PAU030999.1	PAU030999.1	Down	bZIP	bZIP_1,bZIP_2,bZIP_Maf	HLH
PAU013565.1	PAU013565.1	Up	bZIP	bZIP_1,bZIP_2,bZIP_Maf	HLH
PAU008902.2	PAU008902.2	Down	C2C2-CO-like	CCT,zf-B_box	GATA,PLATZ
PAU005465.1	PAU005465.1	Down	C2C2-CO-like	CCT,zf-B_box	GATA,PLATZ
PAU015834.1	PAU015834.1	Down	C2C2-CO-like	CCT,zf-B_box	GATA,PLATZ
PAU029414.1	PAU029414.1	Down	C2C2-CO-like	CCT,zf-B_box	GATA,PLATZ
PAU026196.1	PAU026196.1	Up	C2C2-CO-like	CCT,zf-B_box	GATA,PLATZ
PAU000383.1	PAU000383.1	Up	C2C2-CO-like	CCT,zf-B_box	GATA,PLATZ
PAU014181.1	PAU014181.1	Up	C2C2-CO-like	CCT,zf-B_box	GATA,PLATZ
PAU009349.1	PAU009349.1	Down	C2C2-Dof	zf-Dof	-
PAU016032.1	PAU016032.1	Up	C2C2-Dof	zf-Dof	-
PAU004551.1	PAU004551.1	Down	C2C2-GATA	GATA	-
PAU029223.1	PAU029223.1	Up	C2C2-GATA	GATA	-
PAU021792.1	PAU021792.1	Up	C2C2-GATA	GATA	-
PAU030389.1	PAU030389.1	Up	C2C2-GATA	GATA	-
PAU009799.1	PAU009799.1	Up	C2C2-GATA	GATA	-
PAU005231.1	PAU005231.1	Down	C2H2	zf-C2H2	PHD
PAU015039.1	PAU015039.1	Down	C2H2	zf-C2H2	PHD
PAU013621.2	PAU013621.2	Down	C2H2	zf-C2H2	PHD
PAU005703.1	PAU005703.1	Down	C2H2	zf-C2H2	PHD
PAU029575.1	PAU029575.1	Down	C2H2	zf-C2H2	PHD
PAU030825.1	PAU030825.1	Down	C2H2	zf-C2H2	PHD
PAU003461.1	PAU003461.1	Down	C2H2	zf-C2H2	PHD
PAU016187.1	PAU016187.1	Up	C2H2	zf-C2H2	PHD
PAU028220.1	PAU028220.1	Up	C2H2	zf-C2H2	PHD
PAU007258.1	PAU007258.1	Up	C2H2	zf-C2H2	PHD
PAU027024.2	PAU027024.2	Down	C3H	zf-CCCH	PHD,SNF2_N,zf-C2H2
PAU007503.1	PAU007503.1	Down	C3H	zf-CCCH	PHD,SNF2_N,zf-C2H2
PAU014908.1	PAU014908.1	Down	C3H	zf-CCCH	PHD,SNF2_N,zf-C2H2
PAU005230.2	PAU005230.2	Down	C3H	zf-CCCH	PHD,SNF2_N,zf-C2H2
PAU000179.1	PAU000179.1	Down	C3H	zf-CCCH	PHD,SNF2_N,zf-C2H2
PAU029193.1	PAU029193.1	Down	C3H	zf-CCCH	PHD,SNF2_N,zf-C2H2
PAU031042.1	PAU031042.1	Down	C3H	zf-CCCH	PHD,SNF2_N,zf-C2H2
PAU027420.1	PAU027420.1	Up	C3H	zf-CCCH	PHD,SNF2_N,zf-C2H2
PAU023678.1	PAU023678.1	Up	C3H	zf-CCCH	PHD,SNF2_N,zf-C2H2
PAU014957.1	PAU014957.1	Up	C3H	zf-CCCH	PHD,SNF2_N,zf-C2H2
PAU003904.2	PAU003904.2	Up	C3H	zf-CCCH	PHD,SNF2_N,zf-C2H2
PAU007176.1	PAU007176.1	Up	CAMTA	CG-1,IQ	-
PAU004069.1	PAU004069.1	Up	CPP	TCR	-
PAU014513.1	PAU014513.1	Down	EIL	EIN3	-
PAU012042.1	PAU012042.1	Down	EIL	EIN3	-
PAU010497.1	PAU010497.1	Down	EIL	EIN3	-
PAU001976.1	PAU001976.1	Down	FAR1	FAR1	-
PAU030146.1	PAU030146.1	Down	FHA	FHA	-
PAU010506.1	PAU010506.1	Up	FHA	FHA	-
PAU025866.1	PAU025866.1	Up	FHA	FHA	-
PAU015948.1	PAU015948.1	Down	G2-like	G2-like	Response_reg
PAU001788.1	PAU001788.1	Down	G2-like	G2-like	Response_reg
PAU023787.1	PAU023787.1	Down	G2-like	G2-like	Response_reg
PAU023000.1	PAU023000.1	Down	G2-like	G2-like	Response_reg
PAU022609.1	PAU022609.1	Down	G2-like	G2-like	Response_reg
PAU025656.1	PAU025656.1	Up	G2-like	G2-like	Response_reg
PAU005899.1	PAU005899.1	Up	G2-like	G2-like	Response_reg
PAU014854.1	PAU014854.1	Down	GRAS	GRAS	-
PAU015053.1	PAU015053.1	Down	GRAS	GRAS	-
PAU019945.1	PAU019945.1	Down	GRAS	GRAS	-
PAU030729.1	PAU030729.1	Down	GRAS	GRAS	-
PAU002570.1	PAU002570.1	Down	GRAS	GRAS	-
PAU002068.1	PAU002068.1	Down	GRAS	GRAS	-
PAU026230.1	PAU026230.1	Down	GRAS	GRAS	-
PAU030721.1	PAU030721.1	Up	GRAS	GRAS	-
PAU020591.1	PAU020591.1	Up	GRAS	GRAS	-
PAU001653.1	PAU001653.1	Up	GRAS	GRAS	-
PAU030828.1	PAU030828.1	Up	GRAS	GRAS	-
PAU013798.1	PAU013798.1	Up	GRF	QLQ,WRC	-
PAU021285.1	PAU021285.1	Down	HB	Homeobox,KNOX1,KNOX2	-
PAU015000.1	PAU015000.1	Down	HSF	HSF_DNA-bind	-
PAU000617.1	PAU000617.1	Down	HSF	HSF_DNA-bind	-
PAU021767.1	PAU021767.1	Down	HSF	HSF_DNA-bind	-
PAU002364.1	PAU002364.1	Down	HSF	HSF_DNA-bind	-
PAU006678.1	PAU006678.1	Down	HSF	HSF_DNA-bind	-
PAU001425.1	PAU001425.1	Down	HSF	HSF_DNA-bind	-
PAU014281.1	PAU014281.1	Down	HSF	HSF_DNA-bind	-
PAU023809.1	PAU023809.1	Up	HSF	HSF_DNA-bind	-
PAU014104.1	PAU014104.1	Up	LIM	LIM	-
PAU029472.1	PAU029472.1	Up	LIM	LIM	-
PAU013781.1	PAU013781.1	Up	LIM	LIM	-
PAU005505.1	PAU005505.1	Down	LOB	DUF260	-
PAU029454.1	PAU029454.1	Down	LOB	DUF260	-
PAU019753.1	PAU019753.1	Down	LOB	DUF260	-
PAU001669.1	PAU001669.1	Down	LOB	DUF260	-
PAU021106.1	PAU021106.1	Down	LOB	DUF260	-
PAU029516.1	PAU029516.1	Down	MADS	SRF-TF	-
PAU004092.1	PAU004092.1	Up	MADS	SRF-TF	-
PAU019151.1	PAU019151.1	Up	mTERF	mTERF	-
PAU008439.1	PAU008439.1	Up	mTERF	mTERF	-
PAU013336.1	PAU013336.1	Up	mTERF	mTERF	-
PAU017455.1	PAU017455.1	Up	mTERF	mTERF	-
PAU010308.1	PAU010308.1	Up	mTERF	mTERF	-
PAU019233.2	PAU019233.2	Up	mTERF	mTERF	-
PAU030022.1	PAU030022.1	Up	mTERF	mTERF	-
PAU020910.1	PAU020910.1	Up	mTERF	mTERF	-
PAU015948.1	PAU015948.1	Down	MYB	Myb_DNA-binding	ARID,Response_reg,SNF2_N
PAU001788.1	PAU001788.1	Down	MYB	Myb_DNA-binding	ARID,Response_reg,SNF2_N
PAU023787.1	PAU023787.1	Down	MYB	Myb_DNA-binding	ARID,Response_reg,SNF2_N
PAU023000.1	PAU023000.1	Down	MYB	Myb_DNA-binding	ARID,Response_reg,SNF2_N
PAU022609.1	PAU022609.1	Down	MYB	Myb_DNA-binding	ARID,Response_reg,SNF2_N
PAU018191.1	PAU018191.1	Down	MYB	Myb_DNA-binding	ARID,Response_reg,SNF2_N
PAU015338.2	PAU015338.2	Down	MYB	Myb_DNA-binding	ARID,Response_reg,SNF2_N
PAU019032.1	PAU019032.1	Down	MYB	Myb_DNA-binding	ARID,Response_reg,SNF2_N
PAU030460.1	PAU030460.1	Down	MYB	Myb_DNA-binding	ARID,Response_reg,SNF2_N
PAU029848.1	PAU029848.1	Down	MYB	Myb_DNA-binding	ARID,Response_reg,SNF2_N
PAU025819.1	PAU025819.1	Down	MYB	Myb_DNA-binding	ARID,Response_reg,SNF2_N
PAU022785.1	PAU022785.1	Down	MYB	Myb_DNA-binding	ARID,Response_reg,SNF2_N
PAU015857.1	PAU015857.1	Down	MYB	Myb_DNA-binding	ARID,Response_reg,SNF2_N
PAU016471.3	PAU016471.3	Down	MYB	Myb_DNA-binding	ARID,Response_reg,SNF2_N
PAU000835.1	PAU000835.1	Down	MYB	Myb_DNA-binding	ARID,Response_reg,SNF2_N
PAU006147.1	PAU006147.1	Down	MYB	Myb_DNA-binding	ARID,Response_reg,SNF2_N
PAU010300.1	PAU010300.1	Up	MYB	Myb_DNA-binding	ARID,Response_reg,SNF2_N
PAU004506.1	PAU004506.1	Up	MYB	Myb_DNA-binding	ARID,Response_reg,SNF2_N
PAU024534.1	PAU024534.1	Up	MYB	Myb_DNA-binding	ARID,Response_reg,SNF2_N
PAU019593.1	PAU019593.1	Up	MYB	Myb_DNA-binding	ARID,Response_reg,SNF2_N
PAU002582.1	PAU002582.1	Up	MYB	Myb_DNA-binding	ARID,Response_reg,SNF2_N
PAU011118.1	PAU011118.1	Up	MYB	Myb_DNA-binding	ARID,Response_reg,SNF2_N
PAU024532.1	PAU024532.1	Up	MYB	Myb_DNA-binding	ARID,Response_reg,SNF2_N
PAU019595.1	PAU019595.1	Up	MYB	Myb_DNA-binding	ARID,Response_reg,SNF2_N
PAU022829.1	PAU022829.1	Up	MYB	Myb_DNA-binding	ARID,Response_reg,SNF2_N
PAU005953.1	PAU005953.1	Up	MYB	Myb_DNA-binding	ARID,Response_reg,SNF2_N
PAU020047.1	PAU020047.1	Up	MYB	Myb_DNA-binding	ARID,Response_reg,SNF2_N
PAU000904.1	PAU000904.1	Up	MYB	Myb_DNA-binding	ARID,Response_reg,SNF2_N
PAU010932.2	PAU010932.2	Up	MYB	Myb_DNA-binding	ARID,Response_reg,SNF2_N
PAU021131.1	PAU021131.1	Up	MYB	Myb_DNA-binding	ARID,Response_reg,SNF2_N
PAU025656.1	PAU025656.1	Up	MYB	Myb_DNA-binding	ARID,Response_reg,SNF2_N
PAU021803.1	PAU021803.1	Up	MYB	Myb_DNA-binding	ARID,Response_reg,SNF2_N
PAU001165.1	PAU001165.1	Up	MYB	Myb_DNA-binding	ARID,Response_reg,SNF2_N
PAU021165.1	PAU021165.1	Up	MYB	Myb_DNA-binding	ARID,Response_reg,SNF2_N
PAU018950.1	PAU018950.1	Up	MYB	Myb_DNA-binding	ARID,Response_reg,SNF2_N
PAU013603.1	PAU013603.1	Up	MYB	Myb_DNA-binding	ARID,Response_reg,SNF2_N
PAU014845.1	PAU014845.1	Up	MYB	Myb_DNA-binding	ARID,Response_reg,SNF2_N
PAU005899.1	PAU005899.1	Up	MYB	Myb_DNA-binding	ARID,Response_reg,SNF2_N
PAU031054.1	PAU031054.1	Up	MYB	Myb_DNA-binding	ARID,Response_reg,SNF2_N
PAU012371.1	PAU012371.1	Up	MYB	Myb_DNA-binding	ARID,Response_reg,SNF2_N
PAU010819.1	PAU010819.1	Up	MYB	Myb_DNA-binding	ARID,Response_reg,SNF2_N
PAU012848.1	PAU012848.1	Up	MYB	Myb_DNA-binding	ARID,Response_reg,SNF2_N
PAU021164.1	PAU021164.1	Up	MYB	Myb_DNA-binding	ARID,Response_reg,SNF2_N
PAU021989.1	PAU021989.1	Up	MYB	Myb_DNA-binding	ARID,Response_reg,SNF2_N
PAU017920.1	PAU017920.1	Up	MYB	Myb_DNA-binding	ARID,Response_reg,SNF2_N
PAU013672.1	PAU013672.1	Up	MYB	Myb_DNA-binding	ARID,Response_reg,SNF2_N
PAU018031.1	PAU018031.1	Up	MYB	Myb_DNA-binding	ARID,Response_reg,SNF2_N
PAU028477.1	PAU028477.1	Up	MYB	Myb_DNA-binding	ARID,Response_reg,SNF2_N
PAU018191.1	PAU018191.1	Down	MYB-related	Myb_DNA-binding	ARID,G2-like,Response_reg,SNF2_N,trihelix
PAU015338.2	PAU015338.2	Down	MYB-related	Myb_DNA-binding	ARID,G2-like,Response_reg,SNF2_N,trihelix
PAU019032.1	PAU019032.1	Down	MYB-related	Myb_DNA-binding	ARID,G2-like,Response_reg,SNF2_N,trihelix
PAU030460.1	PAU030460.1	Down	MYB-related	Myb_DNA-binding	ARID,G2-like,Response_reg,SNF2_N,trihelix
PAU029848.1	PAU029848.1	Down	MYB-related	Myb_DNA-binding	ARID,G2-like,Response_reg,SNF2_N,trihelix
PAU025819.1	PAU025819.1	Down	MYB-related	Myb_DNA-binding	ARID,G2-like,Response_reg,SNF2_N,trihelix
PAU022785.1	PAU022785.1	Down	MYB-related	Myb_DNA-binding	ARID,G2-like,Response_reg,SNF2_N,trihelix
PAU015857.1	PAU015857.1	Down	MYB-related	Myb_DNA-binding	ARID,G2-like,Response_reg,SNF2_N,trihelix
PAU016471.3	PAU016471.3	Down	MYB-related	Myb_DNA-binding	ARID,G2-like,Response_reg,SNF2_N,trihelix
PAU000835.1	PAU000835.1	Down	MYB-related	Myb_DNA-binding	ARID,G2-like,Response_reg,SNF2_N,trihelix
PAU006147.1	PAU006147.1	Down	MYB-related	Myb_DNA-binding	ARID,G2-like,Response_reg,SNF2_N,trihelix
PAU010300.1	PAU010300.1	Up	MYB-related	Myb_DNA-binding	ARID,G2-like,Response_reg,SNF2_N,trihelix
PAU004506.1	PAU004506.1	Up	MYB-related	Myb_DNA-binding	ARID,G2-like,Response_reg,SNF2_N,trihelix
PAU024534.1	PAU024534.1	Up	MYB-related	Myb_DNA-binding	ARID,G2-like,Response_reg,SNF2_N,trihelix
PAU019593.1	PAU019593.1	Up	MYB-related	Myb_DNA-binding	ARID,G2-like,Response_reg,SNF2_N,trihelix
PAU002582.1	PAU002582.1	Up	MYB-related	Myb_DNA-binding	ARID,G2-like,Response_reg,SNF2_N,trihelix
PAU011118.1	PAU011118.1	Up	MYB-related	Myb_DNA-binding	ARID,G2-like,Response_reg,SNF2_N,trihelix
PAU024532.1	PAU024532.1	Up	MYB-related	Myb_DNA-binding	ARID,G2-like,Response_reg,SNF2_N,trihelix
PAU019595.1	PAU019595.1	Up	MYB-related	Myb_DNA-binding	ARID,G2-like,Response_reg,SNF2_N,trihelix
PAU022829.1	PAU022829.1	Up	MYB-related	Myb_DNA-binding	ARID,G2-like,Response_reg,SNF2_N,trihelix
PAU005953.1	PAU005953.1	Up	MYB-related	Myb_DNA-binding	ARID,G2-like,Response_reg,SNF2_N,trihelix
PAU020047.1	PAU020047.1	Up	MYB-related	Myb_DNA-binding	ARID,G2-like,Response_reg,SNF2_N,trihelix
PAU000904.1	PAU000904.1	Up	MYB-related	Myb_DNA-binding	ARID,G2-like,Response_reg,SNF2_N,trihelix
PAU010932.2	PAU010932.2	Up	MYB-related	Myb_DNA-binding	ARID,G2-like,Response_reg,SNF2_N,trihelix
PAU021131.1	PAU021131.1	Up	MYB-related	Myb_DNA-binding	ARID,G2-like,Response_reg,SNF2_N,trihelix
PAU021803.1	PAU021803.1	Up	MYB-related	Myb_DNA-binding	ARID,G2-like,Response_reg,SNF2_N,trihelix
PAU001165.1	PAU001165.1	Up	MYB-related	Myb_DNA-binding	ARID,G2-like,Response_reg,SNF2_N,trihelix
PAU021165.1	PAU021165.1	Up	MYB-related	Myb_DNA-binding	ARID,G2-like,Response_reg,SNF2_N,trihelix
PAU018950.1	PAU018950.1	Up	MYB-related	Myb_DNA-binding	ARID,G2-like,Response_reg,SNF2_N,trihelix
PAU013603.1	PAU013603.1	Up	MYB-related	Myb_DNA-binding	ARID,G2-like,Response_reg,SNF2_N,trihelix
PAU014845.1	PAU014845.1	Up	MYB-related	Myb_DNA-binding	ARID,G2-like,Response_reg,SNF2_N,trihelix
PAU031054.1	PAU031054.1	Up	MYB-related	Myb_DNA-binding	ARID,G2-like,Response_reg,SNF2_N,trihelix
PAU012371.1	PAU012371.1	Up	MYB-related	Myb_DNA-binding	ARID,G2-like,Response_reg,SNF2_N,trihelix
PAU010819.1	PAU010819.1	Up	MYB-related	Myb_DNA-binding	ARID,G2-like,Response_reg,SNF2_N,trihelix
PAU012848.1	PAU012848.1	Up	MYB-related	Myb_DNA-binding	ARID,G2-like,Response_reg,SNF2_N,trihelix
PAU021164.1	PAU021164.1	Up	MYB-related	Myb_DNA-binding	ARID,G2-like,Response_reg,SNF2_N,trihelix
PAU021989.1	PAU021989.1	Up	MYB-related	Myb_DNA-binding	ARID,G2-like,Response_reg,SNF2_N,trihelix
PAU017920.1	PAU017920.1	Up	MYB-related	Myb_DNA-binding	ARID,G2-like,Response_reg,SNF2_N,trihelix
PAU013672.1	PAU013672.1	Up	MYB-related	Myb_DNA-binding	ARID,G2-like,Response_reg,SNF2_N,trihelix
PAU028477.1	PAU028477.1	Up	MYB-related	Myb_DNA-binding	ARID,G2-like,Response_reg,SNF2_N,trihelix
PAU016676.1	PAU016676.1	Down	NAC	NAM	-
PAU015750.1	PAU015750.1	Down	NAC	NAM	-
PAU016615.1	PAU016615.1	Down	NAC	NAM	-
PAU010032.1	PAU010032.1	Down	NAC	NAM	-
PAU000286.1	PAU000286.1	Down	NAC	NAM	-
PAU007586.1	PAU007586.1	Down	NAC	NAM	-
PAU021504.1	PAU021504.1	Down	NAC	NAM	-
PAU021670.1	PAU021670.1	Down	NAC	NAM	-
PAU019436.2	PAU019436.2	Down	NAC	NAM	-
PAU017462.1	PAU017462.1	Down	NAC	NAM	-
PAU009355.1	PAU009355.1	Down	NAC	NAM	-
PAU024777.1	PAU024777.1	Down	NAC	NAM	-
PAU012410.1	PAU012410.1	Down	NAC	NAM	-
PAU007606.1	PAU007606.1	Down	NAC	NAM	-
PAU024608.1	PAU024608.1	Down	NAC	NAM	-
PAU015267.1	PAU015267.1	Up	NAC	NAM	-
PAU004693.1	PAU004693.1	Up	NAC	NAM	-
PAU007647.1	PAU007647.1	Up	NAC	NAM	-
PAU006053.1	PAU006053.1	Up	NAC	NAM	-
PAU011111.1	PAU011111.1	Up	PBF-2-like	Whirly	-
PAU021429.1	PAU021429.1	Down	PLATZ	PLATZ	-
PAU029088.1	PAU029088.1	Down	PLATZ	PLATZ	-
PAU013996.2	PAU013996.2	Down	RWP-RK	RWP-RK	-
PAU028019.1	PAU028019.1	Down	RWP-RK	RWP-RK	-
PAU017524.1	PAU017524.1	Up	SBP	SBP	-
PAU030322.1	PAU030322.1	Down	Sigma70-like	Sigma70_r2,Sigma70_r3,Sigma70_r4	-
PAU013174.1	PAU013174.1	Up	Sigma70-like	Sigma70_r2,Sigma70_r3,Sigma70_r4	-
PAU007336.1	PAU007336.1	Up	Sigma70-like	Sigma70_r2,Sigma70_r3,Sigma70_r4	-
PAU028511.1	PAU028511.1	Up	Sigma70-like	Sigma70_r2,Sigma70_r3,Sigma70_r4	-
PAU010547.1	PAU010547.1	Up	SRS	DUF702	-
PAU008069.1	PAU008069.1	Down	TAZ	zf-TAZ	PHD
PAU028160.1	PAU028160.1	Down	TCP	TCP	-
PAU002167.1	PAU002167.1	Down	TCP	TCP	-
PAU022925.1	PAU022925.1	Down	TCP	TCP	-
PAU026123.1	PAU026123.1	Down	Tify	tify	GATA
PAU022928.1	PAU022928.1	Up	Tify	tify	GATA
PAU008507.1	PAU008507.1	Up	Tify	tify	GATA
PAU018624.1	PAU018624.1	Down	Trihelix	trihelix	-
PAU009041.1	PAU009041.1	Down	Trihelix	trihelix	-
PAU003222.1	PAU003222.1	Down	Trihelix	trihelix	-
PAU009652.1	PAU009652.1	Down	Trihelix	trihelix	-
PAU015673.2	PAU015673.2	Up	Trihelix	trihelix	-
PAU007027.1	PAU007027.1	Up	Trihelix	trihelix	-
PAU018031.1	PAU018031.1	Up	Trihelix	trihelix	-
PAU014905.1	PAU014905.1	Down	TUB	Tub	-
PAU016810.1	PAU016810.1	Down	TUB	Tub	-
PAU029305.3	PAU029305.3	Up	TUB	Tub	-
PAU015750.1	PAU015750.1	Down	VOZ	VOZ	-
PAU001976.1	PAU001976.1	Down	WRKY	WRKY	-
PAU002436.2	PAU002436.2	Down	WRKY	WRKY	-
PAU009447.1	PAU009447.1	Down	WRKY	WRKY	-
PAU009842.1	PAU009842.1	Down	WRKY	WRKY	-
PAU008869.1	PAU008869.1	Down	WRKY	WRKY	-
PAU009830.1	PAU009830.1	Down	WRKY	WRKY	-
PAU021685.1	PAU021685.1	Down	WRKY	WRKY	-
PAU001138.1	PAU001138.1	Down	WRKY	WRKY	-
PAU015855.2	PAU015855.2	Down	WRKY	WRKY	-
PAU022362.1	PAU022362.1	Down	WRKY	WRKY	-
PAU014354.1	PAU014354.1	Down	WRKY	WRKY	-
PAU014928.1	PAU014928.1	Down	WRKY	WRKY	-
PAU021713.2	PAU021713.2	Down	WRKY	WRKY	-
PAU025421.1	PAU025421.1	Down	WRKY	WRKY	-
PAU000493.1	PAU000493.1	Down	WRKY	WRKY	-
PAU012882.1	PAU012882.1	Down	WRKY	WRKY	-
PAU001722.1	PAU001722.1	Down	WRKY	WRKY	-
PAU030044.1	PAU030044.1	Down	WRKY	WRKY	-
PAU031020.1	PAU031020.1	Down	WRKY	WRKY	-
PAU003055.1	PAU003055.1	Up	WRKY	WRKY	-
PAU029764.1	PAU029764.1	Up	WRKY	WRKY	-
PAU002565.1	PAU002565.1	Up	WRKY	WRKY	-
PAU013917.1	PAU013917.1	Up	zf-HD	ZF-HD_dimer	-
