# Supplementary material for: Genome-wide expression analysis of salt-stressed diploid and autotetraploid Paulownia tomentosa
Source: PLoS One. 2017 Oct 19;12(10):e0185455. doi: 10.1371/journal.pone.0185455 (PMC5648118; doi:10.1371/journal.pone.0185455)
Supplement: S6 Table — (XLSX) [file pone.0185455.s007.xlsx]

## Sheet: Comparison A
Gene ID	Transcript ID	TF family	Included Domain	Excluded Domain		PT2S vsPT2	PT4SvsPT4
PAU017523.1	PAU017523.1	MADS	SRF-TF	-		Up	Up
PAU016946.1	PAU016946.1	MADS	SRF-TF	-		Up	Up
PAU001381.1	PAU001381.1	SBP	SBP	-		Up	Up
PAU015270.1	PAU015270.1	MYB-related	Myb_DNA-binding	ARID,G2-like,Response_reg,SNF2_N,trihelix		Up	Up
PAU015270.1	PAU015270.1	MYB	Myb_DNA-binding	ARID,Response_reg,SNF2_N		Up	Up
PAU021792.1	PAU021792.1	C2C2-GATA	GATA	-		Up	Up
PAU024344.1	PAU024344.1	MYB-related	Myb_DNA-binding	ARID,G2-like,Response_reg,SNF2_N,trihelix		Up	Up
PAU024344.1	PAU024344.1	MYB	Myb_DNA-binding	ARID,Response_reg,SNF2_N		Up	Up
PAU016558.1	PAU016558.1	LOB	DUF260	-		Up	Up
PAU019627.1	PAU019627.1	C2C2-CO-like	CCT,zf-B_box	GATA,PLATZ		Up	Up
PAU029156.1	PAU029156.1	C2H2	zf-C2H2	PHD		Up	Up
PAU003364.1	PAU003364.1	NAC	NAM	-		Up	Up
PAU017577.1	PAU017577.1	ARR-B	G2-like,Myb_DNA-binding,Response_reg	CCT		Up	Up
PAU030107.1	PAU030107.1	AP2-EREBP	AP2	-		Up	Up
PAU024902.1	PAU024902.1	LOB	DUF260	-		Up	Up
PAU004069.1	PAU004069.1	CPP	TCR	-		Up	Up
PAU002521.1	PAU002521.1	bHLH	HLH	-		Up	Up
PAU000383.1	PAU000383.1	C2C2-CO-like	CCT,zf-B_box	GATA,PLATZ		Up	Up
PAU021670.1	PAU021670.1	NAC	NAM	-		Up	Up
PAU024478.1	PAU024478.1	MYB	Myb_DNA-binding	ARID,Response_reg,SNF2_N		Up	Up
PAU024478.1	PAU024478.1	G2-like	G2-like	Response_reg		Up	Up
PAU023777.1	PAU023777.1	bHLH	HLH	-		Up	Up
PAU011936.1	PAU011936.1	AP2-EREBP	AP2	-		Up	Up
PAU023992.1	PAU023992.1	bHLH	HLH	-		Up	Up
PAU015616.1	PAU015616.1	NAC	NAM	-		Up	Up
PAU008239.1	PAU008239.1	GRAS	GRAS	-		Up	Up
PAU000838.1	PAU000838.1	MYB-related	Myb_DNA-binding	ARID,G2-like,Response_reg,SNF2_N,trihelix		Up	Up
PAU000838.1	PAU000838.1	MYB	Myb_DNA-binding	ARID,Response_reg,SNF2_N		Up	Up
PAU030983.1	PAU030983.1	MYB-related	Myb_DNA-binding	ARID,G2-like,Response_reg,SNF2_N,trihelix		Up	Up
PAU030983.1	PAU030983.1	MYB	Myb_DNA-binding	ARID,Response_reg,SNF2_N		Up	Up
PAU027420.1	PAU027420.1	C3H	zf-CCCH	PHD,SNF2_N,zf-C2H2		Up	Up
PAU028548.1	PAU028548.1	C2H2	zf-C2H2	PHD		Up	Up
PAU025657.1	PAU025657.1	MYB	Myb_DNA-binding	ARID,Response_reg,SNF2_N		Up	Up
PAU025657.1	PAU025657.1	G2-like	G2-like	Response_reg		Up	Up
PAU017783.1	PAU017783.1	GRAS	GRAS	-		Up	Up
PAU021165.1	PAU021165.1	MYB-related	Myb_DNA-binding	ARID,G2-like,Response_reg,SNF2_N,trihelix		Up	Up
PAU021165.1	PAU021165.1	MYB	Myb_DNA-binding	ARID,Response_reg,SNF2_N		Up	Up
PAU011057.1	PAU011057.1	MYB-related	Myb_DNA-binding	ARID,G2-like,Response_reg,SNF2_N,trihelix		Up	Up
PAU011057.1	PAU011057.1	MYB	Myb_DNA-binding	ARID,Response_reg,SNF2_N		Up	Up
PAU028320.1	PAU028320.1	BES1	DUF822	-		Up	Up
PAU003354.1	PAU003354.1	C2C2-Dof	zf-Dof	-		Up	Up
PAU021596.1	PAU021596.1	bHLH	HLH	-		Up	Up
PAU001214.1	PAU001214.1	GRAS	GRAS	-		Up	Up
PAU022100.1	PAU022100.1	AP2-EREBP	AP2	-		Up	Up
PAU013847.1	PAU013847.1	AP2-EREBP	AP2	-		Up	Up
PAU022824.1	PAU022824.1	TUB	Tub	-		Up	Up
PAU023809.1	PAU023809.1	HSF	HSF_DNA-bind	-		Up	Up
PAU015834.1	PAU015834.1	C2C2-CO-like	CCT,zf-B_box	GATA,PLATZ		Up	Up
PAU019124.1	PAU019124.1	C2C2-Dof	zf-Dof	-		Up	Up
PAU019436.2	PAU019436.2	NAC	NAM	-		Up	Up
PAU015299.1	PAU015299.1	C2C2-Dof	zf-Dof	-		Up	Up
PAU002072.1	PAU002072.1	MYB-related	Myb_DNA-binding	ARID,G2-like,Response_reg,SNF2_N,trihelix		Up	Up
PAU002072.1	PAU002072.1	MYB	Myb_DNA-binding	ARID,Response_reg,SNF2_N		Up	Up
PAU010556.1	PAU010556.1	GRAS	GRAS	-		Up	Up
PAU008237.1	PAU008237.1	MYB-related	Myb_DNA-binding	ARID,G2-like,Response_reg,SNF2_N,trihelix		Up	Up
PAU008237.1	PAU008237.1	MYB	Myb_DNA-binding	ARID,Response_reg,SNF2_N		Up	Up
PAU018031.1	PAU018031.1	MYB	Myb_DNA-binding	ARID,Response_reg,SNF2_N		Up	Up
PAU018031.1	PAU018031.1	Trihelix	trihelix	-		Up	Up
PAU027464.1	PAU027464.1	HB	Homeobox,KNOX1,KNOX2	-		Up	Up
PAU021767.1	PAU021767.1	HSF	HSF_DNA-bind	-		Up	Up
PAU004127.1	PAU004127.1	bHLH	HLH	-		Up	Up
PAU015948.1	PAU015948.1	MYB	Myb_DNA-binding	ARID,Response_reg,SNF2_N		Up	Up
PAU015948.1	PAU015948.1	G2-like	G2-like	Response_reg		Up	Up
PAU013462.1	PAU013462.1	MYB	Myb_DNA-binding	ARID,Response_reg,SNF2_N		Up	Up
PAU013462.1	PAU013462.1	Trihelix	trihelix	-		Up	Up
PAU009488.3	PAU009488.3	ABI3VP1	B3	AP2,Auxin_resp		Up	Up
PAU014138.1	PAU014138.1	ARF	Auxin_resp	-		Up	Up
PAU021645.1	PAU021645.1	TCP	TCP	-		Up	Up
PAU029575.1	PAU029575.1	C2H2	zf-C2H2	PHD		Up	Up
PAU018445.1	PAU018445.1	C3H	zf-CCCH	PHD,SNF2_N,zf-C2H2		Up	Up
PAU030828.1	PAU030828.1	GRAS	GRAS	-		Up	Up
PAU005576.1	PAU005576.1	bZIP	bZIP_1,bZIP_2,bZIP_Maf	HLH		Up	Up
PAU010642.1	PAU010642.1	NAC	NAM	-		Up	Up
PAU013463.1	PAU013463.1	Trihelix	trihelix	-		Up	Up
PAU009076.1	PAU009076.1	C3H	zf-CCCH	PHD,SNF2_N,zf-C2H2		Up	Up
PAU001047.1	PAU001047.1	ARF	Auxin_resp	-		Up	Up
PAU028586.1	PAU028586.1	WRKY	WRKY	-		Up	Up
PAU007576.1	PAU007576.1	WRKY	WRKY	-		Up	Up
PAU007168.1	PAU007168.1	ARR-B	G2-like,Myb_DNA-binding,Response_reg	CCT		Up	Up
PAU003223.1	PAU003223.1	MYB	Myb_DNA-binding	ARID,Response_reg,SNF2_N		Up	Up
PAU003223.1	PAU003223.1	Trihelix	trihelix	-		Up	Up
PAU008902.2	PAU008902.2	C2C2-CO-like	CCT,zf-B_box	GATA,PLATZ		Up	Up
PAU025363.1	PAU025363.1	WRKY	WRKY	-		Up	Up
PAU027589.1	PAU027589.1	C2H2	zf-C2H2	PHD		Up	Up
PAU022362.1	PAU022362.1	WRKY	WRKY	-		Up	Up
PAU014465.2	PAU014465.2	bHLH	HLH	-		Up	Up
PAU016393.2	PAU016393.2	TAZ	zf-TAZ	PHD		Up	Up
PAU030985.1	PAU030985.1	WRKY	WRKY	-		Up	Up
PAU003128.1	PAU003128.1	MYB	Myb_DNA-binding	ARID,Response_reg,SNF2_N		Up	Up
PAU003128.1	PAU003128.1	G2-like	G2-like	Response_reg		Up	Up
PAU002791.1	PAU002791.1	MYB	Myb_DNA-binding	ARID,Response_reg,SNF2_N		Up	Up
PAU002791.1	PAU002791.1	G2-like	G2-like	Response_reg		Up	Up
PAU000273.1	PAU000273.1	WRKY	WRKY	-		Up	Up
PAU003350.1	PAU003350.1	zf-HD	ZF-HD_dimer	-		Up	Up
PAU019498.1	PAU019498.1	RWP-RK	RWP-RK	-		Up	Up
PAU017462.1	PAU017462.1	NAC	NAM	-		Up	Up
PAU019659.1	PAU019659.1	LIM	LIM	-		Up	Up
PAU013700.1	PAU013700.1	bZIP	bZIP_1,bZIP_2,bZIP_Maf	HLH		Up	Up
PAU012872.1	PAU012872.1	CAMTA	CG-1,IQ	-		Up	Up
PAU012872.1	PAU012872.1	TIG	TIG	-		Up	Up
PAU026351.1	PAU026351.1	C3H	zf-CCCH	PHD,SNF2_N,zf-C2H2		Up	Up
PAU021429.1	PAU021429.1	PLATZ	PLATZ	-		Up	Up
PAU003838.1	PAU003838.1	AP2-EREBP	AP2	-		Up	Up
PAU030368.1	PAU030368.1	AP2-EREBP	AP2	-		Up	Up
PAU030483.1	PAU030483.1	CAMTA	CG-1,IQ	-		Up	Up
PAU030483.1	PAU030483.1	TIG	TIG	-		Up	Up
PAU004858.1	PAU004858.1	C2H2	zf-C2H2	PHD		Up	Up
PAU002872.1	PAU002872.1	bHLH	HLH	-		Up	Up
PAU023164.1	PAU023164.1	bZIP	bZIP_1,bZIP_2,bZIP_Maf	HLH		Up	Up
PAU017813.1	PAU017813.1	HB	Homeobox,KNOX1,KNOX2	-		Up	Up
PAU026157.1	PAU026157.1	GRAS	GRAS	-		Up	Up
PAU005465.1	PAU005465.1	C2C2-CO-like	CCT,zf-B_box	GATA,PLATZ		Up	Up
PAU000808.1	PAU000808.1	Trihelix	trihelix	-		Up	Up
PAU016859.1	PAU016859.1	C2H2	zf-C2H2	PHD		Up	Up
PAU009873.1	PAU009873.1	MYB-related	Myb_DNA-binding	ARID,G2-like,Response_reg,SNF2_N,trihelix		Up	Up
PAU009873.1	PAU009873.1	MYB	Myb_DNA-binding	ARID,Response_reg,SNF2_N		Up	Up
PAU010663.1	PAU010663.1	CAMTA	CG-1,IQ	-		Up	Up
PAU010663.1	PAU010663.1	TIG	TIG	-		Up	Up
PAU011136.1	PAU011136.1	MYB	Myb_DNA-binding	ARID,Response_reg,SNF2_N		Up	Up
PAU011136.1	PAU011136.1	Trihelix	trihelix	-		Up	Up
PAU016471.3	PAU016471.3	MYB-related	Myb_DNA-binding	ARID,G2-like,Response_reg,SNF2_N,trihelix		Down	Down
PAU016471.3	PAU016471.3	MYB	Myb_DNA-binding	ARID,Response_reg,SNF2_N		Down	Down
PAU008069.1	PAU008069.1	TAZ	zf-TAZ	PHD		Down	Down
PAU023550.1	PAU023550.1	HSF	HSF_DNA-bind	-		Down	Down
PAU031020.1	PAU031020.1	WRKY	WRKY	-		Down	Down
PAU017524.1	PAU017524.1	SBP	SBP	-		Down	Down
PAU029414.1	PAU029414.1	C2C2-CO-like	CCT,zf-B_box	GATA,PLATZ		Down	Down
PAU001138.1	PAU001138.1	WRKY	WRKY	-		Down	Down
PAU000662.2	PAU000662.2	HSF	HSF_DNA-bind	-		Down	Down
PAU019531.1	PAU019531.1	AP2-EREBP	AP2	-		Down	Down
PAU009411.1	PAU009411.1	AP2-EREBP	AP2	-		Down	Down
PAU001753.1	PAU001753.1	FHA	FHA	-		Down	Down
PAU003051.1	PAU003051.1	WRKY	WRKY	-		Down	Down
PAU029018.2	PAU029018.2	AP2-EREBP	AP2	-		Down	Down
PAU002133.1	PAU002133.1	HSF	HSF_DNA-bind	-		Down	Down
PAU016241.1	PAU016241.1	MYB-related	Myb_DNA-binding	ARID,G2-like,Response_reg,SNF2_N,trihelix		Down	Down
PAU016241.1	PAU016241.1	MYB	Myb_DNA-binding	ARID,Response_reg,SNF2_N		Down	Down
PAU021619.1	PAU021619.1	HSF	HSF_DNA-bind	-		Down	Down
PAU000773.2	PAU000773.2	AP2-EREBP	AP2	-		Down	Down
PAU018251.1	PAU018251.1	AP2-EREBP	AP2	-		Down	Down
PAU001661.1	PAU001661.1	TAZ	zf-TAZ	PHD		Down	Down
PAU000018.1	PAU000018.1	GRAS	GRAS	-		Down	Down
PAU024531.1	PAU024531.1	bHLH	HLH	-		Down	Down
PAU014386.1	PAU014386.1	AP2-EREBP	AP2	-		Down	Down
PAU022928.1	PAU022928.1	Tify	tify	GATA		Down	Down
PAU002762.1	PAU002762.1	MYB-related	Myb_DNA-binding	ARID,G2-like,Response_reg,SNF2_N,trihelix		Down	Down
PAU002762.1	PAU002762.1	MYB	Myb_DNA-binding	ARID,Response_reg,SNF2_N		Down	Down
PAU002069.1	PAU002069.1	GRAS	GRAS	-		Down	Down
PAU006575.1	PAU006575.1	HSF	HSF_DNA-bind	-		Down	Down
PAU030761.1	PAU030761.1	WRKY	WRKY	-		Down	Down
PAU012990.1	PAU012990.1	MYB	Myb_DNA-binding	ARID,Response_reg,SNF2_N		Down	Down
PAU012990.1	PAU012990.1	G2-like	G2-like	Response_reg		Down	Down
PAU004807.1	PAU004807.1	Tify	tify	GATA		Down	Down
PAU020508.1	PAU020508.1	MYB-related	Myb_DNA-binding	ARID,G2-like,Response_reg,SNF2_N,trihelix		Down	Down
PAU020508.1	PAU020508.1	MYB	Myb_DNA-binding	ARID,Response_reg,SNF2_N		Down	Down
PAU020507.1	PAU020507.1	MYB-related	Myb_DNA-binding	ARID,G2-like,Response_reg,SNF2_N,trihelix		Down	Down
PAU020507.1	PAU020507.1	MYB	Myb_DNA-binding	ARID,Response_reg,SNF2_N		Down	Down
PAU000008.1	PAU000008.1	AP2-EREBP	AP2	-		Down	Down
PAU024707.1	PAU024707.1	WRKY	WRKY	-		Down	Down
PAU013955.1	PAU013955.1	bHLH	HLH	-		Down	Down
PAU010430.2	PAU010430.2	MYB-related	Myb_DNA-binding	ARID,G2-like,Response_reg,SNF2_N,trihelix		Down	Down
PAU010430.2	PAU010430.2	MYB	Myb_DNA-binding	ARID,Response_reg,SNF2_N		Down	Down
PAU001278.1	PAU001278.1	MYB-related	Myb_DNA-binding	ARID,G2-like,Response_reg,SNF2_N,trihelix		Down	Down
PAU001278.1	PAU001278.1	MYB	Myb_DNA-binding	ARID,Response_reg,SNF2_N		Down	Down
PAU009017.1	PAU009017.1	Sigma70-like	Sigma70_r2,Sigma70_r3,Sigma70_r4	-		Down	Down
PAU005214.1	PAU005214.1	GRAS	GRAS	-		Down	Down
PAU024312.1	PAU024312.1	bHLH	HLH	-		Down	Down
PAU009126.1	PAU009126.1	C3H	zf-CCCH	PHD,SNF2_N,zf-C2H2		Down	Down
PAU021996.1	PAU021996.1	LIM	LIM	-		Down	Down
PAU027515.1	PAU027515.1	bZIP	bZIP_1,bZIP_2,bZIP_Maf	HLH		Down	Down
PAU001454.1	PAU001454.1	C3H	zf-CCCH	PHD,SNF2_N,zf-C2H2		Down	Down
PAU002565.1	PAU002565.1	WRKY	WRKY	-		Down	Down
PAU002730.1	PAU002730.1	bHLH	HLH	-		Down	Down
PAU028123.1	PAU028123.1	AP2-EREBP	AP2	-		Down	Down
PAU006767.1	PAU006767.1	Sigma70-like	Sigma70_r2,Sigma70_r3,Sigma70_r4	-		Down	Down
PAU017492.1	PAU017492.1	MYB-related	Myb_DNA-binding	ARID,G2-like,Response_reg,SNF2_N,trihelix		Down	Down
PAU017492.1	PAU017492.1	MYB	Myb_DNA-binding	ARID,Response_reg,SNF2_N		Down	Down
PAU028820.1	PAU028820.1	AP2-EREBP	AP2	-		Down	Down
PAU019715.1	PAU019715.1	AP2-EREBP	AP2	-		Down	Down
PAU000931.1	PAU000931.1	MYB	Myb_DNA-binding	ARID,Response_reg,SNF2_N		Down	Down
PAU000931.1	PAU000931.1	Trihelix	trihelix	-		Down	Down
PAU013722.1	PAU013722.1	WRKY	WRKY	-		Down	Down
PAU012755.1	PAU012755.1	NAC	NAM	-		Down	Down
PAU019822.1	PAU019822.1	AP2-EREBP	AP2	-		Down	Down
PAU006609.1	PAU006609.1	Tify	tify	GATA		Down	Down
PAU009230.1	PAU009230.1	GRAS	GRAS	-		Down	Down
PAU010219.1	PAU010219.1	LIM	LIM	-		Down	Down
PAU026827.1	PAU026827.1	MYB-related	Myb_DNA-binding	ARID,G2-like,Response_reg,SNF2_N,trihelix		Down	Down
PAU026827.1	PAU026827.1	MYB	Myb_DNA-binding	ARID,Response_reg,SNF2_N		Down	Down
PAU001470.1	PAU001470.1	MYB-related	Myb_DNA-binding	ARID,G2-like,Response_reg,SNF2_N,trihelix		Down	Down
PAU001470.1	PAU001470.1	MYB	Myb_DNA-binding	ARID,Response_reg,SNF2_N		Down	Down
PAU027187.1	PAU027187.1	MYB-related	Myb_DNA-binding	ARID,G2-like,Response_reg,SNF2_N,trihelix		Down	Down
PAU027187.1	PAU027187.1	MYB	Myb_DNA-binding	ARID,Response_reg,SNF2_N		Down	Down

## Sheet: Comparison B
Gene ID	Transcript ID	TF family	Included Domain	Excluded Domain		PT2SvsPT2	PT4SvsPT4
PAU006234.1	PAU006234.1	bHLH	HLH	-		Up	Down
PAU020265.1	PAU020265.1	AP2-EREBP	AP2	-		Up	Down
PAU006746.1	PAU006746.1	bHLH	HLH	-		Down	Up
PAU005505.1	PAU005505.1	LOB	DUF260	-		Down	Up
PAU007606.1	PAU007606.1	NAC	NAM	-		Down	Up
PAU021504.1	PAU021504.1	NAC	NAM	-		Down	Up
PAU023787.1	PAU023787.1	MYB	Myb_DNA-binding	ARID,Response_reg,SNF2_N		Down	Up
PAU023787.1	PAU023787.1	G2-like	G2-like	Response_reg		Down	Up
PAU026224.1	PAU026224.1	bHLH	HLH	-		Down	Up

## Sheet: Comparison C
Gene ID	Transcript ID	TF family	Included Domain	Excluded Domain		PT4vsPT2	PT4SvsPT2S
PAU009830.1	PAU009830.1	WRKY	WRKY	-		Down	Up
PAU008069.1	PAU008069.1	TAZ	zf-TAZ	PHD		Down	Up
PAU024777.1	PAU024777.1	NAC	NAM	-		Down	Up
PAU026224.1	PAU026224.1	bHLH	HLH	-		Down	Up
PAU030322.1	PAU030322.1	Sigma70-like	Sigma70_r2,Sigma70_r3,Sigma70_r4	-		Down	Up
PAU007606.1	PAU007606.1	NAC	NAM	-		Down	Up
PAU005465.1	PAU005465.1	C2C2-CO-like	CCT,zf-B_box	GATA,PLATZ		Down	Up
PAU009041.1	PAU009041.1	Trihelix	trihelix	-		Down	Up
PAU028019.1	PAU028019.1	RWP-RK	RWP-RK	-		Down	Up
PAU015673.2	PAU015673.2	Trihelix	trihelix	-		Up	Up
PAU020047.1	PAU020047.1	MYB-related	Myb_DNA-binding	ARID,G2-like,Response_reg,SNF2_N,trihelix		Up	Up
PAU020047.1	PAU020047.1	MYB	Myb_DNA-binding	ARID,Response_reg,SNF2_N		Up	Up
PAU012299.1	PAU012299.1	bHLH	HLH	-		Up	Up
PAU019151.1	PAU019151.1	mTERF	mTERF	-		Up	Up
PAU001165.1	PAU001165.1	MYB-related	Myb_DNA-binding	ARID,G2-like,Response_reg,SNF2_N,trihelix		Up	Up
PAU001165.1	PAU001165.1	MYB	Myb_DNA-binding	ARID,Response_reg,SNF2_N		Up	Up
PAU004069.1	PAU004069.1	CPP	TCR	-		Up	Up
PAU021165.1	PAU021165.1	MYB-related	Myb_DNA-binding	ARID,G2-like,Response_reg,SNF2_N,trihelix		Up	Up
PAU021165.1	PAU021165.1	MYB	Myb_DNA-binding	ARID,Response_reg,SNF2_N		Up	Up
PAU027420.1	PAU027420.1	C3H	zf-CCCH	PHD,SNF2_N,zf-C2H2		Up	Up
PAU024800.1	PAU024800.1	bHLH	HLH	-		Up	Up
PAU019531.1	PAU019531.1	AP2-EREBP	AP2	-		Up	Up
PAU004693.1	PAU004693.1	NAC	NAM	-		Up	Up
PAU013336.1	PAU013336.1	mTERF	mTERF	-		Up	Up
PAU012848.1	PAU012848.1	MYB-related	Myb_DNA-binding	ARID,G2-like,Response_reg,SNF2_N,trihelix		Up	Up
PAU012848.1	PAU012848.1	MYB	Myb_DNA-binding	ARID,Response_reg,SNF2_N		Up	Up
PAU020591.1	PAU020591.1	GRAS	GRAS	-		Up	Up
PAU009411.1	PAU009411.1	AP2-EREBP	AP2	-		Up	Up
PAU007258.1	PAU007258.1	C2H2	zf-C2H2	PHD		Up	Up
PAU023032.2	PAU023032.2	ARF	Auxin_resp	-		Up	Up
PAU017920.1	PAU017920.1	MYB-related	Myb_DNA-binding	ARID,G2-like,Response_reg,SNF2_N,trihelix		Up	Up
PAU017920.1	PAU017920.1	MYB	Myb_DNA-binding	ARID,Response_reg,SNF2_N		Up	Up
PAU029472.1	PAU029472.1	LIM	LIM	-		Up	Up
PAU017696.1	PAU017696.1	ARF	Auxin_resp	-		Up	Up

## Sheet: Comparison D
Gene ID	Transcript ID	TF family	Included Domain	Excluded Domain		PT4vs.PT2	PT4Svs.PT2S
PAU020265.1	PAU020265.1	AP2-EREBP	AP2	-		Up	Down
PAU002565.1	PAU002565.1	WRKY	WRKY	-		Up	Down
PAU016676.1	PAU016676.1	NAC	NAM	-		Down	Down
PAU015750.1	PAU015750.1	NAC	NAM	-		Down	Down
PAU015750.1	PAU015750.1	VOZ	VOZ	-		Down	Down
PAU016365.1	PAU016365.1	AP2-EREBP	AP2	-		Down	Down
PAU016364.1	PAU016364.1	AP2-EREBP	AP2	-		Down	Down
PAU016615.1	PAU016615.1	NAC	NAM	-		Down	Down
PAU015000.1	PAU015000.1	HSF	HSF_DNA-bind	-		Down	Down
PAU003823.1	PAU003823.1	ARR-B	G2-like,Myb_DNA-binding,Response_reg	CCT		Down	Down
PAU010032.1	PAU010032.1	NAC	NAM	-		Down	Down
PAU014854.1	PAU014854.1	GRAS	GRAS	-		Down	Down
PAU015053.1	PAU015053.1	GRAS	GRAS	-		Down	Down
PAU002436.2	PAU002436.2	WRKY	WRKY	-		Down	Down
PAU019945.1	PAU019945.1	GRAS	GRAS	-		Down	Down
PAU016929.2	PAU016929.2	ABI3VP1	B3	AP2,Auxin_resp		Down	Down
PAU017927.1	PAU017927.1	BSD	BSD	-		Down	Down
PAU019032.1	PAU019032.1	MYB-related	Myb_DNA-binding	ARID,G2-like,Response_reg,SNF2_N,trihelix		Down	Down
PAU019032.1	PAU019032.1	MYB	Myb_DNA-binding	ARID,Response_reg,SNF2_N		Down	Down
PAU005231.1	PAU005231.1	C2H2	zf-C2H2	PHD		Down	Down
PAU009447.1	PAU009447.1	WRKY	WRKY	-		Down	Down
PAU007586.1	PAU007586.1	NAC	NAM	-		Down	Down
PAU015039.1	PAU015039.1	C2H2	zf-C2H2	PHD		Down	Down
PAU008869.1	PAU008869.1	WRKY	WRKY	-		Down	Down
PAU021670.1	PAU021670.1	NAC	NAM	-		Down	Down
PAU021685.1	PAU021685.1	WRKY	WRKY	-		Down	Down
PAU001788.1	PAU001788.1	MYB	Myb_DNA-binding	ARID,Response_reg,SNF2_N		Down	Down
PAU001788.1	PAU001788.1	G2-like	G2-like	Response_reg		Down	Down
PAU027024.2	PAU027024.2	C3H	zf-CCCH	PHD,SNF2_N,zf-C2H2		Down	Down
PAU003187.1	PAU003187.1	AP2-EREBP	AP2	-		Down	Down
PAU001138.1	PAU001138.1	WRKY	WRKY	-		Down	Down
PAU030146.1	PAU030146.1	FHA	FHA	-		Down	Down
PAU015880.1	PAU015880.1	ARF	Auxin_resp	-		Down	Down
PAU029516.1	PAU029516.1	MADS	SRF-TF	-		Down	Down
PAU022082.1	PAU022082.1	ARR-B	G2-like,Myb_DNA-binding,Response_reg	CCT		Down	Down
PAU007281.2	PAU007281.2	ABI3VP1	B3	AP2,Auxin_resp		Down	Down
PAU005230.2	PAU005230.2	C3H	zf-CCCH	PHD,SNF2_N,zf-C2H2		Down	Down
PAU011936.1	PAU011936.1	AP2-EREBP	AP2	-		Down	Down
PAU029848.1	PAU029848.1	MYB-related	Myb_DNA-binding	ARID,G2-like,Response_reg,SNF2_N,trihelix		Down	Down
PAU029848.1	PAU029848.1	MYB	Myb_DNA-binding	ARID,Response_reg,SNF2_N		Down	Down
PAU001669.1	PAU001669.1	LOB	DUF260	-		Down	Down
PAU028820.1	PAU028820.1	AP2-EREBP	AP2	-		Down	Down
PAU023756.1	PAU023756.1	ARF	Auxin_resp	-		Down	Down
PAU029354.1	PAU029354.1	bHLH	HLH	-		Down	Down
PAU012410.1	PAU012410.1	NAC	NAM	-		Down	Down
PAU015857.1	PAU015857.1	MYB-related	Myb_DNA-binding	ARID,G2-like,Response_reg,SNF2_N,trihelix		Down	Down
PAU015857.1	PAU015857.1	MYB	Myb_DNA-binding	ARID,Response_reg,SNF2_N		Down	Down
PAU008902.2	PAU008902.2	C2C2-CO-like	CCT,zf-B_box	GATA,PLATZ		Down	Down
PAU014386.1	PAU014386.1	AP2-EREBP	AP2	-		Down	Down
PAU026230.1	PAU026230.1	GRAS	GRAS	-		Down	Down
PAU013996.2	PAU013996.2	RWP-RK	RWP-RK	-		Down	Down
PAU024448.1	PAU024448.1	AP2-EREBP	AP2	-		Down	Down
PAU024282.1	PAU024282.1	AP2-EREBP	AP2	-		Down	Down
PAU028221.1	PAU028221.1	AP2-EREBP	AP2	-		Down	Down
PAU022609.1	PAU022609.1	MYB	Myb_DNA-binding	ARID,Response_reg,SNF2_N		Down	Down
PAU022609.1	PAU022609.1	G2-like	G2-like	Response_reg		Down	Down
PAU014364.1	PAU014364.1	bHLH	HLH	-		Down	Down
