# Supplementary material for: Genome-wide expression analysis of salt-stressed diploid and autotetraploid Paulownia tomentosa
Source: PLoS One. 2017 Oct 19;12(10):e0185455. doi: 10.1371/journal.pone.0185455 (PMC5648118; doi:10.1371/journal.pone.0185455)
Supplement: S7 Table — (XLSX) [file pone.0185455.s008.xlsx]

## Sheet: Comparison A
plant hormone signal transduction
	gene ID	geneLength	PT4-Expression	PT4S-Expression	PT2-Expression	PT2S-Expression	PT4-FPKM	PT4S-FPKM	PT2-FPKM	PT2S-FPKM	log2 Ratio(PT4S/PT4)	log2 Ratio(PT2S/PT2)	Up-Down-Regulation(PT4S/PT4)	Up-Down-Regulation(PT2S/PT2)	P-value	FDR	KEGG Orthology	GO Component	GO Function	GO Process	Blast nr
Abscisic acid	PYR/PYL
	PAU012903.1	537	41	298	58	341	18.72	111.49	22.67	98.55	2.57426	2.12007	Up	Up	3.7203e-41	8.01897e-40	K14496|1|1e-82|303|rcu:RCOM_0719410|abscisic acid receptor PYR/PYL family	-	-	-	gi|460370745|ref|XP_004231210.1|/1.07532e-84/PREDICTED: abscisic acid receptor PYL8-like [Solanum lycopersicum]
	PP2C
	PAU005151.1	1218	1.14	39.72	22.93	300.18	0.22	6.37	3.75	36.9	4.85572	3.29866	Up	Up	7.29506e-10	4.52496e-09	K14497|1|1e-121|434|pop:POPTR_768154|protein phosphatase 2C [EC:3.1.3.16]	-	GO:0004721//phosphoprotein phosphatase activity	-	gi|224106389|ref|XP_002314150.1|/1.80657e-120/predicted protein [Populus trichocarpa]
	PAU021750.1	1521	31.38	96.21	8.21	99.67	4.8	12.31	1.07	9.76	1.35872	3.18927	Up	Up	5.47246e-07	2.61642e-06	K14497|1|3e-128|456|vvi:100267957|protein phosphatase 2C [EC:3.1.3.16]	-	GO:0016787//hydrolase activity	-	gi|460396349|ref|XP_004243738.1|/5.20159e-139/PREDICTED: probable protein phosphatase 2C 6-like isoform 2 [Solanum lycopersicum]
	PAU024583.1	1218	43.86	388.28	19.07	185.82	8.44	62.32	3.12	22.84	2.88438	2.87194	Up	Up	1.50813e-59	4.64388e-58	K14497|1|3e-121|433|pop:POPTR_768154|protein phosphatase 2C [EC:3.1.3.16]	-	GO:0004721//phosphoprotein phosphatase activity	-	gi|224106389|ref|XP_002314150.1|/4.02462e-120/predicted protein [Populus trichocarpa]
	PAU021138.1	1521	98.62	466.79	69.79	510.33	15.08	59.74	9.06	49.96	1.98606	2.46319	Up	Up	1.11717e-46	2.73754e-45	K14497|1|3e-128|457|vvi:100267957|protein phosphatase 2C [EC:3.1.3.16]	-	GO:0016787//hydrolase activity	-	gi|460396349|ref|XP_004243738.1|/3.04946e-139/PREDICTED: probable protein phosphatase 2C 6-like isoform 2 [Solanum lycopersicum]
	PAU007136.1	1518	168	999	116	611	25.75	128.11	15.1	59.93	2.31474	1.98873	Up	Up	1.35172e-117	9.09441e-116	K14497|1|1e-11|69.7|gmx:100781388|protein phosphatase 2C [EC:3.1.3.16]	-	GO:0004721//phosphoprotein phosphatase activity	-	gi|297736872|emb|CBI26073.3|/1.00079e-174/unnamed protein product [Vitis vinifera]
	PAU024067.1	807	24	486	121	568	7.1	119.02	30.48	106.9	4.06724	1.81033	Up	Up	4.22172e-98	2.26446e-96	K01090|1|3e-30|130|sbi:SORBI_01g038410|protein phosphatase [EC:3.1.3.16];K14497|2|3e-25|113|vcn:VOLCADRAFT_61058|protein phosphatase 2C [EC:3.1.3.16]	-	GO:0004721//phosphoprotein phosphatase activity	-	gi|350536387|ref|NP_001234500.1|/5.64662e-113/protein phosphatase 2C [Solanum lycopersicum]
	PAU004222.2	1662	162	634	195	751	22.62	74.15	23.11	67.15	1.71285	1.53887	Up	Up	8.89462e-52	2.39097e-50	K14497|1|6e-142|502|vvi:100267957|protein phosphatase 2C [EC:3.1.3.16]	-	GO:0003824//catalytic activity	-	gi|460396347|ref|XP_004243737.1|/2.05701e-152/PREDICTED: probable protein phosphatase 2C 6-like isoform 1 [Solanum lycopersicum]
	PAU004841.1	1671	292	1038	337.19	1161	40.55	120.73	39.74	103.24	1.57401	1.37734	Up	Up	1.31051e-74	5.13593e-73	K14497|1|1e-179|628|vvi:100241147|protein phosphatase 2C [EC:3.1.3.16]	-	GO:0004721//phosphoprotein phosphatase activity	-	gi|350535078|ref|NP_001234686.1|/0/protein phosphatase 2C ABI2 homolog [Solanum lycopersicum]
	PAU006028.1	1179	158	904	276	898	31.43	150	46.68	114.15	2.25475	1.29005	Up	Up	1.31681e-103	7.60645e-102	K14497|1|2e-20|98.2|mtr:MTR_3g104710|protein phosphatase 2C [EC:3.1.3.16];K01090|5|1e-19|95.5|sbi:SORBI_01g038410|protein phosphatase [EC:3.1.3.16]	GO:0043234//protein complex	GO:0004721//phosphoprotein phosphatase activity;GO:0043169//cation binding	GO:0006464//cellular protein modification process	gi|255560515|ref|XP_002521272.1|/0/protein phosphatase 2c, putative [Ricinus communis]
	PAU025193.1	1746	268	955	514.81	1657	35.58	106.24	58	140.9	1.57819	1.28055	Up	Up	5.39294e-69	1.91961e-67	K14497|1|0.0|647|vvi:100241147|protein phosphatase 2C [EC:3.1.3.16]	-	GO:0004721//phosphoprotein phosphatase activity	-	gi|350535078|ref|NP_001234686.1|/0/protein phosphatase 2C ABI2 homolog [Solanum lycopersicum]
	SnRK2
	PAU012609.1	1026	112	282	64	382	25.75	53.95	12.52	56.04	1.06705	2.16222	Up	Up	8.21586e-13	6.32464e-12	K14498|1|1e-165|580|vvi:100853603|serine/threonine-protein kinase SRK2 [EC:2.7.11.1]	-	GO:0004672//protein kinase activity;GO:0032559	GO:0006464//cellular protein modification process	gi|359480471|ref|XP_003632469.1|/1.59849e-164/PREDICTED: serine/threonine-protein kinase SAPK2-like [Vitis vinifera]
	ABF
	PAU013700.1	1320	220	896.83	381.97	1206	38.94	132.6	57.44	136.5	1.76776	1.24877	Up	Up	1.05168e-75	4.19213e-74	K14432|1|8e-113|405|vvi:100232889|ABA responsive element binding factor	-	-	-	gi|459021879|gb|AGG39700.1|/1.17951e-120/bZIP transcription factor bZIP8 [Camellia sinensis]
	PAU023164.1	2916	128	435.17	214.03	625	10.08	28.81	14.28	31.57	1.51507	1.14456	Up	Up	1.84398e-30	3.00182e-29	K14432|1|1e-95|349|vvi:100232889|ABA responsive element binding factor;K14292|3|8e-85|313|aly:ARALYDRAFT_473847|trimethylguanosine synthase [EC:2.1.1.-]	-	GO:0016741	GO:0009451//RNA modification;GO:0006396//RNA processing	gi|460414829|ref|XP_004252765.1|/2.36364e-104/PREDICTED: uncharacterized protein LOC101263590 [Solanum lycopersicum]
	PAU013700.1	1320	220	896.83	381.97	1206	38.94	132.6	57.44	136.5	1.76776	1.24877	Up	Up	1.05168e-75	4.19213e-74	K14432|1|8e-113|405|vvi:100232889|ABA responsive element binding factor	-	-	-	gi|459021879|gb|AGG39700.1|/1.17951e-120/bZIP transcription factor bZIP8 [Camellia sinensis]
gibberellin	GID1
	PAU002657.1	939	179	651	226	837	45.14	136.4	48.51	134.58	1.59537	1.47211	Up	Up	8.77026e-49	2.23129e-47	K14493|1|2e-156|550|vvi:100249385|gibberellin receptor GID1 [EC:3.-.-.-]	-	GO:0004871//signal transducer activity;GO:0003824//catalytic activity	-	gi|148612415|gb|ABQ96123.1|/9.08205e-156/gibberellic acid receptor-b [Gossypium hirsutum]
	PAU023643.1	1077	115	332	152	463	25.13	60.43	28.25	64.6	1.26585	1.19328	Up	Up	9.33918e-19	1.00558e-17	K14493|1|2e-161|566|vvi:100249385|gibberellin receptor GID1 [EC:3.-.-.-]	-	GO:0004871//signal transducer activity;GO:0003824//catalytic activity	-	gi|462395746|gb|EMJ01545.1|/3.94068e-161/hypothetical protein PRUPE_ppa008128mg [Prunus persica]
	PAU002176.1	984	63	33	36	3	15.13	6.59	7.36	0.46	-1.19906	-4	Down	Down	0.000122394	0.000434066	K14493|1|7e-33|139|ppp:PHYPADRAFT_118478|gibberellin receptor GID1 [EC:3.-.-.-]	-	-	-	gi|460390244|ref|XP_004240748.1|/8.88947e-117/PREDICTED: probable carboxylesterase 120-like [Solanum lycopersicum]
	PAU022618.1	1032	44	1	108	43	10.05	0.19	20.99	6.27	-5.72505	-1.74316	Down	Down	3.60544e-14	3.03329e-13	K13258|1|3e-65|247|gmx:547489|2-hydroxyisoflavanone dehydratase [EC:4.2.1.105];K14493|2|4e-27|120|ath:AT3G05120|gibberellin receptor GID1 [EC:3.-.-.-]	-	-	-	gi|460369935|ref|XP_004230812.1|/2.80327e-100/PREDICTED: probable carboxylesterase 7-like [Solanum lycopersicum]
	PAU002539.1	990	65	36	39	17	15.51	7.14	7.92	2.59	-1.1192	-1.61255	Down	Down	0.000231234	0.00078571	K14493|1|2e-44|177|ppp:PHYPADRAFT_118478|gibberellin receptor GID1 [EC:3.-.-.-];K13258|4|6e-38|156|gmx:547489|2-hydroxyisoflavanone dehydratase [EC:4.2.1.105]	GO:0043231//intracellular membrane-bounded organelle	GO:0003824//catalytic activity	-	gi|224111712|ref|XP_002315949.1|/2.88113e-123/predicted protein [Populus trichocarpa]
	PAU005607.1	912	109	40	140	71	28.34	8.64	30.99	11.77	-1.71374	-1.39669	Down	Down	2.24288e-11	1.55671e-10	K13258|1|4e-58|223|gmx:547489|2-hydroxyisoflavanone dehydratase [EC:4.2.1.105];K14493|2|4e-30|130|aly:ARALYDRAFT_477795|gibberellin receptor GID1 [EC:3.-.-.-]	-	GO:0016787//hydrolase activity	GO:0006281//DNA repair	gi|460369931|ref|XP_004230810.1|/1.40028e-105/PREDICTED: probable carboxylesterase 13-like [Solanum lycopersicum]
	DELLA
	PAU008239.1	2232	47	387	55	480	4.86	33.57	4.82	31.79	2.78814	2.72147	Up	Up	9.4908e-57	2.76863e-55	K14494|1|1e-52|206|ppp:PHYPADRAFT_235432|DELLA protein	-	-	-	gi|460382008|ref|XP_004236732.1|/0/PREDICTED: scarecrow-like protein 14-like [Solanum lycopersicum]
	PAU010556.1	1410	23	179	37	204	3.8	24.75	5.2	21.58	2.70336	2.05311	Up	Up	2.86616e-26	4.10088e-25	K14494|1|6e-58|223|rcu:RCOM_0629510|DELLA protein	GO:0043231//intracellular membrane-bounded organelle	-	GO:0009725//response to hormone;GO:0006351//transcription, DNA-templated	gi|460415061|ref|XP_004252879.1|/0/PREDICTED: scarecrow-like protein 3-like [Solanum lycopersicum]
	PAU017783.1	1422	10	70	21	152	1.64	9.59	2.92	15.94	2.54784	2.44861	Up	Up	1.7572e-10	1.13754e-09	K14494|1|1e-60|232|pop:POPTR_719856|DELLA protein	-	GO:0003676//nucleic acid binding;GO:0001071//nucleic acid binding transcription factor activity	GO:0006351//transcription, DNA-templated	gi|225449883|ref|XP_002267910.1|/0/PREDICTED: scarecrow-like protein 3 [Vitis vinifera]
	PAU001214.1	471	2	40	10	67	1.05	17.18	4.52	22.28	4.03227	2.30135	Up	Up	4.10334e-09	2.38924e-08	K14494|1|3e-25|112|rcu:RCOM_0629510|DELLA protein	GO:0043231//intracellular membrane-bounded organelle	GO:0003676//nucleic acid binding;GO:0001071//nucleic acid binding transcription factor activity	GO:0009725//response to hormone;GO:0006351//transcription, DNA-templated	gi|255544089|ref|XP_002513107.1|/1.86736e-67/transcription factor, putative [Ricinus communis]
	PAU030828.1	1662	113	346	54	240	15.78	40.47	6.4	21.46	1.35876	1.74551	Up	Up	2.70328e-21	3.23546e-20	K14494|1|5e-22|104|gmx:547718|DELLA protein	-	-	-	gi|156070763|gb|ABU45178.1|/1.36702e-180/unknown [Solanum melongena]
	PAU026157.1	1641	75	236	97	275	10.61	27.96	11.65	24.91	1.39794	1.0964	Up	Up	1.42502e-15	1.30757e-14	K14494|1|2e-59|228|rcu:RCOM_0629510|DELLA protein	-	-	-	gi|225447596|ref|XP_002272334.1|/0/PREDICTED: scarecrow-like transcription factor PAT1-like [Vitis vinifera]
	PAU000018.1	1752	7047	4004	8941	2864	932.33	443.87	1003.77	242.68	-1.0707	-2.0483	Down	Down	1e-305	2.13569e-303	K14494|1|1e-60|233|ppp:PHYPADRAFT_235432|DELLA protein	-	-	-	gi|225461168|ref|XP_002282942.1|/0/PREDICTED: chitin-inducible gibberellin-responsive protein 1-like [Vitis vinifera]
	PAU002069.1	2157	20	2	40	15	2.14	0.18	3.63	1.03	-3.57154	-1.81733	Down	Down	1.3584e-05	5.53999e-05	K14494|1|3e-50|198|ppp:PHYPADRAFT_235432|DELLA protein	-	-	-	gi|460393903|ref|XP_004242547.1|/0/PREDICTED: scarecrow-like protein 14-like [Solanum lycopersicum]
	PAU009230.1	1749	829	403	507	316	109.87	44.75	57.02	26.82	-1.29584	-1.08816	Down	Down	7.2602e-51	1.90756e-49	K14494|1|6e-60|230|pop:POPTR_645273|DELLA protein	-	-	-	gi|224126261|ref|XP_002319796.1|/0/GRAS family transcription factor [Populus trichocarpa]
Auxin	AUX1
	PAU002885.1	1398	1	24	56	348	0.17	3.35	7.93	37.14	4.30055	2.22758	Up	Up	4.9491e-06	2.1233e-05	K14209|1|4e-15|81.3|pop:POPTR_256101|solute carrier family 36 (proton-coupled amino acid transporter);K13946|2|5e-15|80.9|gmx:100816267|auxin influx carrier (AUX1 LAX family)	GO:0031224//intrinsic component of membrane	-	-	gi|462417292|gb|EMJ22029.1|/0/hypothetical protein PRUPE_ppa027079mg [Prunus persica]
	PAU028180.1	1362	3	40.5	7.5	80.5	0.51	5.8	1.09	8.82	3.50748	3.01645	Up	Up	2.8539e-08	1.54108e-07	K13946|1|2e-14|79.0|mtr:MTR_3g072870|auxin influx carrier (AUX1 LAX family)	GO:0031224//intrinsic component of membrane	GO:0005275//amine transmembrane transporter activity	-	gi|225426008|ref|XP_002273161.1|/0/PREDICTED: lysine histidine transporter 1 [Vitis vinifera]
	PAU002885.1	1398	1	24	56	348	0.17	3.35	7.93	37.14	4.30055	2.22758	Up	Up	4.9491e-06	2.1233e-05	K14209|1|4e-15|81.3|pop:POPTR_256101|solute carrier family 36 (proton-coupled amino acid transporter);K13946|2|5e-15|80.9|gmx:100816267|auxin influx carrier (AUX1 LAX family)	GO:0031224//intrinsic component of membrane	-	-	gi|462417292|gb|EMJ22029.1|/0/hypothetical protein PRUPE_ppa027079mg [Prunus persica]
	TIR1
	PAU023666.1	1746	121	511	149	559	16.06	56.85	16.79	47.53	1.82369	1.50124	Up	Up	1.39782e-45	3.35117e-44	K14485|1|0.0|1007|rcu:RCOM_0556140|transport inhibitor response 1	GO:0031461//cullin-RING ubiquitin ligase complex	GO:0042562//hormone binding;GO:0043178//alcohol binding;GO:0019787//small conjugating protein transferase activity	GO:0010102//lateral root morphogenesis;GO:0048437//floral organ development;GO:0009267//cellular response to starvation;GO:0032446//protein modification by small protein conjugation;GO:0019941//modification-dependent protein catabolic process;GO:0009755//hormone-mediated signaling pathway;GO:0009555//pollen development;GO:0009607//response to biotic stimulus	gi|254028670|gb|ACT53268.1|/0/transport inhibitor response 1 [Nicotiana tabacum]
	PAU002641.1	1764	81	332	46	325	10.64	36.55	5.13	27.35	1.78037	2.41451	Up	Up	2.84454e-29	4.45014e-28	K14485|1|0.0|1014|rcu:RCOM_0556140|transport inhibitor response 1	GO:0031461//cullin-RING ubiquitin ligase complex	GO:0042562//hormone binding;GO:0043178//alcohol binding;GO:0019787//small conjugating protein transferase activity	GO:0010102//lateral root morphogenesis;GO:0048437//floral organ development;GO:0009267//cellular response to starvation;GO:0032446//protein modification by small protein conjugation;GO:0019941//modification-dependent protein catabolic process;GO:0009755//hormone-mediated signaling pathway;GO:0009555//pollen development;GO:0009607//response to biotic stimulus	gi|254028670|gb|ACT53268.1|/0/transport inhibitor response 1 [Nicotiana tabacum]
	AUX/IAA
	PAU025108.1	1005	39	768	149	776	9.16	150.07	29.78	116.3	4.03414	1.96544	Up	Up	4.5679e-153	4.28775e-151	K14484|1|7e-57|219|ath:AT1G51950|auxin-responsive protein IAA	-	-	-	gi|297743183|emb|CBI36050.3|/2.51012e-106/unnamed protein product [Vitis vinifera]
	PAU027940.1	1041	22	111	16	76	4.98	20.92	3.08	10.98	2.07067	1.83388	Up	Up	8.4272e-13	6.4809e-12	K14484|1|3e-32|136|aly:ARALYDRAFT_470436|auxin-responsive protein IAA	-	-	GO:0009725//response to hormone	gi|365818535|gb|AEX00356.1|/3.26552e-52/IAA13 [Solanum lycopersicum]
	PAU018936.1	930	22	89	14	60	5.6	18.83	3.04	9.74	1.74953	1.67985	Up	Up	9.44652e-09	5.32846e-08	K14484|1|3e-47|187|aly:ARALYDRAFT_470436|auxin-responsive protein IAA	-	-	-	gi|365818535|gb|AEX00356.1|/2.94952e-66/IAA13 [Solanum lycopersicum]
	PAU023520.1	729	180	488	116	362	59.25	132.76	32.57	75.77	1.16393	1.21808	Up	Up	3.60036e-24	4.79478e-23	K14484|1|1e-74|277|ath:AT3G23050|auxin-responsive protein IAA	GO:0043231//intracellular membrane-bounded organelle	GO:0005515//protein binding	GO:0009755//hormone-mediated signaling pathway	gi|90811715|gb|ABD98055.1|/4.93376e-102/auxin-regulated protein [Striga asiatica]
	PAU002733.1	573	113	3	199	119	48.11	1.05	72.45	32.1	-5.51788	-1.17441	Down	Down	3.54742e-34	6.34258e-33	K14484|1|1e-62|237|ath:AT1G04240|auxin-responsive protein IAA	GO:0043231//intracellular membrane-bounded organelle	GO:0005515//protein binding	GO:0009755//hormone-mediated signaling pathway	gi|18071490|gb|AAL55414.1|/4.8033e-76/auxin-induced AUX/IAA1 [Antirrhinum majus]
	ARF
	PAU014138.1	2100	83	242	81	376	9.12	22.33	7.55	26.5	1.29188	1.81144	Up	Up	2.79462e-14	2.36998e-13	K14486|1|2e-78|291|pop:POPTR_589324|auxin response factor	GO:0043231//intracellular membrane-bounded organelle	GO:0003676//nucleic acid binding;GO:0005515//protein binding	GO:0006351//transcription, DNA-templated;GO:0009755//hormone-mediated signaling pathway	gi|225435334|ref|XP_002282437.1|/0/PREDICTED: auxin response factor 18-like [Vitis vinifera]
	PAU001047.1	2100	28	216	15	62	3.08	19.93	1.4	4.37	2.69394	1.64221	Up	Up	2.96296e-31	4.91974e-30	K14486|1|3e-170|597|gmx:100819023|auxin response factor	-	GO:0005488//binding	GO:0009725//response to hormone;GO:0050794//regulation of cellular process	gi|255555629|ref|XP_002518850.1|/0/hypothetical protein RCOM_1311830 [Ricinus communis]
	GH3
	PAU001619.1	1773	679	178	367	213	88.74	19.5	40.7	17.83	-2.18611	-1.19072	Down	Down	3.73532e-88	1.77821e-86	K14487|1|0.0|963|rcu:RCOM_1176020|auxin responsive GH3 gene family	GO:0009536//plastid	-	GO:0009725//response to hormone;GO:0009314//response to radiation	gi|255553847|ref|XP_002517964.1|/0/Indole-3-acetic acid-amido synthetase GH3.5, putative [Ricinus communis]
	SAUR
	PAU015558.1	384	81	3	179	42	53.5	1.6	101.74	17.42	-5.0634	-2.54607	Down	Down	8.018e-24	1.05512e-22	K14488|1|6e-08|53.9|smo:SELMODRAFT_18097|SAUR family protein	GO:0043231//intracellular membrane-bounded organelle	GO:0005515//protein binding	GO:0009755//hormone-mediated signaling pathway	gi|460412647|ref|XP_004251709.1|/6.97473e-36/PREDICTED: uncharacterized protein LOC101255171 [Solanum lycopersicum]
Cytokinine	CRE1
	PAU010104.1	3585	39	96	15	88	2.49	5.16	0.81	3.61	1.05123	2.15601	Up	Up	4.95462e-05	0.000186995	K14489|1|7e-32|138|pop:POPTR_829362|arabidopsis histidine kinase 2/3/4 (cytokinin receptor) [EC:2.7.13.3]	-	GO:0004673//protein histidine kinase activity;GO:0005488//binding;GO:0004888//transmembrane signaling receptor activity	GO:0048316//seed development;GO:0044238;GO:0044260;GO:0016310//phosphorylation;GO:0007165//signal transduction;GO:0006950//response to stress	gi|60545052|gb|AAQ10680.2|/0/cold inducible histidine kinase 1 [Catharanthus roseus]
	PAU010665.1	3369	545	2650	756	2919	37.06	151.69	43.55	127.44	2.03319	1.54907	Up	Up	1.92911e-262	3.50841e-260	K14489|1|0.0|1401|rcu:RCOM_1079740|arabidopsis histidine kinase 2/3/4 (cytokinin receptor) [EC:2.7.13.3]	GO:0016020//membrane	GO:0004673//protein histidine kinase activity;GO:0019901//protein kinase binding;GO:0016791//phosphatase activity;GO:0032559;GO:0004888//transmembrane signaling receptor activity	GO:0009908//flower development;GO:0006351//transcription, DNA-templated;GO:0009888//tissue development;GO:0009744//response to sucrose;GO:0040007//growth;GO:0010260//organ senescence;GO:0009755//hormone-mediated signaling pathway;GO:0006826//iron ion transport;GO:2000026//regulation of multicellular organismal development;GO:0006970//response to osmotic stress;GO:0006468//protein phosphorylation;…	gi|190148357|gb|ACE63261.1|/0/histidine kinase 3 [Betula pendula]
	PAU012097.1	1440	91	45	214	131	14.73	6.09	29.41	13.56	-1.27424	-1.11695	Down	Down	1.04711e-06	4.87027e-06	K14489|1|5e-13|74.3|vvi:100263145|arabidopsis histidine kinase 2/3/4 (cytokinin receptor) [EC:2.7.13.3]	-	GO:0004553//hydrolase activity, hydrolyzing O-glycosyl compounds;GO:0043167//ion binding	GO:0044238	gi|350534796|ref|NP_001234416.1|/5.84981e-169/beta-glucosidase 08 precursor [Solanum lycopersicum]
	AHP
	PAU029211.1	426	11	246	53	150	6.47	117.52	26.78	55.57	4.183	1.05315	Up	Up	1.65466e-51	4.4173e-50	K14490|1|4e-56|214|pop:POPTR_751856|histidine-containing phosphotransfer peotein	-	GO:0016628//oxidoreductase activity, acting on the CH-CH group of donors, NAD or NADP as acceptor;GO:0060089	GO:0008152//metabolic process;GO:0007165//signal transduction	gi|147818916|emb|CAN69375.1|/1.37113e-55/hypothetical protein VITISV_008201 [Vitis vinifera]
	B-ARR
	PAU017577.1	1704	10	169	7	183.98	1.36	19.27	0.81	16.04	3.82468	4.30761	Up	Up	1.82309e-33	3.21513e-32	K14491|1|3e-167|587|vvi:100246057|two-component response regulator ARR-B family	-	-	GO:0009987//cellular process	gi|225425924|ref|XP_002267616.1|/3.3768e-166/PREDICTED: two-component response regulator ARR11 [Vitis vinifera]
	PAU025657.1	1245	26	175	59	449	4.89	27.47	9.43	53.96	2.48995	2.51656	Up	Up	1.09118e-23	1.42785e-22	K14491|1|2e-19|95.5|olu:OSTLU_5500|two-component response regulator ARR-B family	GO:0043231//intracellular membrane-bounded organelle	GO:0003677//DNA binding	GO:0006355//regulation of transcription, DNA-templated	gi|225446455|ref|XP_002275230.1|/5.98511e-127/PREDICTED: transcription activator GLK1-like [Vitis vinifera]
	PAU007168.1	2010	104	342	119	454	11.96	32.98	11.6	33.45	1.46337	1.52788	Up	Up	2.91166e-23	3.74065e-22	K14491|1|0.0|800|rcu:RCOM_0999330|two-component response regulator ARR-B family	-	-	GO:0044237//cellular metabolic process;GO:0050794//regulation of cellular process	gi|33330870|gb|AAQ10678.1|/0/type-B response regulator [Catharanthus roseus]
	PAU003128.1	1149	11	43	18	63	2.25	7.33	3.13	8.22	1.70389	1.39298	Up	Up	0.000103987	0.000372704	K14491|1|3e-08|57.8|aly:ARALYDRAFT_474061|two-component response regulator ARR-B family	GO:0043231//intracellular membrane-bounded organelle	-	GO:0001708//cell fate specification;GO:0009943//adaxial/abaxial axis specification;GO:0009653//anatomical structure morphogenesis;GO:0048437//floral organ development	gi|255575188|ref|XP_002528498.1|/7.31568e-92/transcription factor, putative [Ricinus communis]
	PAU002791.1	1452	65	181	48	165	10.43	24.29	6.54	16.94	1.21962	1.37307	Up	Up	2.69402e-10	1.71819e-09	K14491|1|1e-10|66.6|aly:ARALYDRAFT_486765|two-component response regulator ARR-B family	-	-	-	gi|225438007|ref|XP_002270511.1|/6.16534e-142/PREDICTED: uncharacterized protein LOC100244545 [Vitis vinifera]
	PAU012990.1	948	35	13	44	19	8.74	2.7	9.35	3.02	-1.69467	-1.63042	Down	Down	0.00018399	0.000634817	K14491|1|5e-20|96.7|zma:541639|two-component response regulator ARR-B family	-	-	-	gi|460407371|ref|XP_004249126.1|/4.366e-89/PREDICTED: uncharacterized protein LOC101265183 [Solanum lycopersicum]
Ethylene	ETR
	PAU013979.1	2286	0.49	218.74	0	121.3	0.05	18.52	0.001	7.84	8.53294	12.9366	Up	Up	3.74876e-59	1.14224e-57	K14509|1|0.0|1067|vvi:100254638|ethylene receptor [EC:2.7.13.-]	GO:0031090//organelle membrane	GO:0004673//protein histidine kinase activity;GO:0004871//signal transducer activity;GO:0032559	GO:0006468//protein phosphorylation;GO:0000160//phosphorelay signal transduction system;GO:0006351//transcription, DNA-templated	gi|225432989|ref|XP_002284507.1|/0/PREDICTED: ethylene receptor 2-like [Vitis vinifera]
	PAU023511.1	2286	71.51	0.26	79	27.7	7.21	0.02	6.75	1.79	-8.49386	-1.91493	Down	Down	1.16513e-24	1.58152e-23	K14509|1|0.0|1069|vvi:100254638|ethylene receptor [EC:2.7.13.-]	GO:0031090//organelle membrane	GO:0004673//protein histidine kinase activity;GO:0004871//signal transducer activity;GO:0032559	GO:0006468//protein phosphorylation;GO:0000160//phosphorelay signal transduction system;GO:0006351//transcription, DNA-templated	gi|225432989|ref|XP_002284507.1|/0/PREDICTED: ethylene receptor 2-like [Vitis vinifera]
	CTR1
	PAU009478.1	1014	27.93	80.36	42.7	124.16	6.5	15.56	8.45	18.44	1.25933	1.12582	Up	Up	1.04214e-05	4.30143e-05	K04424|1|5e-37|153|aly:ARALYDRAFT_909157|sterile alpha motif and leucine zipper containing kinase AZK [EC:2.7.11.25];K14510|3|1e-33|141|ppp:PHYPADRAFT_30352|serine/threonine-protein kinase CTR1 [EC:2.7.11.1]	-	GO:0004713//protein tyrosine kinase activity;GO:0032559	GO:0006464//cellular protein modification process	gi|255584255|ref|XP_002532865.1|/1.42903e-141/protein kinase atn1, putative [Ricinus communis]
	PAU022972.2	1398	642	166	600	239	107.11	23.15	85.02	25.5	-2.21001	-1.73731	Down	Down	2.08184e-84	9.26638e-83	K14510|1|5e-38|157|sbi:SORBI_02g011690|serine/threonine-protein kinase CTR1 [EC:2.7.11.1];K04424|5|4e-36|150|ath:AT5G11850|sterile alpha motif and leucine zipper containing kinase AZK [EC:2.7.11.25]	-	GO:0004672//protein kinase activity;GO:0032559	GO:0006464//cellular protein modification process;GO:0007165//signal transduction	gi|225443668|ref|XP_002263226.1|/0/PREDICTED: dual specificity protein kinase shkB [Vitis vinifera]
	MPK6
	PAU002334.1	1776	150	360.78	89	269	19.57	39.45	9.85	22.48	1.01138	1.19045	Up	Up	1.61569e-14	1.38891e-13	K00924|1|1e-150|531|ath:AT2G01450|[EC:2.7.1.-];K04371|2|2e-80|298|aly:ARALYDRAFT_912096|extracellular signal-regulated kinase 1/2 [EC:2.7.11.24];K14512|5|2e-79|295|pop:POPTR_718188|mitogen-activated protein kinase 6 [EC:2.7.11.24]	-	GO:0004702//receptor signaling protein serine/threonine kinase activity;GO:0032559	GO:0006464//cellular protein modification process	gi|359485144|ref|XP_002283794.2|/0/PREDICTED: mitogen-activated protein kinase 20-like [Vitis vinifera]
	EBF1/2
	PAU017368.1	1611	86	554	240	852	12.4	66.88	29.37	78.65	2.43123	1.4211	Up	Up	1.05324e-69	3.80131e-68	K14515|1|8e-09|60.5|ath:AT5G25350|EIN3-binding F-box protein;K10268|3|5e-08|57.8|mtr:MTR_2g021030|F-box and leucine-rich repeat protein 2/20;K08286|4|7e-08|57.4|ath:AT4G28490|protein-serine/threonine kinase [EC:2.7.11.-]	-	-	-	gi|460380320|ref|XP_004235905.1|/0/PREDICTED: internalin-A-like [Solanum lycopersicum]
	ERF1/2
	PAU014386.1	681	80	29	287	101	28.31	8.47	86.68	22.7	-1.74088	-1.93301	Down	Down	8.02134e-09	4.54881e-08	K14516|1|3e-48|189|vvi:100261423|ethylene-responsive transcription factor 1	-	-	-	gi|300079016|gb|ADJ67439.1|/9.81422e-54/ethylene response factor 10 [Actinidia deliciosa]
Jasmonic acid	JAZ
	PAU004807.1	849	465	172	682	296	130.32	39.98	162.82	52.84	-1.70471	-1.62358	Down	Down	3.44104e-43	7.78464e-42	K13464|1|5e-35|146|rcu:RCOM_0684970|jasmonate ZIM domain-containing protein	-	-	-	gi|389986111|gb|AFL46173.1|/2.17167e-41/jasmonate ZIM domain protein h [Nicotiana attenuata]
	PAU006609.1	966	487	157	1046	634	119.21	31.95	217.91	98.99	-1.89962	-1.13838	Down	Down	1.27527e-52	3.4681e-51	K13464|1|3e-75|280|vvi:100262965|jasmonate ZIM domain-containing protein	-	-	-	gi|389986099|gb|AFL46167.1|/4.04462e-82/jasmonate ZIM domain protein c.1 [Nicotiana attenuata]
	MYC2
	PAU004127.1	2145	134	1056	232	1161	14.42	95.36	21.17	80.07	2.72531	1.91924	Up	Up	2.07118e-148	1.89078e-146	K12126|1|6e-57|220|aly:ARALYDRAFT_471048|phytochrome-interacting factor 3;K13422|3|4e-08|58.5|rcu:RCOM_0864470|transcription factor MYC2	-	-	-	gi|359487706|ref|XP_002276198.2|/2.07527e-155/PREDICTED: transcription factor PIF3-like [Vitis vinifera]
	PAU014465.2	1470	8	65	24	86	1.27	8.61	3.23	8.72	2.76118	1.43279	Up	Up	1.41824e-10	9.25831e-10	K12126|1|7e-28|123|ath:AT1G09530|phytochrome-interacting factor 3;K13422|3|4e-06|51.2|aly:ARALYDRAFT_890840|transcription factor MYC2	-	GO:0005488//binding	GO:0044249//cellular biosynthetic process;GO:0034641//cellular nitrogen compound metabolic process;GO:0009791//post-embryonic development;GO:0050794//regulation of cellular process;GO:0009639//response to red or far red light	gi|460403257|ref|XP_004247109.1|/2.32368e-112/PREDICTED: transcription factor PIF1-like [Solanum lycopersicum]
	PAU024312.1	744	4348	1413	4087	2001	1400.67	376.39	1122.78	409.98	-1.89582	-1.45345	Down	Down	0	0	K13422|1|5e-13|72.8|rcu:RCOM_0864470|transcription factor MYC2	GO:0043231//intracellular membrane-bounded organelle	GO:0016491//oxidoreductase activity;GO:0001071//nucleic acid binding transcription factor activity	GO:0006351//transcription, DNA-templated	gi|460394659|ref|XP_004242918.1|/2.70354e-87/PREDICTED: transcription factor bHLH35-like [Solanum lycopersicum]
Salicylic acid	TGA
	PAU000988.1	2037	43	122	53	186	4.88	11.61	5.1	13.52	1.25041	1.40653	Up	Up	1.42238e-07	7.18565e-07	K14431|1|1e-16|86.7|aly:ARALYDRAFT_311885|transcription factor TGA;K09561|2|4e-07|55.1|vcn:VOLCADRAFT_67840|STIP1 homology and U-box containing protein 1 [EC:6.3.2.19]	GO:0043234//protein complex;GO:0043231//intracellular membrane-bounded organelle	GO:0019787//small conjugating protein transferase activity	GO:0009743//response to carbohydrate;GO:0032446//protein modification by small protein conjugation	gi|460401517|ref|XP_004246269.1|/0/PREDICTED: U-box domain-containing protein 16-like [Solanum lycopersicum]
	PAU014627.1	1083	68	635	197	646	14.78	114.93	36.4	89.62	2.95904	1.29988	Up	Up	5.1111e-98	2.7352e-96	K14431|1|5e-122|435|vvi:100255706|transcription factor TGA	-	GO:0003677//DNA binding	GO:0006351//transcription, DNA-templated	gi|460384330|ref|XP_004237865.1|/8.083e-130/PREDICTED: transcription factor TGA1-like [Solanum lycopersicum]
	PAU024361.1	927	49	23.5	88	40	12.52	4.99	19.15	6.52	-1.32712	-1.5544	Down	Down	0.000182198	0.000629942	K14431|1|1e-84|311|aly:ARALYDRAFT_311885|transcription factor TGA	-	GO:0003677//DNA binding	GO:0006351//transcription, DNA-templated	gi|460368354|ref|XP_004230032.1|/3.5366e-112/PREDICTED: U-box domain-containing protein 4-like [Solanum lycopersicum]
	PAU009040.1	927	49	23.5	88	40	12.52	4.99	19.15	6.52	-1.32712	-1.5544	Down	Down	0.000182198	0.000629848	K14431|1|1e-84|311|aly:ARALYDRAFT_311885|transcription factor TGA	-	GO:0003677//DNA binding	GO:0006351//transcription, DNA-templated	gi|460368354|ref|XP_004230032.1|/3.5366e-112/PREDICTED: U-box domain-containing protein 4-like [Solanum lycopersicum]
	PR-1
	PAU003729.1	492	9	91	239	2145	4.52	37.33	102.86	680.59	3.04594	2.7261	Up	Up	9.37834e-16	8.69448e-15	K13449|1|5e-65|244|vvi:100258414|pathogenesis-related protein 1	-	-	-	gi|307340563|gb|ADN43443.1|/2.34351e-66/pathogenesis-related protein 1 [Vitis hybrid cultivar]
Brassinosteroid	BAK1
	PAU006750.1	1872	12.48	43.56	5.77	42.04	1.54	4.51	0.61	3.33	1.5502	2.44864	Up	Up	0.000231354	0.000785888	K10576|1|5e-69|260|vvi:100250088|ubiquitin-conjugating enzyme E2 H [EC:6.3.2.19];K13416|2|3e-56|218|rcu:RCOM_1534760|brassinosteroid insensitive 1-associated receptor kinase 1 [EC:2.7.10.1 2.7.11.1];K13418|3|3e-56|218|rcu:RCOM_0186340|somatic embryogenesis receptor kinase 1 [EC:2.7.10.1 2.7.11.1]	GO:0016020//membrane	GO:0000166//nucleotide binding	-	gi|302143694|emb|CBI22555.3|/0/unnamed protein product [Vitis vinifera]
	PAU020705.1	2064	10	108	25	93	1.12	10.14	2.37	6.67	3.17849	1.4928	Up	Up	6.03616e-19	6.53866e-18	K13418|1|8e-67|253|pop:POPTR_913861|somatic embryogenesis receptor kinase 1 [EC:2.7.10.1 2.7.11.1];K13416|3|3e-66|251|rcu:RCOM_1534760|brassinosteroid insensitive 1-associated receptor kinase 1 [EC:2.7.10.1 2.7.11.1]	GO:0031224//intrinsic component of membrane	GO:0004871//signal transducer activity;GO:0004672//protein kinase activity;GO:0016628//oxidoreductase activity, acting on the CH-CH group of donors, NAD or NADP as acceptor;GO:0032559	GO:0006464//cellular protein modification process;GO:0007167//enzyme linked receptor protein signaling pathway	gi|460400383|ref|XP_004245714.1|/0/PREDICTED: probable LRR receptor-like serine/threonine-protein kinase At1g34110-like [Solanum lycopersicum]
	PAU000596.1	1959	28	4	49	2	3.3	0.4	4.91	0.15	-3.04439	-5.03269	Down	Down	1.34847e-06	6.20009e-06	K13418|1|3e-14|78.6|rcu:RCOM_0186340|somatic embryogenesis receptor kinase 1 [EC:2.7.10.1 2.7.11.1];K13416|3|2e-13|75.9|aly:ARALYDRAFT_491347|brassinosteroid insensitive 1-associated receptor kinase 1 [EC:2.7.10.1 2.7.11.1]	-	-	-	gi|359496521|ref|XP_002262970.2|/8.74842e-121/PREDICTED: G-type lectin S-receptor-like serine/threonine-protein kinase At1g11330-like [Vitis vinifera]
	PAU018238.1	2082	1359	425.43	1674	358	150.72	39.59	157.45	25.45	-1.92866	-2.62916	Down	Down	3.49424e-148	3.16507e-146	K13416|1|7e-45|180|rcu:RCOM_1534760|brassinosteroid insensitive 1-associated receptor kinase 1 [EC:2.7.10.1 2.7.11.1];K13418|2|6e-44|177|vvi:100247683|somatic embryogenesis receptor kinase 1 [EC:2.7.10.1 2.7.11.1]	-	GO:0004672//protein kinase activity;GO:0000166//nucleotide binding	-	gi|126143480|dbj|BAF47279.1|/0/lectin-receptor like protein kinase 3 [Nicotiana tabacum]
	PAU013379.2	2472	84	34	276	82	7.82	2.66	21.78	4.9	-1.55574	-2.15215	Down	Down	3.75104e-08	1.99955e-07	K04733|1|1e-34|147|smo:SELMODRAFT_159261|interleukin-1 receptor-associated kinase 4 [EC:2.7.11.1];K13416|4|2e-31|136|aly:ARALYDRAFT_491347|brassinosteroid insensitive 1-associated receptor kinase 1 [EC:2.7.10.1 2.7.11.1]	-	GO:0030246//carbohydrate binding;GO:0004672//protein kinase activity;GO:0000166//nucleotide binding	GO:0009987//cellular process	gi|225459499|ref|XP_002284416.1|/0/PREDICTED: G-type lectin S-receptor-like serine/threonine-protein kinase At5g35370-like [Vitis vinifera]
	PAU003605.1	1758	306.46	142.93	240.63	127.2	40.4	15.79	26.92	10.74	-1.35534	-1.32568	Down	Down	2.47254e-21	2.96539e-20	K13416|1|0.0|900|rcu:RCOM_1534760|brassinosteroid insensitive 1-associated receptor kinase 1 [EC:2.7.10.1 2.7.11.1];K13418|5|0.0|844|pop:POPTR_913861|somatic embryogenesis receptor kinase 1 [EC:2.7.10.1 2.7.11.1]	GO:0031224//intrinsic component of membrane;GO:0032991//macromolecular complex;GO:0043231//intracellular membrane-bounded organelle	GO:0004871//signal transducer activity;GO:0016628//oxidoreductase activity, acting on the CH-CH group of donors, NAD or NADP as acceptor;GO:0005102//receptor binding;GO:0004713//protein tyrosine kinase activity;GO:0046983//protein dimerization activity;GO:0032559	GO:0006952//defense response;GO:0043401//steroid hormone mediated signaling pathway;GO:0040007//growth;GO:0002239//response to oomycetes;GO:0006464//cellular protein modification process	gi|350540048|ref|NP_001234626.1|/0/somatic embryogenesis receptor kinase 3A precursor [Solanum lycopersicum]
	BRI1
	PAU014876.1	1416	1	27	3	78	0.16	3.72	0.42	8.22	4.53916	4.29068	Up	Up	8.62044e-07	4.04424e-06	K04733|1|4e-39|160|smo:SELMODRAFT_159261|interleukin-1 receptor-associated kinase 4 [EC:2.7.11.1];K13415|2|1e-38|159|sbi:SORBI_03g032990|protein brassinosteroid insensitive 1 [EC:2.7.10.1 2.7.11.1]	GO:0043231//intracellular membrane-bounded organelle;GO:0044444	GO:0004672//protein kinase activity;GO:0019899//enzyme binding	GO:0009610//response to symbiotic fungus;GO:0009723//response to ethylene	gi|460409457|ref|XP_004250155.1|/5.97077e-134/PREDICTED: receptor-like cytosolic serine/threonine-protein kinase RBK1-like isoform 2 [Solanum lycopersicum]
	PAU010967.1	2622	7	64	16	82	0.61	4.72	1.19	4.61	2.95191	1.95381	Up	Up	5.48244e-11	3.69822e-10	K13420|1|2e-45|182|osa:4337016|LRR receptor-like serine/threonine-protein kinase FLS2 [EC:2.7.11.1];K13415|5|5e-44|178|osa:4324691|protein brassinosteroid insensitive 1 [EC:2.7.10.1 2.7.11.1]	GO:0016020//membrane	GO:0004672//protein kinase activity;GO:0032559	GO:0006464//cellular protein modification process;GO:0007167//enzyme linked receptor protein signaling pathway	gi|460408246|ref|XP_004249557.1|/0/PREDICTED: probable leucine-rich repeat receptor-like protein kinase At5g49770-like [Solanum lycopersicum]
	PAU019814.1	3633	85	311.38	52	229	5.36	16.52	2.78	9.26	1.62391	1.73593	Up	Up	2.63298e-24	3.52259e-23	K13415|1|0.0|1555|vvi:100252647|protein brassinosteroid insensitive 1 [EC:2.7.10.1 2.7.11.1]	GO:0032991//macromolecular complex;GO:0043231//intracellular membrane-bounded organelle;GO:0031224//intrinsic component of membrane	GO:0004702//receptor signaling protein serine/threonine kinase activity;GO:0016791//phosphatase activity;GO:0046983//protein dimerization activity;GO:0042802//identical protein binding;GO:0032559;GO:0008289//lipid binding	GO:0009908//flower development;GO:0009720//detection of hormone stimulus;GO:0048827//phyllome development;GO:0048878//chemical homeostasis;GO:0009411//response to UV;GO:0010208//pollen wall assembly;GO:0043401//steroid hormone mediated signaling pathway;GO:0006464//cellular protein modification process;GO:0006950//response to stress	gi|29427825|sp|Q8L899.1|BRI1_SOLPE/0/RecName: Full=Systemin receptor SR160; AltName: Full=Brassinosteroid LRR receptor kinase; Flags: Precursor
	PAU025436.1	2028	249	604	220	765	28.37	57.73	21.26	55.85	1.02496	1.39342	Up	Up	7.27936e-24	9.59005e-23	K13415|1|2e-48|192|sbi:SORBI_03g032990|protein brassinosteroid insensitive 1 [EC:2.7.10.1 2.7.11.1]	-	GO:0004672//protein kinase activity	GO:0003006//developmental process involved in reproduction;GO:0009987//cellular process	gi|460374495|ref|XP_004233046.1|/0/PREDICTED: probable LRR receptor-like serine/threonine-protein kinase At2g24230-like [Solanum lycopersicum]
	PAU011559.1	2100	61	21	113	34	6.71	1.94	10.54	2.4	-1.79026	-2.13477	Down	Down	2.14956e-07	1.06854e-06	K13415|1|1e-43|176|sbi:SORBI_03g032990|protein brassinosteroid insensitive 1 [EC:2.7.10.1 2.7.11.1];K10576|5|1e-42|173|vvi:100250088|ubiquitin-conjugating enzyme E2 H [EC:6.3.2.19]	GO:0031410//cytoplasmic vesicle	GO:0016301//kinase activity;GO:0032559	GO:0006464//cellular protein modification process	gi|462416894|gb|EMJ21631.1|/2.50621e-105/hypothetical protein PRUPE_ppa002831mg [Prunus persica]
	PAU003182.1	1143	79	37	190	69	16.23	6.34	33.19	9.06	-1.35611	-1.87317	Down	Down	1.843e-06	8.3307e-06	K13415|1|9e-59|225|vvi:100252647|protein brassinosteroid insensitive 1 [EC:2.7.10.1 2.7.11.1]	GO:0044464	GO:0004672//protein kinase activity;GO:0000166//nucleotide binding	-	gi|460384245|ref|XP_004237823.1|/1.76728e-130/PREDICTED: leucine-rich repeat receptor protein kinase EXS-like [Solanum lycopersicum]
	PAU011330.1	2679	969	507	1002	446	83.14	36.57	72.86	24.55	-1.18488	-1.5694	Down	Down	1.02723e-51	2.75494e-50	K13415|1|3e-81|301|rcu:RCOM_0478150|protein brassinosteroid insensitive 1 [EC:2.7.10.1 2.7.11.1]	GO:0043231//intracellular membrane-bounded organelle;GO:0016020//membrane;GO:0031410//cytoplasmic vesicle	GO:0016491//oxidoreductase activity;GO:0004674//protein serine/threonine kinase activity;GO:0000166//nucleotide binding	GO:0008152//metabolic process	gi|460369079|ref|XP_004230391.1|/0/PREDICTED: probable leucine-rich repeat receptor-like protein kinase At5g49770-like [Solanum lycopersicum]
	PAU018175.1	2049	245	58	736	343	27.62	5.49	70.37	24.78	-2.33084	-1.50578	Down	Down	1.4186e-35	2.61469e-34	K04733|1|7e-39|160|smo:SELMODRAFT_159261|interleukin-1 receptor-associated kinase 4 [EC:2.7.11.1];K13430|3|4e-38|158|zma:100283091|serine/threonine-protein kinase PBS1 [EC:2.7.11.1];K13415|5|5e-38|157|rcu:RCOM_0478150|protein brassinosteroid insensitive 1 [EC:2.7.10.1 2.7.11.1]	-	GO:0016740//transferase activity	-	gi|224138268|ref|XP_002326560.1|/3.68186e-170/predicted protein [Populus trichocarpa]
	PAU015967.1	3063	101	24	254	121	7.56	1.51	16.12	5.82	-2.32384	-1.46976	Down	Down	1.68786e-15	1.54267e-14	K13415|1|6e-130|463|aly:ARALYDRAFT_912402|protein brassinosteroid insensitive 1 [EC:2.7.10.1 2.7.11.1]	GO:0031410//cytoplasmic vesicle;GO:0016020//membrane	GO:0004672//protein kinase activity;GO:0004872//receptor activity;GO:0016491//oxidoreductase activity;GO:0032559	GO:0007167//enzyme linked receptor protein signaling pathway;GO:0006950//response to stress;GO:0006464//cellular protein modification process	gi|460365292|ref|XP_004228537.1|/0/PREDICTED: phytosulfokine receptor 1-like [Solanum lycopersicum]
	PAU011561.1	2100	85	48	131.96	70	9.34	4.43	12.3	4.93	-1.07612	-1.319	Down	Down	3.72104e-05	0.000143224	K13415|1|2e-45|182|sbi:SORBI_03g032990|protein brassinosteroid insensitive 1 [EC:2.7.10.1 2.7.11.1];K04733|5|5e-43|174|smo:SELMODRAFT_159261|interleukin-1 receptor-associated kinase 4 [EC:2.7.11.1]	GO:0016020//membrane	GO:0000166//nucleotide binding	-	gi|462406031|gb|EMJ11495.1|/1.68107e-101/hypothetical protein PRUPE_ppa002579mg [Prunus persica]
	BKI1
	PAU024928.1	951	60	187	25	120	14.93	38.67	5.29	19.04	1.373	1.84769	Up	Up	1.79697e-12	1.35246e-11	K14499|1|1e-56|218|vvi:100243702|BRI1 kinase inhibitor 1	-	-	-	gi|225458591|ref|XP_002284646.1|/1.8439e-55/PREDICTED: BRI1 kinase inhibitor 1 [Vitis vinifera]
	PAU013685.1	897	19	252	93	290	5.03	55.34	20.95	48.9	3.45969	1.22288	Up	Up	9.8407e-46	2.3641e-44	K14499|1|3e-74|276|vvi:100243702|BRI1 kinase inhibitor 1	-	-	-	gi|225458591|ref|XP_002284646.1|/3.99793e-73/PREDICTED: BRI1 kinase inhibitor 1 [Vitis vinifera]
	B2R1/2
	PAU028320.1	975	31	464	75	505	7.52	93.53	15.47	78.09	3.63662	2.33566	Up	Up	2.73086e-86	1.2689e-84	K14503|1|5e-71|266|rcu:RCOM_1593760|brassinosteroid resistant 1/2	GO:0044444	GO:0003676//nucleic acid binding	GO:0043401//steroid hormone mediated signaling pathway	gi|460385070|ref|XP_004238228.1|/1.65938e-99/PREDICTED: protein BRASSINAZOLE-RESISTANT 1-like [Solanum lycopersicum]

## Sheet: Comparison B
plant hormone signal transduction
	gene ID	geneLength	PT4-Expression	PT4S-Expression	PT2-Expression	PT2S-Expression	PT4-FPKM	PT4S-FPKM	PT2-FPKM	PT2S-FPKM	log2 Ratio(PT4S/PT4)	log2 Ratio(PT2S/PT2)	Up-Down-Regulation(PT4S/PT4)	Up-Down-Regulation(PT2S/PT2)	P-value	FDR	KEGG Orthology	GO Component	GO Function	GO Process	Blast nr
Cytokinine	CRE1
	PAU010004.2	708	43	13	5	34	14.6	3.65	1.45	7.34	-2	2.33973	Down	Up	3.25604e-06	1.43041e-05	K14489|1|8e-16|82.0|vvi:100263145|arabidopsis histidine kinase 2/3/4 (cytokinin receptor) [EC:2.7.13.3]	GO:0005911//cell-cell junction	-	-	gi|225457225|ref|XP_002284112.1|/3.48924e-57/PREDICTED: glucan endo-1,3-beta-glucosidase-like protein 3 [Vitis vinifera]
	B-ARR
	PAU023787.1	1125	51	351	469	250	10.65	61.1	83.29	33.35	2.52032	-1.32046	Up	Down	1.16686e-46	2.8563e-45	K14491|1|7e-13|73.2|sbi:SORBI_01g019980|two-component response regulator ARR-B family	-	-	-	gi|359472983|ref|XP_002281762.2|/3.99688e-111/PREDICTED: uncharacterized protein LOC100257723 isoform 1 [Vitis vinifera]
Jasmonic acid	COI1
	PAU022005.2	1563	77.82	345.68	81.33	33.45	11.57	43.03	10.27	3.18	1.89495	-1.69134	Up	Down	3.91164e-33	6.83114e-32	K13463|1|0.0|751|vvi:100254771|coronatine-insensitive protein 1	-	-	-	gi|350535701|ref|NP_001234464.1|/0/coronatine-insensitive 1 [Solanum lycopersicum]
	MYC2
	PAU006234.1	900	86	16	0	20	22.67	3.5	0.001	3.36	-2.69536	11.7142	Down	Up	1.4142e-15	1.29815e-14	K13422|1|3e-12|70.5|mtr:MTR_5g030430|transcription factor MYC2	-	-	-	gi|365222874|gb|AEW69789.1|/2.86815e-87/Hop-interacting protein THI018 [Solanum lycopersicum]
	PAU026224.1	1506	56	214	230	137	8.65	27.67	30.18	13.55	1.67755	-1.1553	Up	Down	4.90826e-18	5.10771e-17	K12126|1|3e-37|154|ath:AT1G09530|phytochrome-interacting factor 3;K13422|3|4e-09|61.2|pop:POPTR_836925|transcription factor MYC2	GO:0043231//intracellular membrane-bounded organelle	GO:0005488//binding	GO:0010017//red or far-red light signaling pathway	gi|462412406|gb|EMJ17455.1|/2.29867e-147/hypothetical protein PRUPE_ppa017228mg, partial [Prunus persica]
Brassinosteroid	BRI1
	PAU028018.1	1923	16	2	6	33	1.92	0.2	0.61	2.54	-3.26303	2.05795	Down	Up	0.00020735	0.000710256	K13415|1|2e-75|281|sbi:SORBI_03g012040|protein brassinosteroid insensitive 1 [EC:2.7.10.1 2.7.11.1]	-	-	-	gi|296085298|emb|CBI29030.3|/6.69436e-158/unnamed protein product [Vitis vinifera]
	PAU024295.1	1203	22	76	89	37	4.29	12.35	14.74	4.61	1.52546	-1.6769	Up	Down	1.49097e-06	6.80957e-06	K13415|1|9e-41|166|aly:ARALYDRAFT_912402|protein brassinosteroid insensitive 1 [EC:2.7.10.1 2.7.11.1]	GO:0016020//membrane	GO:0005515//protein binding;GO:0016740//transferase activity	-	gi|460370968|ref|XP_004231319.1|/8.64808e-67/PREDICTED: serine/threonine-protein kinase BRI1-like 1-like [Solanum lycopersicum]

## Sheet: Comparison C
plant hormone signal transduction
	gene ID	geneLength	PT2S-Expression	PT4S-Expression	PT2-Expression	PT4-Expression	PT2S-FPKM	PT4S-FPKM	PT2-FPKM	PT4-FPKM	log2 Ratio(PT4S/PT2S)	log2 Ratio(PT4/PT2)	Up-Down-Regulation(PT4S/PT2S)	Up-Down-Regulation(PT4/PT2)	P-value	FDR	KEGG Orthology	GO Component	GO Function	GO Process	Blast nr
Abscisic acid	PYR/PYL
	PAU004881.1	2283	49	94	8	46	3.17	7.97	0.68	4.64	1.3301	2.77052	Up	Up	5.62918e-08	3.96062e-07	K12125|1|2e-59|229|ath:AT2G25930|protein EARLY FLOWERING 3	-	-	-	gi|224070734|ref|XP_002303218.1|/2.32509e-120/predicted protein [Populus trichocarpa]
	PP2C
	PAU014089.1	1278	81.39	264.33	38	72.45	9.52	40.39	5.91	13.26	2.08496	1.16585	Up	Up	1.82568e-36	5.13217e-35	K14497|1|1e-130|464|vvi:100247958|protein phosphatase 2C [EC:3.1.3.16]	-	GO:0016787//hydrolase activity	-	gi|10432446|emb|CAC10358.1|/6.55885e-145/protein phosphatase 2C [Nicotiana tabacum]
	PAU024583.1	1218	185.82	388.28	19.07	43.86	22.84	62.32	3.12	8.44	1.44813	1.4357	Up	Up	2.16622e-32	5.4247e-31	K14497|1|3e-121|433|pop:POPTR_768154|protein phosphatase 2C [EC:3.1.3.16]	-	GO:0004721//phosphoprotein phosphatase activity	-	gi|224106389|ref|XP_002314150.1|/4.02462e-120/predicted protein [Populus trichocarpa]
gibberellin	DELLA
	PAU020591.1	1743	26.43	83	18.1	49	2.25	9.25	2.04	6.52	2.03953	1.6763	Up	Up	2.7519e-12	2.80449e-11	K14494|1|0.0|814|vvi:100253268|DELLA protein	GO:0043231//intracellular membrane-bounded organelle	-	GO:0010476//gibberellin mediated signaling pathway	gi|350538915|ref|NP_001234365.1|/0/DELLA protein GAI [Solanum lycopersicum]
Auxin	ARF
	PAU023032.2	1971	73.85	126.13	51.33	97.22	5.55	12.41	5.11	11.4	1.16094	1.15764	Up	Up	1.08632e-08	8.24178e-08	K14486|1|0.0|643|vvi:100245251|auxin response factor	-	-	-	gi|359483904|ref|XP_002273401.2|/0/PREDICTED: auxin response factor 3-like [Vitis vinifera]
	PAU017696.1	2616	132	284	96	163	7.44	20.98	7.15	14.33	1.49564	1.00302	Up	Up	5.2946e-25	1.03909e-23	K14486|1|9e-138|489|vvi:100245251|auxin response factor	-	GO:0005488//binding;GO:0001071//nucleic acid binding transcription factor activity	GO:0009725//response to hormone;GO:0009791//post-embryonic development;GO:0050794//regulation of cellular process;GO:0006351//transcription, DNA-templated;GO:0001708//cell fate specification	gi|350537149|ref|NP_001233771.1|/0/auxin response factor 4 [Solanum lycopersicum]
	GH3
	PAU005522.1	1797	1.41	36.89	1.17	81.02	0.12	3.99	0.13	10.44	5.05528	6.32747	Up	Up	1.35681e-12	1.41719e-11	K14487|1|0.0|1063|rcu:RCOM_0174110|auxin responsive GH3 gene family	-	-	-	gi|255573073|ref|XP_002527466.1|/0/Indole-3-acetic acid-amido synthetase GH3.3, putative [Ricinus communis]
Cytokinine	CRE1
	PAU021126.1	1323	22	49	0	47	2.48	7.23	0.001	8.3	1.54366	13.0189	Up	Up	1.16971e-05	6.14844e-05	K14489|1|2e-15|82.0|vvi:100263145|arabidopsis histidine kinase 2/3/4 (cytokinin receptor) [EC:2.7.13.3]	-	GO:0043167//ion binding;GO:0008422//beta-glucosidase activity	GO:0044238	gi|296087105|emb|CBI33479.3|/0/unnamed protein product [Vitis vinifera]
	AHP
	PAU029211.1	426	150	246	53	11	55.57	117.52	26.78	6.47	1.08053	-2.04932	Up	Down	3.29786e-14	3.81861e-13	K14490|1|4e-56|214|pop:POPTR_751856|histidine-containing phosphotransfer peotein	-	GO:0016628//oxidoreductase activity, acting on the CH-CH group of donors, NAD or NADP as acceptor;GO:0060089	GO:0008152//metabolic process;GO:0007165//signal transduction	gi|147818916|emb|CAN69375.1|/1.37113e-55/hypothetical protein VITISV_008201 [Vitis vinifera]
Jasmonic acid	MYC2
	PAU026224.1	1506	137	214	230	56	13.55	27.67	30.18	8.65	1.03003	-1.80282	Up	Down	1.99488e-11	1.91881e-10	K12126|1|3e-37|154|ath:AT1G09530|phytochrome-interacting factor 3;K13422|3|4e-09|61.2|pop:POPTR_836925|transcription factor MYC2	GO:0043231//intracellular membrane-bounded organelle	GO:0005488//binding	GO:0010017//red or far-red light signaling pathway	gi|462412406|gb|EMJ17455.1|/2.29867e-147/hypothetical protein PRUPE_ppa017228mg, partial [Prunus persica]
	PAU012299.1	1014	0	13	2	29	0.001	2.52	0.4	6.75	11.2992	4.07682	Up	Up	1.54342e-05	7.98166e-05	K13422|1|9e-15|79.3|osa:4349484|transcription factor MYC2	-	-	-	gi|462395751|gb|EMJ01550.1|/1.61705e-60/hypothetical protein PRUPE_ppa008130mg [Prunus persica]
	PAU024800.1	1041	260	425	77	294	37.57	80.1	14.83	66.57	1.09222	2.16635	Up	Up	2.8591e-23	5.22721e-22	K13422|1|2e-15|81.3|bdi:100836477|transcription factor MYC2	-	-	-	gi|462395751|gb|EMJ01550.1|/5.99435e-58/hypothetical protein PRUPE_ppa008130mg [Prunus persica]
Brassinosteroid	BAK1
	PAU025541.1	2481	337	1372	899	2134	20.05	106.94	70.69	197.96	2.41513	1.48563	Up	Up	2.2721e-217	4.41987e-215	K13416|1|5e-58|224|ath:AT4G33430|brassinosteroid insensitive 1-associated receptor kinase 1 [EC:2.7.10.1 2.7.11.1];K13418|3|4e-57|221|aly:ARALYDRAFT_895025|somatic embryogenesis receptor kinase 1 [EC:2.7.10.1 2.7.11.1]	-	GO:0004672//protein kinase activity;GO:0032559	GO:0009753//response to jasmonic acid;GO:0006464//cellular protein modification process;GO:0006950//response to stress;GO:0009751//response to salicylic acid;GO:0051707//response to other organism	gi|462422213|gb|EMJ26476.1|/0/hypothetical protein PRUPE_ppa001427mg [Prunus persica]
	PAU011261.1	1932	0	67.47	0	53.25	0.001	6.77	0.001	6.37	12.7249	12.6371	Up	Up	2.94212e-25	5.80687e-24	K00924|1|3e-61|234|aly:ARALYDRAFT_313416|[EC:2.7.1.-];K13417|4|3e-60|231|aly:ARALYDRAFT_899604|somatic embryogenesis receptor kinase 4 [EC:2.7.10.1 2.7.11.1];K13416|5|3e-60|231|ath:AT4G33430|brassinosteroid insensitive 1-associated receptor kinase 1 [EC:2.7.10.1 2.7.11.1]	-	GO:0004672//protein kinase activity;GO:0000166//nucleotide binding	-	gi|460369272|ref|XP_004230487.1|/0/PREDICTED: probable receptor-like protein kinase At1g11050-like [Solanum lycopersicum]
	PAU025541.1	2481	337	1372	899	2134	20.05	106.94	70.69	197.96	2.41513	1.48563	Up	Up	2.2721e-217	4.41987e-215	K13416|1|5e-58|224|ath:AT4G33430|brassinosteroid insensitive 1-associated receptor kinase 1 [EC:2.7.10.1 2.7.11.1];K13418|3|4e-57|221|aly:ARALYDRAFT_895025|somatic embryogenesis receptor kinase 1 [EC:2.7.10.1 2.7.11.1]	-	GO:0004672//protein kinase activity;GO:0032559	GO:0009753//response to jasmonic acid;GO:0006464//cellular protein modification process;GO:0006950//response to stress;GO:0009751//response to salicylic acid;GO:0051707//response to other organism	gi|462422213|gb|EMJ26476.1|/0/hypothetical protein PRUPE_ppa001427mg [Prunus persica]
	BRI1
	PAU019726.1	2337	110	247	67	231	6.95	20.45	5.6	22.77	1.55702	2.02364	Up	Up	3.2972e-23	5.99213e-22	K13415|1|2e-33|142|sbi:SORBI_03g032990|protein brassinosteroid insensitive 1 [EC:2.7.10.1 2.7.11.1]	GO:0044464	GO:0003824//catalytic activity	-	gi|460372122|ref|XP_004231881.1|/0/PREDICTED: probable LRR receptor-like serine/threonine-protein kinase At4g37250-like [Solanum lycopersicum]
	PAU024295.1	1203	37	76	89	22	4.61	12.35	14.74	4.29	1.42167	-1.78069	Up	Down	2.54166e-07	1.65603e-06	K13415|1|9e-41|166|aly:ARALYDRAFT_912402|protein brassinosteroid insensitive 1 [EC:2.7.10.1 2.7.11.1]	GO:0016020//membrane	GO:0005515//protein binding;GO:0016740//transferase activity	-	gi|460370968|ref|XP_004231319.1|/8.64808e-67/PREDICTED: serine/threonine-protein kinase BRI1-like 1-like [Solanum lycopersicum]
	BKI1
	PAU024928.1	951	120	187	25	60	19.04	38.67	5.29	14.93	1.02218	1.49687	Up	Up	4.05678e-10	3.52806e-09	K14499|1|1e-56|218|vvi:100243702|BRI1 kinase inhibitor 1	-	-	-	gi|225458591|ref|XP_002284646.1|/1.8439e-55/PREDICTED: BRI1 kinase inhibitor 1 [Vitis vinifera]
	BSK
	PAU004700.1	1542	182.83	292	93.82	175	17.65	36.85	12.01	26.39	1.062	1.13576	Up	Up	6.89286e-16	8.85871e-15	K14500|1|0.0|863|pop:POPTR_1077146|BR-signaling kinase [EC:2.7.11.1]	GO:0043231//intracellular membrane-bounded organelle;GO:0016020//membrane	GO:0004871//signal transducer activity;GO:0016301//kinase activity;GO:0032559	GO:0043401//steroid hormone mediated signaling pathway;GO:0006464//cellular protein modification process	gi|470107419|ref|XP_004290043.1|/0/PREDICTED: probable serine/threonine-protein kinase At4g35230-like [Fragaria vesca subsp. vesca]
	CYCD3
	PAU012798.1	984	65.78	116	15.33	72	10.08	23.16	3.13	17.29	1.20014	2.4657	Up	Up	1.49924e-08	1.11895e-07	K10151|1|2e-41|167|pop:POPTR_804326|cyclin D2;K14505|2|6e-34|142|vvi:100264093|cyclin D3, plant	-	-	-	gi|6448480|emb|CAB61221.1|/6.54685e-136/cyclin D1 [Antirrhinum majus]

## Sheet: Comparison D
plant hormone signal transduction
	gene ID	geneLength	PT2S-Expression	PT4S-Expression	PT2-Expression	PT4-Expression	PT2S-FPKM	PT4S-FPKM	PT2-FPKM	PT4-FPKM	log2 Ratio(PT4S/PT2S)	log2 Ratio(PT4/PT2)	Up-Down-Regulation(PT4S/PT2S)	Up-Down-Regulation(PT4/PT2)	P-value	FDR	KEGG Orthology	GO Component	GO Function	GO Process	Blast nr
Abscisic acid	PYR/PYL
	PAU000965.1	627	31	3	224	2	7.6	0.95	73.96	0.77	-3	-6.58574	Down	Down	1.6967e-05	8.72239e-05	K14496|1|6e-78|288|pop:POPTR_907261|abscisic acid receptor PYR/PYL family	-	-	-	gi|224139258|ref|XP_002323024.1|/6.96754e-77/predicted protein [Populus trichocarpa]
	PP2C
	PAU005151.1	1218	300.18	39.72	22.93	1.14	36.9	6.37	3.75	0.22	-2.53426	-4.09132	Down	Down	6.08402e-37	1.73028e-35	K14497|1|1e-121|434|pop:POPTR_768154|protein phosphatase 2C [EC:3.1.3.16]	-	GO:0004721//phosphoprotein phosphatase activity	-	gi|224106389|ref|XP_002314150.1|/1.80657e-120/predicted protein [Populus trichocarpa]
	PAU008363.1	1137	2249.95	460.36	1672.21	314.57	296.87	79.27	293.7	64.98	-1.90498	-2.17628	Down	Down	1.78737e-185	2.97682e-183	K01090|1|1e-86|318|sbi:SORBI_01g038410|protein phosphatase [EC:3.1.3.16];K14497|2|3e-40|164|zma:100381666|protein phosphatase 2C [EC:3.1.3.16]	GO:0043234//protein complex	GO:0004721//phosphoprotein phosphatase activity;GO:0043169//cation binding	GO:0006464//cellular protein modification process	gi|460393842|ref|XP_004242517.1|/5.66677e-113/PREDICTED: probable protein phosphatase 2C 25-like [Solanum lycopersicum]
	PAU024054.1	1089	523.88	0	556.11	0	72.27	0.001	102.17	0.001	-16.1411	-16.6406	Down	Down	6.99016e-129	8.21124e-127	K01090|1|1e-84|311|sbi:SORBI_01g038410|protein phosphatase [EC:3.1.3.16];K14497|2|1e-35|148|rcu:RCOM_1579770|protein phosphatase 2C [EC:3.1.3.16]	-	GO:0016787//hydrolase activity	-	gi|460388582|ref|XP_004239946.1|/2.38283e-113/PREDICTED: probable protein phosphatase 2C 30-like [Solanum lycopersicum]
gibberellin	GID1
	PAU026780.1	984	333.11	0	110.41	0	51.02	0.001	22.56	0.001	-15.6388	-14.4615	Down	Down	2.64388e-82	1.75652e-80	K14493|1|4e-33|140|ppp:PHYPADRAFT_118478|gibberellin receptor GID1 [EC:3.-.-.-]	-	-	-	gi|462416192|gb|EMJ20929.1|/1.73891e-104/hypothetical protein PRUPE_ppa026008mg [Prunus persica]
	PAU020556.1	468	125	39	53	7	41.85	16.86	24.11	3.71	-1.31162	-2.70014	Down	Down	2.75008e-07	1.78133e-06	K14493|1|3e-26|115|ppp:PHYPADRAFT_118478|gibberellin receptor GID1 [EC:3.-.-.-]	-	-	GO:0000904//cell morphogenesis involved in differentiation	gi|460406433|ref|XP_004248669.1|/4.50294e-58/PREDICTED: probable carboxylesterase 18-like [Solanum lycopersicum]
	PAU010731.1	999	260	99	339	87	39.21	19.46	68.17	20.56	-1.01071	-1.7293	Down	Down	1.2278e-09	1.0179e-08	K14493|1|1e-42|171|ppp:PHYPADRAFT_118478|gibberellin receptor GID1 [EC:3.-.-.-]	-	GO:0003824//catalytic activity	-	gi|7417008|gb|AAF62404.1|AF212184_1/6.03914e-153/cell death associated protein [Nicotiana tabacum]
	PAU013679.1	972	81	22	63	17	12.57	4.45	13.04	4.13	-1.49811	-1.65873	Down	Down	4.26906e-06	2.38362e-05	K13258|1|2e-71|267|gmx:547489|2-hydroxyisoflavanone dehydratase [EC:4.2.1.105];K14493|2|2e-35|147|ppp:PHYPADRAFT_118478|gibberellin receptor GID1 [EC:3.-.-.-]	-	-	-	gi|225458569|ref|XP_002284585.1|/3.91168e-117/PREDICTED: probable carboxylesterase 2-like [Vitis vinifera]
	PAU022618.1	1032	43	1	108	44	6.27	0.19	20.99	10.05	-5.04439	-1.06251	Down	Down	6.53392e-10	5.55132e-09	K13258|1|3e-65|247|gmx:547489|2-hydroxyisoflavanone dehydratase [EC:4.2.1.105];K14493|2|4e-27|120|ath:AT3G05120|gibberellin receptor GID1 [EC:3.-.-.-]	-	-	-	gi|460369935|ref|XP_004230812.1|/2.80327e-100/PREDICTED: probable carboxylesterase 7-like [Solanum lycopersicum]
	DELLA
	PAU014854.1	1746	180.26	0	111.47	0	15.33	0.001	12.56	0.001	-13.9041	-13.6165	Down	Down	8.50336e-45	2.95382e-43	K14494|1|0.0|784|vvi:100253268|DELLA protein	GO:0043231//intracellular membrane-bounded organelle	-	GO:0010476//gibberellin mediated signaling pathway	gi|350538915|ref|NP_001234365.1|/0/DELLA protein GAI [Solanum lycopersicum]
	PAU015053.1	1905	124.25	1.71	107.92	0	9.67	0.17	11.12	0.001	-5.82991	-13.4409	Down	Down	2.49736e-29	5.72885e-28	K14494|1|4e-41|167|aly:ARALYDRAFT_477591|DELLA protein	GO:0044424	-	-	gi|219908935|emb|CAX11683.1|/2.34207e-171/scarecrow-like transcription factor SCL8-L protein [Antirrhinum majus]
	PAU019945.1	1755	81.57	0	74.9	0	6.9	0.001	8.39	0.001	-12.7524	-13.0345	Down	Down	1.58144e-20	2.56704e-19	K14494|1|0.0|798|vvi:100253268|DELLA protein	GO:0043231//intracellular membrane-bounded organelle	-	GO:0010476//gibberellin mediated signaling pathway	gi|350538915|ref|NP_001234365.1|/0/DELLA protein GAI [Solanum lycopersicum]
	PAU026230.1	1347	121	41	164	49	13.41	5.94	24.15	8.49	-1.17477	-1.50819	Down	Down	2.8013e-06	1.60312e-05	K14494|1|6e-55|213|vvi:100232937|DELLA protein	-	GO:0005488//binding	GO:0006351//transcription, DNA-templated	gi|359475692|ref|XP_003631733.1|/2.4114e-169/PREDICTED: scarecrow-like protein 23-like [Vitis vinifera]
Auxin	AUX1
	PAU015242.1	1449	18.43	0	26	0	1.9	0.001	3.55	0.001	-10.8918	-11.7936	Down	Down	4.398e-05	0.000210889	K13946|1|2e-07|55.5|smo:SELMODRAFT_176094|auxin influx carrier (AUX1 LAX family);K15015|2|8e-07|53.5|bdi:100822506|solute carrier family 32 (vesicular inhibitory amino acid transporter)	-	-	-	gi|359474803|ref|XP_003631535.1|/9.18694e-138/PREDICTED: lysine histidine transporter-like 8-like [Vitis vinifera]
	PAU002885.1	1398	348	24	56	1	37.14	3.35	7.93	0.17	-3.47074	-5.54371	Down	Down	4.18436e-57	1.84994e-55	K14209|1|4e-15|81.3|pop:POPTR_256101|solute carrier family 36 (proton-coupled amino acid transporter);K13946|2|5e-15|80.9|gmx:100816267|auxin influx carrier (AUX1 LAX family)	GO:0031224//intrinsic component of membrane	-	-	gi|462417292|gb|EMJ22029.1|/0/hypothetical protein PRUPE_ppa027079mg [Prunus persica]
	PAU015241.1	1584	1633.25	83.67	2593.38	126.07	153.39	10.27	322.98	18.5	-3.9007	-4.12585	Down	Down	2.93264e-288	7.58618e-286	K15015|1|2e-13|75.9|cre:CHLREDRAFT_196429|solute carrier family 32 (vesicular inhibitory amino acid transporter);K13946|3|3e-12|72.0|ppp:PHYPADRAFT_60053|auxin influx carrier (AUX1 LAX family)	GO:0031224//intrinsic component of membrane	-	-	gi|297744933|emb|CBI38472.3|/0/unnamed protein product [Vitis vinifera]
	ARF
	PAU015880.1	2181	85.24	29.98	74.67	8.52	5.78	2.66	6.7	0.9	-1.11964	-2.89616	Down	Down	0.000100987	0.000456603	K14486|1|7e-83|306|pop:POPTR_589324|auxin response factor	-	GO:0005488//binding	GO:0009725//response to hormone;GO:0050794//regulation of cellular process	gi|255550359|ref|XP_002516230.1|/1.14674e-84/Auxin response factor, putative [Ricinus communis]
	PAU023756.1	2565	184.21	35.3	60.57	12.88	10.6	2.66	4.6	1.16	-1.99457	-1.98751	Down	Down	1.0452e-17	1.49237e-16	K14486|1|1e-154|545|ath:AT1G19850|auxin response factor	GO:0043231//intracellular membrane-bounded organelle	GO:0003676//nucleic acid binding;GO:0005515//protein binding	GO:0006351//transcription, DNA-templated;GO:0009755//hormone-mediated signaling pathway	gi|381149271|gb|AFF60411.1|/0/auxin response factor 8 [Nicotiana tabacum]
	SAUR
	PAU029394.1	486	19	0.5	33	2	6.11	0.21	14.4	1.02	-4.86271	-3.81943	Down	Down	2.50098e-05	0.000125545	K14488|1|2e-40|162|rcu:RCOM_1611000|SAUR family protein	-	-	-	gi|460400423|ref|XP_004245734.1|/2.18735e-45/PREDICTED: uncharacterized protein LOC101246270 [Solanum lycopersicum]
Cytokinine	B-ARR
	PAU003823.1	2034	274.52	0	418.33	0	19.98	0.001	40.3	0.001	-14.2863	-15.2985	Down	Down	7.68882e-68	4.19196e-66	K14491|1|0.0|859|rcu:RCOM_0999330|two-component response regulator ARR-B family	-	-	GO:0044237//cellular metabolic process;GO:0050794//regulation of cellular process	gi|33330870|gb|AAQ10678.1|/0/type-B response regulator [Catharanthus roseus]
	PAU001788.1	1068	73	15	111	9	10.27	2.75	20.81	1.98	-1.90093	-3.3937	Down	Down	2.4718e-07	1.6144e-06	K14491|1|5e-11|67.0|rcu:RCOM_0700880|two-component response regulator ARR-B family	-	-	-	gi|359480439|ref|XP_002264629.2|/7.27233e-75/PREDICTED: uncharacterized protein LOC100243049 [Vitis vinifera]
	PAU022082.1	1773	290.26	33.26	119.39	16.16	24.3	3.64	13.24	2.11	-2.73895	-2.64959	Down	Down	1.44138e-38	4.31103e-37	K14491|1|0.0|656|vvi:100246057|two-component response regulator ARR-B family	-	-	GO:0009987//cellular process	gi|225425924|ref|XP_002267616.1|/0/PREDICTED: two-component response regulator ARR11 [Vitis vinifera]
	PAU022609.1	1248	368	138	235	81	44.12	21.61	37.46	15.19	-1.02973	-1.30223	Down	Down	1.73671e-13	1.92128e-12	K14491|1|5e-13|73.9|zma:541636|two-component response regulator ARR-B family	-	-	-	gi|147858322|emb|CAN81424.1|/1.39425e-99/hypothetical protein VITISV_035944 [Vitis vinifera]
Ethylene	EBF1/2
	PAU015252.1	1944	135.09	0	65.61	0	10.3	0.001	6.62	0.001	-13.3304	-12.6926	Down	Down	9.14458e-34	2.38328e-32	K10268|1|5e-18|91.3|gmx:100812999|F-box and leucine-rich repeat protein 2/20;K14515|4|1e-15|83.2|ath:AT5G25350|EIN3-binding F-box protein	GO:0043231//intracellular membrane-bounded organelle	GO:0003824//catalytic activity	GO:0019941//modification-dependent protein catabolic process	gi|460370457|ref|XP_004231069.1|/0/PREDICTED: F-box/LRR-repeat protein 10-like isoform 1 [Solanum lycopersicum]
	ERF1/2
	PAU014386.1	681	101	29	287	80	22.7	8.47	86.68	28.31	-1.42226	-1.61439	Down	Down	7.9393e-07	4.87751e-06	K14516|1|3e-48|189|vvi:100261423|ethylene-responsive transcription factor 1	-	-	-	gi|300079016|gb|ADJ67439.1|/9.81422e-54/ethylene response factor 10 [Actinidia deliciosa]
	PAU016364.1	741	252.85	0	461.3	0	52.03	0.001	127.28	0.001	-15.6671	-16.9576	Down	Down	1.9014e-62	9.37818e-61	K09286|1|1e-41|167|ath:AT4G17500|EREBP-like factor;K14517|2|5e-33|139|ath:AT5G47220|ethylene-responsive transcription factor 2	-	-	GO:0009987//cellular process	gi|145077169|gb|ABP35567.1|/7.355e-61/ERF transcription factor [Solanum tuberosum]
Jasmonic acid	COI1
	PAU010213.1	1836	263.92	0	173.43	0	21.32	0.001	18.56	0.001	-14.3799	-14.1799	Down	Down	3.82354e-65	1.99942e-63	K13463|1|0.0|887|vvi:100254771|coronatine-insensitive protein 1	GO:0031461//cullin-RING ubiquitin ligase complex	GO:0005488//binding;GO:0019787//small conjugating protein transferase activity	GO:0043161//proteasome-mediated ubiquitin-dependent protein catabolic process;GO:0006952//defense response;GO:0051707//response to other organism;GO:0009719;GO:0009611//response to wounding;GO:0009908//flower development;GO:0007165//signal transduction;GO:0009639//response to red or far red light	gi|350535701|ref|NP_001234464.1|/0/coronatine-insensitive 1 [Solanum lycopersicum]
	MYC2
	PAU014364.1	1506	761	240	574	242	75.25	31.03	75.31	37.4	-1.27803	-1.0098	Down	Down	1.33867e-36	3.77623e-35	K13422|1|3e-27|121|bdi:100836477|transcription factor MYC2	-	-	GO:0006351//transcription, DNA-templated;GO:0050896//response to stimulus	gi|460393516|ref|XP_004242355.1|/1.09986e-157/PREDICTED: transcription factor bHLH3-like [Solanum lycopersicum]
Salicylic acid	TGA
	PAU015099.1	1854	1844.98	0	970.86	0	147.57	0.001	102.84	0.001	-17.171	-16.65	Down	Down	0	0	K14431|1|1e-06|53.5|aly:ARALYDRAFT_311885|transcription factor TGA;K09561|2|3e-06|52.0|vcn:VOLCADRAFT_67840|STIP1 homology and U-box containing protein 1 [EC:6.3.2.19]	-	-	-	gi|460387374|ref|XP_004239352.1|/0/PREDICTED: U-box domain-containing protein 19-like [Solanum lycopersicum]
	PAU011703.1	1221	75.26	0	34.72	0	9.23	0.001	5.66	0.001	-13.1721	-12.4666	Down	Down	4.67658e-19	7.03686e-18	-	-	-	-	gi|462414431|gb|EMJ19168.1|/1.09739e-125/hypothetical protein PRUPE_ppa005338mg [Prunus persica]
	PR-1
	PAU003729.1	492	2145	91	239	9	680.59	37.33	102.86	4.52	-4.18838	-4.50822	Down	Down	0	0	K13449|1|5e-65|244|vvi:100258414|pathogenesis-related protein 1	-	-	-	gi|307340563|gb|ADN43443.1|/2.34351e-66/pathogenesis-related protein 1 [Vitis hybrid cultivar]
Brassinosteroid	BAK1
	PAU016783.1	1932	65	13.53	118	17.75	4.99	1.36	11.98	2.12	-1.87543	-2.49849	Down	Down	8.30936e-07	5.08559e-06	K00924|1|1e-61|236|aly:ARALYDRAFT_313416|[EC:2.7.1.-];K13417|4|1e-60|232|aly:ARALYDRAFT_899604|somatic embryogenesis receptor kinase 4 [EC:2.7.10.1 2.7.11.1];K13416|5|1e-60|232|ath:AT4G33430|brassinosteroid insensitive 1-associated receptor kinase 1 [EC:2.7.10.1 2.7.11.1]	-	GO:0004672//protein kinase activity;GO:0000166//nucleotide binding	-	gi|460369272|ref|XP_004230487.1|/0/PREDICTED: probable receptor-like protein kinase At1g11050-like [Solanum lycopersicum]
	PAU020154.1	1338	300.08	5.23	31.39	5.76	33.5	0.76	4.65	1.01	-5.46202	-2.20288	Down	Down	1.07363e-65	5.71258e-64	K04733|1|6e-50|196|smo:SELMODRAFT_159261|interleukin-1 receptor-associated kinase 4 [EC:2.7.11.1];K13416|3|3e-47|187|ath:AT4G33430|brassinosteroid insensitive 1-associated receptor kinase 1 [EC:2.7.10.1 2.7.11.1]	-	GO:0004672//protein kinase activity;GO:0000166//nucleotide binding	-	gi|359490251|ref|XP_002267774.2|/1.95875e-163/PREDICTED: probable receptor-like protein kinase At5g39020-like [Vitis vinifera]
	PAU018821.1	1758	516	134.15	662.35	125.84	43.57	14.82	74.1	16.59	-1.55579	-2.15916	Down	Down	1.34244e-33	3.47264e-32	K13416|1|0.0|901|rcu:RCOM_1534760|brassinosteroid insensitive 1-associated receptor kinase 1 [EC:2.7.10.1 2.7.11.1];K13418|5|0.0|847|pop:POPTR_913861|somatic embryogenesis receptor kinase 1 [EC:2.7.10.1 2.7.11.1]	GO:0031224//intrinsic component of membrane;GO:0032991//macromolecular complex;GO:0043231//intracellular membrane-bounded organelle	GO:0004871//signal transducer activity;GO:0016628//oxidoreductase activity, acting on the CH-CH group of donors, NAD or NADP as acceptor;GO:0005102//receptor binding;GO:0004713//protein tyrosine kinase activity;GO:0046983//protein dimerization activity;GO:0032559	GO:0006952//defense response;GO:0043401//steroid hormone mediated signaling pathway;GO:0040007//growth;GO:0002239//response to oomycetes;GO:0006464//cellular protein modification process	gi|350540048|ref|NP_001234626.1|/0/somatic embryogenesis receptor kinase 3A precursor [Solanum lycopersicum]
	PAU015293.1	1971	403.47	130.74	589.06	239.55	30.32	12.86	58.6	28.1	-1.23738	-1.06033	Down	Down	2.21602e-19	3.40181e-18	K04733|1|6e-70|263|smo:SELMODRAFT_159261|interleukin-1 receptor-associated kinase 4 [EC:2.7.11.1];K00924|3|2e-61|235|aly:ARALYDRAFT_475717|[EC:2.7.1.-];K13416|4|2e-61|235|ath:AT4G33430|brassinosteroid insensitive 1-associated receptor kinase 1 [EC:2.7.10.1 2.7.11.1]	-	GO:0004674//protein serine/threonine kinase activity;GO:0000166//nucleotide binding	-	gi|460409616|ref|XP_004250234.1|/0/PREDICTED: cysteine-rich receptor-like protein kinase 3-like [Solanum lycopersicum]
	BRI1
	PAU026280.1	2814	51	9	73	17	2.67	0.62	5.05	1.39	-2.1065	-1.8612	Down	Down	4.0905e-06	2.29181e-05	K13420|1|6e-71|267|sbi:SORBI_06g028760|LRR receptor-like serine/threonine-protein kinase FLS2 [EC:2.7.11.1];K13415|5|2e-61|236|pop:POPTR_650846|protein brassinosteroid insensitive 1 [EC:2.7.10.1 2.7.11.1]	-	-	-	gi|359490572|ref|XP_003634116.1|/0/PREDICTED: probable LRR receptor-like serine/threonine-protein kinase At4g36180-like [Vitis vinifera]
	PAU018175.1	2049	343	58	736	245	24.78	5.49	70.37	27.62	-2.1743	-1.34925	Down	Down	4.95096e-35	1.34062e-33	K04733|1|7e-39|160|smo:SELMODRAFT_159261|interleukin-1 receptor-associated kinase 4 [EC:2.7.11.1];K13430|3|4e-38|158|zma:100283091|serine/threonine-protein kinase PBS1 [EC:2.7.11.1];K13415|5|5e-38|157|rcu:RCOM_0478150|protein brassinosteroid insensitive 1 [EC:2.7.10.1 2.7.11.1]	-	GO:0016740//transferase activity	-	gi|224138268|ref|XP_002326560.1|/3.68186e-170/predicted protein [Populus trichocarpa]
	PAU015967.1	3063	121	24	254	101	5.82	1.51	16.12	7.56	-1.94647	-1.09239	Down	Down	1.0923e-11	1.07358e-10	K13415|1|6e-130|463|aly:ARALYDRAFT_912402|protein brassinosteroid insensitive 1 [EC:2.7.10.1 2.7.11.1]	GO:0031410//cytoplasmic vesicle;GO:0016020//membrane	GO:0004672//protein kinase activity;GO:0004872//receptor activity;GO:0016491//oxidoreductase activity;GO:0032559	GO:0007167//enzyme linked receptor protein signaling pathway;GO:0006950//response to stress;GO:0006464//cellular protein modification process	gi|460365292|ref|XP_004228537.1|/0/PREDICTED: phytosulfokine receptor 1-like [Solanum lycopersicum]
	BSK
	PAU015233.1	1542	148.17	0	116.18	0	14.3	0.001	14.88	0.001	-13.8037	-13.8611	Down	Down	5.94654e-37	1.69515e-35	K14500|1|0.0|860|pop:POPTR_1077146|BR-signaling kinase [EC:2.7.11.1]	GO:0043231//intracellular membrane-bounded organelle;GO:0016020//membrane	GO:0004871//signal transducer activity;GO:0016301//kinase activity;GO:0032559	GO:0043401//steroid hormone mediated signaling pathway;GO:0006464//cellular protein modification process	gi|470107419|ref|XP_004290043.1|/0/PREDICTED: probable serine/threonine-protein kinase At4g35230-like [Fragaria vesca subsp. vesca]
	TCH4
	PAU007955.2	969	3047.85	1019.73	3404.43	1360.66	474.35	206.86	706.94	332	-1.1973	-1.0904	Down	Down	4.98586e-127	5.77315e-125	K08235|1|1e-99|360|pop:POPTR_711461|xyloglucan:xyloglucosyl transferase [EC:2.4.1.207];K14504|5|4e-98|356|vvi:100256520|xyloglucan:xyloglucosyl transferase TCH4 [EC:2.4.1.207]	-	GO:0016787//hydrolase activity;GO:0016757//transferase activity, transferring glycosyl groups	GO:0005975//carbohydrate metabolic process	gi|187372966|gb|ACD03217.1|/5.44347e-111/xyloglucan endotransglucosylase/hydrolase 7 [Actinidia deliciosa]
