# Supplementary material for: Genome-wide expression analysis of salt-stressed diploid and autotetraploid Paulownia tomentosa
Source: PLoS One. 2017 Oct 19;12(10):e0185455. doi: 10.1371/journal.pone.0185455 (PMC5648118; doi:10.1371/journal.pone.0185455)
Supplement: S8 Table — (XLS) [file pone.0185455.s009.xls]

## Sheet: Comparison A
Photosynthesis
		gene ID	geneLength	PT4-Expression	PT4S-Expression	PT2-Expression	PT2S-Expression	PT4-FPKM	PT4S-FPKM	PT2-FPKM	PT2S-FPKM	log2 Ratio(PT4S/PT4)	log2 Ratio(PT2S/PT2)	Up-Down-Regulation(PT4S/PT4)	Up-Down-Regulation(PT2S/PT2)	P-value	FDR	KEGG Orthology	GO Component	GO Function	GO Process	Blast nr
Photosystem II	Psb A	PAU015578.1	399	196	26	537	337	124.03	13.32	292.2	134.05	-3.21902	-1.12418	Down	Down	7.29926e-40	1.52121e-38	K02703|1|2e-58|221|rcu:RCOM_ORF00003|photosystem II P680 reaction center D1 protein	GO:0043234//protein complex;GO:0044425//membrane part;GO:0009534//chloroplast thylakoid;GO:0009570//chloroplast stroma;GO:0034357	GO:0046906//tetrapyrrole binding;GO:0046872//metal ion binding;GO:0009055//electron carrier activity	GO:0022900//electron transport chain;GO:0019684//photosynthesis, light reaction	gi|359422241|ref|YP_004935646.1|/1.32626e-58/psbA gene product (chloroplast) [Sesamum indicum]
	Psb Y	PAU017461.1	480	106	315	27.9	159.01	54.7	132.62	12.34	51.81	1.27769	2.06989	Up	Up	1.11188e-18	1.19333e-17	K08901|1|1e-51|199|vvi:100243071|photosystem II oxygen-evolving enhancer protein 3	GO:0009523//photosystem II;GO:0009534//chloroplast thylakoid	GO:0046872//metal ion binding;GO:0009055//electron carrier activity	GO:0022900//electron transport chain	gi|225425642|ref|XP_002272064.1|/1.30086e-50/PREDICTED: oxygen-evolving enhancer protein 3-2, chloroplastic [Vitis vinifera]
Photosynthethic electron transport	petF	PAU022895.1	1134	118	320	140	597	24.44	55.25	24.66	78.99	1.17673	1.6795	Up	Up	2.23146e-16	2.14299e-15	K02641|1|0.0|661|gmx:100807968|ferredoxin--NADP+ reductase [EC:1.18.1.2]	GO:0034357;GO:0009536//plastid	GO:0046914//transition metal ion binding;GO:0008937//ferredoxin-NAD(P) reductase activity;GO:0050662//coenzyme binding;GO:0000166//nucleotide binding	GO:0051234//establishment of localization;GO:0006091//generation of precursor metabolites and energy	gi|358248040|ref|NP_001239798.1|/0/uncharacterized protein LOC100807968 [Glycine max]

## Sheet: Comparison B
Photosynthesis
		gene ID	geneLength	PT4-Expression	PT4S-Expression	PT2-Expression	PT2S-Expression	PT4-FPKM	PT4S-FPKM	PT2-FPKM	PT2S-FPKM	log2 Ratio(PT4S/PT4)	log2 Ratio(PT2S/PT2)	Up-Down-Regulation(PT4S/PT4)	Up-Down-Regulation(PT2S/PT2)	P-value	FDR	KEGG Orthology	GO Component	GO Function	GO Process	Blast nr
Photosystem I	Psa A	PAU029948.1	894	33.8	12.99	8	38	8.97	2.86	1.81	6.43	-1.64909	1.82883	Down	Up	0.000235744	0.000799517	K02689|1|4e-32|136|mtr:MetrCp066|photosystem I P700 chlorophyll a apoprotein A1	GO:0009521;GO:0031224//intrinsic component of membrane;GO:0009534//chloroplast thylakoid	GO:0046906//tetrapyrrole binding;GO:0046872//metal ion binding;GO:0051536//iron-sulfur cluster binding	GO:0051234//establishment of localization;GO:0006464//cellular protein modification process;GO:0006091//generation of precursor metabolites and energy	gi|356510572|ref|XP_003524011.1|/2.78494e-34/PREDICTED: LOW QUALITY PROTEIN: photosystem I P700 chlorophyll a apoprotein A1-like [Glycine max]
Photosynthethic electron transport	petF	PAU016777.1	447	1409	724	550.74	2170	786.17	328.65	263.71	763.26	-1.25829	1.53322	Down	Up	5.24358e-77	2.14526e-75	K02639|1|9e-43|170|gmx:100813636|ferredoxin	GO:0009532//plastid stroma	GO:0051536//iron-sulfur cluster binding	GO:0009314//response to radiation;GO:0022900//electron transport chain	gi|34921349|sp|Q9ZTS2.1|FER_CAPAN/8.09809e-48/RecName: Full=Ferredoxin, chloroplastic; AltName: Full=PFLP; Flags: Precursor

## Sheet: Comparison C
Photosynthesis
		gene ID	geneLength	PT2S-Expression	PT4S-Expression	PT2-Expression	PT4-Expression	PT2S-FPKM	PT4S-FPKM	PT2-FPKM	PT4-FPKM	log2 Ratio(PT4S/PT2S)	log2 Ratio(PT4/PT2)	Up-Down-Regulation(PT4S/PT2S)	Up-Down-Regulation(PT4/PT2)	P-value	FDR	KEGG Orthology	GO Component	GO Function	GO Process	Blast nr
Photosystem II	Psb Q	PAU017461.1	480	159.01	315	27.9	106	51.81	132.62	12.34	54.7	1.356	2.1482	Up	Up	1.6842e-24	3.22465e-23	K08901|1|1e-51|199|vvi:100243071|photosystem II oxygen-evolving enhancer protein 3	GO:0009523//photosystem II;GO:0009534//chloroplast thylakoid	GO:0046872//metal ion binding;GO:0009055//electron carrier activity	GO:0022900//electron transport chain	gi|225425642|ref|XP_002272064.1|/1.30086e-50/PREDICTED: oxygen-evolving enhancer protein 3-2, chloroplastic [Vitis vinifera]
Photosystem I	Psa N	PAU016338.1	501	78.77	267	90.93	253.38	24.51	107.45	38.36	124.77	2.13222	1.7016	Up	Up	2.11282e-38	6.26528e-37	K02701|1|2e-64|242|pop:POPTR_715775|photosystem I subunit PsaN	GO:0009534//chloroplast thylakoid;GO:0009522//photosystem I	GO:0005515//protein binding	GO:0009767//photosynthetic electron transport chain	gi|224080971|ref|XP_002306249.1|/1.97056e-63/predicted protein [Populus trichocarpa]
Photosynthethic electron transport	petH	PAU022271.1	1092	1816.34	4501	601.27	4290.64	249.85	807.77	110.15	924.33	1.69288	3.06894	Up	Up	0	0	K02641|1|0.0|643|vvi:100241976|ferredoxin--NADP+ reductase [EC:1.18.1.2]	GO:0034357;GO:0009532//plastid stroma;GO:0009534//chloroplast thylakoid	GO:0008937//ferredoxin-NAD(P) reductase activity;GO:0050662//coenzyme binding;GO:0000166//nucleotide binding	GO:0051234//establishment of localization;GO:0006091//generation of precursor metabolites and energy	gi|6899972|emb|CAB71293.1|/0/chloroplast ferredoxin-NADP+ oxidoreductase precursor [Capsicum annuum]
		PAU022270.2	993	2589.97	5934.35	1053.46	4279.5	393.01	1173.97	213.2	1017.85	1.57876	2.25525	Up	Up	0	0	K02641|1|6e-179|624|pop:POPTR_827055|ferredoxin--NADP+ reductase [EC:1.18.1.2]	GO:0034357;GO:0009532//plastid stroma;GO:0009534//chloroplast thylakoid	GO:0008937//ferredoxin-NAD(P) reductase activity;GO:0050662//coenzyme binding;GO:0000166//nucleotide binding	GO:0051234//establishment of localization;GO:0006091//generation of precursor metabolites and energy	gi|224134078|ref|XP_002327750.1|/7.01624e-178/predicted protein [Populus trichocarpa]

## Sheet: Comparison D
Photosynthesis
		gene ID	geneLength	PT2S-Expression	PT4S-Expression	PT2-Expression	PT4-Expression	PT2S-FPKM	PT4S-FPKM	PT2-FPKM	PT4-FPKM	log2 Ratio(PT4S/PT2S)	log2 Ratio(PT4/PT2)	Up-Down-Regulation(PT4S/PT2S)	Up-Down-Regulation(PT4/PT2)	P-value	FDR	KEGG Orthology	GO Component	GO Function	GO Process	Blast nr
Photosystem II	Psb A	PAU015578.1	399	337	26	537	196	134.05	13.32	292.2	124.03	-3.33111	-1.23627	Down	Down	3.79198e-53	1.58429e-51	K02703|1|2e-58|221|rcu:RCOM_ORF00003|photosystem II P680 reaction center D1 protein	GO:0043234//protein complex;GO:0044425//membrane part;GO:0009534//chloroplast thylakoid;GO:0009570//chloroplast stroma;GO:0034357	GO:0046906//tetrapyrrole binding;GO:0046872//metal ion binding;GO:0009055//electron carrier activity	GO:0022900//electron transport chain;GO:0019684//photosynthesis, light reaction	gi|359422241|ref|YP_004935646.1|/1.32626e-58/psbA gene product (chloroplast) [Sesamum indicum]
	Psb Q	PAU021669.1	591	205.99	0	46.1	0	53.77	0.001	16.23	0.001	-15.7145	-13.9864	Down	Down	6.32322e-51	2.48795e-49	K08901|1|9e-52|201|vvi:100243071|photosystem II oxygen-evolving enhancer protein 3	GO:0009523//photosystem II;GO:0009534//chloroplast thylakoid	GO:0046872//metal ion binding;GO:0009055//electron carrier activity	GO:0022900//electron transport chain	gi|225425642|ref|XP_002272064.1|/9.87163e-51/PREDICTED: oxygen-evolving enhancer protein 3-2, chloroplastic [Vitis vinifera]
	Psb Y	PAU022087.1	594	590.84	21.2	471.48	9.07	153.41	7.14	165.06	3.71	-4.42532	-5.47543	Down	Down	2.71864e-114	2.75444e-112	K02723|1|9e-52|201|pop:POPTR_726168|photosystem II PsbY protein	-	-	-	gi|224110818|ref|XP_002315645.1|/9.99658e-51/hypothetical protein POPTRDRAFT_726168 [Populus trichocarpa]
	Psb W	PAU014348.1	405	938.19	0	479.92	0	367.18	0.001	256.77	0.001	-18.4861	-17.9701	Down	Down	1.28489e-230	2.6934e-228	K02721|1|5e-27|117|ath:AT2G30570|photosystem II PsbW protein	GO:0009534//chloroplast thylakoid;GO:0016020//membrane	-	-	gi|460403473|ref|XP_004247215.1|/1.12224e-33/PREDICTED: photosystem II reaction center W protein, chloroplastic-like [Solanum lycopersicum]
Photosystem I	PsaN	PAU006527.1	501	58.23	0	58.07	1.62	18.12	0.001	24.5	0.8	-14.1453	-4.93664	Down	Down	6.8772e-15	8.34461e-14	K02701|1|3e-63|238|pop:POPTR_715775|photosystem I subunit PsaN	GO:0009521	GO:0005515//protein binding	GO:0044237//cellular metabolic process	gi|224080971|ref|XP_002306249.1|/3.71631e-62/predicted protein [Populus trichocarpa]
Photosynthethic electron transport	petF	PAU003524.1	441	2988	1035	481	1340	1066.41	476.6	233.82	758.89	-1.16191	1.69849	Down	Up	2.24832e-116	2.30676e-114	K02639|1|2e-35|145|vvi:100249080|ferredoxin	GO:0009532//plastid stroma	GO:0005488//binding	GO:0009314//response to radiation;GO:0022900//electron transport chain	gi|34921349|sp|Q9ZTS2.1|FER_CAPAN/1.76487e-39/RecName: Full=Ferredoxin, chloroplastic; AltName: Full=PFLP; Flags: Precursor
		PAU016777.1	447	2170	724	550.74	1409	763.26	328.65	263.71	786.17	-1.21562	1.57589	Down	Up	2.06534e-91	1.5694e-89	K02639|1|9e-43|170|gmx:100813636|ferredoxin	GO:0009532//plastid stroma	GO:0051536//iron-sulfur cluster binding	GO:0009314//response to radiation;GO:0022900//electron transport chain	gi|34921349|sp|Q9ZTS2.1|FER_CAPAN/8.09809e-48/RecName: Full=Ferredoxin, chloroplastic; AltName: Full=PFLP; Flags: Precursor
	petH	PAU021213.1	1092	2027.22	0	758.53	0	278.86	0.001	138.96	0.001	-18.0892	-17.0843	Down	Down	0	0	K02641|1|0.0|640|vvi:100241976|ferredoxin--NADP+ reductase [EC:1.18.1.2]	GO:0034357;GO:0009532//plastid stroma;GO:0009534//chloroplast thylakoid	GO:0008937//ferredoxin-NAD(P) reductase activity;GO:0050662//coenzyme binding;GO:0000166//nucleotide binding	GO:0051234//establishment of localization;GO:0006091//generation of precursor metabolites and energy	gi|6899972|emb|CAB71293.1|/0/chloroplast ferredoxin-NADP+ oxidoreductase precursor [Capsicum annuum]
